# Supplementary material for: Comprehensive transcriptome analysis of different potato cultivars provides insight into early blight disease caused by Alternaria solani
Source: BMC Plant Biol. 2023 Mar 8;23:130. doi: 10.1186/s12870-023-04135-9 (PMC9993742; doi:10.1186/s12870-023-04135-9)
Supplement: Supplementary file 1 — Additional file 1. [file 12870_2023_4135_MOESM1_ESM.xlsx]

## Sheet: Magnum Bonum_18 hpi
Data showing the total number of DEGs identified with FDR < 0.05 at 18 hpi for Magnum Bonum.
TransID	log2FoldChange	lfcSE	stat	pvalue	padj	Func_gene_anno_DM_1-3_516_R44_potato.v6.1	Iprscan_go_terms_DM_1-3_516_R44_potato.v6.1	Target_PGSC_DM_V403_GeneID	Target_PGSC_DM_V403_E-value	Target_PGSC_DM_V403_Score	Func_gene_anno_PGSC_DM_V403
Soltu.DM.04G005660.1	-9.90903	1.23767	-8.00619	1.18313e-15	2.19218e-13	glutamate-1-semialdehyde-2,1-aminomutase	GO:0003824, GO:0030170, GO:0033014, GO:0008483, GO:0042286	PGSC0003DMT400082447	0	100	Glutamate-1-semialdehyde 2,1-aminomutase, chloroplastic
Soltu.DM.04G020260.3	-8.65625	1.4262	-6.06947	1.28333e-09	1.16109e-07	chromatin remodeling	.	PGSC0003DMT400031289	0	100	Homeodomain
Soltu.DM.08G021790.1	-8.64128	2.76604	-3.12406	0.00178377	0.0281367	lectin protein kinase family protein	GO:0005524, GO:0006468, GO:0004672, GO:0004674	PGSC0003DMT400024122	0	93.86	Receptor protein kinase
Soltu.DM.11G016910.2	-8.42423	1.79428	-4.69504	2.66552e-06	0.000116491	abscisic acid responsive elements-binding factor	GO:0003700, GO:0006355	PGSC0003DMT400059040	0	100	Transcription factor BZIP1
Soltu.DM.07G000240.4	-8.37797	2.59828	-3.22443	0.00126222	0.0212649	response regulator	GO:0007165, GO:0003700, GO:0000160, GO:0003677	PGSC0003DMT400008293	0	100	Two-component system sensor histidine kinase/response regulator
Soltu.DM.12G029710.4	-8.27704	1.57185	-5.2658	1.39578e-07	8.58149e-06	origin recognition complex subunit	GO:0005664, GO:0003677, GO:0006260	PGSC0003DMT400039753	0	100	Origin recognition complex subunit
Soltu.DM.08G023390.2	-8.08936	1.58615	-5.09999	3.39672e-07	1.88295e-05	pleckstrin homology (PH) domain-containing protein	.	.	.	.	N-acylethanolamine amidohydrolase
Soltu.DM.06G024580.1	-8.02353	1.5147	-5.29712	1.17646e-07	7.36706e-06	respiratory burst oxidase homologue D	GO:0004601, GO:0016491, GO:0016020, GO:0005509, GO:0055114, GO:0050664	.	.	.	N-acylethanolamine amidohydrolase
Soltu.DM.02G029210.2	-7.89332	1.3548	-5.82621	5.67013e-09	4.53811e-07	SAP domain-containing protein	.	PGSC0003DMT400026075	0	100	Conserved gene of unknown function
Soltu.DM.03G021350.1	-7.82619	1.39302	-5.61816	1.92999e-08	1.39599e-06	Calcium-binding endonuclease/exonuclease/phosphatase family	.	PGSC0003DMT400001493	0	100	Calcium ion binding protein
Soltu.DM.04G002180.2	-7.57902	2.29722	-3.29921	0.00096957	0.0172899	Disease resistance protein (TIR-NBS-LRR class) family	GO:0043531, GO:0005515, GO:0007165	PGSC0003DMT400015397	0	100	Nematode resistance
Soltu.DM.02G017340.2	-7.48046	2.04178	-3.6637	0.000248597	0.00567035	RING 1B	.	PGSC0003DMT400076403	0	100	Zinc finger protein
Soltu.DM.10G002040.1	-7.45453	2.01246	-3.70419	0.000212066	0.00498109	Quinone reductase family protein	GO:0016491, GO:0010181, GO:0003955	PGSC0003DMT400064401	0	100	Benzoquinone reductase
Soltu.DM.05G011730.2	-7.42043	1.47358	-5.03565	4.76239e-07	2.49192e-05	Minichromosome maintenance (MCM2/3/5) family protein	GO:0005525, GO:0003924	PGSC0003DMT400038922	0	100	GTP binding protein
Soltu.DM.02G031440.2	-7.39947	1.49331	-4.95507	7.23037e-07	3.62887e-05	hypothetical protein	GO:0016020	PGSC0003DMT400003402	0	100	Conserved gene of unknown function
Soltu.DM.05G025130.2	-7.30117	1.5851	-4.60612	4.10249e-06	0.000169178	methionyl-tRNA synthetase / methionine--tRNA ligase / MetRS (cpMetRS)	GO:0006431, GO:0004825, GO:0006418, GO:0004812, GO:0005524, GO:0000166	PGSC0003DMT400060209	0	100	Methionyl-tRNA synthetase (AtcpMetRS)
Soltu.DM.08G000140.3	-7.26346	2.06714	-3.51377	0.000441799	0.00918642	YTH family protein	GO:0003723	PGSC0003DMT400032616	2.42e-134	97.183	Splicing factor yt521-B
Soltu.DM.05G024010.2	-7.25567	1.74896	-4.14857	3.3456e-05	0.00104269	Sec23/Sec24 protein transport family protein	GO:0006888, GO:0030127, GO:0006886, GO:0090114	PGSC0003DMT400040714	0	98.912	Protein transport protein sec23
Soltu.DM.09G002630.5	-7.18679	1.65355	-4.34629	1.38458e-05	0.000492189	conserved hypothetical protein	.	PGSC0003DMT400023072	0	100	DNA binding protein
Soltu.DM.01G041450.3	-7.18161	1.63167	-4.40138	1.07563e-05	0.000392155	hypothetical protein	GO:0006281, GO:0003824	PGSC0003DMT400046923	0	100	Conserved gene of unknown function
Soltu.DM.12G002010.2	-7.15941	2.01263	-3.55724	0.000374767	0.00807825	Ca2+-activated RelA/spot homolog	GO:0015969, GO:0005509	PGSC0003DMT400011935	0	100	RelA-SpoT RSH4
Soltu.DM.03G028300.2	-7.14587	1.51752	-4.70891	2.49039e-06	0.000109367	Tetratricopeptide repeat (TPR)-like superfamily protein	GO:0005515	PGSC0003DMT400062961	0	100	Kinesin light chain
Soltu.DM.11G012060.2	-7.10505	1.70229	-4.17382	2.99537e-05	0.000947845	NAD(P)-binding Rossmann-fold superfamily protein	.	PGSC0003DMT400072016	0	100	Short chain alcohol dehydrogenase
Soltu.DM.11G012060.3	-7.10505	1.70229	-4.17382	2.99537e-05	0.000947845	NAD(P)-binding Rossmann-fold superfamily protein	.	PGSC0003DMT400072016	0	100	Short chain alcohol dehydrogenase
Soltu.DM.02G028590.2	-7.01109	1.51294	-4.63408	3.58527e-06	0.000151309	PLC-like phosphodiesterases superfamily protein	GO:0006629, GO:0008081	PGSC0003DMT400010326	0	100	Phospholipase C/ phosphoric diester hydrolase
Soltu.DM.03G031960.2	-6.99834	1.70255	-4.11051	3.94782e-05	0.00120538	conserved hypothetical protein	.	PGSC0003DMT400036708	0	100	Conserved gene of unknown function
Soltu.DM.02G022440.5	-6.9816	2.01926	-3.45751	0.0005452	0.0107928	Endoribonuclease/protein kinase IRE1-like	GO:0005515, GO:0005524, GO:0006397, GO:0004672, GO:0006468, GO:0004540	PGSC0003DMT400003810	0	100	Kinase
Soltu.DM.02G022440.8	-6.9816	2.01926	-3.45751	0.0005452	0.0107928	Endoribonuclease/protein kinase IRE1-like	GO:0005524, GO:0005515, GO:0006397, GO:0006468, GO:0004672, GO:0004540	PGSC0003DMT400003810	0	100	Kinase
Soltu.DM.02G027780.2	-6.96824	2.31698	-3.00746	0.00263441	0.0376908	Acyl-CoA N-acyltransferases (NAT) superfamily protein	GO:0008080	PGSC0003DMT400064262	0	100	N-acetyltransferase
Soltu.DM.04G037020.3	-6.82884	1.62481	-4.20285	2.6357e-05	0.000847669	DC1 domain-containing protein	.	PGSC0003DMT400025576	0	100	Nucleoredoxin
Soltu.DM.01G031820.4	-6.55139	1.69395	-3.86752	0.000109949	0.00285721	arginase	GO:0046872	.	.	.	N-acylethanolamine amidohydrolase
Soltu.DM.11G017080.2	-6.50483	1.62657	-3.99911	6.35816e-05	0.00180106	Nucleotidyltransferase family protein	.	PGSC0003DMT400059048	0	100	Conserved gene of unknown function
Soltu.DM.08G027870.2	-6.16814	1.62654	-3.79218	0.000149333	0.00371644	basic helix-loop-helix (bHLH) DNA-binding superfamily protein	GO:0046983	PGSC0003DMT400032140	0	100	BHLH transcription factor JAF13
Soltu.DM.05G011520.2	-6.15086	1.61292	-3.8135	0.000137014	0.003445	Leucine-rich repeat protein kinase family protein	GO:0004672, GO:0006468, GO:0005515, GO:0005524	PGSC0003DMT400038616	0	100	Leucine-rich repeat receptor kinase
Soltu.DM.08G020320.2	-6.06542	1.76483	-3.43682	0.000588576	0.011373	nodulin MtN21 /EamA-like transporter family protein	GO:0016020, GO:0016021	PGSC0003DMT400004947	0	88.956	Auxin-induced protein 5NG4
Soltu.DM.11G025900.3	-6.0087	1.73831	-3.45663	0.000546969	0.0108162	DNA repair (Rad51) family protein	GO:0003677, GO:0005524, GO:0008094, GO:0006281	PGSC0003DMT400065315	0	100	DNA repair protein RAD51 homolog 2
Soltu.DM.08G024320.3	-5.63407	1.05025	-5.36451	8.11708e-08	5.27844e-06	Protein of unknown function (DUF1639)	.	PGSC0003DMT400067483	0	100	Conserved gene of unknown function
Soltu.DM.09G006520.3	-5.54619	1.36987	-4.0487	5.15035e-05	0.00150906	SITE-1 protease	GO:0004252, GO:0006508, GO:0008236	PGSC0003DMT400045340	0	87.898	Subtilase family protein
Soltu.DM.12G010980.3	-5.39074	1.16924	-4.61045	4.018e-06	0.0001662	Signal recognition particle, SRP54 subunit protein	GO:0005525, GO:0006614, GO:0003924, GO:0008312, GO:0048500	PGSC0003DMT400073698	0	100	Signal recognition particle 54 kDa protein 2
Soltu.DM.03G031650.1	-5.36431	1.19422	-4.49189	7.05952e-06	0.000275179	DEAD-box protein abstrakt, putative	GO:0005524, GO:0003676, GO:0008270	PGSC0003DMT400036663	0	100	DEAD-box protein abstrakt
Soltu.DM.04G036180.1	-4.6585	1.43432	-3.24789	0.00116265	0.0198561	ATP binding microtubule motor family protein	GO:0008017, GO:0005524, GO:0007018, GO:0003777	PGSC0003DMT400009519	0	100	ATP binding protein
Soltu.DM.07G012180.2	-4.54949	1.49719	-3.03869	0.00237609	0.0350099	hydroxyproline-rich glycoprotein family protein	.	PGSC0003DMT400041482	0	96.042	Hydroxyproline-rich glycoprotein family protein
Soltu.DM.10G005990.2	-4.33395	1.4564	-2.9758	0.00292228	0.0409391	Protein BPS1, chloroplastic	.	PGSC0003DMT400049950	0	100	Bypass2
Soltu.DM.01G034340.1	-4.20279	1.44213	-2.9143	0.00356488	0.0476704	chitinase A	GO:0004553, GO:0005975	PGSC0003DMT400000233	0	100	Class III chitinase
Soltu.DM.02G027770.2	-4.1024	1.35204	-3.03423	0.00241151	0.0352628	Phototropic-responsive NPH3 family protein	GO:0005515	PGSC0003DMT400064175	0	100	BZIP domain class transcription factor
Soltu.DM.02G027770.3	-4.1024	1.35204	-3.03423	0.00241151	0.0352628	Phototropic-responsive NPH3 family protein	GO:0005515	PGSC0003DMT400064175	0	100	BZIP domain class transcription factor
Soltu.DM.02G027770.4	-4.1024	1.35204	-3.03423	0.00241151	0.0352628	Phototropic-responsive NPH3 family protein	GO:0005515	PGSC0003DMT400064175	0	100	BZIP domain class transcription factor
Soltu.DM.02G027770.6	-4.1024	1.35204	-3.03423	0.00241151	0.0352628	Phototropic-responsive NPH3 family protein	GO:0005515	PGSC0003DMT400064175	0	100	BZIP domain class transcription factor
Soltu.DM.05G010240.1	-4.06622	1.30102	-3.12541	0.00177557	0.0280566	Sieve element occlusion N-terminus domain containing protein	.	PGSC0003DMT400043688	0	96.91	Conserved gene of unknown function
Soltu.DM.05G010260.1	-4.05223	0.897777	-4.51363	6.37279e-06	0.000251307	Sieve element occlusion N-terminus domain containing protein	.	PGSC0003DMT400043688	0	99.959	Conserved gene of unknown function
Soltu.DM.09G020140.2	-3.90783	0.871169	-4.48573	7.26639e-06	0.000282023	methylcrotonyl-CoA carboxylase alpha chain, mitochondrial / 3-methylcrotonyl-CoA carboxylase 1 (MCCA)	GO:0005524, GO:0046872	PGSC0003DMT400049821	0	100	Biotin-containing subunit of methylcrotonyl-CoA carboxylase
Soltu.DM.10G014410.1	-3.65039	0.841984	-4.33546	1.45458e-05	0.00051142	basic pathogenesis-related protein	GO:0005576	.	.	.	N-acylethanolamine amidohydrolase
Soltu.DM.12G010360.1	-3.48736	1.04876	-3.32524	0.00088342	0.0160069	delta tonoplast integral protein	GO:0055085, GO:0016020, GO:0015267	PGSC0003DMT400068047	0	100	Aquaporin TIP2
Soltu.DM.02G024000.1	-3.23829	0.902036	-3.58998	0.000330703	0.00721465	SAUR-like auxin-responsive protein family	GO:0009733	PGSC0003DMT400009439	5.05e-161	100	Auxin-induced SAUR
Soltu.DM.03G025190.1	-3.21759	0.852347	-3.77497	0.000160027	0.00392479	Sieve element occlusion N-terminus domain containing protein	.	PGSC0003DMT400039197	0	100	Conserved gene of unknown function
Soltu.DM.07G001420.1	-3.13213	0.947052	-3.30724	0.000942189	0.0168572	sequence-specific DNA binding transcription factors	.	PGSC0003DMT400029032	0	100	Transcription factor
Soltu.DM.08G024910.1	-3.07317	0.833812	-3.68569	0.000228084	0.00531907	Pectin lyase-like superfamily protein	GO:0030599, GO:0042545	PGSC0003DMT400012128	0	100	Pectinesterase
Soltu.DM.10G001960.1	-2.82064	0.934064	-3.01975	0.00252983	0.0365387	Protein of unknown function, DUF538	.	PGSC0003DMT400064386	0	100	Conserved gene of unknown function
Soltu.DM.08G025150.1	-2.75782	0.617301	-4.46754	7.9124e-06	0.000302753	Root meristem growth factor	.	PGSC0003DMT400012237	0	100	Conserved gene of unknown function
Soltu.DM.06G016730.1	-2.70742	0.808846	-3.34727	0.000816118	0.0150043	Undecaprenyl pyrophosphate synthetase family protein	GO:0016765	PGSC0003DMT400050907	0	100	Neryl diphosphate synthase 1
Soltu.DM.08G022900.1	-2.65825	0.79194	-3.35663	0.000788997	0.0145886	lsd one like	.	PGSC0003DMT400045141	0	100	LOL1 (LSD ONE LIKE 1)
Soltu.DM.03G035910.1	-2.53184	0.505784	-5.00577	5.56397e-07	2.86698e-05	GDSL-like Lipase/Acylhydrolase superfamily protein	GO:0016788	PGSC0003DMT400006459	0	100	Zinc finger protein
Soltu.DM.04G029460.1	-2.48385	0.854153	-2.90796	0.00363791	0.0483126	hypothetical protein	.	PGSC0003DMT400018685	0	95.436	Gene of unknown function
Soltu.DM.02G002320.1	-2.41735	0.525408	-4.60091	4.20649e-06	0.000172939	Transducin/WD40 repeat-like superfamily protein	GO:0008352, GO:0008017, GO:0051013, GO:0005515	PGSC0003DMT400056446	0	98.543	Katanin P80 subunit
Soltu.DM.08G022730.1	-2.34103	0.744682	-3.14366	0.00166849	0.0267235	hypothetical protein	.	PGSC0003DMT400045205	0	100	Glycine-rich cell wall structural protein 1.8
Soltu.DM.02G027190.1	-2.31843	0.689004	-3.3649	0.000765723	0.0142465	xyloglucan endotransglucosylase/hydrolase	GO:0005975, GO:0048046, GO:0042546, GO:0010411, GO:0004553, GO:0005618, GO:0006073, GO:0016762	PGSC0003DMT400055138	0	100	Xyloglucan endotransglucosylase-hydrolase XTH7
Soltu.DM.11G020830.1	-2.3153	0.586005	-3.95099	7.78279e-05	0.00213506	copper/zinc superoxide dismutase	GO:0004784, GO:0046872, GO:0055114, GO:0006801	PGSC0003DMT400001102	0	100	Superoxide dismutase [Cu-Zn]
Soltu.DM.05G023220.2	-2.30419	0.531436	-4.33578	1.45243e-05	0.00051142	Fcf2 pre-rRNA processing protein	.	PGSC0003DMT400069825	0	100	Acidic 82 kDa protein
Soltu.DM.06G034020.1	-2.30378	0.68968	-3.34036	0.000836698	0.0153038	GDSL-like Lipase/Acylhydrolase superfamily protein	GO:0016788	PGSC0003DMT400051730	0	100	Zinc finger protein
Soltu.DM.10G018520.1	-2.2818	0.730791	-3.12236	0.00179405	0.0282644	Glycosyl hydrolase superfamily protein	GO:0004553, GO:0005975	PGSC0003DMT400080203	0	100	Hydrolase, hydrolyzing O-glycosyl compounds
Soltu.DM.12G003090.1	-2.25254	0.768455	-2.93126	0.00337587	0.0457765	Chalcone and stilbene synthase family protein	GO:0016746, GO:0003824, GO:0009058, GO:0016747	PGSC0003DMT400022254	0	100	Chalcone synthase J
Soltu.DM.04G020860.1	-2.23191	0.64197	-3.47666	0.000507709	0.010265	ataurora2	.	PGSC0003DMT400027270	6.4e-69	100	Serine/threonine-protein kinase
Soltu.DM.07G021730.1	-2.2155	0.419441	-5.28203	1.27763e-07	7.93586e-06	Calcium-dependent phosphotriesterase superfamily protein	GO:0009058, GO:0016844	PGSC0003DMT400044684	0	100	Strictosidine synthase
Soltu.DM.06G003240.4	-2.18403	0.603144	-3.62108	0.00029338	0.00652137	thiaminC	GO:0009228, GO:0051536, GO:0016830	PGSC0003DMT400010632	0	100	Thiamine biosynthesis protein ThiC variant L1
Soltu.DM.04G026780.1	-2.17703	0.626081	-3.47723	0.00050663	0.0102508	Pyridoxal phosphate (PLP)-dependent transferases superfamily protein	GO:0016831, GO:0030170, GO:0003824, GO:0019752	PGSC0003DMT400002057	7.11e-147	100	Histidine decarboxylase
Soltu.DM.04G019160.1	-2.16593	0.743959	-2.91136	0.0035986	0.0479081	RNA binding (RRM/RBD/RNP motifs) family protein	GO:0003676	PGSC0003DMT400008780	0	100	General negative transcription regulator
Soltu.DM.10G016900.2	-2.12853	0.714983	-2.97704	0.00291048	0.0408019	plasma membrane intrinsic protein 1C	GO:0015267, GO:0055085, GO:0016020	PGSC0003DMT400068683	0	100	Aquaporin, MIP family, PIP subfamily
Soltu.DM.10G024510.1	-2.11218	0.556147	-3.79787	0.000145944	0.0036473	gamma tonoplast intrinsic protein	GO:0016020, GO:0055085, GO:0015267	PGSC0003DMT400072432	0	100	Aquaporin TIP1
Soltu.DM.11G001410.1	-2.09218	0.717941	-2.91414	0.00356667	0.0476708	SAUR-like auxin-responsive protein family	GO:0009733	PGSC0003DMT400034480	3.53e-159	89.286	Auxin-induced SAUR
Soltu.DM.08G015930.2	-2.04267	0.316704	-6.4498	1.12001e-10	1.16086e-08	Glycolipid transfer protein (GLTP) family protein	GO:0005737, GO:0120009, GO:0120013	.	.	.	N-acylethanolamine amidohydrolase
Soltu.DM.01G051440.1	-2.01571	0.647945	-3.11093	0.00186497	0.0290953	ACT-like protein tyrosine kinase family protein	GO:0005524, GO:0006468, GO:0004672	PGSC0003DMT400047982	0	100	Protein kinase
Soltu.DM.01G021880.3	-1.98561	0.606147	-3.27578	0.0010537	0.0183428	Protein phosphatase 2C family protein	GO:0003824	PGSC0003DMT400029442	0	100	Protein phosphatase-2c
Soltu.DM.01G032600.2	-1.98476	0.680998	-2.91448	0.00356279	0.047666	Major Facilitator Superfamily with SPX (SYG1/Pho81/XPR1) domain-containing protein	GO:0055085, GO:0022857	PGSC0003DMT400000009	0	100	SPX domain-containing membrane protein
Soltu.DM.03G037420.1	-1.98289	0.516671	-3.83783	0.000124127	0.00318284	pectin methylesterase	GO:0004857, GO:0030599, GO:0042545	PGSC0003DMT400023725	0	100	Pectinesterase 3
Soltu.DM.10G005310.1	-1.98119	0.482799	-4.10354	4.06868e-05	0.00123392	cytochrome P450, family 78, subfamily A, polypeptide	GO:0016705, GO:0020037, GO:0055114, GO:0005506	PGSC0003DMT400014094	0	100	Cytochrome P450
Soltu.DM.10G001240.2	-1.96061	0.484691	-4.04507	5.23081e-05	0.00152977	Protein of unknown function (DUF3537)	.	PGSC0003DMT400037355	0	100	Extracellular ligand-gated ion channel
Soltu.DM.09G004220.2	-1.95921	0.397649	-4.92698	8.35116e-07	4.1001e-05	heat shock transcription factor A3	.	PGSC0003DMT400006920	0	100	Heat stress transcription factor A3
Soltu.DM.08G018950.1	-1.92721	0.582356	-3.30933	0.000935208	0.0167613	Bifunctional inhibitor/lipid-transfer protein/seed storage 2S albumin superfamily protein	.	PGSC0003DMT400076044	0	100	Proline-rich protein
Soltu.DM.06G029950.1	-1.90029	0.516241	-3.68101	0.00023231	0.00539901	phosphoglycerate/bisphosphoglycerate mutase family protein	GO:0003824	PGSC0003DMT400018417	0	100	Phosphoglycerate mutase
Soltu.DM.04G031560.1	-1.89852	0.562433	-3.37556	0.000736666	0.0138007	Zinc finger (C3HC4-type RING finger) family protein	.	PGSC0003DMT400016355	0	100	Conserved gene of unknown function
Soltu.DM.01G044180.2	-1.86849	0.388925	-4.80424	1.55338e-06	7.10438e-05	beta-D-xylosidase	GO:0005975, GO:0004553	PGSC0003DMT400076470	0	100	LEXYL2 protein
Soltu.DM.01G044180.3	-1.86665	0.388555	-4.80407	1.55471e-06	7.10438e-05	beta-D-xylosidase	GO:0005975, GO:0004553	PGSC0003DMT400076470	0	100	LEXYL2 protein
Soltu.DM.01G044180.4	-1.86665	0.388555	-4.80407	1.55471e-06	7.10438e-05	beta-D-xylosidase	GO:0005975, GO:0004553	PGSC0003DMT400076470	0	100	LEXYL2 protein
Soltu.DM.11G015060.1	-1.84791	0.463559	-3.98635	6.70988e-05	0.00188882	Major facilitator superfamily protein	GO:0022857, GO:0016020, GO:0055085, GO:0006857	PGSC0003DMT400072037	0	100	Proton-dependent oligopeptide transport family protein
Soltu.DM.11G015060.2	-1.83753	0.467828	-3.92779	8.57314e-05	0.00232385	Major facilitator superfamily protein	GO:0006857, GO:0016020, GO:0055085, GO:0022857	PGSC0003DMT400072037	0	100	Proton-dependent oligopeptide transport family protein
Soltu.DM.02G006160.2	-1.81459	0.497211	-3.64954	0.000262708	0.0059322	fructose-bisphosphate aldolase	GO:0004332, GO:0006096, GO:0003824	PGSC0003DMT400031351	0	100	Fructose-bisphosphate aldolase
Soltu.DM.01G031820.1	-1.81252	0.584895	-3.09888	0.00194256	0.0300981	arginase	GO:0046872, GO:0016813	.	.	.	N-acylethanolamine amidohydrolase
Soltu.DM.08G022900.3	-1.81245	0.424234	-4.27229	1.93477e-05	0.000656705	lsd one like	.	PGSC0003DMT400045142	0	100	LOL1 (LSD ONE LIKE 1)
Soltu.DM.03G035900.1	-1.78486	0.573107	-3.11435	0.00184351	0.0288428	GDSL-like Lipase/Acylhydrolase superfamily protein	GO:0016788	PGSC0003DMT400006461	0	100	Zinc finger protein
Soltu.DM.12G028880.2	-1.77442	0.492718	-3.60128	0.000316648	0.00694726	Transcription factor IIIC, subunit	.	PGSC0003DMT400020110	0	98.101	Conserved gene of unknown function
Soltu.DM.12G024720.1	-1.76598	0.563808	-3.13224	0.00173479	0.0274894	Cytochrome P450 superfamily protein	GO:0016705, GO:0005506, GO:0055114, GO:0020037	PGSC0003DMT400002738	0	100	Brassinosteroid hydroxylase
Soltu.DM.11G026410.1	-1.75426	0.590195	-2.97234	0.00295537	0.0412958	3-ketoacyl-CoA synthase	GO:0003824, GO:0006633, GO:0016020, GO:0016747	PGSC0003DMT400040198	0	100	Beta-ketoacyl-coa synthase family protein
Soltu.DM.06G000430.1	-1.75337	0.4172	-4.20271	2.63733e-05	0.000847669	Plant invertase/pectin methylesterase inhibitor superfamily	GO:0030599, GO:0042545, GO:0004650, GO:0004857, GO:0005975	PGSC0003DMT400046204	0	100	Pectinesterase
Soltu.DM.01G033260.7	-1.72689	0.580467	-2.97501	0.00292982	0.0410235	acetyl Co-enzyme a carboxylase carboxyltransferase alpha subunit	GO:0009317, GO:0006633, GO:0016874, GO:0003989	PGSC0003DMT400000090	0	100	Acetyl-coenzyme A carboxylase carboxyl transferase alpha
Soltu.DM.08G021480.1	-1.72645	0.359611	-4.80086	1.57983e-06	7.207e-05	DZC (Disease resistance/zinc finger/chromosome condensation-like region) domain containing protein	.	PGSC0003DMT400079330	0	100	Major intrinsic protein
Soltu.DM.01G036060.3	-1.71142	0.452961	-3.7783	0.000157903	0.00388277	Major facilitator superfamily protein	GO:0016020, GO:0055085, GO:0022857	PGSC0003DMT400070732	0	100	Oligopeptide transporter
Soltu.DM.07G014670.1	-1.67632	0.47528	-3.52702	0.00042027	0.00888215	AAA domain containing protein	.	PGSC0003DMT400096294	0	100	Conserved gene of unknown function
Soltu.DM.04G026790.2	-1.66555	0.404304	-4.11954	3.79636e-05	0.00116307	Pyridoxal phosphate (PLP)-dependent transferases superfamily protein	GO:0003824, GO:0030170, GO:0016831, GO:0019752	PGSC0003DMT400074891	0	100	Histidine decarboxylase
Soltu.DM.10G025240.1	-1.6575	0.492029	-3.36871	0.000755206	0.0140769	conserved hypothetical protein	.	PGSC0003DMT400072576	3.01e-169	100	Conserved gene of unknown function
Soltu.DM.01G020460.1	-1.65391	0.513342	-3.22184	0.0012737	0.0214013	Protein phosphatase 2C family protein	GO:0003824	PGSC0003DMT400015950	0	100	Protein phosphatase 2c
Soltu.DM.01G020460.2	-1.65391	0.513342	-3.22184	0.0012737	0.0214013	Protein phosphatase 2C family protein	GO:0003824	PGSC0003DMT400015950	0	100	Protein phosphatase 2c
Soltu.DM.02G025750.1	-1.65353	0.32184	-5.13772	2.78096e-07	1.57448e-05	cytochrome P450, family 735, subfamily A, polypeptide	GO:0016705, GO:0005506, GO:0020037, GO:0055114	PGSC0003DMT400032989	0	99.807	Cytochrome P450
Soltu.DM.01G020460.5	-1.63983	0.511417	-3.20644	0.00134386	0.0223764	Protein phosphatase 2C family protein	GO:0003824	PGSC0003DMT400015950	0	100	Protein phosphatase 2c
Soltu.DM.01G020460.3	-1.63686	0.511077	-3.20278	0.00136109	0.0226056	Protein phosphatase 2C family protein	GO:0003824	PGSC0003DMT400015950	0	100	Protein phosphatase 2c
Soltu.DM.01G020460.4	-1.63686	0.511077	-3.20278	0.00136109	0.0226056	Protein phosphatase 2C family protein	GO:0003824	PGSC0003DMT400015950	0	100	Protein phosphatase 2c
Soltu.DM.06G018130.1	-1.63524	0.320282	-5.10561	3.29723e-07	1.83532e-05	homeobox protein	GO:0006355, GO:0000981, GO:0003677, GO:0043565, GO:0005634	PGSC0003DMT400062081	0	100	Homeobox-leucine zipper protein
Soltu.DM.06G014870.2	-1.63239	0.301784	-5.40915	6.33248e-08	4.1782e-06	Glycosyl hydrolase family 47 protein	GO:0016020, GO:0003824, GO:0005509, GO:0004571	PGSC0003DMT400041971	0	98.433	Mannosyl-oligosaccharide 1,2-alpha-mannosidase IA
Soltu.DM.04G026790.1	-1.61351	0.547785	-2.94552	0.00322408	0.0441878	Pyridoxal phosphate (PLP)-dependent transferases superfamily protein	GO:0016831, GO:0030170, GO:0003824, GO:0019752	PGSC0003DMT400074891	0	100	Histidine decarboxylase
Soltu.DM.06G003240.1	-1.60762	0.279524	-5.75127	8.85747e-09	6.82656e-07	thiaminC	GO:0009228, GO:0016830, GO:0051536	PGSC0003DMT400010632	0	100	Thiamine biosynthesis protein ThiC variant L1
Soltu.DM.04G033360.1	-1.59985	0.430162	-3.71918	0.000199869	0.00474702	P-loop containing nucleoside triphosphate hydrolases superfamily protein	GO:0005524, GO:0003777, GO:0007018, GO:0008017	PGSC0003DMT400020657	0	100	Kinesin heavy chain
Soltu.DM.11G025780.1	-1.59713	0.480354	-3.32491	0.000884469	0.0160152	Dof-type zinc finger DNA-binding family protein	GO:0006355, GO:0003677	PGSC0003DMT400065271	0	100	Dof domain, zinc finger family protein
Soltu.DM.11G002490.1	-1.57706	0.325628	-4.84314	1.27803e-06	5.9609e-05	O-Glycosyl hydrolases family 17 protein	GO:0005975, GO:0004553	PGSC0003DMT400040464	0	100	Glucan endo-1,3-beta-glucosidase
Soltu.DM.12G025470.4	-1.56862	0.422487	-3.71283	0.000204952	0.00484224	hexokinase	GO:0004396, GO:0005975, GO:0005524, GO:0001678, GO:0016773, GO:0005536	PGSC0003DMT400000795	0	100	Hexokinase 5
Soltu.DM.12G025470.3	-1.55026	0.429136	-3.61253	0.000303226	0.00670718	hexokinase	GO:0005975, GO:0004396, GO:0001678, GO:0005524, GO:0016773, GO:0005536	PGSC0003DMT400000795	0	100	Hexokinase 5
Soltu.DM.11G006920.1	-1.54705	0.517461	-2.98969	0.00279261	0.039532	cationic amino acid transporter	GO:0055085, GO:0016020, GO:0022857	PGSC0003DMT400019653	0	100	Cationic amino acid transporter
Soltu.DM.04G032790.1	-1.53558	0.523203	-2.93495	0.00333598	0.0454634	LOB domain-containing protein	.	PGSC0003DMT400055393	0	100	LOB domain-containing protein
Soltu.DM.10G029290.2	-1.5348	0.489795	-3.13355	0.00172703	0.0274177	squamosa promoter binding protein-like	GO:0003677, GO:0005634, GO:0042025	PGSC0003DMT400029750	0	100	Promoter-binding protein SPL9
Soltu.DM.02G030780.1	-1.53299	0.344307	-4.45238	8.49249e-06	0.000322214	DUF4378 domain containing protein	.	PGSC0003DMT400003717	0	100	Conserved gene of unknown function
Soltu.DM.03G022360.2	-1.50713	0.342638	-4.39861	1.08948e-05	0.000395076	IQ-domain	GO:0005515	PGSC0003DMT400023467	0	100	SF16
Soltu.DM.02G020570.1	-1.50654	0.488985	-3.08095	0.00206339	0.0314223	Chaperonin-like RbcX protein	.	PGSC0003DMT400042456	0	100	Conserved gene of unknown function
Soltu.DM.03G022360.1	-1.50139	0.344807	-4.3543	1.33491e-05	0.000477041	IQ-domain	GO:0005515	PGSC0003DMT400023467	0	100	SF16
Soltu.DM.01G034280.1	-1.50005	0.449291	-3.33869	0.000841731	0.0153751	RING/U-box superfamily protein	.	PGSC0003DMT400000227	0	100	RING-H2 finger protein ATL67
Soltu.DM.07G012760.1	-1.48776	0.353082	-4.21365	2.51279e-05	0.000815059	Subtilase family protein	GO:0008236, GO:0004252, GO:0006508	PGSC0003DMT400071700	0	100	Xylem serine proteinase 1
Soltu.DM.02G020570.2	-1.4874	0.48842	-3.04533	0.00232423	0.0344116	Chaperonin-like RbcX protein	.	PGSC0003DMT400042456	0	100	Conserved gene of unknown function
Soltu.DM.06G003240.2	-1.47309	0.347547	-4.23853	2.24989e-05	0.00074406	thiaminC	GO:0016830, GO:0051536, GO:0009228	PGSC0003DMT400010632	0	100	Thiamine biosynthesis protein ThiC variant L1
Soltu.DM.06G003240.3	-1.46763	0.34795	-4.21793	2.46557e-05	0.000804568	thiaminC	GO:0016830, GO:0051536, GO:0009228	PGSC0003DMT400010632	0	100	Thiamine biosynthesis protein ThiC variant L1
Soltu.DM.05G011870.1	-1.46355	0.229721	-6.37101	1.87786e-10	1.89552e-08	glycosylphosphatidylinositol-anchored lipid protein transfer	.	PGSC0003DMT400084732	0	100	Non-specific lipid-transfer protein
Soltu.DM.01G035170.1	-1.45154	0.321475	-4.51524	6.32439e-06	0.000250196	Eukaryotic aspartyl protease family protein	GO:0004190, GO:0006508	PGSC0003DMT400000651	0	100	Aspartic proteinase nepenthesin-1
Soltu.DM.06G030840.1	-1.42356	0.354398	-4.01684	5.89847e-05	0.0016939	nitrate excretion transporter1	GO:0006857, GO:0055085, GO:0016020, GO:0022857	PGSC0003DMT400019426	0	99.639	Peptide transporter
Soltu.DM.10G005190.1	-1.42274	0.22911	-6.20989	5.30223e-10	5.08638e-08	glycine-rich protein	.	PGSC0003DMT400028050	0	100	Nucleic acid binding protein
Soltu.DM.03G008980.1	-1.41798	0.237314	-5.97512	2.29917e-09	1.99991e-07	Major facilitator superfamily protein	GO:0022857, GO:0016020, GO:0055085, GO:0016021	PGSC0003DMT400026885	0	100	Sugar transporter
Soltu.DM.01G032810.1	-1.41359	0.486704	-2.90441	0.00367949	0.0487523	Protein kinase superfamily protein	GO:0005524, GO:0004672, GO:0006468	PGSC0003DMT400000391	0	100	ATP binding protein
Soltu.DM.02G021920.1	-1.40681	0.345625	-4.07035	4.69434e-05	0.00139551	cytochrome P450, family 71, subfamily B, polypeptide	GO:0020037, GO:0055114, GO:0005506, GO:0016705	PGSC0003DMT400035456	0	99.924	Cytochrome P450 hydroxylase
Soltu.DM.06G018130.2	-1.3998	0.265021	-5.28183	1.27903e-07	7.93586e-06	homeobox protein	GO:0003677, GO:0000981, GO:0043565, GO:0005634, GO:0006355	PGSC0003DMT400062081	0	100	Homeobox-leucine zipper protein
Soltu.DM.04G000770.1	-1.39825	0.350104	-3.99382	6.50166e-05	0.00183594	conserved hypothetical protein	.	PGSC0003DMT400007334	0	100	Conserved gene of unknown function
Soltu.DM.04G026550.1	-1.39462	0.240332	-5.8029	6.51765e-09	5.15542e-07	Pyridoxal phosphate (PLP)-dependent transferases superfamily protein	GO:0019752, GO:0016831, GO:0030170, GO:0003824	PGSC0003DMT400002057	0	99.795	Histidine decarboxylase
Soltu.DM.11G023930.1	-1.38895	0.379083	-3.66398	0.000248326	0.00566895	GroES-like zinc-binding dehydrogenase family protein	GO:0055114	PGSC0003DMT400047760	0	100	Alcohol dehydrogenase
Soltu.DM.07G021940.1	-1.38885	0.350479	-3.96273	7.40991e-05	0.00205172	galacturonosyltransferase	GO:0016757	PGSC0003DMT400044705	0	100	Glycosyltransferase QUASIMODO1
Soltu.DM.08G025700.1	-1.38687	0.357527	-3.87905	0.000104864	0.00274733	cytochrome P450, family 706, subfamily A, polypeptide	GO:0016705, GO:0005506, GO:0055114, GO:0020037	PGSC0003DMT400044120	0	100	Cytochrome P450
Soltu.DM.01G050910.1	-1.38255	0.337409	-4.09753	4.17578e-05	0.00125794	Pathogenesis-related thaumatin superfamily protein	.	PGSC0003DMT400015874	0	100	Thaumatin
Soltu.DM.07G021940.2	-1.37968	0.344846	-4.00087	6.31102e-05	0.00179334	galacturonosyltransferase	GO:0016757	PGSC0003DMT400044705	0	100	Glycosyltransferase QUASIMODO1
Soltu.DM.04G026550.2	-1.37564	0.235716	-5.83601	5.34658e-09	4.33041e-07	Pyridoxal phosphate (PLP)-dependent transferases superfamily protein	GO:0019752, GO:0003824, GO:0030170, GO:0016831	PGSC0003DMT400002057	0	99.795	Histidine decarboxylase
Soltu.DM.07G023080.1	-1.37495	0.309733	-4.43916	9.03108e-06	0.000339383	chlorsulfuron/imidazolinone resistant	GO:0003824, GO:0050660, GO:0009082, GO:0003984, GO:0000287, GO:0030976	PGSC0003DMT400018236	0	99.747	Acetolactate synthase
Soltu.DM.04G026760.1	-1.37467	0.397327	-3.4598	0.000540582	0.010737	cytochrome P450, family 722, subfamily A, polypeptide	GO:0055114, GO:0020037, GO:0005506, GO:0016705	PGSC0003DMT400091698	0	97.436	Cytochrome P450
Soltu.DM.10G015760.1	-1.35965	0.280673	-4.84424	1.27098e-06	5.94794e-05	cold, circadian rhythm, and rna binding	GO:0003676	PGSC0003DMT400084265	0	100	RNA-binding gricine-rich protein-1c
Soltu.DM.09G029590.1	-1.35691	0.243735	-5.56714	2.58955e-08	1.83384e-06	UDP-D-glucuronate 4-epimerase	.	PGSC0003DMT400053071	0	100	NAD dependent epimerase
Soltu.DM.07G012180.1	-1.35543	0.444759	-3.04756	0.00230706	0.0342164	hydroxyproline-rich glycoprotein family protein	.	PGSC0003DMT400041482	0	100	Hydroxyproline-rich glycoprotein family protein
Soltu.DM.02G015870.1	-1.35198	0.399952	-3.38036	0.000723912	0.0135995	xylem bark cysteine peptidase	GO:0006508, GO:0008234	PGSC0003DMT400026506	0	100	Cysteine protease
Soltu.DM.03G003110.1	-1.35098	0.254056	-5.31764	1.05124e-07	6.6731e-06	AMP-dependent synthetase and ligase family protein	GO:0003824	PGSC0003DMT400061895	0	100	AMP dependent ligase
Soltu.DM.06G019920.1	-1.33617	0.41846	-3.19306	0.00140774	0.0232067	GDSL-like Lipase/Acylhydrolase superfamily protein	GO:0016788	PGSC0003DMT400067202	0	100	Zinc finger protein
Soltu.DM.03G013250.1	-1.33021	0.297456	-4.47197	7.75005e-06	0.000298228	ankyrin-like1	GO:0005515	PGSC0003DMT400071285	0	100	Ankyrin repeat-containing protein
Soltu.DM.03G021500.1	-1.32961	0.28555	-4.6563	3.21948e-06	0.000137371	pseudo-response regulator	GO:0005515, GO:0000160	PGSC0003DMT400001573	0	100	Pseudo-response regulator 5
Soltu.DM.05G001430.2	-1.31522	0.372575	-3.53008	0.000415427	0.00879352	Prolyl oligopeptidase family protein	GO:0008236, GO:0004252, GO:0006508	PGSC0003DMT400050542	0	100	Prolyl oligopeptidase family protein
Soltu.DM.05G013630.1	-1.31329	0.289049	-4.54348	5.53337e-06	0.000221106	phosphoglucomutase, putative / glucose phosphomutase, putative	GO:0005975, GO:0016868	.	.	.	N-acylethanolamine amidohydrolase
Soltu.DM.06G014820.5	-1.30808	0.394404	-3.3166	0.000911196	0.0164222	P-loop containing nucleoside triphosphate hydrolases superfamily protein	GO:0005524, GO:0016301	PGSC0003DMT400042080	0	100	H1flk
Soltu.DM.05G019450.1	-1.30657	0.328938	-3.9721	7.12431e-05	0.00198892	myb domain protein	.	PGSC0003DMT400055763	0	100	R2r3-myb transcription factor
Soltu.DM.04G030010.1	-1.30446	0.443549	-2.94095	0.00327204	0.0446604	Phosphate-responsive 1 family protein	.	PGSC0003DMT400079157	0	100	Phi-1 protein
Soltu.DM.08G017280.1	-1.28638	0.429586	-2.99446	0.00274932	0.0391034	BURP domain-containing protein	.	PGSC0003DMT400037627	0	100	BURP domain-containing protein
Soltu.DM.06G029950.2	-1.28338	0.371784	-3.45196	0.000556538	0.0109415	phosphoglycerate/bisphosphoglycerate mutase family protein	.	PGSC0003DMT400018419	0	100	Phosphoglycerate mutase
Soltu.DM.04G033490.1	-1.28307	0.422563	-3.03641	0.00239415	0.035161	Subtilisin-like serine endopeptidase family protein	GO:0008236, GO:0004252, GO:0006508	PGSC0003DMT400020546	0	100	Subtilisin-like protease preproenzyme
Soltu.DM.10G020010.1	-1.28187	0.394749	-3.2473	0.00116505	0.0198845	RING/FYVE/PHD zinc finger superfamily protein	GO:0008270	PGSC0003DMT400049218	0	100	Zinc finger family protein
Soltu.DM.03G028310.1	-1.27586	0.328168	-3.88782	0.000101147	0.0026643	peroxin	.	PGSC0003DMT400062963	0	100	AtPex14p
Soltu.DM.02G019540.2	-1.27436	0.353293	-3.60708	0.000309668	0.00682176	Sulfite exporter TauE/SafE family protein	GO:0016021	PGSC0003DMT400055932	0	100	Conserved gene of unknown function
Soltu.DM.04G006580.2	-1.27355	0.413347	-3.08106	0.00206266	0.0314223	MATE efflux family protein	GO:0016020, GO:0055085, GO:0042910, GO:0015297	PGSC0003DMT400065417	0	100	Conserved gene of unknown function
Soltu.DM.01G036060.2	-1.247	0.350509	-3.55769	0.00037413	0.00807094	Major facilitator superfamily protein	GO:0006857, GO:0022857, GO:0055085, GO:0016020	PGSC0003DMT400070732	0	100	Oligopeptide transporter
Soltu.DM.08G017020.5	-1.24657	0.28846	-4.32147	1.54996e-05	0.000541727	CHY-type/CTCHY-type/RING-type Zinc finger protein	GO:0008270	PGSC0003DMT400037560	0	100	Zinc finger family protein
Soltu.DM.09G001170.1	-1.23717	0.372725	-3.31927	0.000902529	0.0162985	Protein of unknown function (DUF3527)	.	PGSC0003DMT400052480	0	100	Conserved gene of unknown function
Soltu.DM.09G020910.1	-1.23446	0.209225	-5.90016	3.63149e-09	3.03207e-07	winged-helix DNA-binding transcription factor family protein	GO:0006334, GO:0042025, GO:0000786, GO:0003677	PGSC0003DMT400051265	0	100	Histone H1
Soltu.DM.11G021450.7	-1.21328	0.336253	-3.60824	0.000308279	0.00679671	alkaline/neutral invertase	GO:0033926, GO:0003824	PGSC0003DMT400068246	0	100	Neutral invertase
Soltu.DM.09G001220.1	-1.20954	0.192409	-6.28632	3.25083e-10	3.2213e-08	conserved hypothetical protein	.	PGSC0003DMT400030630	0	100	Conserved gene of unknown function
Soltu.DM.11G004270.1	-1.20946	0.388868	-3.11021	0.00186957	0.0291502	Transmembrane amino acid transporter family protein	.	PGSC0003DMT400019191	0	100	Amino acid transporter
Soltu.DM.11G004270.2	-1.20039	0.388818	-3.08727	0.00202002	0.0309432	Transmembrane amino acid transporter family protein	.	PGSC0003DMT400019191	0	100	Amino acid transporter
Soltu.DM.05G013640.1	-1.18207	0.311468	-3.79515	0.000147555	0.00368234	phosphoglucomutase, putative / glucose phosphomutase, putative	GO:0016868, GO:0005975	.	.	.	N-acylethanolamine amidohydrolase
Soltu.DM.04G006820.4	-1.18145	0.23892	-4.94494	7.61673e-07	3.80162e-05	cell division cycle	.	PGSC0003DMT400029953	0	99.697	CDC5
Soltu.DM.05G026040.1	-1.16948	0.290021	-4.03238	5.52146e-05	0.00160265	cytochrome P450, family 77, subfamily A, polypeptide	GO:0016705, GO:0020037, GO:0055114, GO:0005506	PGSC0003DMT400060106	0	100	Cytochrome P450 77A2
Soltu.DM.01G026860.1	-1.15895	0.227952	-5.08419	3.69207e-07	1.9896e-05	Subtilase family protein	GO:0004252, GO:0006508, GO:0008236	PGSC0003DMT400092874	0	100	Subtilisin-like protease
Soltu.DM.08G024310.1	-1.15414	0.372346	-3.09965	0.00193749	0.0300705	homeobox protein	GO:0043565, GO:0005634, GO:0000981, GO:0003677, GO:0006355	PGSC0003DMT400067540	0	100	Homeobox-leucine zipper protein
Soltu.DM.05G023090.3	-1.14606	0.279934	-4.09405	4.23897e-05	0.00127132	lipoamide dehydrogenase	GO:0016491, GO:0050660, GO:0055114, GO:0045454	PGSC0003DMT400069799	0	100	Dihydrolipoyl dehydrogenase
Soltu.DM.06G021770.1	-1.14254	0.379514	-3.01053	0.00260789	0.0374462	vacuolar ATP synthase subunit A	GO:0005524, GO:1902600, GO:0046961, GO:0033180, GO:0046034	PGSC0003DMT400068136	0	100	Vacuolar H+-ATPase A2 subunit isoform
Soltu.DM.04G036030.1	-1.12501	0.322083	-3.49291	0.000477784	0.00978426	Walls Are Thin	GO:0016021, GO:0016020	PGSC0003DMT400009631	0	99.914	Auxin-induced protein 5NG4
Soltu.DM.12G022720.1	-1.11645	0.309778	-3.60401	0.000313341	0.00689147	Leucine-rich repeat transmembrane protein kinase	GO:0005524, GO:0005515, GO:0006468, GO:0004672	PGSC0003DMT400039817	0	92.536	Leucine-rich repeat family protein / protein kinase family protein
Soltu.DM.09G030490.1	-1.11319	0.365558	-3.04519	0.00232531	0.0344116	Glycine rich protein family domain containing protein	.	.	.	.	N-acylethanolamine amidohydrolase
Soltu.DM.06G000990.1	-1.10485	0.354254	-3.11881	0.00181585	0.0285098	Zinc finger C-x8-C-x5-C-x3-H type family protein	GO:0046872	PGSC0003DMT400013647	0	100	Nucleic acid binding protein
Soltu.DM.11G017460.1	-1.09992	0.371728	-2.95893	0.00308713	0.0426958	Peptidase M28 family protein	.	.	.	.	N-acylethanolamine amidohydrolase
Soltu.DM.01G040830.1	-1.09966	0.275975	-3.98464	6.75821e-05	0.00190045	S-adenosylmethionine synthetase	GO:0005524, GO:0004478, GO:0006556	PGSC0003DMT400047145	0	100	S-adenosylmethionine synthase 1
Soltu.DM.01G000460.3	-1.09605	0.254175	-4.3122	1.6164e-05	0.00056349	NB-ARC domain-containing disease resistance protein	GO:0043531	PGSC0003DMT400025433	0	99.926	Disease resistance protein BS2
Soltu.DM.10G019160.1	-1.0952	0.336551	-3.25417	0.00113722	0.0195452	iron regulated	GO:0005381, GO:0016021, GO:0034755	PGSC0003DMT400030968	0	100	Transporter
Soltu.DM.01G044180.1	-1.09212	0.33323	-3.27737	0.00104779	0.0182635	beta-D-xylosidase	GO:0005975, GO:0004553	PGSC0003DMT400076470	0	100	LEXYL2 protein
Soltu.DM.02G033310.2	-1.08691	0.365718	-2.97199	0.00295877	0.041322	WEB family protein At4g27595, chloroplastic	.	PGSC0003DMT400032880	0	100	Microtubule-associated protein futsch
Soltu.DM.04G007990.1	-1.08592	0.34131	-3.18162	0.00146454	0.0239677	Thioredoxin superfamily protein	GO:0015035, GO:0009055	PGSC0003DMT400041380	1.1e-162	100	Glutaredoxin
Soltu.DM.06G009910.1	-1.07752	0.320857	-3.35827	0.000784324	0.0145127	HXXXD-type acyl-transferase family protein	GO:0016747	PGSC0003DMT400040422	0	99.923	Taxadien-5-alpha-ol O-acetyltransferase
Soltu.DM.02G024280.2	-1.07539	0.350193	-3.07085	0.00213451	0.0321964	fructose-bisphosphate aldolase	GO:0004332, GO:0003824, GO:0006096	PGSC0003DMT400009127	0	100	Fructose-bisphosphate aldolase
Soltu.DM.01G029290.1	-1.07371	0.289655	-3.70685	0.000209857	0.00494087	Tetratricopeptide repeat (TPR)-like superfamily protein	GO:0005515, GO:0008270	PGSC0003DMT400004512	0	100	Pentatricopeptide repeat-containing protein, chloroplastic
Soltu.DM.11G024310.1	-1.06646	0.263732	-4.04375	5.26037e-05	0.0015351	Duplicated homeodomain-like superfamily protein	.	PGSC0003DMT400048134	0	99.192	I-box binding factor
Soltu.DM.12G000640.1	-1.06002	0.215803	-4.91197	9.01675e-07	4.39166e-05	A20/AN1-like zinc finger family protein	GO:0008270	PGSC0003DMT400061226	0	100	Stress-associated protein 10
Soltu.DM.02G014320.1	-1.0594	0.193304	-5.48051	4.24104e-08	2.88989e-06	16S rRNA processing protein RimM family	GO:0043022, GO:0006364, GO:0005840	PGSC0003DMT400007946	0	100	16S rRNA processing protein RimM family
Soltu.DM.01G022920.1	-1.05508	0.308993	-3.41457	0.000638821	0.0122389	ralf-like	.	PGSC0003DMT400058811	0	100	Rapid alkalinization factor 2
Soltu.DM.03G025250.3	-1.05332	0.356839	-2.95181	0.00315914	0.0434695	hypothetical protein	.	PGSC0003DMT400039369	0	100	Transposase
Soltu.DM.08G028620.1	-1.05317	0.298467	-3.52859	0.000417773	0.00883628	multidrug resistance-associated protein	GO:0042626, GO:0016021, GO:0016887, GO:0005524, GO:0055085	PGSC0003DMT400031716	0	100	Multidrug resistance protein ABC transporter family
Soltu.DM.06G034430.1	-1.05025	0.279285	-3.76051	0.000169568	0.00411036	winged-helix DNA-binding transcription factor family protein	GO:0006334, GO:0042025, GO:0000786, GO:0003677	PGSC0003DMT400051666	0	100	Histone H1
Soltu.DM.10G022760.1	-1.04736	0.271792	-3.85352	0.000116432	0.00300944	Leucine-rich repeat protein kinase family protein	GO:0004672, GO:0006468, GO:0005515, GO:0005524	.	.	.	N-acylethanolamine amidohydrolase
Soltu.DM.09G007100.2	-1.04598	0.296839	-3.52375	0.000425488	0.00895743	ABC-2 type transporter family protein	GO:0016020, GO:0003676, GO:0008270	PGSC0003DMT400061466	0	99.721	ATP-binding cassette transporter
Soltu.DM.04G038040.1	-1.04358	0.244513	-4.26797	1.97257e-05	0.000667025	hydroxy methylglutaryl CoA reductase	GO:0015936, GO:0005515, GO:0008299, GO:0055114, GO:0016616, GO:0004420	PGSC0003DMT400025701	0	100	3-hydroxy-3-methylglutaryl coenzyme A reductase
Soltu.DM.01G001330.1	-1.04337	0.317109	-3.29026	0.00100096	0.0176754	calmodulin-binding family protein	GO:0005515	PGSC0003DMT400081969	0	100	Pentatricopeptide repeat-containing protein
Soltu.DM.02G030760.1	-1.03986	0.234361	-4.43698	9.12295e-06	0.000341347	SPIRAL1-like1	.	PGSC0003DMT400003457	5.42e-176	100	SP1L
Soltu.DM.03G029090.2	-1.03854	0.353976	-2.93393	0.00334701	0.0455221	cytochrome P450, family 78, subfamily A, polypeptide	GO:0016705, GO:0005506, GO:0020037, GO:0055114	PGSC0003DMT400063324	0	100	Cytochrome P450
Soltu.DM.04G017680.1	-1.03374	0.188104	-5.49557	3.89447e-08	2.66717e-06	Cold and drought-regulated protein CORA	.	PGSC0003DMT400022524	0	100	S-antigen protein
Soltu.DM.03G034490.1	-1.02975	0.292461	-3.52099	0.000429946	0.0090232	sulfate transmembrane transporters	GO:0015689, GO:0015098	PGSC0003DMT400014777	0	100	Sulfate transporter
Soltu.DM.02G030760.2	-1.02356	0.241877	-4.23175	2.3188e-05	0.000762189	SPIRAL1-like1	.	PGSC0003DMT400003457	5.42e-176	100	SP1L
Soltu.DM.05G020940.1	-1.02265	0.345825	-2.95712	0.0031053	0.0429032	Eukaryotic aspartyl protease family protein	GO:0004190, GO:0006508	PGSC0003DMT400037868	0	100	Aspartyl protease family protein
Soltu.DM.03G030970.2	-1.01868	0.295363	-3.4489	0.000562875	0.011034	NRAMP metal ion transporter	GO:0046873, GO:0016020, GO:0030001	.	.	.	N-acylethanolamine amidohydrolase
Soltu.DM.10G002450.1	-1.01855	0.296291	-3.43767	0.000586753	0.011354	MATE efflux family protein	GO:0015297, GO:0055085, GO:0042910, GO:0016020	PGSC0003DMT400049147	0	99.726	TRANSPARENT TESTA 12 protein
Soltu.DM.04G025730.2	-1.01738	0.175955	-5.78204	7.38013e-09	5.78687e-07	root cap 1 (RCP1)	.	PGSC0003DMT400063823	0	100	Maltose transporter
Soltu.DM.04G025730.1	-1.01014	0.178132	-5.67076	1.42163e-08	1.0479e-06	root cap 1 (RCP1)	.	PGSC0003DMT400063823	0	100	Maltose transporter
Soltu.DM.01G000490.1	-1.0052	0.325195	-3.09105	0.00199448	0.0306039	flavin-binding, kelch repeat, f box	GO:0005515	PGSC0003DMT400051416	0	100	Circadian clock-associated FKF1
Soltu.DM.03G013740.1	-1.00482	0.314316	-3.19685	0.00138939	0.0229602	Tetratricopeptide repeat (TPR)-like superfamily protein	GO:0005515	.	.	.	N-acylethanolamine amidohydrolase
Soltu.DM.03G002870.1	-1.0046	0.284505	-3.53104	0.00041393	0.00877557	Homeobox-leucine zipper family protein / lipid-binding START domain-containing protein	GO:0003677, GO:0008289	PGSC0003DMT400061859	0	100	Homeobox-leucine zipper protein PROTODERMAL FACTOR 2
Soltu.DM.11G017970.1	-0.998499	0.323829	-3.08341	0.0020464	0.0312588	Protein kinase superfamily protein	GO:0006468, GO:0004672, GO:0005524	PGSC0003DMT400054224	0	100	Serine/threonine protein kinase
Soltu.DM.03G034030.1	-0.995241	0.309574	-3.21487	0.00130504	0.0217927	B-box type zinc finger protein with CCT domain	GO:0005515, GO:0008270	PGSC0003DMT400014362	0	100	Conserved gene of unknown function
Soltu.DM.11G009340.1	-0.984966	0.267399	-3.68351	0.000230043	0.00535554	Splicing factor, CC1-like	GO:0006397, GO:0005634, GO:0003676, GO:0003723	.	.	.	N-acylethanolamine amidohydrolase
Soltu.DM.04G031740.2	-0.980635	0.327597	-2.99342	0.00275872	0.0391342	xylulose kinase-2	GO:0005975, GO:0042732, GO:0016773, GO:0004856	PGSC0003DMT400012635	0	100	Xylulose kinase
Soltu.DM.11G021290.1	-0.977607	0.229724	-4.25557	2.08518e-05	0.000701595	nucleobase-ascorbate transporter	GO:0022857, GO:0016020, GO:0055085	PGSC0003DMT400068266	0	100	Nucleobase ascorbate transporter
Soltu.DM.12G010950.1	-0.977282	0.257756	-3.7915	0.000149742	0.00372318	post-illumination chlorophyll fluorescence increase	.	PGSC0003DMT400073694	0	100	Chloroplast post-illumination chlorophyll fluorescence increase protein
Soltu.DM.01G051390.1	-0.976067	0.117119	-8.33395	7.81917e-17	1.63972e-14	sterol methyltransferase	GO:0008168, GO:0006694	PGSC0003DMT400047969	0	100	S-adenosyl-methionine-sterol-C-methyltransferase
Soltu.DM.03G037030.1	-0.973284	0.236728	-4.1114	3.93265e-05	0.0012021	inter-alpha-trypsin inhibitor heavy chain-related	.	PGSC0003DMT400058899	0	100	Inter-alpha-trypsin inhibitor heavy chain
Soltu.DM.06G030180.1	-0.965687	0.291257	-3.31559	0.000914504	0.0164599	gamma tonoplast intrinsic protein	GO:0055085, GO:0016020, GO:0015267	PGSC0003DMT400018375	0	100	Tonoplast intrinsic protein
Soltu.DM.01G046730.1	-0.963982	0.322355	-2.99043	0.00278581	0.0394564	Protein of unknown function (DUF620)	.	PGSC0003DMT400066530	0	100	Conserved gene of unknown function
Soltu.DM.03G026950.2	-0.961101	0.18353	-5.23675	1.6343e-07	9.78121e-06	ABC2 homolog	GO:0005524, GO:0016887	PGSC0003DMT400083071	0	77.561	Abc transporter
Soltu.DM.01G001580.1	-0.95719	0.240765	-3.97561	7.01978e-05	0.00196177	conserved hypothetical protein	.	PGSC0003DMT400081977	0	100	Conserved gene of unknown function
Soltu.DM.01G047820.1	-0.955476	0.31652	-3.01869	0.00253872	0.0366279	Homeodomain-like superfamily protein	.	PGSC0003DMT400066352	0	100	Conserved gene of unknown function
Soltu.DM.08G008810.2	-0.952421	0.318732	-2.98815	0.0028067	0.0395907	beta-fructofuranosidase	GO:0004553, GO:0005975	PGSC0003DMT400071784	7.49e-144	97.643	Cell wall apoplastic invertase
Soltu.DM.02G018730.1	-0.951257	0.325209	-2.92507	0.00344383	0.0464651	F-box/RNI-like superfamily protein	GO:0005515	PGSC0003DMT400057711	0	100	F-box family protein
Soltu.DM.09G006500.1	-0.951087	0.263406	-3.61073	0.000305342	0.00673745	Tetratricopeptide repeat (TPR)-like superfamily protein	GO:0005515	PGSC0003DMT400004369	0	100	Pentatricopeptide repeat-containing protein, chloroplastic
Soltu.DM.03G036210.1	-0.950508	0.276166	-3.4418	0.000577863	0.0112301	Protein kinase protein with adenine nucleotide alpha hydrolases-like domain	GO:0005524, GO:0006468, GO:0004672	PGSC0003DMT400006664	0	100	ATP binding protein
Soltu.DM.03G036210.2	-0.949842	0.275193	-3.45155	0.000557372	0.0109499	Protein kinase protein with adenine nucleotide alpha hydrolases-like domain	GO:0004672, GO:0006468, GO:0005524	PGSC0003DMT400006664	0	100	ATP binding protein
Soltu.DM.04G022230.1	-0.948608	0.292689	-3.24101	0.00119109	0.0202395	Eukaryotic aspartyl protease family protein	GO:0006508, GO:0004190	PGSC0003DMT400022458	0	100	Aspartic proteinase nepenthesin-1
Soltu.DM.02G018730.2	-0.947745	0.323503	-2.92964	0.00339359	0.0459246	F-box/RNI-like superfamily protein	GO:0005515	PGSC0003DMT400057711	0	100	F-box family protein
Soltu.DM.02G018730.3	-0.947745	0.323503	-2.92964	0.00339359	0.0459246	F-box/RNI-like superfamily protein	GO:0005515	PGSC0003DMT400057711	0	100	F-box family protein
Soltu.DM.04G030170.1	-0.94261	0.204229	-4.61545	3.92236e-06	0.000162992	Histone superfamily protein	GO:0000786, GO:0003677, GO:0046982	PGSC0003DMT400079216	1.58e-174	100	Histone H3.3
Soltu.DM.08G022140.1	-0.9413	0.29216	-3.22187	0.00127358	0.0214013	homeodomain GLABROUS	GO:0008289, GO:0006355, GO:0000981, GO:0003677	PGSC0003DMT400006155	0	100	Homeobox protein
Soltu.DM.07G027620.1	-0.9379	0.191297	-4.90284	9.44605e-07	4.57947e-05	heat shock protein 81-2	GO:0051082, GO:0006457, GO:0005524	PGSC0003DMT400057003	0	100	Heat shock cognate protein 80
Soltu.DM.06G010960.1	-0.936607	0.265649	-3.52573	0.000422318	0.00890345	potassium transporter	GO:0071805, GO:0016020, GO:0015079	PGSC0003DMT400062467	0	100	KUP2
Soltu.DM.03G025990.2	-0.934443	0.197418	-4.73332	2.20882e-06	9.844e-05	P-loop containing nucleoside triphosphate hydrolases superfamily protein	GO:0003676, GO:0005524	PGSC0003DMT400046824	0	100	DEAD-box ATP-dependent RNA helicase 30
Soltu.DM.11G003020.1	-0.9304	0.179868	-5.17268	2.30765e-07	1.3425e-05	O-fucosyltransferase family protein	.	PGSC0003DMT400041770	0	100	Auxin growth promotor protein
Soltu.DM.12G023910.3	-0.930076	0.284051	-3.27433	0.00105914	0.0184068	putative mitochondrial RNA helicase	GO:0003676, GO:0005524	PGSC0003DMT400074131	0	100	DEAD-box ATP-dependent RNA helicase 53
Soltu.DM.10G028130.1	-0.929719	0.305672	-3.04156	0.00235353	0.0347721	autoinhibited Ca2+-ATPase	GO:0000166, GO:0005524, GO:0016020, GO:0016021, GO:0005388, GO:0070588	PGSC0003DMT400021028	0	100	Calcium ATPase
Soltu.DM.11G003020.2	-0.927454	0.18049	-5.13852	2.76908e-07	1.57372e-05	O-fucosyltransferase family protein	.	PGSC0003DMT400041770	0	100	Auxin growth promotor protein
Soltu.DM.10G021850.1	-0.92555	0.312362	-2.96307	0.00304588	0.0422766	NB-ARC domain-containing disease resistance protein	GO:0043531	PGSC0003DMT400021631	0	100	Cc-nbs-lrr resistance protein
Soltu.DM.03G027260.1	-0.920361	0.298604	-3.08222	0.00205464	0.0313492	zinc ion binding	GO:0008270	PGSC0003DMT400034293	0	100	Zinc finger protein
Soltu.DM.08G023050.1	-0.919815	0.263775	-3.48712	0.000488257	0.00995353	CheY-like two-component responsive regulator family protein	GO:0000160	PGSC0003DMT400062232	0	100	Pseudo response regulator
Soltu.DM.06G010960.2	-0.919172	0.270724	-3.39524	0.000685687	0.0129896	potassium transporter	GO:0016020, GO:0015079, GO:0071805	PGSC0003DMT400062467	0	100	KUP2
Soltu.DM.08G023050.2	-0.917092	0.264929	-3.46165	0.000536876	0.0106869	CheY-like two-component responsive regulator family protein	GO:0000160	PGSC0003DMT400062232	0	100	Pseudo response regulator
Soltu.DM.01G048830.1	-0.915964	0.313448	-2.92222	0.00347551	0.0468691	RING/U-box superfamily protein	.	PGSC0003DMT400064824	0	100	Ring finger protein
Soltu.DM.06G010960.3	-0.911616	0.273304	-3.33554	0.000851329	0.015519	potassium transporter	GO:0071805, GO:0015079, GO:0016020	PGSC0003DMT400062467	0	100	KUP2
Soltu.DM.02G014940.1	-0.906591	0.243196	-3.72781	0.00019315	0.00460361	Leucine-rich repeat transmembrane protein kinase	GO:0006468, GO:0004672, GO:0005524, GO:0005515	.	.	.	N-acylethanolamine amidohydrolase
Soltu.DM.06G009570.1	-0.904445	0.299172	-3.02316	0.00250149	0.0362261	transducin family protein / WD-40 repeat family protein	GO:0005515	PGSC0003DMT400021812	0	100	Nucleotide binding protein
Soltu.DM.12G001680.1	-0.902946	0.284549	-3.17325	0.00150742	0.0245952	Iron-Sulfur binding protein C terminal domain containing protein	.	PGSC0003DMT400011966	0	100	4Fe-4S ferredoxin, iron-sulfur binding
Soltu.DM.03G022330.1	-0.901733	0.277209	-3.2529	0.00114234	0.0196207	Ribonuclease P protein subunit P38-related	.	PGSC0003DMT400047726	0	100	Conserved gene of unknown function
Soltu.DM.04G027280.1	-0.890347	0.263646	-3.37705	0.000732679	0.0137451	Alba DNA/RNA-binding protein	.	PGSC0003DMT400017057	0	100	ASR4
Soltu.DM.01G024990.1	-0.889861	0.208632	-4.26522	1.99709e-05	0.000674471	HIT zinc finger ;PAPA-1-like conserved region	GO:0031011	PGSC0003DMT400023348	0	100	Conserved gene of unknown function
Soltu.DM.11G002330.1	-0.888957	0.213137	-4.17083	3.03496e-05	0.000959132	GRAS family transcription factor family protein	.	PGSC0003DMT400040589	0	100	DELLA protein GAI
Soltu.DM.02G026330.8	-0.887523	0.293382	-3.02514	0.00248515	0.0360088	nuclear factor Y, subunit C4	GO:0046982	.	.	.	N-acylethanolamine amidohydrolase
Soltu.DM.01G031680.3	-0.885695	0.221135	-4.00522	6.19603e-05	0.00176623	plasmodesmata-located protein	.	PGSC0003DMT400066909	0	100	Kinase
Soltu.DM.03G034510.1	-0.879466	0.24219	-3.6313	0.000281993	0.00631316	Tetratricopeptide repeat (TPR)-like superfamily protein	GO:0008270, GO:0005515	PGSC0003DMT400014307	0	100	Pentatricopeptide repeat-containing protein
Soltu.DM.08G028060.1	-0.878404	0.192819	-4.5556	5.22362e-06	0.000210282	Sin3 binding region of histone deacetylase complex subunit SAP30 domain containing protein	GO:0005515	PGSC0003DMT400031786	0	100	Conserved gene of unknown function
Soltu.DM.07G020780.1	-0.874919	0.232612	-3.76129	0.000169041	0.00410125	ATP synthase protein I -related	.	PGSC0003DMT400052662	0	100	Conserved gene of unknown function
Soltu.DM.11G003020.4	-0.872784	0.178074	-4.90123	9.52379e-07	4.59247e-05	O-fucosyltransferase family protein	.	PGSC0003DMT400041770	0	100	Auxin growth promotor protein
Soltu.DM.04G002140.2	-0.869026	0.283637	-3.06387	0.00218494	0.0327838	Plant protein of unknown function (DUF639)	.	.	.	.	N-acylethanolamine amidohydrolase
Soltu.DM.11G013070.2	-0.866489	0.261751	-3.31035	0.000931787	0.0167244	alpha/beta-Hydrolases superfamily protein	GO:0016787	PGSC0003DMT400065889	0	100	Hydrolase
Soltu.DM.02G019510.1	-0.865052	0.294957	-2.93281	0.00335912	0.0456166	photosystem II subunit Q-2	GO:0019898, GO:0009654, GO:0015979, GO:0009523, GO:0005509	PGSC0003DMT400055931	0	100	Photosystem II oxygen-evolving complex protein 3
Soltu.DM.05G002050.1	-0.858133	0.219564	-3.90836	9.29252e-05	0.002484	TCP-1/cpn60 chaperonin family protein	GO:0042026, GO:0005524	PGSC0003DMT400064673	0	100	Rubisco subunit binding-protein beta subunit, rubb
Soltu.DM.04G031630.1	-0.857951	0.264602	-3.24242	0.00118519	0.0201808	Polynucleotidyl transferase, ribonuclease H-like superfamily protein	GO:0008408, GO:0003676, GO:0006139	PGSC0003DMT400016348	0	100	Conserved gene of unknown function
Soltu.DM.08G000910.1	-0.855293	0.27969	-3.05801	0.00222816	0.0333201	NB-ARC domain-containing disease resistance protein	GO:0005515, GO:0043531	PGSC0003DMT400005850	0	100	Conserved gene of unknown function
Soltu.DM.07G024730.1	-0.855069	0.274253	-3.11781	0.00182199	0.0285865	Peroxisomal membrane 22 kDa (Mpv17/PMP22) family protein	GO:0016021	PGSC0003DMT400049563	0	100	Mpv17 / PMP22 family protein
Soltu.DM.11G022690.1	-0.853766	0.250971	-3.40185	0.00066931	0.0127061	conserved hypothetical protein	.	PGSC0003DMT400020827	0	100	Conserved gene of unknown function
Soltu.DM.10G022950.1	-0.853317	0.227192	-3.75594	0.000172695	0.00417865	conserved hypothetical protein	.	PGSC0003DMT400028620	0	100	Conserved gene of unknown function
Soltu.DM.03G033500.1	-0.848241	0.270226	-3.139	0.00169524	0.0270295	conserved hypothetical protein	.	PGSC0003DMT400014408	0	100	Conserved gene of unknown function
Soltu.DM.11G009610.1	-0.846029	0.290842	-2.9089	0.00362706	0.0482159	DPP6 N-terminal domain-like protein	.	PGSC0003DMT400015484	0	100	Conserved gene of unknown function
Soltu.DM.06G031330.1	-0.834666	0.252225	-3.30921	0.00093559	0.0167613	Histone superfamily protein	GO:0042025, GO:0046982, GO:0003677, GO:0000786	PGSC0003DMT400078156	3.45e-164	100	Histone H4
Soltu.DM.05G005830.1	-0.832041	0.212534	-3.91485	9.04591e-05	0.0024258	Disease resistance protein (CC-NBS-LRR class) family	.	PGSC0003DMT400065667	0	90.122	Late blight resistance protein homolog R1B-23
Soltu.DM.11G005120.2	-0.83051	0.241587	-3.43772	0.000586631	0.011354	Myotubularin-like phosphatases II superfamily	GO:0016311, GO:0004725	PGSC0003DMT400070260	0	98.876	Phosphoprotein phosphatase
Soltu.DM.03G029120.1	-0.827773	0.198327	-4.17379	2.99574e-05	0.000947845	SPIRAL1-like1	.	PGSC0003DMT400063325	1.18e-177	100	SP1L
Soltu.DM.09G028880.1	-0.825279	0.26584	-3.10442	0.00190651	0.0296749	plastid transcriptionally active	.	PGSC0003DMT400076236	0	100	Peptidoglycan binding domain containing protein
Soltu.DM.06G023940.1	-0.825101	0.275593	-2.99391	0.00275424	0.0391236	2-oxoglutarate (2OG) and Fe(II)-dependent oxygenase superfamily protein	GO:0055114, GO:0016491	PGSC0003DMT400073345	0	100	Conserved gene of unknown function
Soltu.DM.02G025430.2	-0.817988	0.256784	-3.18551	0.00144498	0.023705	U2 snRNP auxilliary factor, large subunit, splicing factor	GO:0006397, GO:0003723, GO:0003676, GO:0005634	PGSC0003DMT400033041	0	100	U2 snRNP auxiliary factor large subunit
Soltu.DM.04G021630.1	-0.813347	0.26061	-3.12094	0.00180273	0.0283368	Integrase-type DNA-binding superfamily protein	GO:0006355, GO:0003700, GO:0003677	PGSC0003DMT400053152	0	100	AP2/ERF domain-containing transcription factor
Soltu.DM.03G018280.1	-0.812966	0.207179	-3.92397	8.71005e-05	0.00235154	SCARECROW-like	.	PGSC0003DMT400026240	0	99.898	GRAS10
Soltu.DM.01G041520.1	-0.812376	0.239888	-3.38648	0.000707947	0.0133459	Leucine-rich repeat protein kinase family protein	GO:0004672, GO:0006468, GO:0005524	PGSC0003DMT400047023	0	99.965	Serine/threonine-protein kinase PBS1
Soltu.DM.04G037000.1	-0.811446	0.273982	-2.96168	0.00305964	0.042424	Alba DNA/RNA-binding protein	GO:0003676	PGSC0003DMT400025777	0	100	Conserved gene of unknown function
Soltu.DM.11G020460.1	-0.810294	0.186835	-4.33696	1.44469e-05	0.000509541	63 kDa inner membrane family protein	GO:0032977, GO:0016021	PGSC0003DMT400001063	0	100	Inner membrane protein PPF-1, chloroplast
Soltu.DM.01G033260.1	-0.805161	0.269514	-2.98745	0.00281317	0.0396364	acetyl Co-enzyme a carboxylase carboxyltransferase alpha subunit	GO:0016874, GO:0003989, GO:0009317, GO:0006633	PGSC0003DMT400000089	0	100	Acetyl-coenzyme A carboxylase carboxyl transferase alpha
Soltu.DM.11G020460.2	-0.802265	0.186859	-4.29342	1.75941e-05	0.00060864	63 kDa inner membrane family protein	GO:0016021, GO:0032977	PGSC0003DMT400001063	0	100	Inner membrane protein PPF-1, chloroplast
Soltu.DM.02G004480.1	-0.799936	0.220147	-3.63364	0.000279456	0.00626477	ethylene-forming enzyme	GO:0055114, GO:0016491	PGSC0003DMT400055332	0	100	1-aminocyclopropane-1-carboxylate oxidase
Soltu.DM.01G033260.2	-0.799656	0.270317	-2.95822	0.00309426	0.0427725	acetyl Co-enzyme a carboxylase carboxyltransferase alpha subunit	GO:0006633, GO:0009317, GO:0003989, GO:0016874	PGSC0003DMT400000089	0	100	Acetyl-coenzyme A carboxylase carboxyl transferase alpha
Soltu.DM.04G035670.1	-0.798564	0.2308	-3.45998	0.000540224	0.010737	pfkB-like carbohydrate kinase family protein	.	PGSC0003DMT400009476	0	100	Adenosine kinase
Soltu.DM.02G008210.1	-0.790009	0.218779	-3.61098	0.000305041	0.00673631	CDPK-related kinase	GO:0004672, GO:0006468, GO:0005509, GO:0005524	PGSC0003DMT400001990	0	100	Calcium/calmodulin-dependent protein kinase CaMK3
Soltu.DM.08G029010.1	-0.789125	0.22383	-3.52556	0.000422594	0.00890345	Leucine-rich repeat (LRR) family protein	GO:0005515	PGSC0003DMT400032025	0	100	Leucine-rich repeat family protein
Soltu.DM.01G017860.1	-0.786659	0.189719	-4.14645	3.37676e-05	0.00105119	Tetratricopeptide repeat (TPR)-like superfamily protein	GO:0005515	PGSC0003DMT400022191	0	100	Pentatricopeptide repeat-containing protein
Soltu.DM.02G025970.1	-0.783249	0.248228	-3.15536	0.00160297	0.0258271	Mannose-6-phosphate isomerase, type I	GO:0009298, GO:0004476, GO:0005975, GO:0008270	PGSC0003DMT400067858	0	100	Mannose-6-phosphate isomerase
Soltu.DM.07G013020.1	-0.782821	0.260272	-3.00771	0.00263225	0.0376908	Transcriptional factor B3 family protein / auxin-responsive factor AUX/IAA-related	GO:0003677, GO:0005634, GO:0006355, GO:0005515, GO:0009725	PGSC0003DMT400006151	0	99.13	Auxin response factor 7
Soltu.DM.01G034500.1	-0.782211	0.206425	-3.78932	0.000151063	0.00373884	conserved hypothetical protein	.	PGSC0003DMT400000259	0	100	Conserved gene of unknown function
Soltu.DM.01G022800.5	-0.781923	0.176144	-4.43912	9.03281e-06	0.000339383	RING/U-box superfamily protein	GO:0008270	PGSC0003DMT400058815	0	100	Zinc finger family protein
Soltu.DM.02G023110.1	-0.780773	0.248242	-3.14521	0.00165966	0.0266136	Plant protein of unknown function (DUF641)	.	PGSC0003DMT400003998	0	100	GIL1 (GRAVITROPIC IN THE LIGHT)
Soltu.DM.04G010300.1	-0.77791	0.22574	-3.44604	0.00056886	0.0111056	galacturonosyltransferase	GO:0016757	PGSC0003DMT400070010	0	100	Glycosyltransferase, CAZy family GT8
Soltu.DM.07G006060.1	-0.776073	0.226186	-3.43113	0.00060107	0.0115978	Transcriptional factor B3 family protein / auxin-responsive factor AUX/IAA-related	GO:0006355, GO:0005515, GO:0009725, GO:0005634, GO:0003677	PGSC0003DMT400025312	0	100	Auxin response factor 19
Soltu.DM.03G000050.4	-0.775376	0.250727	-3.09251	0.00198468	0.0305055	Peptidase family M48 family protein	GO:0006508, GO:0004222	PGSC0003DMT400034806	0	100	Metalloendopeptidase
Soltu.DM.03G000050.8	-0.775376	0.250727	-3.09251	0.00198468	0.0305055	Peptidase family M48 family protein	GO:0004222, GO:0006508	PGSC0003DMT400034806	0	100	Metalloendopeptidase
Soltu.DM.12G002550.1	-0.774704	0.250565	-3.09183	0.00198927	0.0305413	Leucine-rich repeat protein kinase family protein	GO:0006468, GO:0004672, GO:0005524	PGSC0003DMT400011891	0	100	Rhg4-like receptor kinase II
Soltu.DM.01G034900.1	-0.77349	0.171309	-4.51519	6.32611e-06	0.000250196	ubiquitin family protein	.	PGSC0003DMT400000310	0	100	Ubiquitin family protein
Soltu.DM.01G014690.1	-0.767266	0.263739	-2.90918	0.00362372	0.0481952	photosystem II reaction center protein A	GO:0045156, GO:0009772, GO:0019684	PGSC0003DMT400094795	0	98.345	Photosystem Q(B) protein
Soltu.DM.03G000050.1	-0.766211	0.247254	-3.09889	0.00194248	0.0300981	Peptidase family M48 family protein	GO:0004222, GO:0006508	PGSC0003DMT400034806	0	100	Metalloendopeptidase
Soltu.DM.04G005640.1	-0.764851	0.200565	-3.81348	0.000137026	0.003445	TCP family transcription factor	.	PGSC0003DMT400042168	1.21e-76	84.459	Transcription factor TCP7
Soltu.DM.02G009820.1	-0.757504	0.259309	-2.92124	0.00348644	0.0469464	homeobox protein	.	PGSC0003DMT400017840	0	100	Homeobox domain, ZF-HD class
Soltu.DM.08G000230.1	-0.751833	0.168891	-4.4516	8.52338e-06	0.000322933	Subtilase family protein	GO:0004252, GO:0006508, GO:0008236	PGSC0003DMT400032519	0	99.881	Serine protease
Soltu.DM.09G020790.1	-0.7454	0.214512	-3.47487	0.000511105	0.0103182	magnesium transporter	.	PGSC0003DMT400038981	0	100	Magnesium transporter
Soltu.DM.01G043220.1	-0.743743	0.209274	-3.55392	0.00037954	0.00814406	Protein of unknown function (DUF3411)	.	PGSC0003DMT400061143	0	100	Conserved gene of unknown function
Soltu.DM.05G002040.2	-0.742032	0.239624	-3.09665	0.00195722	0.0302726	TCP-1/cpn60 chaperonin family protein	GO:0006457, GO:0042026, GO:0005524	PGSC0003DMT400064673	0	100	Rubisco subunit binding-protein beta subunit, rubb
Soltu.DM.09G015700.1	-0.740512	0.210468	-3.5184	0.000434158	0.00906937	Sodium Bile acid symporter family	GO:0016020	PGSC0003DMT400074310	0	100	Bile acid:Na+ symporter family protein
Soltu.DM.01G000480.1	-0.73917	0.184361	-4.00936	6.08827e-05	0.00174285	NB-ARC domain-containing disease resistance protein	GO:0043531	PGSC0003DMT400051415	0	99.725	RGC1
Soltu.DM.02G011630.1	-0.736708	0.202648	-3.63541	0.000277534	0.00623058	Tetratricopeptide repeat (TPR)-like superfamily protein	GO:0005515	PGSC0003DMT400027006	0	100	Pentatricopeptide repeat-containing protein
Soltu.DM.02G016540.2	-0.734036	0.216787	-3.38598	0.000709241	0.013361	sodium/calcium exchanger family protein / calcium-binding EF hand family protein	GO:0005509, GO:0055085, GO:0016021	PGSC0003DMT400059123	0	100	Calmodulin
Soltu.DM.10G020650.1	-0.732195	0.193892	-3.7763	0.000159174	0.00390741	RNA-binding (RRM/RBD/RNP motifs) family protein	GO:0003676	PGSC0003DMT400049444	0	100	ALY protein
Soltu.DM.01G003810.1	-0.731972	0.19659	-3.72335	0.000196599	0.00468169	TCP family transcription factor	.	PGSC0003DMT400042168	0	100	Transcription factor TCP7
Soltu.DM.12G016400.2	-0.731663	0.138109	-5.29773	1.1725e-07	7.35927e-06	DEAD box RNA helicase	GO:0005524, GO:0005515, GO:0003676	PGSC0003DMT400080613	0	100	ATP-dependent RNA helicase DB10
Soltu.DM.07G006380.1	-0.73142	0.235961	-3.09975	0.00193684	0.0300705	phosphatidylinositol-4-phosphate 5-kinase family protein	GO:0046872, GO:0046488, GO:0016307, GO:0005524	.	.	.	N-acylethanolamine amidohydrolase
Soltu.DM.11G019460.1	-0.731112	0.165727	-4.41154	1.02638e-05	0.000377252	ABC-2 type transporter family protein	GO:0016887, GO:0016020, GO:0005524	PGSC0003DMT400077106	0	100	ATP-binding cassette transporter
Soltu.DM.10G016910.1	-0.728813	0.240836	-3.02618	0.00247662	0.0359622	plasma membrane intrinsic protein 1;5	GO:0055085, GO:0016020, GO:0015267	PGSC0003DMT400011338	0	100	Aquaporin, MIP family, PIP subfamily
Soltu.DM.09G020270.1	-0.727569	0.209712	-3.46936	0.000521691	0.0104694	ETO1-like	GO:0005515	PGSC0003DMT400049804	0	100	Ethylene overproducer-like 1
Soltu.DM.01G026840.1	-0.726999	0.195846	-3.71209	0.000205557	0.0048523	Subtilase family protein	GO:0004252, GO:0006508, GO:0008236	PGSC0003DMT400017638	0	99.958	SBT4C protein
Soltu.DM.01G037530.1	-0.726821	0.220051	-3.30297	0.000956681	0.0171052	P-loop containing nucleoside triphosphate hydrolases superfamily protein	GO:0007018, GO:0003777, GO:0005524, GO:0008017	PGSC0003DMT400057842	0	100	BY-2 kinesin 5
Soltu.DM.07G019320.1	-0.725384	0.23917	-3.03292	0.00242202	0.035343	Pentatricopeptide repeat (PPR) superfamily protein	GO:0005515	PGSC0003DMT400047291	0	100	Pentatricopeptide repeat-containing protein
Soltu.DM.07G001220.1	-0.723486	0.206641	-3.50118	0.000463199	0.00955795	Leucine-rich repeat protein kinase family protein	GO:0004672, GO:0006468, GO:0005515, GO:0005524	PGSC0003DMT400028991	0	100	Serine/threonine protein kinase
Soltu.DM.01G006160.1	-0.723375	0.218502	-3.31061	0.000930919	0.0167219	histone deacetylase	.	PGSC0003DMT400014110	0	99.752	Histone deacetylase
Soltu.DM.08G014120.1	-0.722155	0.171337	-4.21482	2.49979e-05	0.000811815	RNApolymerase sigma-subunit C	GO:0006355, GO:0003700, GO:0006352	PGSC0003DMT400065483	0	100	RNA polymerase sigma factor rpoD
Soltu.DM.06G013280.1	-0.720548	0.141513	-5.09175	3.54772e-07	1.94671e-05	SCARECROW-like	.	PGSC0003DMT400076932	0	100	GRAS9
Soltu.DM.01G000470.1	-0.720458	0.222718	-3.23484	0.00121709	0.0205652	NB-ARC domain-containing disease resistance protein	GO:0043531	PGSC0003DMT400025439	0	99.94	RGC1
Soltu.DM.01G022800.1	-0.720285	0.197722	-3.64292	0.000269563	0.00606675	RING/U-box superfamily protein	GO:0008270	PGSC0003DMT400058815	0	100	Zinc finger family protein
Soltu.DM.08G004380.1	-0.714574	0.198541	-3.59912	0.000319294	0.00699962	serine racemase	GO:0006520, GO:0030170	PGSC0003DMT400014923	0	100	Serine racemase
Soltu.DM.12G010490.1	-0.712048	0.188467	-3.77811	0.000158026	0.00388277	Phox-associated domain;Phox-like;Sorting nexin, C-terminal	GO:0035091	PGSC0003DMT400006752	1.1e-06	100	Phox (PX) domain-containing protein
Soltu.DM.01G006390.1	-0.710923	0.191441	-3.71354	0.000204383	0.00483301	NIMA (never in mitosis, gene A)-related	GO:0004672, GO:0006468, GO:0005524	PGSC0003DMT400038193	0	100	ATP binding protein
Soltu.DM.09G022200.1	-0.709862	0.171887	-4.12981	3.63067e-05	0.00111737	alpha/beta-Hydrolases superfamily protein	GO:0016787	PGSC0003DMT400009701	0	100	Endo-1,3-1,4-beta-d-glucanase
Soltu.DM.01G018800.4	-0.709086	0.185416	-3.82429	0.000131147	0.00332813	poly(A) polymerase	GO:0043631, GO:0031123, GO:0016779, GO:0004652, GO:0003723	PGSC0003DMT400074733	0	100	Poly(A) polymerase
Soltu.DM.11G007460.2	-0.707452	0.206797	-3.421	0.000623921	0.0119704	DNAJ homologue	GO:0005524, GO:0006457, GO:0031072, GO:0051082, GO:0009408	PGSC0003DMT400005020	0	100	DnaJ
Soltu.DM.11G026770.1	-0.705299	0.2302	-3.06386	0.00218502	0.0327838	histone H2A	GO:0046982, GO:0003677, GO:0000786	PGSC0003DMT400040218	0	99.776	Histone H2A
Soltu.DM.03G018120.1	-0.703119	0.167073	-4.20846	2.57113e-05	0.000830001	hydroxyproline-rich glycoprotein family protein	.	PGSC0003DMT400026232	0	100	Hydroxyproline-rich glycoprotein family protein
Soltu.DM.01G026550.1	-0.702248	0.24171	-2.90534	0.00366857	0.0486719	Zinc finger (CCCH-type) family protein / RNA recognition motif (RRM)-containing protein	GO:0003676, GO:0046872	PGSC0003DMT400017608	0	99.864	Nucleic acid binding protein
Soltu.DM.04G003350.1	-0.701854	0.156077	-4.49684	6.89695e-06	0.000269619	MMS ZWEI homologue	.	PGSC0003DMT400075803	0	100	Ubiquitin-conjugating enzyme 2
Soltu.DM.04G007420.1	-0.701156	0.142206	-4.93058	8.19873e-07	4.0473e-05	ubiquitin carrier protein	.	PGSC0003DMT400071311	0	100	Ubiquitin carrier protein
Soltu.DM.09G029490.1	-0.699185	0.198756	-3.51782	0.000435115	0.00907992	HXXXD-type acyl-transferase family protein	GO:0016747	PGSC0003DMT400062607	0	100	Anthranilate N-benzoyltransferase protein
Soltu.DM.01G018210.1	-0.698211	0.187568	-3.72245	0.000197297	0.00469417	ADP-ribosylation factor A1F	GO:0005525	PGSC0003DMT400003226	0	100	ADP-ribosylation factor 1
Soltu.DM.02G032530.1	-0.697498	0.232992	-2.99366	0.00275653	0.0391236	ferredoxin thioredoxin reductase catalytic beta chain family protein	GO:0016730, GO:0055114	.	.	.	N-acylethanolamine amidohydrolase
Soltu.DM.03G035640.1	-0.693611	0.211002	-3.28722	0.0010118	0.017762	Homeobox-leucine zipper family protein / lipid-binding START domain-containing protein	GO:0003677, GO:0008289	PGSC0003DMT400006735	0	100	DNA binding protein
Soltu.DM.02G008740.1	-0.689158	0.222796	-3.09322	0.00197997	0.0305023	photosystem II subunit O-2	GO:0010242, GO:0042549, GO:0010207, GO:0009654	PGSC0003DMT400007189	0	100	Oxygen-evolving enhancer protein 1, chloroplastic
Soltu.DM.11G020460.3	-0.688554	0.177628	-3.87638	0.000106023	0.00277115	63 kDa inner membrane family protein	GO:0016021, GO:0032977	PGSC0003DMT400001063	0	100	Inner membrane protein PPF-1, chloroplast
Soltu.DM.10G027260.1	-0.688103	0.231466	-2.9728	0.00295096	0.0412768	NADPH-dependent thioredoxin reductase C	GO:0016491, GO:0005737, GO:0019430, GO:0055114, GO:0004791	PGSC0003DMT400060907	0	100	Thioredoxin reductase
Soltu.DM.10G000400.1	-0.687168	0.227631	-3.01878	0.00253794	0.0366279	Homeobox-leucine zipper family protein / lipid-binding START domain-containing protein	GO:0008289, GO:0003677	PGSC0003DMT400029291	0	100	Homeobox-leucine zipper protein MERISTEM L1
Soltu.DM.11G020460.4	-0.685485	0.177945	-3.85224	0.000117044	0.00302125	63 kDa inner membrane family protein	GO:0032977, GO:0016021	PGSC0003DMT400001063	0	100	Inner membrane protein PPF-1, chloroplast
Soltu.DM.09G023310.3	-0.685269	0.223756	-3.06257	0.00219446	0.032889	translocon at the outer envelope membrane of chloroplasts	GO:0005525, GO:0016817	PGSC0003DMT400029640	0	100	Chloroplast protein import component Toc159
Soltu.DM.09G025600.1	-0.684552	0.191123	-3.58174	0.000341307	0.00742206	acylaminoacyl-peptidase-related	GO:0006508, GO:0004252, GO:0008236	PGSC0003DMT400034976	0	82.373	Acylamino-acid-releasing enzyme
Soltu.DM.09G023700.1	-0.684074	0.16405	-4.16992	3.04713e-05	0.000961855	RELA/SPOT homolog	GO:0015969	PGSC0003DMT400081393	0	100	RelA-SpoT RSH1
Soltu.DM.10G029840.1	-0.682592	0.195044	-3.49967	0.000465826	0.0095873	myosin heavy chain-related	GO:0003779	PGSC0003DMT400018477	0	100	Conserved gene of unknown function
Soltu.DM.10G000400.2	-0.680599	0.227768	-2.98812	0.002807	0.0395907	Homeobox-leucine zipper family protein / lipid-binding START domain-containing protein	GO:0008289, GO:0003677	PGSC0003DMT400029291	0	100	Homeobox-leucine zipper protein MERISTEM L1
Soltu.DM.02G022630.1	-0.679559	0.164787	-4.12387	3.7256e-05	0.00114479	high mobility group B3	.	PGSC0003DMT400003983	0	100	High mobility group protein
Soltu.DM.01G037040.1	-0.677745	0.232644	-2.91323	0.00357716	0.0477166	Plant protein of unknown function (DUF868)	.	PGSC0003DMT400057872	0	100	Conserved gene of unknown function
Soltu.DM.02G017890.1	-0.677549	0.19537	-3.46802	0.000524309	0.0105142	U2 snRNP auxilliary factor, large subunit, splicing factor	GO:0006397, GO:0005634, GO:0003676, GO:0003723	PGSC0003DMT400057795	0	100	Splicing factor U2af large subunit B
Soltu.DM.06G007030.1	-0.673726	0.167992	-4.01046	6.06015e-05	0.00173664	ethylene-dependent gravitropism-deficient and yellow-green-like	.	PGSC0003DMT400072153	0	99.794	Metalloendopeptidase
Soltu.DM.07G016540.1	-0.673022	0.19886	-3.38439	0.000713362	0.0134293	ARM repeat superfamily protein	GO:0005515	PGSC0003DMT400001771	0	100	Ubiquitin-protein ligase
Soltu.DM.07G012970.1	-0.672178	0.0935145	-7.18796	6.57679e-13	9.07732e-11	Protein of unknown function (DUF581)	.	PGSC0003DMT400066070	0	100	Conserved gene of unknown function
Soltu.DM.03G017090.1	-0.671349	0.221356	-3.03289	0.00242222	0.035343	Homeobox-leucine zipper family protein / lipid-binding START domain-containing protein	GO:0008289, GO:0003677	PGSC0003DMT400037055	0	100	Homeobox protein
Soltu.DM.03G033300.1	-0.670364	0.220734	-3.03698	0.00238961	0.0351133	Protein phosphatase 2C family protein	GO:0003824	PGSC0003DMT400014727	0	100	Protein phosphatase 2C 8
Soltu.DM.08G025390.1	-0.667134	0.200475	-3.32776	0.000875476	0.0158842	Pentapeptide repeat-containing protein	.	PGSC0003DMT400012215	0	100	Thylakoid lumenal protein, chloroplastic
Soltu.DM.11G003560.1	-0.666829	0.190619	-3.49823	0.000468354	0.00962759	3-deoxy-D-arabino-heptulosonate 7-phosphate synthase	GO:0009073, GO:0003849	PGSC0003DMT400041818	0	100	Phospho-2-dehydro-3-deoxyheptonate aldolase 2, chloroplastic
Soltu.DM.01G047600.1	-0.662196	0.175606	-3.77091	0.000162654	0.0039784	fucosyltransferase	GO:0008417, GO:0016020, GO:0006486	PGSC0003DMT400066307	0	100	Fucosyltransferase 1
Soltu.DM.12G016400.1	-0.659614	0.133261	-4.94978	7.42989e-07	3.71522e-05	DEAD box RNA helicase	GO:0005515, GO:0005524, GO:0003676	PGSC0003DMT400080614	0	100	ATP-dependent RNA helicase DB10
Soltu.DM.04G034900.1	-0.658312	0.217602	-3.0253	0.00248389	0.0360088	Methyltransferase MT-A70 family protein	.	PGSC0003DMT400071575	0	100	Methyltransferase 2
Soltu.DM.03G020950.2	-0.658214	0.176037	-3.73907	0.000184701	0.0044178	cytochrome P450, family 89, subfamily A, polypeptide	GO:0016705, GO:0005506, GO:0055114, GO:0020037	PGSC0003DMT400008140	0	97.555	Cytochrome P450
Soltu.DM.03G020950.1	-0.657829	0.172608	-3.81112	0.000138337	0.00347474	cytochrome P450, family 89, subfamily A, polypeptide	GO:0016705, GO:0055114, GO:0020037, GO:0005506	PGSC0003DMT400008140	0	97.555	Cytochrome P450
Soltu.DM.03G003320.1	-0.654951	0.106695	-6.13854	8.32811e-10	7.742e-08	high mobility group B3	.	PGSC0003DMT400048092	0	100	High mobility group protein 2 HMG2
Soltu.DM.03G031570.1	-0.651756	0.16443	-3.96372	7.37894e-05	0.00204929	Transducin family protein / WD-40 repeat family protein	GO:0005515	PGSC0003DMT400036648	0	100	WD-repeat protein
Soltu.DM.07G002520.1	-0.651193	0.187572	-3.4717	0.000517179	0.0103866	Cyclophilin-like peptidyl-prolyl cis-trans isomerase family protein	GO:0003755, GO:0000413	PGSC0003DMT400078992	0	100	Peptidyl-prolyl cis-trans isomerase
Soltu.DM.07G003060.1	-0.648931	0.222339	-2.91866	0.00351543	0.0472662	Voltage-gated chloride channel family protein	GO:0016020, GO:0055085, GO:0006821, GO:0005247	PGSC0003DMT400078919	0	100	Chloride channel clc
Soltu.DM.05G021290.1	-0.645932	0.146494	-4.40927	1.0372e-05	0.00038071	Histone superfamily protein	GO:0003677, GO:0000786, GO:0046982	PGSC0003DMT400043254	0	100	Histone H3.3
Soltu.DM.01G034410.1	-0.643925	0.196062	-3.2843	0.00102236	0.0178712	BCL-2-associated athanogene	GO:0051087, GO:0005515	PGSC0003DMT400000247	0	100	BCL-2-associated athanogene 6
Soltu.DM.01G003710.1	-0.642066	0.15164	-4.23413	2.29435e-05	0.000755991	CCCH-type zinc finger family protein	GO:0046872	PGSC0003DMT400042253	0	100	Zinc finger CCCH domain-containing protein 32
Soltu.DM.01G030950.1	-0.640932	0.200651	-3.19427	0.00140185	0.0231378	Protein of unknown function (DUF630 and DUF632)	.	PGSC0003DMT400066867	0	100	BZIP domain class transcription factor
Soltu.DM.11G020080.1	-0.638135	0.124367	-5.13107	2.88106e-07	1.61698e-05	GTP-binding family protein	GO:0005525	.	.	.	N-acylethanolamine amidohydrolase
Soltu.DM.02G012660.1	-0.636801	0.207871	-3.06345	0.00218801	0.0328105	Glycosyl hydrolases family 31 protein	GO:0004553, GO:0030246, GO:0005975, GO:0003824	.	.	.	N-acylethanolamine amidohydrolase
Soltu.DM.08G022970.1	-0.636605	0.214279	-2.97092	0.0029691	0.0414448	poltergeist like	GO:0003824	PGSC0003DMT400045127	0	100	Protein phosphatase 2c
Soltu.DM.03G011340.1	-0.629668	0.209722	-3.00239	0.00267866	0.0382231	RING/U-box superfamily protein	.	PGSC0003DMT400043571	0	100	Glu-rich protein
Soltu.DM.06G001410.1	-0.629549	0.175983	-3.57733	0.000347127	0.00753045	Protein kinase family protein	GO:0006468, GO:0004672, GO:0004674, GO:0005524	PGSC0003DMT400065573	0	100	Protein kinase
Soltu.DM.10G015390.2	-0.629403	0.196297	-3.20639	0.00134414	0.0223764	RNA-binding protein 47B	GO:0003676	PGSC0003DMT400066648	0	82.259	RNA binding protein
Soltu.DM.05G006760.1	-0.626468	0.190661	-3.28576	0.00101706	0.0178082	Galactosyltransferase family protein	GO:0030246, GO:0016020, GO:0006486	PGSC0003DMT400058280	0	100	Galactosyltransferase
Soltu.DM.08G008350.2	-0.624756	0.155481	-4.01822	5.86405e-05	0.0016876	Transducin/WD40 repeat-like superfamily protein	GO:0005515	.	.	.	N-acylethanolamine amidohydrolase
Soltu.DM.05G010070.1	-0.620608	0.106862	-5.80755	6.33924e-09	5.05867e-07	Melibiase family protein	GO:0003824, GO:0005975, GO:0004553	PGSC0003DMT400030622	0	100	Alpha-galactosidase/alpha-n-acetylgalactosaminidase
Soltu.DM.01G025590.1	-0.619831	0.158447	-3.91192	9.15654e-05	0.0024525	Flavin containing amine oxidoreductase family	GO:0055114, GO:0004729, GO:0016491, GO:0006779	PGSC0003DMT400002866	0	100	Protoporphyrinogen oxidase
Soltu.DM.07G027860.1	-0.619005	0.178908	-3.4599	0.000540379	0.010737	amino acid permease	.	PGSC0003DMT400057313	0	100	Amino acid transporter
Soltu.DM.03G037070.1	-0.618177	0.158633	-3.8969	9.74305e-05	0.00259418	Subtilase family protein	GO:0006508, GO:0004252, GO:0008236	PGSC0003DMT400088012	0	100	Subtilase family protein
Soltu.DM.03G031490.1	-0.617858	0.187897	-3.28828	0.00100802	0.0177532	Major facilitator superfamily protein	.	PGSC0003DMT400036644	0	100	Nodulin
Soltu.DM.07G020660.1	-0.617431	0.0997554	-6.18945	6.03757e-10	5.73082e-08	ketol-acid reductoisomerase	GO:0004455, GO:0009082, GO:0016491, GO:0055114	PGSC0003DMT400052673	0	100	Ketol-acid reductoisomerase
Soltu.DM.12G018540.1	-0.617269	0.189486	-3.2576	0.00112359	0.0193478	Xanthine/uracil permease family protein	GO:0022857, GO:0055085, GO:0016020	PGSC0003DMT400049857	0	100	Permease I
Soltu.DM.03G003330.1	-0.615713	0.151736	-4.05779	4.954e-05	0.00146625	RNA-binding (RRM/RBD/RNP motifs) family protein	GO:0003676	PGSC0003DMT400048046	0	100	Heterogeneous nuclear ribonucleoprotein
Soltu.DM.08G026900.1	-0.615335	0.188373	-3.26658	0.00108854	0.0188522	Arabidopsis thaliana protein of unknown function (DUF794)	GO:0003723	PGSC0003DMT400058538	0	100	APO protein 1, chloroplastic
Soltu.DM.07G012260.1	-0.613047	0.203725	-3.00919	0.00261945	0.0375678	alfin-like	GO:0006355, GO:0042393	PGSC0003DMT400054001	0	100	DNA binding protein
Soltu.DM.07G007890.3	-0.612942	0.197979	-3.09599	0.00196159	0.0302862	Major facilitator superfamily protein	GO:0016021, GO:0055085, GO:0016020, GO:0022857	PGSC0003DMT400022307	0	100	Sugar transporter
Soltu.DM.02G027870.1	-0.611443	0.202278	-3.02279	0.00250459	0.0362321	Phototropic-responsive NPH3 family protein	.	PGSC0003DMT400064271	0	100	Root phototropism protein
Soltu.DM.07G007890.2	-0.609964	0.198645	-3.07062	0.00213617	0.0321964	Major facilitator superfamily protein	GO:0016021, GO:0016020, GO:0055085, GO:0022857	PGSC0003DMT400022307	0	100	Sugar transporter
Soltu.DM.01G010760.1	-0.608451	0.16577	-3.67046	0.000242112	0.00556468	A20/AN1-like zinc finger family protein	GO:0003677, GO:0008270	PGSC0003DMT400081478	0	100	Stress-associated protein 3
Soltu.DM.08G013140.8	-0.607228	0.199445	-3.04459	0.00233	0.034462	heat shock transcription factor A2	.	PGSC0003DMT400021232	0	100	Heat shock factor protein HSF30
Soltu.DM.01G039170.1	-0.605976	0.172175	-3.51953	0.000432317	0.00905307	RECQ helicase SIM	GO:0003676, GO:0005515, GO:0006310, GO:0005524, GO:0004386	PGSC0003DMT400063780	1.24e-60	93.168	ATP-dependent DNA helicase Q-like SIM
Soltu.DM.04G023370.1	-0.603377	0.20572	-2.93301	0.00335697	0.0456166	embryo defective	.	PGSC0003DMT400042671	0	100	Conserved gene of unknown function
Soltu.DM.07G010570.1	-0.601561	0.0923416	-6.51452	7.2924e-11	7.64757e-09	NAD(P)-binding Rossmann-fold superfamily protein	.	PGSC0003DMT400077668	0	100	Chlorophyll b reductase
Soltu.DM.04G038170.1	-0.597293	0.188601	-3.16696	0.00154039	0.0250726	CP12 domain-containing protein	.	PGSC0003DMT400025712	0	100	Conserved gene of unknown function
Soltu.DM.09G025440.1	-0.595676	0.11399	-5.22568	1.73512e-07	1.0271e-05	Pyruvate kinase family protein	GO:0030955, GO:0006096, GO:0003824, GO:0000287, GO:0004743	.	.	.	N-acylethanolamine amidohydrolase
Soltu.DM.05G024800.1	-0.591622	0.115361	-5.12845	2.92144e-07	1.63625e-05	alpha/beta-Hydrolases superfamily protein	GO:0003824	PGSC0003DMT400060252	0	100	Epoxide hydrolase
Soltu.DM.04G032550.1	-0.590664	0.197029	-2.99786	0.00271887	0.0387313	GATA type zinc finger transcription factor family protein	.	PGSC0003DMT400027522	0	100	Transcription factor LIM
Soltu.DM.02G023620.1	-0.587147	0.162122	-3.62163	0.000292751	0.00651275	histidine kinase	GO:0000155, GO:0000160, GO:0016772, GO:0007165, GO:0016310	PGSC0003DMT400009219	0	100	Cold inducible histidine kinase 1
Soltu.DM.06G010850.1	-0.584387	0.170081	-3.43594	0.000590513	0.0114022	Haloacid dehalogenase-like hydrolase (HAD) superfamily protein	.	.	.	.	N-acylethanolamine amidohydrolase
Soltu.DM.04G034850.1	-0.584156	0.162669	-3.59106	0.000329336	0.00719063	metalloendopeptidases;zinc ion binding	GO:0007155, GO:0006508, GO:0016020, GO:0004222	PGSC0003DMT400043471	0	100	Metalloendopeptidase
Soltu.DM.12G023910.2	-0.582585	0.179224	-3.2506	0.00115163	0.0197427	putative mitochondrial RNA helicase	GO:0005524, GO:0003676	PGSC0003DMT400074131	0	100	DEAD-box ATP-dependent RNA helicase 53
Soltu.DM.01G002080.1	-0.582065	0.194395	-2.99424	0.00275133	0.0391114	GroES-like zinc-binding alcohol dehydrogenase family protein	GO:0016491, GO:0008270, GO:0055114	PGSC0003DMT400081907	0	100	Alcohol dehydrogenase
Soltu.DM.01G047950.1	-0.580142	0.190197	-3.05022	0.00228673	0.0339893	Tetratricopeptide repeat (TPR)-like superfamily protein	GO:0005515	PGSC0003DMT400066369	0	100	EMB2745
Soltu.DM.07G002970.1	-0.579872	0.101233	-5.72806	1.01583e-08	7.71915e-07	Inorganic H pyrophosphatase family protein	GO:1902600, GO:0009678, GO:0004427, GO:0016020	PGSC0003DMT400078835	0	100	Inorganic pyrophosphatase
Soltu.DM.12G011590.1	-0.577605	0.11383	-5.07427	3.88989e-07	2.08375e-05	CLPC homologue	GO:0005515, GO:0005524	PGSC0003DMT400037527	0	100	ATP-dependent Clp protease ATP-binding subunit clpA homolog CD4B, chloroplastic
Soltu.DM.03G032670.1	-0.577223	0.138572	-4.1655	3.10667e-05	0.000976093	Insulinase (Peptidase family M16) family protein	GO:0046872, GO:0003824	PGSC0003DMT400036982	0	99.913	Pitrilysin
Soltu.DM.11G021090.1	-0.575613	0.175897	-3.27244	0.00106624	0.0184984	UDP-glucosyl transferase 72E1	GO:0008194	PGSC0003DMT400001149	0	100	Glucosyltransferase
Soltu.DM.02G021770.2	-0.573726	0.130502	-4.39631	1.10107e-05	0.000398742	SWAP (Suppressor-of-White-APricot)/surp domain-containing protein / ubiquitin family protein	GO:0005515, GO:0003723, GO:0006396	PGSC0003DMT400018892	0	100	Spliceosome associated protein
Soltu.DM.02G021770.1	-0.573656	0.131017	-4.37847	1.19518e-05	0.000430518	SWAP (Suppressor-of-White-APricot)/surp domain-containing protein / ubiquitin family protein	GO:0006396, GO:0003723, GO:0005515	PGSC0003DMT400018892	0	100	Spliceosome associated protein
Soltu.DM.09G022910.1	-0.573285	0.15979	-3.58773	0.000333565	0.00726538	F-box/RNI-like superfamily protein	GO:0005515	PGSC0003DMT400029517	0	100	TIR1
Soltu.DM.10G002540.2	-0.567863	0.196053	-2.89648	0.00377377	0.0498476	sequence-specific DNA binding transcription factors;sequence-specific DNA binding	GO:0003677, GO:0003682	.	.	.	N-acylethanolamine amidohydrolase
Soltu.DM.09G025760.1	-0.565732	0.14945	-3.78542	0.000153449	0.00379096	CRM family member 3A	GO:0003723	PGSC0003DMT400002898	0	100	RNA binding
Soltu.DM.03G020530.1	-0.565153	0.145327	-3.88883	0.000100728	0.00265585	pfkB-like carbohydrate kinase family protein	.	PGSC0003DMT400068057	0	99.759	Ribokinase
Soltu.DM.05G016400.1	-0.564852	0.184898	-3.05493	0.00225114	0.033608	cytochrome P450, family 97, subfamily B, polypeptide	GO:0016705, GO:0020037, GO:0055114, GO:0005506	PGSC0003DMT400062560	0	100	Cytochrome P450
Soltu.DM.03G004260.2	-0.564353	0.11834	-4.76893	1.85206e-06	8.32257e-05	Leucine-rich repeat (LRR) family protein	GO:0005515	PGSC0003DMT400045835	0	100	Conserved gene of unknown function
Soltu.DM.11G015690.1	-0.563669	0.162938	-3.45942	0.000541346	0.0107443	alpha/beta-Hydrolases superfamily protein	GO:0016787	.	.	.	N-acylethanolamine amidohydrolase
Soltu.DM.01G032350.2	-0.56298	0.14948	-3.76626	0.000165708	0.0040385	Homeobox-leucine zipper family protein / lipid-binding START domain-containing protein	GO:0008289, GO:0006355, GO:0003677, GO:0000981	PGSC0003DMT400071377	0	100	Cutin deficient 2
Soltu.DM.02G009310.1	-0.562216	0.161037	-3.49122	0.000480815	0.00983145	RS2-interacting KH protein	GO:0003723	PGSC0003DMT400064730	0	100	Protein RIK
Soltu.DM.03G004260.1	-0.561379	0.116661	-4.81206	1.49383e-06	6.90134e-05	Leucine-rich repeat (LRR) family protein	GO:0005515	PGSC0003DMT400045835	0	100	Conserved gene of unknown function
Soltu.DM.01G032350.1	-0.560798	0.152191	-3.68483	0.000228859	0.00533255	Homeobox-leucine zipper family protein / lipid-binding START domain-containing protein	GO:0006355, GO:0008289, GO:0000981, GO:0003677	PGSC0003DMT400071377	0	100	Cutin deficient 2
Soltu.DM.10G025230.1	-0.559679	0.173581	-3.22432	0.00126272	0.0212649	DWNN domain, a CCHC-type zinc finger	GO:0008270	PGSC0003DMT400072577	3.19e-82	100	Retinoblastoma-binding protein
Soltu.DM.03G004260.3	-0.554453	0.117947	-4.70084	2.5909e-06	0.000113413	Leucine-rich repeat (LRR) family protein	GO:0005515	PGSC0003DMT400045835	0	100	Conserved gene of unknown function
Soltu.DM.02G000560.1	-0.552082	0.179389	-3.07757	0.00208693	0.0316101	disproportionating enzyme	GO:0005975, GO:0004134	.	.	.	N-acylethanolamine amidohydrolase
Soltu.DM.08G017840.1	-0.545749	0.156045	-3.49738	0.000469851	0.00964372	tocopherol cyclase, chloroplast / vitamin E deficient 1 (VTE1) / sucrose export defective 1 (SXD1)	GO:0009976	PGSC0003DMT400074720	0	100	Tocopherol cyclase
Soltu.DM.11G007930.1	-0.542585	0.171792	-3.15838	0.00158651	0.0256161	Rubisco Assembly chaperone C-terminal domain containing protein	.	PGSC0003DMT400073794	0	100	Conserved gene of unknown function
Soltu.DM.01G039490.1	-0.542514	0.18428	-2.94396	0.0032404	0.044362	translationally controlled tumor protein	.	PGSC0003DMT400063580	0	100	Translationally-controlled tumor protein homolog
Soltu.DM.06G003040.1	-0.541187	0.123526	-4.38115	1.18057e-05	0.000426393	Pleckstrin homology (PH) domain superfamily protein	GO:0046907	PGSC0003DMT400052941	0	100	Ran binding protein
Soltu.DM.05G023240.1	-0.540558	0.137451	-3.93273	8.39877e-05	0.00228345	squamosa promoter-binding protein-like	GO:0003677, GO:0005634, GO:0042025	PGSC0003DMT400069826	0	100	Squamosa promoter-binding protein
Soltu.DM.03G032820.2	-0.539344	0.172917	-3.11909	0.00181413	0.0284993	RAB geranylgeranyl transferase beta subunit	GO:0003824, GO:0046983, GO:0005515, GO:0004663, GO:0018344	PGSC0003DMT400014772	0	97.944	Tetratricoredoxin
Soltu.DM.05G027050.2	-0.537131	0.111644	-4.8111	1.50104e-06	6.91756e-05	Transmembrane CLPTM1 family protein	GO:0016021	PGSC0003DMT400060289	0	100	Cleft lip and palate transmembrane protein
Soltu.DM.08G014890.1	-0.536526	0.155181	-3.45742	0.000545384	0.0107928	Regulator of chromosome condensation (RCC1) family protein	.	PGSC0003DMT400005679	0	100	Protein pim1
Soltu.DM.01G047940.1	-0.536094	0.176461	-3.03804	0.00238123	0.0350283	CDPK-related kinase	GO:0005524, GO:0006468, GO:0004672	PGSC0003DMT400066365	0	100	Conserved gene of unknown function
Soltu.DM.02G025200.1	-0.536089	0.161395	-3.32159	0.000895045	0.0161958	GRAS family transcription factor	.	PGSC0003DMT400038573	0	100	Chitin-inducible gibberellin-responsive protein
Soltu.DM.01G051710.2	-0.535638	0.153009	-3.50069	0.000464049	0.00956818	MATE efflux family protein	GO:0015297, GO:0055085, GO:0042910, GO:0016020	PGSC0003DMT400047960	0	100	DNA-damage-inducible protein f
Soltu.DM.02G025200.2	-0.53371	0.161736	-3.29988	0.000967252	0.01726	GRAS family transcription factor	.	PGSC0003DMT400038573	0	100	Chitin-inducible gibberellin-responsive protein
Soltu.DM.06G033540.1	-0.533142	0.165503	-3.22135	0.00127589	0.0214248	GTP cyclohydrolase I	.	PGSC0003DMT400051801	0	100	GTP cyclohydrolase I
Soltu.DM.05G023240.3	-0.530884	0.135609	-3.9148	9.04788e-05	0.0024258	squamosa promoter-binding protein-like	GO:0042025, GO:0005634, GO:0003677	PGSC0003DMT400069826	0	100	Squamosa promoter-binding protein
Soltu.DM.08G024230.2	-0.530337	0.152335	-3.4814	0.000498805	0.010138	zinc ion binding	GO:0008270	PGSC0003DMT400067478	0	100	Zinc ion binding protein
Soltu.DM.03G014800.1	-0.530196	0.160648	-3.30036	0.000965601	0.0172419	conserved hypothetical protein	.	PGSC0003DMT400048544	0	100	Conserved gene of unknown function
Soltu.DM.12G026280.1	-0.527678	0.138837	-3.8007	0.000144286	0.00361409	oligouridylate binding protein 1B	GO:0003676	PGSC0003DMT400007513	0	100	Oligouridylate binding protein
Soltu.DM.08G019010.1	-0.527471	0.135476	-3.89345	9.88272e-05	0.00262105	Threonyl-tRNA synthetase	GO:0006418, GO:0004812, GO:0000166, GO:0005524, GO:0043039, GO:0006435, GO:0004829, GO:0005737	PGSC0003DMT400076047	0	99.833	Threonyl-tRNA synthetase
Soltu.DM.11G003420.1	-0.526177	0.152237	-3.45631	0.000547628	0.0108214	Histone superfamily protein	GO:0046982, GO:0000786, GO:0003677	PGSC0003DMT400041662	0	100	Histone H3.3
Soltu.DM.09G030970.1	-0.524688	0.167204	-3.13802	0.00170096	0.0270832	catalytics;carbohydrate kinases;phosphoglucan, water dikinases	GO:0030246, GO:0016310, GO:0005524, GO:0016301, GO:2001070	PGSC0003DMT400042818	0	100	Glucan/water dikinase
Soltu.DM.09G027590.1	-0.520755	0.15786	-3.29885	0.000970829	0.017301	MUTL protein homolog	GO:0006298, GO:0005524, GO:0030983	.	.	.	N-acylethanolamine amidohydrolase
Soltu.DM.05G013550.1	-0.517406	0.145253	-3.56212	0.000367878	0.00794875	ferrochelatase	GO:0004325, GO:0006783	.	.	.	N-acylethanolamine amidohydrolase
Soltu.DM.02G000530.1	-0.515806	0.115804	-4.45412	8.42385e-06	0.000320059	disproportionating enzyme	GO:0030246, GO:2001070, GO:0005975, GO:0004134	.	.	.	N-acylethanolamine amidohydrolase
Soltu.DM.10G024620.1	-0.515754	0.146618	-3.51768	0.000435334	0.00907992	L-O-methylthreonine resistant	GO:0006520, GO:0009097, GO:0004794, GO:0030170	PGSC0003DMT400072658	0	100	Chloroplast threonine deaminase 1
Soltu.DM.07G020250.1	-0.515467	0.0922515	-5.58762	2.30197e-08	1.64308e-06	Homeodomain-like transcriptional regulator	GO:0006351, GO:0006355, GO:0003677	PGSC0003DMT400024314	0	100	Homeobox protein
Soltu.DM.08G004620.1	-0.515224	0.165068	-3.12129	0.00180062	0.02832	ubiquitin-conjugating enzyme	.	PGSC0003DMT400014816	0	100	Ubiquitin carrier protein
Soltu.DM.09G011580.1	-0.513611	0.165761	-3.0985	0.00194502	0.0301183	alpha-glucan phosphorylase	GO:0005975, GO:0030170, GO:0008184, GO:0004645	.	.	.	N-acylethanolamine amidohydrolase
Soltu.DM.03G037800.1	-0.511819	0.158675	-3.22557	0.00125721	0.0212032	P-loop containing nucleoside triphosphate hydrolases superfamily protein	.	.	.	.	N-acylethanolamine amidohydrolase
Soltu.DM.02G029620.1	-0.510802	0.17427	-2.93109	0.0033778	0.0457797	Pyridoxal phosphate (PLP)-dependent transferases superfamily protein	GO:0003824	PGSC0003DMT400025988	0	100	Molybdopterin cofactor sulfurase
Soltu.DM.02G015240.1	-0.509353	0.167767	-3.03606	0.00239688	0.0351819	AAA-type ATPase family protein	GO:0006260, GO:0003677, GO:0009360, GO:0005524, GO:0003887	PGSC0003DMT400073255	0	100	Replication factor C / DNA polymerase III gamma-tau subunit
Soltu.DM.09G011580.2	-0.505532	0.165776	-3.0495	0.00229224	0.0340525	alpha-glucan phosphorylase	GO:0008184, GO:0004645, GO:0005975, GO:0030170	.	.	.	N-acylethanolamine amidohydrolase
Soltu.DM.05G010950.1	-0.503553	0.138266	-3.64191	0.000270626	0.00608561	conserved hypothetical protein	.	PGSC0003DMT400045033	0	100	Transposon protein
Soltu.DM.03G027310.1	-0.498992	0.160241	-3.11402	0.00184559	0.0288428	H(+)-ATPase	GO:0008553, GO:0000166, GO:0120029, GO:0016021	PGSC0003DMT400065170	0	100	Plasma membrane ATPase 1
Soltu.DM.09G012240.1	-0.497292	0.157669	-3.15403	0.00161033	0.025923	Double Clp-N motif-containing P-loop nucleoside triphosphate hydrolases superfamily protein	GO:0005524	PGSC0003DMT400068740	0	100	Conserved gene of unknown function
Soltu.DM.07G014830.1	-0.494543	0.14667	-3.37181	0.00074677	0.0139418	NOL1/NOP2/sun family protein	GO:0008168, GO:0003723	PGSC0003DMT400044808	0	100	RNA binding protein
Soltu.DM.09G023940.3	-0.490185	0.168609	-2.90723	0.0036465	0.0484029	FAR1-related sequence	GO:0008270	.	.	.	N-acylethanolamine amidohydrolase
Soltu.DM.07G012960.1	-0.489839	0.130894	-3.74225	0.00018238	0.00437389	oligouridylate binding protein 1B	GO:0003676	PGSC0003DMT400066072	0	100	Oligouridylate binding protein
Soltu.DM.01G040280.1	-0.487779	0.105502	-4.62342	3.77467e-06	0.000158069	conserved hypothetical protein	.	.	.	.	N-acylethanolamine amidohydrolase
Soltu.DM.01G031510.1	-0.484658	0.166267	-2.91494	0.00355757	0.0476197	Nucleotidyltransferase family protein	GO:0016779	PGSC0003DMT400066926	0	100	Nucleotidyltransferase
Soltu.DM.03G020840.1	-0.474904	0.164013	-2.89552	0.00378528	0.0499266	cytochrome P450, family 89, subfamily A, polypeptide	GO:0055114, GO:0020037, GO:0005506, GO:0016705	PGSC0003DMT400008140	0	99.741	Cytochrome P450
Soltu.DM.06G017750.1	-0.472176	0.160922	-2.9342	0.00334412	0.045511	Flavin-binding monooxygenase family protein	GO:0055114, GO:0004499, GO:0050661, GO:0050660	PGSC0003DMT400035866	0	100	Dimethylaniline monooxygenase
Soltu.DM.07G004020.1	-0.471826	0.111943	-4.21487	2.49924e-05	0.000811815	ARM repeat superfamily protein	.	.	.	.	N-acylethanolamine amidohydrolase
Soltu.DM.09G012240.2	-0.470684	0.143073	-3.28981	0.00100254	0.0176913	Double Clp-N motif-containing P-loop nucleoside triphosphate hydrolases superfamily protein	GO:0005524	PGSC0003DMT400068740	0	100	Conserved gene of unknown function
Soltu.DM.12G004470.1	-0.468104	0.120155	-3.89583	9.78637e-05	0.00260098	nuclear poly(a) polymerase	GO:0031123, GO:0016779, GO:0003723, GO:0004652, GO:0043631, GO:0005634	PGSC0003DMT400075574	0	100	Poly(A) polymerase beta
Soltu.DM.03G037780.1	-0.465399	0.132483	-3.51289	0.000443257	0.0092026	pumilio	GO:0003723	PGSC0003DMT400023693	0	100	Pumilio domain-containing protein PPD1
Soltu.DM.07G022580.1	-0.462215	0.150857	-3.06393	0.00218449	0.0327838	ubiquitin-specific protease	GO:0036459, GO:0006511, GO:0016579	PGSC0003DMT400071055	0	100	Ubiquitin carboxyl-terminal hydrolase
Soltu.DM.01G042360.1	-0.455205	0.15473	-2.94193	0.00326176	0.0446092	shaggy-like protein kinase	GO:0005524, GO:0004672, GO:0006468	PGSC0003DMT400064027	0	100	Salt-inducible protein kinase
Soltu.DM.01G042360.3	-0.453255	0.154746	-2.92902	0.0034003	0.0459924	shaggy-like protein kinase	GO:0005524, GO:0006468, GO:0004672	PGSC0003DMT400064027	0	100	Salt-inducible protein kinase
Soltu.DM.01G042360.2	-0.450815	0.154743	-2.91332	0.00357608	0.0477166	shaggy-like protein kinase	GO:0006468, GO:0004672, GO:0005524	PGSC0003DMT400064027	0	100	Salt-inducible protein kinase
Soltu.DM.08G023130.1	-0.444508	0.150911	-2.94549	0.00322441	0.0441878	Protein kinase superfamily protein	GO:0006468, GO:0004672, GO:0005524	PGSC0003DMT400062256	0	99.707	BRASSINOSTEROID INSENSITIVE 1-associated receptor kinase 1
Soltu.DM.01G043130.1	-0.439078	0.137827	-3.18572	0.00144395	0.0237025	ankyrin repeat-containing 2B	GO:0005515	PGSC0003DMT400061066	0	100	Ankyrin-repeat protein HBP1
Soltu.DM.06G005190.1	-0.438909	0.11902	-3.68769	0.000226296	0.00528194	Transducin/WD40 repeat-like superfamily protein	GO:0005515	PGSC0003DMT400031540	0	100	WD domain containing protein
Soltu.DM.09G021610.2	-0.438098	0.1168	-3.75085	0.000176235	0.00424155	phytochelatin synthase	GO:0016756, GO:0010038, GO:0046872, GO:0046938	PGSC0003DMT400026662	0	99.859	Phytochelatin synthase
Soltu.DM.09G031790.1	-0.431392	0.124517	-3.46451	0.000531194	0.010616	Chitinase family protein	GO:0016998, GO:0004568, GO:0005975, GO:0006032	PGSC0003DMT400055629	0	100	Chitinase
Soltu.DM.06G034010.1	-0.427554	0.140339	-3.04658	0.00231463	0.0342917	RNI-like superfamily protein	GO:0005515	PGSC0003DMT400051734	0	100	Leucine-rich repeat family protein
Soltu.DM.08G007030.1	-0.426694	0.145249	-2.93767	0.00330694	0.0450904	Transketolase family protein	GO:0003824	PGSC0003DMT400019358	0	100	Pyruvate dehydrogenase E1 beta subunit
Soltu.DM.02G006730.1	-0.424473	0.124426	-3.41146	0.000646165	0.0123273	U2 snRNP auxilliary factor, large subunit, splicing factor	GO:0003723, GO:0005634, GO:0003676, GO:0006397	PGSC0003DMT400040069	0	100	Splicing factor U2af large subunit B
Soltu.DM.03G018370.1	-0.423561	0.112213	-3.77462	0.000160249	0.00392669	conserved hypothetical protein	.	PGSC0003DMT400026357	0	100	Conserved gene of unknown function
Soltu.DM.10G001920.1	-0.420917	0.141068	-2.9838	0.00284694	0.040008	histone H2A	GO:0046982, GO:0003677, GO:0000786	PGSC0003DMT400064379	0	100	Histone H2A
Soltu.DM.02G028850.1	-0.417832	0.10222	-4.08757	4.35917e-05	0.00130447	Alternative splicing regulator domain containing protein	.	PGSC0003DMT400010353	0	100	Splicing factor, arginine/serine-rich
Soltu.DM.04G024460.2	-0.417196	0.0973254	-4.28661	1.8142e-05	0.000622812	Zinc finger C-x8-C-x5-C-x3-H type family protein	GO:0046872	PGSC0003DMT400065143	0	99.596	Zinc finger (CCCH-type) protein
Soltu.DM.09G004240.2	-0.411705	0.101688	-4.0487	5.1502e-05	0.00150906	HhH-GPD base excision DNA repair family protein	GO:0003824, GO:0051539, GO:0006284, GO:0006281	PGSC0003DMT400007038	0	100	Repressor of silencing 1
Soltu.DM.08G025350.1	-0.40559	0.118596	-3.41994	0.000626347	0.0120085	Aldolase superfamily protein	GO:0005737, GO:0006098, GO:0004801, GO:0005975, GO:0003824	PGSC0003DMT400012218	0	100	Transaldolase ToTAL2
Soltu.DM.06G030600.1	-0.404027	0.102576	-3.93879	8.18942e-05	0.00223102	indeterminate(ID)-domain	.	PGSC0003DMT400008694	0	100	Nucleic acid binding protein
Soltu.DM.06G019960.1	-0.400873	0.126721	-3.16344	0.00155915	0.0252715	proteinaceous RNase P	GO:0005515	PGSC0003DMT400067196	0	100	Multidrug resistance pump
Soltu.DM.09G020560.2	-0.399054	0.102345	-3.89909	9.65542e-05	0.00257592	P-loop containing nucleoside triphosphate hydrolases superfamily protein	GO:0005524, GO:0016301	PGSC0003DMT400049675	0	100	ATP binding protein
Soltu.DM.03G020550.1	-0.39803	0.126065	-3.15734	0.00159215	0.0256833	Plant protein of unknown function (DUF827)	.	PGSC0003DMT400008204	0	100	ATP binding protein
Soltu.DM.11G011340.1	-0.396227	0.127971	-3.09621	0.0019601	0.0302824	long chain acyl-CoA synthetase	GO:0003824	PGSC0003DMT400002337	0	100	Long-chain-fatty-acid CoA ligase
Soltu.DM.12G007410.1	-0.392659	0.0938481	-4.18399	2.86441e-05	0.000911625	RH39	GO:0005524, GO:0003676	PGSC0003DMT400059671	0	100	DEAD-box ATP-dependent RNA helicase 39
Soltu.DM.01G005950.1	-0.391978	0.132424	-2.96003	0.00307612	0.0425871	BTB-POZ and MATH domain	GO:0005515	PGSC0003DMT400058456	0	100	BTB-POZ and MATH domain protein
Soltu.DM.04G037340.1	-0.390402	0.114499	-3.40966	0.000650434	0.0124	RPA70-kDa subunit B	.	PGSC0003DMT400024713	0	96.459	Replication factor A 1, rfa1
Soltu.DM.10G015390.1	-0.385319	0.10146	-3.79775	0.000146016	0.0036473	RNA-binding protein 47B	GO:0003676	PGSC0003DMT400066648	0	82.1	RNA binding protein
Soltu.DM.05G004920.1	-0.379747	0.127913	-2.96879	0.00298979	0.0416906	DEAD/DEAH box RNA helicase family protein	GO:0003676, GO:0006281, GO:0003678, GO:0005524, GO:0006310	PGSC0003DMT400078328	0	100	ATP-dependent helicase
Soltu.DM.03G012050.1	-0.37761	0.119655	-3.15582	0.00160046	0.0258019	DUF4057 domain containing protein	.	PGSC0003DMT400056112	0	100	Conserved gene of unknown function
Soltu.DM.01G050830.2	-0.373509	0.117349	-3.18289	0.00145811	0.023877	translocon outer complex protein	GO:0005525, GO:0016817	PGSC0003DMT400004034	0	100	Protein translocase
Soltu.DM.08G010180.1	-0.361943	0.122609	-2.95202	0.003157	0.0434622	importin alpha isoform	GO:0006606, GO:0005515, GO:0005737, GO:0042025, GO:0061608	PGSC0003DMT400076860	0	100	Importin alpha
Soltu.DM.11G004540.1	-0.361007	0.109548	-3.29543	0.000982707	0.0174551	kow domain-containing transcription factor	GO:0006355	.	.	.	N-acylethanolamine amidohydrolase
Soltu.DM.01G015190.2	-0.348713	0.112571	-3.09771	0.0019502	0.0301813	evolutionarily conserved C-terminal region	GO:0003723	PGSC0003DMT400061686	0	100	Conserved gene of unknown function
Soltu.DM.01G050830.1	-0.345132	0.115862	-2.97883	0.00289348	0.0406198	translocon outer complex protein	GO:0005525, GO:0016817	PGSC0003DMT400004034	0	100	Protein translocase
Soltu.DM.05G001470.1	-0.344508	0.10886	-3.1647	0.00155244	0.0251819	phosphoinositide 4-kinase gamma	.	PGSC0003DMT400050546	0	100	Inositol or phosphatidylinositol kinase
Soltu.DM.10G025880.1	-0.341176	0.105019	-3.24872	0.00115924	0.0198353	Peptidase M50 family protein	.	PGSC0003DMT400072520	0	100	Sterol regulatory element-binding protein site 2 protease
Soltu.DM.02G017350.1	-0.334572	0.114701	-2.91691	0.00353521	0.0474377	protease-related	.	PGSC0003DMT400076454	0	100	Protease/hydrolase
Soltu.DM.06G001010.1	-0.334478	0.100909	-3.31466	0.000917546	0.0164927	peroxin	GO:0005524	PGSC0003DMT400013679	0	100	Peroxisome assembly factor-2
Soltu.DM.05G011100.2	-0.334267	0.0757153	-4.41479	1.01109e-05	0.000372642	Protein kinase superfamily protein	GO:0005524, GO:0006468, GO:0004672	PGSC0003DMT400044988	0	99.873	Cdk10/11
Soltu.DM.01G024790.1	-0.332419	0.114438	-2.9048	0.00367489	0.048732	WD40/YVTN repeat-like-containing domain;Bromodomain	GO:0005515	.	.	.	N-acylethanolamine amidohydrolase
Soltu.DM.10G026690.1	-0.331164	0.105045	-3.15259	0.00161832	0.0260123	Protein kinase family protein	GO:0006468, GO:0004672, GO:0005524	PGSC0003DMT400060832	0	100	Casein kinase
Soltu.DM.02G027730.3	-0.326972	0.110852	-2.94963	0.00318156	0.0437113	voltage dependent anion channel	GO:0055085, GO:0005741	PGSC0003DMT400055247	0	100	Pom30 protein
Soltu.DM.02G027730.2	-0.326597	0.111447	-2.93051	0.00338401	0.0458409	voltage dependent anion channel	GO:0005741, GO:0055085	PGSC0003DMT400055247	0	100	Pom30 protein
Soltu.DM.01G002580.1	-0.319814	0.097379	-3.28422	0.00102265	0.0178712	SET domain protein	GO:0005515	PGSC0003DMT400069059	0	94.796	SET domain protein
Soltu.DM.05G025780.1	-0.307417	0.0857374	-3.58557	0.000336348	0.00732009	eukaryotic release factor 1-3	GO:0006415, GO:0003747	PGSC0003DMT400060404	0	100	Eukaryotic peptide chain release factor subunit 1-3
Soltu.DM.06G007740.1	-0.285445	0.0886184	-3.22105	0.0012772	0.0214335	TRAF-like family protein	GO:0005515	.	.	.	N-acylethanolamine amidohydrolase
Soltu.DM.02G034590.1	-0.281959	0.0902848	-3.123	0.00179019	0.0282217	RING/U-box superfamily protein	GO:0046872	.	.	.	N-acylethanolamine amidohydrolase
Soltu.DM.01G044560.1	-0.281784	0.0754308	-3.73566	0.000187225	0.00447026	DNAJ heat shock family protein	GO:0009408, GO:0051082, GO:0031072, GO:0006457, GO:0005524	PGSC0003DMT400032760	0	100	Chaperone protein DNAj
Soltu.DM.01G038480.1	-0.252662	0.0829332	-3.04657	0.00231468	0.0342917	MIRO-related GTP-ase	GO:0005525, GO:0005509, GO:0003924	PGSC0003DMT400073594	0	99.835	Rac-GTP binding protein
Soltu.DM.03G027730.1	-0.250976	0.0800361	-3.13578	0.00171397	0.0272582	aldehyde dehydrogenase 10A8	GO:0016491, GO:0016620, GO:0055114	PGSC0003DMT400063205	0	100	Aminoaldehyde dehydrogenase 2
Soltu.DM.10G026180.1	0.261653	0.0757442	3.45443	0.000551456	0.0108811	Leucine-rich repeat (LRR) family protein	GO:0005515	PGSC0003DMT400072238	0	100	LRR protein
Soltu.DM.03G033560.1	0.320551	0.108651	2.95029	0.00317471	0.0436393	protein tyrosine kinase family protein	GO:0004672, GO:0006468, GO:0005524	PGSC0003DMT400074057	0	78.216	Protein kinase
Soltu.DM.09G020530.1	0.322343	0.111021	2.90343	0.00369095	0.0488491	NADH-ubiquinone oxidoreductase 24 kDa subunit, putative	.	PGSC0003DMT400049678	0	100	NADH-ubiquinone oxidoreductase 24 kDa subunit, mitochondrial
Soltu.DM.07G013230.1	0.350019	0.105497	3.3178	0.000907286	0.0163626	ARM repeat superfamily protein	.	.	.	.	N-acylethanolamine amidohydrolase
Soltu.DM.01G044450.1	0.350163	0.103795	3.37359	0.000741945	0.0138612	ubiquitin-specific protease	GO:0016579, GO:0006511, GO:0036459	PGSC0003DMT400032703	0	100	Ubiquitin carboxyl-terminal hydrolase
Soltu.DM.01G046900.1	0.351138	0.102123	3.43839	0.000585175	0.0113397	S-methyl-5-thioribose kinase	GO:0009086, GO:0046522	PGSC0003DMT400066543	0	100	Methylthioribose kinase
Soltu.DM.01G030890.1	0.351434	0.11566	3.03851	0.00237748	0.0350113	GRAM domain family protein	.	.	.	.	N-acylethanolamine amidohydrolase
Soltu.DM.01G051260.1	0.355871	0.115584	3.07889	0.00207772	0.0315412	PAM domain (PCI/PINT associated module) protein	GO:0000502, GO:0042176, GO:0030234	PGSC0003DMT400015776	0	100	26S proteasome non-ATPase regulatory subunit 3
Soltu.DM.03G005920.1	0.363406	0.125313	2.89998	0.00373182	0.0493176	accelerated cell death 2 (ACD2)	GO:0051743	PGSC0003DMT400048861	0	100	Red chlorophyll catabolite reductase
Soltu.DM.04G021110.1	0.367115	0.125999	2.91364	0.00357246	0.0477166	isopentenyl pyrophosphate:dimethylallyl pyrophosphate isomerase	GO:0016787, GO:0008299, GO:0004452	PGSC0003DMT400018755	0	100	Plastid isopentenyl diphosphate isomerase
Soltu.DM.07G000320.1	0.367544	0.122997	2.98825	0.00280582	0.0395907	SNARE-like superfamily protein	GO:0016192, GO:0016021	PGSC0003DMT400008281	0	100	NTGP1
Soltu.DM.04G001170.1	0.369666	0.117047	3.15828	0.00158704	0.0256161	Protein of unknown function (DUF1336)	.	PGSC0003DMT400007448	0	100	CW14 protein
Soltu.DM.01G049940.1	0.37144	0.120057	3.09387	0.00197566	0.0304533	vacuolar proton ATPase A3	GO:0033179, GO:0015078, GO:1902600, GO:0000220	.	.	.	N-acylethanolamine amidohydrolase
Soltu.DM.11G008320.1	0.371748	0.108392	3.42965	0.000604351	0.0116528	Transducin family protein / WD-40 repeat family protein	GO:0005840, GO:0003735, GO:0005515, GO:0003723, GO:0003676, GO:0006412	PGSC0003DMT400065692	0	100	WD-repeat protein
Soltu.DM.08G017490.1	0.381399	0.122062	3.12463	0.00178031	0.0281015	RNA polymerase I-associated factor PAF67	GO:0005852, GO:0003743, GO:0005737	PGSC0003DMT400028109	0	100	Eukaryotic translation initiation factor 3 subunit 6-interacting protein
Soltu.DM.04G010760.1	0.384278	0.108644	3.53704	0.000404644	0.00861246	Insulinase (Peptidase family M16) family protein	GO:0004222, GO:0046872, GO:0003824, GO:0006508	PGSC0003DMT400070070	0	100	Insulin degrading enzyme
Soltu.DM.06G024960.3	0.387537	0.125635	3.08463	0.00203809	0.0311493	Translation elongation factor EF1A/initiation factor IF2gamma family protein	GO:0003924, GO:0005525	PGSC0003DMT400014429	0	85.601	Eukaryotic peptide chain release factor GTP-binding subunit
Soltu.DM.08G018810.2	0.389982	0.101464	3.84355	0.000121268	0.00311838	myosin heavy chain-related	.	PGSC0003DMT400076024	0	100	Conserved gene of unknown function
Soltu.DM.08G018810.1	0.398332	0.101099	3.94002	8.14751e-05	0.00222184	myosin heavy chain-related	.	PGSC0003DMT400076024	0	100	Conserved gene of unknown function
Soltu.DM.11G010910.1	0.402434	0.131068	3.07043	0.00213754	0.0321964	Pyridoxal phosphate (PLP)-dependent transferases superfamily protein	GO:0030170, GO:0003824, GO:0009058	PGSC0003DMT400074645	0	100	Aminotransferase ybdL
Soltu.DM.02G013570.1	0.406251	0.127036	3.19792	0.00138422	0.0228888	alpha-mannosidase	GO:0016020, GO:0004571, GO:0005509, GO:0003824	.	.	.	N-acylethanolamine amidohydrolase
Soltu.DM.11G006940.1	0.414139	0.106664	3.88266	0.000103319	0.00271427	Ribosomal S17 family protein	GO:0006412, GO:0003735, GO:0005840	PGSC0003DMT400019656	0	100	40S ribosomal protein S17
Soltu.DM.01G003970.1	0.416586	0.135378	3.07719	0.00208959	0.0316326	RP non-ATPase subunit 8A	GO:0005515, GO:0070122, GO:0008237, GO:0005838	PGSC0003DMT400042160	0	99.893	26S proteasome regulatory particle non-ATPase subunit 8
Soltu.DM.02G008720.1	0.425126	0.126659	3.35645	0.000789505	0.0145886	cold-regulated 413-plasma membrane	GO:0016021	PGSC0003DMT400007086	0	100	COR413-PM2
Soltu.DM.08G012310.1	0.434398	0.134969	3.21849	0.00128866	0.0215774	Ribosomal protein S3 family protein	GO:0015935, GO:0006412, GO:0003723, GO:0003735	.	.	.	N-acylethanolamine amidohydrolase
Soltu.DM.05G008080.1	0.436272	0.144138	3.02676	0.00247193	0.0359134	Potassium transporter family protein	GO:0016020, GO:0006364, GO:0015079, GO:0071805	PGSC0003DMT400035898	0	84.232	Potassium transporter
Soltu.DM.01G024700.1	0.436949	0.124167	3.51905	0.000433099	0.00906126	Late embryogenesis abundant protein (LEA) family protein	.	PGSC0003DMT400023323	0	100	Conserved gene of unknown function
Soltu.DM.04G028330.1	0.438784	0.133171	3.29489	0.000984593	0.0174657	SEC6	GO:0006887, GO:0000145	.	.	.	N-acylethanolamine amidohydrolase
Soltu.DM.10G008520.1	0.440545	0.127886	3.44482	0.00057143	0.0111371	multidrug resistance-associated protein	GO:0016887, GO:0016021, GO:0055085, GO:0005524, GO:0042626	PGSC0003DMT400080270	0	98.606	MRP-like ABC transporter
Soltu.DM.03G009630.1	0.442149	0.147932	2.98886	0.00280022	0.0395777	MATE efflux family protein	GO:0015297, GO:0055085, GO:0042910, GO:0016020	PGSC0003DMT400031221	0	99.384	Multidrug resistance pump
Soltu.DM.01G037330.1	0.447949	0.11605	3.85996	0.000113407	0.00294139	Glutathione S-transferase, C-terminal-like;Translation elongation factor EF1B/ribosomal protein S6	GO:0003746, GO:0006414, GO:0005853	PGSC0003DMT400057934	0	100	Ripening regulated protein DDTFR10
Soltu.DM.07G020680.1	0.448021	0.145315	3.08311	0.00204853	0.0312736	general regulatory factor	.	PGSC0003DMT400052619	0	100	14-3-3 protein 9
Soltu.DM.02G029280.3	0.448473	0.147632	3.03778	0.00238324	0.0350389	Ribosomal protein L25/Gln-tRNA synthetase, anti-codon-binding domain	GO:0008097, GO:0003735, GO:0005840, GO:0006412	PGSC0003DMT400026095	0	100	50S ribosomal protein L25
Soltu.DM.06G011940.1	0.449343	0.134501	3.34083	0.000835282	0.0152883	Lung seven transmembrane receptor family protein	GO:0016021	PGSC0003DMT400070940	0	100	Lung seven transmembrane receptor family protein
Soltu.DM.03G021890.2	0.450609	0.128353	3.51071	0.000446913	0.00927139	cytochrome B5 isoform E	GO:0020037	PGSC0003DMT400047689	0	100	Cytochome b5
Soltu.DM.02G025210.1	0.451772	0.15234	2.96554	0.00302148	0.0420027	succinate dehydrogenase 1-1	GO:0016627, GO:0006099, GO:0016491, GO:0022900, GO:0050660, GO:0055114	PGSC0003DMT400038576	0	100	Succinate dehydrogenase
Soltu.DM.01G007500.1	0.456293	0.140931	3.23769	0.001205	0.0204118	NAC domain containing protein	GO:0003677, GO:0006355	PGSC0003DMT400031045	0	100	NAC domain protein
Soltu.DM.08G014330.1	0.457336	0.131124	3.48781	0.000486998	0.00993534	haloacid dehalogenase-like hydrolase family protein	GO:0016787, GO:0004222, GO:0006364	.	.	.	N-acylethanolamine amidohydrolase
Soltu.DM.08G002810.1	0.464282	0.141006	3.29265	0.000992469	0.0175709	Protein of unknown function (DUF1218)	.	PGSC0003DMT400038485	0	100	Conserved gene of unknown function
Soltu.DM.05G022600.1	0.464676	0.151421	3.06877	0.00214942	0.0323574	Haloacid dehalogenase-like hydrolase (HAD) superfamily protein	GO:0016791	PGSC0003DMT400069746	0	100	NLI interacting factor family protein
Soltu.DM.03G015740.1	0.468584	0.150417	3.11523	0.00183801	0.0288075	ribosomal protein S13A	GO:0003735, GO:0005840, GO:0006412	PGSC0003DMT400059239	0	100	Cytoplasmic ribosomal protein S13
Soltu.DM.05G013380.1	0.470043	0.11818	3.97734	6.96898e-05	0.0019516	conserved hypothetical protein	.	PGSC0003DMT400070599	0	100	Conserved gene of unknown function
Soltu.DM.10G018530.1	0.472914	0.106307	4.44858	8.64397e-06	0.000326587	serine/threonine protein kinase	GO:0005524, GO:0004674, GO:0004672, GO:0006468	PGSC0003DMT400080233	0	100	Ribosomal protein S6 kinase
Soltu.DM.05G026940.1	0.473061	0.133152	3.5528	0.000381157	0.0081704	Class II aminoacyl-tRNA and biotin synthetases superfamily protein	GO:0005737, GO:0005524, GO:0000166, GO:0004812, GO:0004815, GO:0006418, GO:0003676, GO:0006422	.	.	.	N-acylethanolamine amidohydrolase
Soltu.DM.08G020170.1	0.477696	0.13049	3.66077	0.000251457	0.00573077	xyloglucanase	.	.	.	.	N-acylethanolamine amidohydrolase
Soltu.DM.01G038350.1	0.479164	0.137832	3.47643	0.000508137	0.010266	Signal peptidase subunit	GO:0016021, GO:0005787, GO:0006465, GO:0004252	PGSC0003DMT400073650	0	100	Microsomal signal peptidase 23 kD subunit
Soltu.DM.03G019480.1	0.479619	0.156112	3.07227	0.00212439	0.0320994	conserved hypothetical protein	.	PGSC0003DMT400083982	0	100	Conserved gene of unknown function
Soltu.DM.02G030750.1	0.485754	0.147386	3.29581	0.000981397	0.0174548	Proteasome component (PCI) domain protein	GO:0005852, GO:0003743, GO:0005737	PGSC0003DMT400003458	0	100	Cop9 complex subunit 7a
Soltu.DM.06G029710.1	0.488075	0.165959	2.94095	0.0032721	0.0446604	Ribosomal protein L1p/L10e family	GO:0015934, GO:0003735, GO:0003723, GO:0006412	PGSC0003DMT400015056	0	100	Ribosomal protein L10a
Soltu.DM.05G006940.1	0.490359	0.141233	3.472	0.000516603	0.0103827	pyruvate dehydrogenase complex E1 alpha subunit	GO:0006086, GO:0043231, GO:0004739, GO:0016624	PGSC0003DMT400058223	0	100	Pyruvate dehydrogenase E1 component subunit alpha, mitochondrial
Soltu.DM.09G020220.1	0.491173	0.168825	2.90936	0.00362167	0.0481916	Bax inhibitor-1 family protein	.	PGSC0003DMT400049703	0	100	Receptor associated protein
Soltu.DM.06G026110.1	0.491287	0.165994	2.95968	0.00307961	0.0426136	aldehyde dehydrogenase 12A1	GO:0016491, GO:0016620, GO:0055114	PGSC0003DMT400083137	0	100	P5CDH1
Soltu.DM.02G034510.2	0.492155	0.155774	3.15941	0.00158087	0.0255469	translocon-associated protein beta (TRAPB) family protein	GO:0005783, GO:0016021	PGSC0003DMT400052036	0	98.964	Translocon-associated protein beta family protein
Soltu.DM.02G019750.1	0.493845	0.139729	3.53432	0.000408831	0.00868789	Chaperone DnaJ-domain superfamily protein	.	PGSC0003DMT400005252	0	100	Cysteine string protein
Soltu.DM.02G012420.1	0.497343	0.155361	3.2012	0.00136857	0.0226993	senescence-associated gene	GO:0006629	PGSC0003DMT400054651	0	100	Conserved gene of unknown function
Soltu.DM.05G019040.1	0.497497	0.141885	3.50635	0.000454306	0.00939593	ribophorin II (RPN2) family protein	GO:0006487, GO:0016021, GO:0008250	.	.	.	N-acylethanolamine amidohydrolase
Soltu.DM.12G001920.1	0.49769	0.16631	2.99253	0.00276673	0.0392272	ubiquitin	GO:0005515, GO:0005840, GO:0003735, GO:0006412	PGSC0003DMT400011737	0	99.577	Ubiquitin extension protein
Soltu.DM.05G020750.1	0.509479	0.162986	3.12591	0.00177254	0.0280249	Transketolase	GO:0003824, GO:0004802	PGSC0003DMT400018062	0	100	Transketolase 1
Soltu.DM.06G025490.2	0.510627	0.169795	3.00731	0.00263571	0.0376908	PLC-like phosphodiesterases superfamily protein	GO:0008081, GO:0006629	PGSC0003DMT400010411	0	99.914	Glycerophosphoryl diester phosphodiesterase
Soltu.DM.08G004610.1	0.512879	0.152234	3.36903	0.00075434	0.0140734	vacuolar H+-ATPase subunit E isoform	GO:1902600, GO:0033178, GO:0046961	PGSC0003DMT400014945	0	100	Vacuolar proton ATPase subunit E
Soltu.DM.01G003670.1	0.51345	0.129655	3.96013	7.49086e-05	0.00206778	phytosulfokin receptor	GO:0005524, GO:0005515, GO:0006468, GO:0004672	PGSC0003DMT400042178	0	100	Phytosulfokine receptor
Soltu.DM.11G022980.3	0.515796	0.176775	2.91781	0.00352495	0.0473706	SIT4 phosphatase-associated family protein	GO:0043666, GO:0019903	PGSC0003DMT400020816	0	100	SIT4 phosphatase-associated family protein
Soltu.DM.06G031490.1	0.517859	0.164225	3.15335	0.00161409	0.0259598	Protein of unknown function (DUF3741)	.	PGSC0003DMT400077956	0	100	GTP1/OBG family member
Soltu.DM.11G022530.1	0.524557	0.143365	3.65889	0.000253313	0.00575368	20S proteasome beta subunit G1	GO:0004298, GO:0005839, GO:0051603	PGSC0003DMT400020843	0	100	Proteasome subunit beta type
Soltu.DM.04G022460.1	0.526901	0.119052	4.42582	9.60779e-06	0.000358003	alanine:glyoxylate aminotransferase	GO:0008483, GO:0003824, GO:0030170	PGSC0003DMT400033328	0	100	Aminotransferase
Soltu.DM.04G036210.1	0.532587	0.143709	3.706	0.000210556	0.00495301	ATPase, F0/V0 complex, subunit C protein	GO:1902600, GO:0033177, GO:0033179, GO:0015078	PGSC0003DMT400009647	0	100	V-type proton ATPase 16 kDa proteolipid subunit c2
Soltu.DM.07G002790.1	0.536729	0.155011	3.46253	0.000535128	0.0106757	Glucosidase II beta subunit-like protein domain containing protein	.	PGSC0003DMT400078855	0	100	Protein OS-9
Soltu.DM.02G002450.1	0.538913	0.165874	3.24894	0.00115835	0.0198353	cullin4	GO:0031625, GO:0006511, GO:0031461	.	.	.	N-acylethanolamine amidohydrolase
Soltu.DM.10G002790.1	0.542233	0.159845	3.39224	0.000693247	0.013087	ubiquitin-conjugating enzyme	.	PGSC0003DMT400054795	0	100	Ubiquitin-conjugating enzyme E2 36
Soltu.DM.07G020020.2	0.544468	0.161341	3.37465	0.000739095	0.0138184	ATP binding;protein kinases;protein serine/threonine kinases	GO:0005524, GO:0022857, GO:0055085, GO:0005347, GO:0005743, GO:0006468, GO:0004672	PGSC0003DMT400082809	0	100	ATP binding / protein kinase/ protein serine/threonine kinase
Soltu.DM.06G010550.1	0.545191	0.12881	4.23251	2.31094e-05	0.000760528	alpha-soluble NSF attachment protein	GO:0006886, GO:0005515	PGSC0003DMT400046100	0	100	Alpha-soluble NSF attachment protein
Soltu.DM.04G031360.1	0.545664	0.152793	3.57127	0.00035526	0.0076884	TRAF-type zinc finger-related	GO:0008270	PGSC0003DMT400005206	1.64e-168	85.417	Nucleic acid binding protein
Soltu.DM.08G006620.1	0.547689	0.167204	3.27556	0.00105451	0.0183451	Ribosomal protein L18ae/LX family protein	GO:0006412, GO:0003735, GO:0005840	PGSC0003DMT400077543	0	100	60S ribosomal protein L18a
Soltu.DM.01G043850.2	0.548929	0.182833	3.00236	0.00267895	0.0382231	RAN GTPase	GO:0006913, GO:0005525, GO:0003924	PGSC0003DMT400076528	0	100	GTP-binding nuclear protein Ran2
Soltu.DM.06G002580.1	0.551208	0.186669	2.95286	0.00314845	0.0433886	Ribosomal protein S8e family protein	GO:0006412, GO:0003735, GO:0005840	PGSC0003DMT400053172	0	100	40S ribosomal protein S8
Soltu.DM.06G029710.2	0.551884	0.186033	2.96658	0.00301128	0.041947	Ribosomal protein L1p/L10e family	GO:0003723, GO:0006412, GO:0003735, GO:0015934	PGSC0003DMT400015056	0	100	Ribosomal protein L10a
Soltu.DM.10G027090.1	0.554093	0.144716	3.82884	0.000128747	0.00327644	adenylosuccinate synthase	GO:0006164, GO:0005525, GO:0004019, GO:0005515	PGSC0003DMT400060882	0	100	Pentatricopeptide repeat-containing protein
Soltu.DM.08G006390.1	0.554456	0.103953	5.33372	9.62208e-08	6.16816e-06	RAB GDP dissociation inhibitor	GO:0015031, GO:0005092, GO:0007264, GO:0005093	PGSC0003DMT400035649	0	100	GDP dissociation inhibitor
Soltu.DM.01G044330.1	0.555323	0.114261	4.86012	1.17315e-06	5.55798e-05	Endoplasmic reticulum vesicle transporter protein	.	PGSC0003DMT400032717	0	100	Endoplasmic reticulum-Golgi intermediate compartment protein
Soltu.DM.08G009930.1	0.555663	0.146569	3.79113	0.000149962	0.00372524	conserved hypothetical protein	.	PGSC0003DMT400040360	0	100	Conserved gene of unknown function
Soltu.DM.07G005040.1	0.556949	0.159069	3.50131	0.000462971	0.00955795	conserved hypothetical protein	GO:0072546	PGSC0003DMT400062202	0	100	Neighbor of COX4
Soltu.DM.07G024300.1	0.557334	0.169439	3.28929	0.00100439	0.0177124	Glu-tRNAGln amidotransferase C subunit domain containing protein	GO:0006450	PGSC0003DMT400032324	0	100	Glutamyl-tRNA(Gln) amidotransferase subunit C
Soltu.DM.01G009390.1	0.558083	0.182239	3.06237	0.0021959	0.0328923	voltage dependent anion channel	GO:0008308, GO:0005741, GO:0098656, GO:0055085	PGSC0003DMT400002261	0	100	Mitochondrial outer membrane protein porin of 36 kDa
Soltu.DM.02G027580.1	0.563097	0.17011	3.3102	0.000932295	0.0167244	N-acetyl-l-glutamate synthase	GO:0005737, GO:0004042, GO:0008080, GO:0006526	PGSC0003DMT400055176	0	100	N-acetyl-glutamate synthase
Soltu.DM.03G033390.1	0.563205	0.148922	3.78187	0.000155653	0.00383952	MATE efflux family protein	GO:0015297, GO:0055085, GO:0042910, GO:0016020	PGSC0003DMT400014431	0	100	Conserved gene of unknown function
Soltu.DM.01G041290.1	0.56804	0.10071	5.64034	1.69714e-08	1.23749e-06	Glutamyl/glutaminyl-tRNA synthetase, class Ic	GO:0006412, GO:0006418, GO:0000166, GO:0005524, GO:0004812, GO:0004818, GO:0043039, GO:0005737, GO:0006424	PGSC0003DMT400046948	0	100	Glutamyl-tRNA synthetase, cytoplasmic
Soltu.DM.01G050730.1	0.569009	0.151698	3.75094	0.000176172	0.00424155	Translocon-associated protein (TRAP), alpha subunit	GO:0005789	PGSC0003DMT400004129	0	100	Translocon-associated protein, alpha subunit
Soltu.DM.08G009930.2	0.56921	0.151122	3.76655	0.00016552	0.00403756	conserved hypothetical protein	.	PGSC0003DMT400040360	0	100	Conserved gene of unknown function
Soltu.DM.09G006670.1	0.570087	0.175603	3.24646	0.0011685	0.0199309	adenosine kinase	GO:0019205, GO:0006139, GO:0004017, GO:0016776, GO:0005524	PGSC0003DMT400071737	0	100	Adenylate kinase, chloroplastic
Soltu.DM.12G009770.1	0.570478	0.121745	4.68585	2.78807e-06	0.000121293	Ribosomal L28e protein family	.	PGSC0003DMT400016607	0	100	Ribosomal protein L28
Soltu.DM.06G027030.1	0.571058	0.181062	3.15394	0.00161084	0.025923	Ribosomal protein L22p/L17e family protein	GO:0006412, GO:0015934, GO:0003735, GO:0005840	PGSC0003DMT400069383	0	100	Ribosomal protein
Soltu.DM.03G026990.1	0.572224	0.188668	3.03297	0.0024216	0.035343	ubiquiting-conjugating enzyme	.	PGSC0003DMT400046571	0	100	Ubiquitin carrier protein
Soltu.DM.02G026120.1	0.573919	0.17969	3.19394	0.00140344	0.0231499	ribosomal protein large subunit 16A	GO:0006412, GO:0003735, GO:0005840	PGSC0003DMT400067873	0	100	Ribosomal protein L11
Soltu.DM.10G028990.1	0.575575	0.1427	4.03347	5.49593e-05	0.00159867	Translation protein SH3-like family protein	GO:0006412, GO:0005840, GO:0003735	PGSC0003DMT400029796	0	100	60S ribosomal protein L21
Soltu.DM.01G036620.1	0.576252	0.180922	3.18508	0.00144714	0.0237261	Protein of unknown function (DUF1000)	.	PGSC0003DMT400050077	0	100	Thioredoxin 1
Soltu.DM.05G023850.1	0.577198	0.154041	3.74705	0.00017893	0.00429876	Ribosomal protein L13 family protein	GO:0006412, GO:0042545, GO:0005840, GO:0015934, GO:0003735, GO:0030599	PGSC0003DMT400040760	0	100	60S ribosomal protein L13a
Soltu.DM.12G025050.1	0.577239	0.117553	4.91045	9.08681e-07	4.41322e-05	Enoyl-CoA hydratase/isomerase family	GO:0005515, GO:0016491, GO:0006631, GO:0003824, GO:0055114, GO:0003857	PGSC0003DMT400001017	0	100	3-hydroxyacyl-CoA dehyrogenase
Soltu.DM.10G015730.1	0.579029	0.165434	3.50007	0.000465141	0.00958339	Alpha-helical ferredoxin	GO:0055114, GO:0051539, GO:0016020, GO:0016651	PGSC0003DMT400084285	0	100	NADH dehydrogenase [ubiquinone] iron-sulfur protein 8, mitochondrial
Soltu.DM.12G025700.1	0.579449	0.186201	3.11196	0.00185847	0.0290274	1-amino-cyclopropane-1-carboxylate synthase	GO:0003824, GO:0030170, GO:0015078, GO:0000276, GO:0009058, GO:0015986	PGSC0003DMT400000771	0	100	1-aminocyclopropane-1-carboxylate synthase
Soltu.DM.12G009820.1	0.584953	0.125485	4.66156	3.13825e-06	0.000134542	F-box/RNI-like superfamily protein	GO:0005515	PGSC0003DMT400016597	0	100	F-box family protein
Soltu.DM.07G001290.1	0.587037	0.15887	3.69508	0.00021982	0.00513965	Tetratricopeptide repeat (TPR)-like superfamily protein	GO:0005515	PGSC0003DMT400029174	0	100	Tetratricopeptide repeat protein
Soltu.DM.01G039380.1	0.589202	0.197167	2.98833	0.00280504	0.0395907	RNA binding Plectin/S10 domain-containing protein	.	PGSC0003DMT400063697	0	100	40S ribosomal protein S10
Soltu.DM.06G027300.3	0.591952	0.199806	2.96264	0.00305018	0.0423146	40s ribosomal protein SA	GO:0005840, GO:0003735, GO:0006412, GO:0015935	PGSC0003DMT400069334	0	100	P40
Soltu.DM.05G025210.1	0.594089	0.180802	3.28585	0.00101676	0.0178082	2-oxoglutarate dehydrogenase, E1 component	GO:0016624, GO:0006099, GO:0030976, GO:0055114, GO:0004591	PGSC0003DMT400060466	0	100	2-oxoglutarate dehydrogenase
Soltu.DM.04G035300.1	0.59479	0.162256	3.66576	0.000246603	0.00564391	Sec14p-like phosphatidylinositol transfer family protein	.	PGSC0003DMT400013200	0	100	Transporter
Soltu.DM.03G030660.1	0.595201	0.199734	2.97997	0.00288278	0.0404907	Embryo-specific protein 3, (ATS3)	GO:0005515	PGSC0003DMT400001701	0	100	CAPIP2
Soltu.DM.05G005470.2	0.59522	0.140996	4.22154	2.42638e-05	0.000793203	Ribosomal protein L34e superfamily protein	GO:0006412, GO:0003735, GO:0005840	PGSC0003DMT400080291	0	100	60S ribosomal protein L34
Soltu.DM.01G015430.1	0.595957	0.172132	3.46222	0.000535741	0.0106759	Pyruvate kinase family protein	GO:0000287, GO:0004743, GO:0030955, GO:0006096, GO:0003824	PGSC0003DMT400028308	0	100	Pyruvate kinase, cytosolic isozyme
Soltu.DM.01G022640.1	0.600017	0.189857	3.16036	0.00157574	0.0254793	acyl carrier protein	GO:0006633	PGSC0003DMT400027652	0	100	Acyl carrier protein
Soltu.DM.06G032920.1	0.601459	0.160047	3.75801	0.000171269	0.00414786	RNA-binding KH domain-containing protein	GO:0003676, GO:0003723	PGSC0003DMT400078300	0	100	Nucleic acid binding protein
Soltu.DM.05G005470.1	0.601618	0.135563	4.43791	9.08357e-06	0.000340817	Ribosomal protein L34e superfamily protein	GO:0005840, GO:0003735, GO:0006412	PGSC0003DMT400080291	0	100	60S ribosomal protein L34
Soltu.DM.09G031490.1	0.602764	0.184777	3.26211	0.00110585	0.0190909	translation initiation factor 3 subunit H1	GO:0005852, GO:0008237, GO:0005737, GO:0003743, GO:0005515, GO:0070122	PGSC0003DMT400055712	0	100	Mov34-1
Soltu.DM.06G005330.1	0.603658	0.173571	3.47788	0.000505401	0.0102413	Ribosomal protein S12/S23 family protein	GO:0003735, GO:0005840, GO:0015935, GO:0006412	PGSC0003DMT400065339	0	100	40S ribosomal protein S23
Soltu.DM.04G011610.1	0.604736	0.165669	3.65027	0.000261964	0.00592528	UDP-glcnac-adolichol phosphate glcnac-1-p-transferase	GO:0016021, GO:0003975, GO:0008963, GO:0006487, GO:0006488	PGSC0003DMT400033133	0	100	UDP-N-acetylglucosamine--dolichyl-phosphate N-acetylglucosaminephosphotransferase
Soltu.DM.12G003700.1	0.604754	0.173822	3.47916	0.000502979	0.0102136	Ribosomal protein L6 family	GO:0006412, GO:0019843, GO:0005840, GO:0003735	PGSC0003DMT400075242	0	100	60S ribosomal protein L9
Soltu.DM.03G035790.1	0.606576	0.190286	3.18771	0.00143404	0.0235828	2-oxoglutarate (2OG) and Fe(II)-dependent oxygenase superfamily protein	GO:0016491, GO:0055114	PGSC0003DMT400006713	0	100	Clavaminate synthase
Soltu.DM.03G019940.1	0.609602	0.203624	2.99376	0.00275559	0.0391236	Transketolase family protein	GO:0003824	PGSC0003DMT400011072	0	100	Pyruvate dehydrogenase
Soltu.DM.02G000510.1	0.611738	0.166425	3.67576	0.000237142	0.00547368	isocitrate dehydrogenase V	GO:0055114, GO:0016616, GO:0051287, GO:0000287, GO:0004449, GO:0006099	PGSC0003DMT400067503	0	96.286	3-isopropylmalate dehydrogenase, chloroplastic
Soltu.DM.04G027900.1	0.61201	0.17984	3.40307	0.000666324	0.0126583	Microsomal signal peptidase 25 kDa subunit (SPC25)	GO:0006465, GO:0005787, GO:0016021	PGSC0003DMT400064539	0	100	Signal peptidase complex subunit 2
Soltu.DM.02G030690.1	0.612673	0.21016	2.91527	0.00355384	0.0475934	conserved hypothetical protein	.	PGSC0003DMT400003467	0	100	Conserved gene of unknown function
Soltu.DM.04G010620.4	0.613322	0.134123	4.57283	4.81188e-06	0.000195452	conserved hypothetical protein	.	PGSC0003DMT400070053	2.97e-118	100	ATOZI1
Soltu.DM.11G005060.1	0.614535	0.178334	3.44598	0.000568991	0.0111056	Dihydrolipoamide acetyltransferase, long form protein	GO:0016746	.	.	.	N-acylethanolamine amidohydrolase
Soltu.DM.04G035110.1	0.615048	0.168349	3.65342	0.00025877	0.00586286	Proteasome component (PCI) domain protein	.	PGSC0003DMT400013225	0	100	Cop9 complex subunit
Soltu.DM.11G015010.1	0.616403	0.190025	3.2438	0.00117947	0.0201053	Ubiquinol-cytochrome C reductase iron-sulfur subunit	GO:0055114, GO:0051537, GO:0008121, GO:0016020	PGSC0003DMT400041105	0	100	Ubiquinol-cytochrome c reductase iron-sulfur subunit
Soltu.DM.12G025600.1	0.616718	0.180716	3.41264	0.000643377	0.0123004	Insulinase (Peptidase family M16) protein	GO:0003824, GO:0006508, GO:0046872, GO:0004222	PGSC0003DMT400000784	0	100	Mitochondrial-processing peptidase subunit alpha
Soltu.DM.11G023850.1	0.62067	0.204279	3.03834	0.00237886	0.0350124	conserved hypothetical protein	.	PGSC0003DMT400047810	0	100	Conserved gene of unknown function
Soltu.DM.12G004240.2	0.628937	0.202957	3.09887	0.0019426	0.0300981	breast basic conserved	GO:0006412, GO:0003735, GO:0005840	PGSC0003DMT400075556	0	100	60S ribosomal protein L13
Soltu.DM.11G005260.1	0.630341	0.208525	3.02285	0.00250404	0.0362321	demeter-like	GO:0006281, GO:0006284, GO:0051539, GO:0003824	.	.	.	N-acylethanolamine amidohydrolase
Soltu.DM.07G019350.2	0.630954	0.19717	3.20006	0.00137399	0.0227613	nuclear assembly factor	GO:0042254, GO:0001522	PGSC0003DMT400047290	0	99.95	Conserved gene of unknown function
Soltu.DM.05G025110.1	0.63113	0.180658	3.49351	0.000476709	0.00976964	Ribosomal protein L10 family protein	GO:0042254	PGSC0003DMT400060214	0	100	P0 ribosomal protein
Soltu.DM.01G049120.1	0.631508	0.179076	3.52648	0.000421116	0.00889308	dolichyl-diphosphooligosaccharide-protein glycosyltransferase 48kDa subunit family protein	GO:0018279, GO:0005789	.	.	.	N-acylethanolamine amidohydrolase
Soltu.DM.10G005180.1	0.632526	0.148783	4.25133	2.12504e-05	0.000712348	secretory carrier	GO:0016021, GO:0015031	PGSC0003DMT400028073	0	100	Secretory carrier membrane protein
Soltu.DM.07G001060.3	0.635295	0.1434	4.43023	9.41318e-06	0.000351235	vacuolar ATP synthase subunit H family protein	GO:0046961, GO:0005515, GO:0000221, GO:1902600	PGSC0003DMT400029149	0	100	Vacuolar ATP synthase subunit h
Soltu.DM.12G026190.1	0.635564	0.171371	3.7087	0.000208327	0.0049091	20S proteasome subunit PAA2	GO:0006511, GO:0005839, GO:0051603, GO:0019773	PGSC0003DMT400007520	0	100	Proteasome subunit alpha type-6
Soltu.DM.04G024450.2	0.636802	0.180258	3.53271	0.000411316	0.00873385	ribosomal protein S15A	GO:0006412, GO:0003735, GO:0005840	PGSC0003DMT400065156	0	99.237	40S ribosomal protein S15a-1
Soltu.DM.12G011560.1	0.636982	0.157835	4.03575	5.44277e-05	0.00158491	ribosomal protein S11-beta	GO:0005840, GO:0003735, GO:0006412	PGSC0003DMT400013305	0	97.083	40S ribosomal protein S11
Soltu.DM.12G004240.1	0.638551	0.206674	3.08965	0.00200395	0.0307318	breast basic conserved	GO:0003735, GO:0005840, GO:0006412	PGSC0003DMT400075556	0	100	60S ribosomal protein L13
Soltu.DM.07G003760.1	0.638564	0.200069	3.19172	0.00141428	0.0233003	SRP40, C-terminal domain containing protein	GO:0005515	PGSC0003DMT400051236	0	100	Conserved gene of unknown function
Soltu.DM.07G012360.1	0.641964	0.16174	3.96912	7.21389e-05	0.00200978	Ribosomal protein S3 family protein	GO:0003735, GO:0015935, GO:0006412, GO:0003723	PGSC0003DMT400050335	0	100	Ribosomal protein
Soltu.DM.01G016780.1	0.643587	0.217008	2.96573	0.0030197	0.0419994	ARM repeat superfamily protein	.	.	.	.	N-acylethanolamine amidohydrolase
Soltu.DM.12G020160.1	0.645027	0.202932	3.17853	0.00148022	0.0241951	Poly (ADP-ribose) glycohydrolase (PARG)	GO:0005975, GO:0004649	PGSC0003DMT400075509	0	80.9	Poly(ADP-ribose) glycohydrolase
Soltu.DM.05G026830.1	0.645202	0.137966	4.67652	2.91785e-06	0.000125891	Ribophorin I	GO:0006486, GO:0016021, GO:0005783	PGSC0003DMT400059988	0	100	Ribophorin
Soltu.DM.06G007230.1	0.64603	0.187716	3.44152	0.000578461	0.0112337	type one serine/threonine protein phosphatase	GO:0016787	PGSC0003DMT400017290	0	100	Serine/threonine-protein phosphatase PP1 isozyme 3
Soltu.DM.07G016630.2	0.64632	0.192837	3.35164	0.000803334	0.0148138	PDI-like 2-2	GO:0045454, GO:0003756	PGSC0003DMT400001769	0	100	Protein disulfide isomerase family
Soltu.DM.05G013120.1	0.647183	0.204466	3.16523	0.00154959	0.0251618	Leucine-rich repeat (LRR) family protein	GO:0005515	.	.	.	N-acylethanolamine amidohydrolase
Soltu.DM.07G021010.1	0.647263	0.166738	3.88193	0.000103632	0.00271917	aspartate aminotransferase	GO:0006520, GO:0009058, GO:0008483, GO:0030170, GO:0003824	PGSC0003DMT400052597	0	100	Aspartate aminotransferase
Soltu.DM.12G004100.1	0.648475	0.19295	3.36084	0.000777046	0.0144208	ribosomal protein S6	GO:0006412, GO:0005840, GO:0003735	PGSC0003DMT400075291	0	100	Ribosomal protein S6
Soltu.DM.11G020300.1	0.64881	0.196779	3.29714	0.000976738	0.0173834	ENTH/VHS family protein	.	PGSC0003DMT400001041	0	100	Conserved gene of unknown function
Soltu.DM.07G027440.2	0.648986	0.154427	4.20253	2.63948e-05	0.000847669	emp24/gp25L/p24 family/GOLD family protein	.	PGSC0003DMT400057046	0	100	Coated vesicle membrane protein
Soltu.DM.02G007580.2	0.649704	0.222825	2.91575	0.00354829	0.0475426	Translation protein SH3-like family protein	GO:0006412, GO:0003723, GO:0005840, GO:0015934, GO:0003735	PGSC0003DMT400085766	0	100	L24 ribosomal protein
Soltu.DM.01G039550.1	0.650539	0.154803	4.20235	2.64152e-05	0.000847669	Ribosomal L22e protein family	GO:0003735, GO:0005840, GO:0006412	PGSC0003DMT400063586	0	100	60S ribosomal protein L22
Soltu.DM.02G007580.1	0.650758	0.223462	2.91216	0.00358937	0.0478088	Translation protein SH3-like family protein	GO:0003723, GO:0006412, GO:0015934, GO:0005840, GO:0003735	PGSC0003DMT400085766	0	100	L24 ribosomal protein
Soltu.DM.06G029180.1	0.652024	0.179298	3.63655	0.000276317	0.00620842	ribosomal protein S11-beta	GO:0006412, GO:0005840, GO:0003735	PGSC0003DMT400013305	0	95.137	40S ribosomal protein S11
Soltu.DM.09G028060.1	0.653393	0.217346	3.00623	0.00264506	0.0377794	heat shock protein	GO:0006457, GO:0042026, GO:0005524	PGSC0003DMT400030265	0	100	Chaperonin CPN60-2, mitochondrial
Soltu.DM.09G028810.1	0.653509	0.195953	3.33503	0.000852913	0.0155305	Ribosomal protein L13 family protein	GO:0030599, GO:0042545, GO:0015934, GO:0005840, GO:0003735, GO:0006412	PGSC0003DMT400076290	0	100	60S ribosomal protein L13a
Soltu.DM.06G027840.1	0.653805	0.162527	4.02276	5.75203e-05	0.00165712	Ribosomal protein S3Ae	GO:0003735, GO:0005840, GO:0006412	PGSC0003DMT400069575	0	100	Cyc07
Soltu.DM.06G033490.1	0.653879	0.200891	3.2549	0.00113433	0.0195078	Ribosomal protein S8e family protein	GO:0006412, GO:0005840, GO:0003735	PGSC0003DMT400051811	0	100	40S ribosomal protein S8
Soltu.DM.05G000600.1	0.654414	0.206676	3.16638	0.00154351	0.0250931	Insulinase (Peptidase family M16) protein	GO:0006508, GO:0003824, GO:0046872, GO:0004222	PGSC0003DMT400072957	0	100	Mitochondrial processing peptidase
Soltu.DM.09G028050.1	0.654574	0.212182	3.08496	0.00203581	0.0311321	GRIM-19 protein	.	PGSC0003DMT400030293	0	100	NADH-ubiquinone oxidoreductase B16.6 subunit
Soltu.DM.01G040080.1	0.654703	0.178284	3.67224	0.000240434	0.00554021	thioredoxin family protein	GO:0045454, GO:0003756, GO:0005783	PGSC0003DMT400007185	0	100	Disulfide-isomerase
Soltu.DM.10G007490.1	0.654955	0.154287	4.24505	2.18543e-05	0.000726291	ribosomal protein S13A	GO:0005840, GO:0003735, GO:0006412	PGSC0003DMT400024801	0	100	Cytoplasmic ribosomal protein S13
Soltu.DM.12G025690.1	0.656197	0.155889	4.20938	2.56069e-05	0.000827619	Ribosomal protein L31e family protein	GO:0006412, GO:0005840, GO:0003735	PGSC0003DMT400000921	0	100	60S ribosomal protein L31
Soltu.DM.01G009990.1	0.65646	0.146655	4.47621	7.59812e-06	0.000293216	emp24/gp25L/p24 family/GOLD family protein	.	PGSC0003DMT400062438	0	100	Transmembrane emp24 domain-containing protein 10
Soltu.DM.08G017310.1	0.659924	0.164966	4.00036	6.32471e-05	0.00179534	Zinc-binding ribosomal protein family protein	GO:0005840, GO:0003735, GO:0006412	PGSC0003DMT400037582	1.38e-126	100	Aldehyde dehydrogenase (NAD+)
Soltu.DM.07G012620.1	0.660227	0.178435	3.70009	0.000215519	0.00505219	conserved hypothetical protein	.	PGSC0003DMT400033852	0	100	Conserved gene of unknown function
Soltu.DM.03G031870.1	0.660682	0.224384	2.94442	0.00323558	0.0443184	mitogen-activated protein kinase kinase kinase	GO:0005524, GO:0004672, GO:0006468	PGSC0003DMT400036857	0	100	ATP binding protein
Soltu.DM.03G031710.1	0.661666	0.210562	3.14238	0.00167578	0.0267927	Actin-like ATPase superfamily protein	GO:0005975, GO:0006072, GO:0016773, GO:0004370	PGSC0003DMT400036668	0	100	Glycerol kinase
Soltu.DM.04G007170.1	0.662309	0.152982	4.32932	1.49567e-05	0.000524785	Ribosomal L29 family protein	GO:0006412, GO:0003735, GO:0005840	PGSC0003DMT400077604	0	100	60S ribosomal protein L35
Soltu.DM.05G024450.1	0.667496	0.160777	4.15167	3.30053e-05	0.00103102	Ribosomal protein L6 family protein	GO:0003735, GO:0005840, GO:0006412	PGSC0003DMT400021753	0	100	60S ribosomal protein L6
Soltu.DM.03G019690.1	0.667577	0.144093	4.63297	3.6045e-06	0.000151883	vacuolar ATP synthase subunit C (VATC) / V-ATPase C subunit / vacuolar proton pump C subunit (DET3)	GO:0015078, GO:0033180, GO:1902600	.	.	.	N-acylethanolamine amidohydrolase
Soltu.DM.03G017210.1	0.66794	0.157181	4.24949	2.14257e-05	0.000717336	membrane steroid binding protein	.	PGSC0003DMT400037158	0	100	Steroid binding protein
Soltu.DM.12G011570.1	0.668829	0.202601	3.30121	0.000962691	0.0172013	ribosomal protein S11-beta	GO:0006412, GO:0003735, GO:0005840	PGSC0003DMT400013305	0	97.083	40S ribosomal protein S11
Soltu.DM.04G008830.1	0.669779	0.20185	3.31819	0.000906015	0.0163506	conserved hypothetical protein	.	PGSC0003DMT400060734	0	100	Erwinia induced protein 2
Soltu.DM.06G027020.4	0.670077	0.193416	3.46443	0.000531351	0.010616	Ribosomal protein L22p/L17e family protein	GO:0005840, GO:0003735, GO:0015934, GO:0006412	PGSC0003DMT400069385	0	99.811	Ribosomal protein
Soltu.DM.10G029550.1	0.671053	0.229141	2.92855	0.00340543	0.0460158	H/ACA ribonucleoprotein complex, subunit Gar1/Naf1 protein	GO:0001522, GO:0042254	PGSC0003DMT400021579	0	100	H/ACA ribonucleoprotein complex subunit
Soltu.DM.01G037000.1	0.671178	0.156848	4.27916	1.87603e-05	0.000639978	Ribosomal protein L7Ae/L30e/S12e/Gadd45 family protein	GO:0042254, GO:1990904	PGSC0003DMT400057989	0	100	60S ribosomal protein L7A
Soltu.DM.02G018220.1	0.671925	0.171886	3.90913	9.2628e-05	0.00247851	secretory carrier	GO:0015031, GO:0016021	PGSC0003DMT400057748	0	100	Secretory carrier membrane protein
Soltu.DM.12G021870.1	0.671943	0.16896	3.97694	6.98071e-05	0.00195287	Major facilitator superfamily protein	GO:0016021	PGSC0003DMT400002816	0	100	Transporter
Soltu.DM.11G025280.2	0.672703	0.173816	3.87021	0.000108744	0.00283404	calmodulin	GO:0005509	PGSC0003DMT400070437	0	100	Calmodulin
Soltu.DM.12G026230.1	0.673207	0.164694	4.08763	4.35794e-05	0.00130447	Cupin superfamily (DUF985) domain containing protein	.	PGSC0003DMT400007519	0	100	Conserved gene of unknown function
Soltu.DM.01G036510.1	0.676502	0.169028	4.0023	6.27299e-05	0.00178551	bZIP transcription factor family protein	GO:0003700, GO:0006355	PGSC0003DMT400050096	0	100	BZIP transcription factor
Soltu.DM.07G004810.1	0.676933	0.153779	4.40198	1.07269e-05	0.00039161	Core-2/I-branching beta-1,6-N-acetylglucosaminyltransferase family protein	GO:0016020	PGSC0003DMT400073984	0	100	Conserved gene of unknown function
Soltu.DM.11G019880.1	0.677277	0.216757	3.1246	0.00178049	0.0281015	Ribosomal protein L11 family protein	GO:0005840, GO:0003735, GO:0006412	PGSC0003DMT400083480	0	100	60S ribosomal protein L12
Soltu.DM.01G022690.1	0.678632	0.144837	4.68548	2.79305e-06	0.000121293	dehydroquinate dehydratase, putative / shikimate dehydrogenase, putative	GO:0055114, GO:0003824, GO:0019632, GO:0003855, GO:0050661, GO:0004764	PGSC0003DMT400065880	6.1e-175	90.693	Dehydroquinate dehydratase/shikimate dehydrogenase
Soltu.DM.06G014330.1	0.681556	0.182145	3.74183	0.000182686	0.00437736	selenoprotein family protein	.	PGSC0003DMT400042123	0	100	15kDa selenoprotein
Soltu.DM.05G021870.1	0.684161	0.175782	3.8921	9.93795e-05	0.00262789	myo-inositol-1-phosphate synthase	GO:0004512, GO:0006021, GO:0008654	PGSC0003DMT400056192	0	100	Inositol-3-phosphate synthase
Soltu.DM.04G020520.2	0.684259	0.211148	3.24065	0.00119255	0.0202517	conserved hypothetical protein	.	PGSC0003DMT400043623	0	100	Conserved gene of unknown function
Soltu.DM.09G028960.1	0.687475	0.208909	3.29078	0.000999086	0.0176649	endoplasmic reticulum retention defective 2B	GO:0046923, GO:0016021, GO:0006621	PGSC0003DMT400080366	0	100	ER lumen protein retaining receptor
Soltu.DM.06G029200.2	0.68843	0.213869	3.21893	0.00128668	0.0215659	ribosomal protein S11-beta	GO:0006412, GO:0005840, GO:0003735	PGSC0003DMT400015118	0	98.125	40S ribosomal protein S11
Soltu.DM.04G020520.1	0.689203	0.209587	3.28839	0.00100762	0.0177532	conserved hypothetical protein	.	PGSC0003DMT400043623	0	100	Conserved gene of unknown function
Soltu.DM.11G000890.1	0.690067	0.179577	3.84274	0.000121668	0.0031257	conserved hypothetical protein	GO:0005743, GO:0006850	PGSC0003DMT400034521	2.5e-174	100	Brain protein
Soltu.DM.01G003080.1	0.692399	0.2343	2.95519	0.00312481	0.0431508	Ribosomal RNA processing Brix domain protein	.	PGSC0003DMT400042227	0	100	U3 small nucleolar ribonucleoprotein protein imp4
Soltu.DM.01G002610.1	0.692415	0.207114	3.34316	0.000828303	0.0151926	Immunoglobulin E-set superfamily protein	GO:0032366	PGSC0003DMT400054969	0	100	ML domain protein
Soltu.DM.11G004940.1	0.692489	0.178671	3.87578	0.000106284	0.0027753	phosphate transporter traffic facilitator1	GO:0005515	PGSC0003DMT400070284	0	100	SEC12 1
Soltu.DM.07G009580.1	0.695448	0.227636	3.05509	0.00224995	0.033608	vacuolar proton ATPase A2	GO:0033179, GO:0015078, GO:0000220, GO:1902600	PGSC0003DMT400071849	0	100	Vacuolar proton atpase
Soltu.DM.02G023550.1	0.69651	0.175419	3.97056	7.17053e-05	0.00199976	3-dehydroquinate synthase, putative	GO:0005737, GO:0003856, GO:0009073	PGSC0003DMT400009226	0	100	Dehydroquinate synthase
Soltu.DM.01G040490.1	0.696597	0.22641	3.07671	0.00209302	0.0316668	Metallopeptidase M24 family protein	GO:0070006, GO:0030145	PGSC0003DMT400007222	0	100	Xaa-pro dipeptidase
Soltu.DM.06G021100.1	0.696917	0.238506	2.92201	0.00347781	0.0468767	Ribosomal protein L23/L15e family protein	GO:0006412, GO:0003735, GO:0005840	PGSC0003DMT400083256	0	100	60S ribosomal protein L15
Soltu.DM.12G023120.4	0.697055	0.208003	3.35118	0.000804684	0.0148285	peroxin	.	.	.	.	N-acylethanolamine amidohydrolase
Soltu.DM.07G013010.2	0.700223	0.23329	3.00152	0.00268639	0.038309	chaperonin	GO:0005524, GO:1901671, GO:0006457, GO:0046914	PGSC0003DMT400006140	0	100	Chaperonin 21
Soltu.DM.03G020990.1	0.70111	0.153145	4.57808	4.69273e-06	0.000191186	NADH:ubiquinone oxidoreductase, 17.2kDa subunit	GO:0016020, GO:0009055, GO:0008137	PGSC0003DMT400001528	0	100	NADH dehydrogenase [ubiquinone] 1 alpha subcomplex subunit 12
Soltu.DM.07G013010.1	0.701476	0.236974	2.96014	0.00307503	0.0425871	chaperonin	GO:0005524, GO:1901671, GO:0046914, GO:0006457	PGSC0003DMT400006140	0	100	Chaperonin 21
Soltu.DM.04G028840.1	0.701657	0.228663	3.06852	0.00215119	0.032366	Ribosomal protein L7Ae/L30e/S12e/Gadd45 family protein	.	PGSC0003DMT400070814	1.87e-178	100	60S ribosomal protein L30
Soltu.DM.02G013680.1	0.702201	0.225468	3.11441	0.00184311	0.0288428	Ribosomal protein L18ae/LX family protein	GO:0003735, GO:0005840, GO:0006412	PGSC0003DMT400021362	0	100	60S ribosomal protein L18a
Soltu.DM.06G034680.1	0.704714	0.161651	4.35947	1.30378e-05	0.000467151	Ribosomal protein S24e family protein	GO:0003735, GO:0005840, GO:0006412	PGSC0003DMT400051636	0	100	Gene of unknown function
Soltu.DM.03G012770.1	0.707026	0.174842	4.0438	5.25921e-05	0.0015351	Ribosomal protein L35Ae family protein	GO:0006412, GO:0005840, GO:0003735	PGSC0003DMT400031543	4.22e-179	100	60S ribosomal protein L35a
Soltu.DM.03G017850.1	0.708899	0.174977	4.05138	5.09169e-05	0.00150208	Undecaprenyl pyrophosphate synthetase family protein	GO:0016765	PGSC0003DMT400040852	0	100	Cis-prenyltransferase
Soltu.DM.06G034180.2	0.709685	0.143085	4.95988	7.05355e-07	3.5659e-05	ATP citrate lyase (ACL) family protein	GO:0006099, GO:0005524, GO:0003824, GO:0046872	PGSC0003DMT400051918	0	100	Succinyl CoA ligase beta subunit
Soltu.DM.01G022570.1	0.71278	0.217692	3.27425	0.00105942	0.0184068	beta-amylase	GO:0016161, GO:0000272	PGSC0003DMT400027660	0	100	1,4-alpha-glucan-maltohydrolase
Soltu.DM.06G034180.1	0.715433	0.147318	4.85637	1.19555e-06	5.63451e-05	ATP citrate lyase (ACL) family protein	GO:0006099, GO:0005524, GO:0046872, GO:0003824	PGSC0003DMT400051918	0	100	Succinyl CoA ligase beta subunit
Soltu.DM.06G002480.1	0.71545	0.176219	4.06001	4.9071e-05	0.00145396	ribosomal protein L5	GO:0008097, GO:0003735, GO:0005840, GO:0006412	PGSC0003DMT400053219	0	100	Ribosomal protein L5
Soltu.DM.02G007580.3	0.71965	0.219018	3.2858	0.00101694	0.0178082	Translation protein SH3-like family protein	GO:0015934, GO:0003735, GO:0005840, GO:0003723, GO:0006412	PGSC0003DMT400085766	0	100	L24 ribosomal protein
Soltu.DM.11G007420.1	0.720998	0.205192	3.51378	0.000441776	0.00918642	SNF7 family protein	GO:0007034	PGSC0003DMT400005018	0	100	Charged multivesicular body protein
Soltu.DM.12G008520.1	0.721195	0.209351	3.4449	0.000571264	0.0111371	ORMDL family protein	GO:0016021, GO:0005789	PGSC0003DMT400012896	0	100	Ormdl
Soltu.DM.09G018860.1	0.721365	0.192284	3.75156	0.00017574	0.00424096	multidrug resistance-associated protein	GO:0005524, GO:0055085, GO:0016021, GO:0016887, GO:0042626	PGSC0003DMT400022108	0	100	Multidrug resistance protein ABC transporter family
Soltu.DM.11G000860.1	0.721678	0.152797	4.72311	2.32267e-06	0.000102668	Ribosomal protein L6 family protein	GO:0006412, GO:0005840, GO:0003735	PGSC0003DMT400034524	0	100	60S ribosomal protein L6
Soltu.DM.01G035790.1	0.723343	0.189205	3.82307	0.000131798	0.00334152	Ribosomal protein S10p/S20e family protein	GO:0003735, GO:0005840, GO:0003723, GO:0006412, GO:0015935	PGSC0003DMT400008507	0	100	40S ribosomal protein S20
Soltu.DM.05G026830.2	0.724547	0.19299	3.75432	0.000173812	0.00420194	Ribophorin I	GO:0006486, GO:0016021, GO:0005783	PGSC0003DMT400059988	0	100	Ribophorin
Soltu.DM.10G028170.1	0.727031	0.16071	4.52387	6.07202e-06	0.000241166	Transmembrane proteins 14C	GO:0016020	PGSC0003DMT400021095	0	100	Transmembrane protein 14
Soltu.DM.08G022260.1	0.727349	0.208536	3.48788	0.000486868	0.00993534	Defender against death (DAD family) protein	GO:0008250, GO:0016021	PGSC0003DMT400038343	0	100	Defender against cell death 1
Soltu.DM.07G023610.1	0.728055	0.143922	5.05869	4.22155e-07	2.24806e-05	cytochrome P450, family 72, subfamily A, polypeptide	GO:0016705, GO:0020037, GO:0055114, GO:0005506	PGSC0003DMT400018222	0	100	CYP72A58
Soltu.DM.01G035790.2	0.728439	0.18692	3.89707	9.73627e-05	0.00259418	Ribosomal protein S10p/S20e family protein	GO:0006412, GO:0015935, GO:0003723, GO:0005840, GO:0003735	PGSC0003DMT400008507	0	100	40S ribosomal protein S20
Soltu.DM.08G019960.1	0.730411	0.155979	4.68274	2.83066e-06	0.000122324	Ribosomal protein L30/L7 family protein	GO:0046983, GO:0022625, GO:0003735, GO:0000463	PGSC0003DMT400053651	0	99.872	DNA binding protein
Soltu.DM.01G011910.1	0.733198	0.226551	3.23635	0.00121069	0.0204763	60S acidic ribosomal protein family	GO:0006414, GO:0005840, GO:0003735	PGSC0003DMT400041321	1.43e-177	100	Acidic ribosomal protein P1a
Soltu.DM.02G012380.2	0.733435	0.161702	4.53573	5.74042e-06	0.000228704	RAB homolog	GO:0005525, GO:0003924	.	.	.	N-acylethanolamine amidohydrolase
Soltu.DM.11G002770.1	0.733854	0.237014	3.09625	0.00195985	0.0302824	Deoxyxylulose-5-phosphate synthase	GO:0008661, GO:0016114, GO:0003824	PGSC0003DMT400041591	0	100	1-deoxy-D-xylulose 5-phosphate synthase 2
Soltu.DM.05G003910.1	0.734959	0.253857	2.89516	0.00378961	0.0499593	Octicosapeptide/Phox/Bem1p family protein	GO:0005515	.	.	.	N-acylethanolamine amidohydrolase
Soltu.DM.09G021410.1	0.736265	0.220772	3.33496	0.000853107	0.0155305	Peptidase S24/S26A/S26B/S26C family protein	.	PGSC0003DMT400026704	0	100	Conserved gene of unknown function
Soltu.DM.06G019830.1	0.736359	0.20788	3.54222	0.000396771	0.00847154	Ribosomal protein L18ae/LX family protein	GO:0003735, GO:0005840, GO:0006412	PGSC0003DMT400067209	0	100	60S ribosomal protein L18a
Soltu.DM.05G026920.1	0.738243	0.166948	4.42199	9.7795e-06	0.000362901	calreticulin	GO:0005783, GO:0005515, GO:0051082, GO:0006457, GO:0005509	PGSC0003DMT400059972	0	100	Calreticulin
Soltu.DM.02G030560.1	0.740142	0.230342	3.21323	0.0013125	0.0218766	Thioredoxin superfamily protein	GO:0015035	PGSC0003DMT400003486	0	100	Protein disulfide oxidoreductase
Soltu.DM.03G012000.1	0.741398	0.244613	3.0309	0.00243824	0.0355028	leucine-rich repeat transmembrane protein kinase family protein	GO:0005515, GO:0005524, GO:0004672, GO:0006468	PGSC0003DMT400056093	0	100	LRR receptor-like serine/threonine-protein kinase
Soltu.DM.07G002110.2	0.743137	0.245324	3.02921	0.00245196	0.0356807	Dihydrolipoamide acetyltransferase, long form protein	GO:0045254, GO:0004742, GO:0016746, GO:0006090	PGSC0003DMT400048225	0	100	Dihydrolipoamide acetyltransferase component of pyruvate dehydrogenase
Soltu.DM.07G003860.1	0.744538	0.147394	5.05135	4.38699e-07	2.32245e-05	Ribosomal protein L30/L7 family protein	GO:0022625, GO:0000463, GO:0003735	PGSC0003DMT400051218	0	100	Thaliana 60S ribosomal protein L7
Soltu.DM.08G029680.1	0.746911	0.249895	2.9889	0.00279984	0.0395777	NIN like protein	GO:0005515	PGSC0003DMT400031941	0	100	Transcription factor
Soltu.DM.11G025300.1	0.750405	0.219016	3.42625	0.00061198	0.0117664	ribosomal protein S13A	GO:0005840, GO:0003735, GO:0006412	PGSC0003DMT400070434	0	100	Cytoplasmic ribosomal protein S13
Soltu.DM.01G030050.1	0.750494	0.162658	4.61394	3.95099e-06	0.00016393	Zinc-binding ribosomal protein family protein	GO:0005840, GO:0003735, GO:0006412	PGSC0003DMT400004245	4.67e-146	100	Protein synthesis initiation factor
Soltu.DM.01G022660.1	0.750698	0.163917	4.57976	4.6552e-06	0.000189943	dehydroquinate dehydratase, putative / shikimate dehydrogenase, putative	GO:0003855, GO:0003824	.	.	.	N-acylethanolamine amidohydrolase
Soltu.DM.02G023840.1	0.754343	0.248118	3.04026	0.00236371	0.0348844	calcium-dependent protein kinase	GO:0006468, GO:0005509, GO:0004672, GO:0005524	PGSC0003DMT400009177	0	100	Calcium-dependent protein kinase CPK4
Soltu.DM.11G021920.1	0.756214	0.218963	3.45361	0.000553131	0.0108903	copper ion binding	.	PGSC0003DMT400067766	0	100	F1F0-ATPase inhibitor protein
Soltu.DM.07G003030.1	0.757527	0.210081	3.60588	0.000311095	0.00684764	hypothetical protein	.	PGSC0003DMT400078833	0	100	Conserved gene of unknown function
Soltu.DM.01G001680.1	0.758298	0.207189	3.65993	0.000252285	0.00574096	Cation efflux family protein	GO:0006812, GO:0016021, GO:0008324, GO:0055085	PGSC0003DMT400081988	0	100	Metal tolerance protein
Soltu.DM.05G023250.1	0.759424	0.171857	4.41894	9.91847e-06	0.000367554	Zim17-type zinc finger protein	GO:0008270	PGSC0003DMT400069831	0	100	Conserved gene of unknown function
Soltu.DM.06G016310.1	0.761409	0.176799	4.30665	1.65748e-05	0.000576325	ribosomal protein S15A	GO:0006412, GO:0005840, GO:0003735	PGSC0003DMT400033927	0	100	40S ribosomal protein S15a-1
Soltu.DM.02G009970.1	0.761454	0.244731	3.1114	0.00186206	0.0290665	voltage dependent anion channel	GO:0055085, GO:0008308, GO:0098656, GO:0005741	PGSC0003DMT400017754	0	100	Mitochondrial outer membrane protein porin of 34 kDa
Soltu.DM.05G002600.1	0.762054	0.176538	4.31666	1.58407e-05	0.000552932	AP2/B3 transcription factor family protein	GO:0003677, GO:0003700, GO:0006355	PGSC0003DMT400002125	0	100	RAV transcription factor
Soltu.DM.05G025370.1	0.766977	0.188557	4.06761	4.74986e-05	0.00141046	Ribosomal L29 family protein	GO:0003735, GO:0005840, GO:0006412	PGSC0003DMT400060449	0	100	60S ribosomal protein L35
Soltu.DM.07G027020.1	0.767516	0.220362	3.48297	0.000495883	0.0101014	multidrug resistance-associated protein	GO:0016887, GO:0016021, GO:0055085, GO:0005524, GO:0042626	PGSC0003DMT400057099	0	100	Multidrug resistance protein ABC transporter family
Soltu.DM.06G017330.1	0.767535	0.210444	3.64722	0.000265093	0.00597607	aldehyde dehydrogenase 3H1	GO:0016620, GO:0006081, GO:0055114, GO:0016491	PGSC0003DMT400045297	0	100	Aldehyde dehydrogenase
Soltu.DM.07G027060.1	0.767675	0.210527	3.64645	0.000265888	0.00598901	serine acetyltransferase 2;2	GO:0005737, GO:0009001, GO:0016740, GO:0006535	PGSC0003DMT400057095	0	100	Serine acetyltransferase
Soltu.DM.01G033540.1	0.768402	0.260745	2.94695	0.00320926	0.0440471	Ribosomal protein L36e family protein	GO:0003735, GO:0005840, GO:0006412	PGSC0003DMT400000483	5.42e-176	100	60S ribosomal protein L36
Soltu.DM.11G008130.1	0.769757	0.263061	2.92615	0.00343184	0.0463264	NADH-ubiquinone oxidoreductase-related	.	PGSC0003DMT400073819	2.02e-134	100	NADH-ubiquinone oxidoreductase
Soltu.DM.10G024550.1	0.770079	0.165597	4.65032	3.31421e-06	0.000140969	glutamate-ammonia ligases;catalytics;glutamate-ammonia ligases	GO:0016787, GO:0004356, GO:0006542, GO:0006807, GO:0003824	PGSC0003DMT400072665	0	100	Glutamate-ammonia ligase
Soltu.DM.08G015490.1	0.770762	0.229279	3.36167	0.000774724	0.0143941	Cytochrome bd ubiquinol oxidase, 14kDa subunit	GO:0005750, GO:0006122	PGSC0003DMT400074807	0	100	Cytochrome b-c1 complex subunit 7
Soltu.DM.07G006670.1	0.770849	0.190403	4.04851	5.1544e-05	0.00150906	acetyl-CoA synthetase	GO:0003824, GO:0019427, GO:0016208, GO:0003987	PGSC0003DMT400010496	0	100	Acetyl-CoA synthetase
Soltu.DM.12G010870.1	0.771189	0.181073	4.259	2.0534e-05	0.000691763	Rubredoxin-like superfamily protein	GO:0004129, GO:0005740	PGSC0003DMT400073686	0	100	Cytochrome c oxidase family protein
Soltu.DM.12G002960.1	0.771745	0.208372	3.70369	0.000212489	0.00498546	potassium channel beta subunit	.	PGSC0003DMT400043456	0	100	Beta-subunit of K+ channels
Soltu.DM.09G007410.1	0.775665	0.208781	3.7152	0.000203044	0.00480977	ribosomal protein L23AA	GO:0006412, GO:0005840, GO:0003735	PGSC0003DMT400061484	0	100	Ribosomal protein L25
Soltu.DM.06G002030.1	0.777044	0.237988	3.26506	0.00109442	0.018942	Ribosomal protein L14p/L23e family protein	GO:0006412, GO:0003735, GO:0005840	PGSC0003DMT400038109	0	100	60S ribosomal protein L17
Soltu.DM.08G027770.1	0.77722	0.227673	3.41376	0.000640741	0.012267	glutamate-cysteine ligase	GO:0006750, GO:0004357, GO:0042398, GO:0003824	PGSC0003DMT400031827	0	100	Glutamate--cysteine ligase, chloroplastic
Soltu.DM.01G047270.1	0.780361	0.176445	4.4227	9.74765e-06	0.000362216	Cystathionine beta-synthase (CBS) family protein	.	PGSC0003DMT400066577	0	100	Conserved gene of unknown function
Soltu.DM.06G028720.1	0.78065	0.166544	4.68734	2.76785e-06	0.000120768	Ribosomal protein S13/S18 family	GO:0003735, GO:0005840, GO:0003723, GO:0006412, GO:0003676	PGSC0003DMT400069477	0	100	Ribosomal protein
Soltu.DM.06G014270.1	0.781683	0.239818	3.25949	0.00111613	0.0192387	Signal recognition particle, SRP9/SRP14 subunit	GO:0048500, GO:0005786, GO:0008312, GO:0006614, GO:0030942	PGSC0003DMT400042031	0	100	Signal recognition particle 14 kDa protein
Soltu.DM.02G013410.3	0.781886	0.178393	4.38294	1.17091e-05	0.000423467	Ribosomal protein S4 (RPS4A) family protein	GO:0003723, GO:0006412, GO:0005840, GO:0003735	PGSC0003DMT400054543	0	100	40S ribosomal protein S4
Soltu.DM.01G028520.3	0.781916	0.238963	3.27212	0.00106743	0.0184984	Citrate synthase family protein	GO:0004108, GO:0006099, GO:0046912, GO:0006101	PGSC0003DMT400074560	0	100	Citrate synthase
Soltu.DM.01G028520.2	0.783234	0.239097	3.27579	0.00105366	0.0183428	Citrate synthase family protein	GO:0006101, GO:0046912, GO:0006099, GO:0004108	PGSC0003DMT400074560	0	100	Citrate synthase
Soltu.DM.04G004720.1	0.78332	0.145829	5.37151	7.80784e-08	5.08958e-06	Ribosomal protein S26e family protein	GO:0006412, GO:0005840, GO:0003735	PGSC0003DMT400065105	0	100	Ribosomal protein S26
Soltu.DM.10G024040.1	0.789407	0.260241	3.03337	0.00241842	0.035343	polyubiquitin	GO:0005515	PGSC0003DMT400027155	0	99.564	Polyubiquitin
Soltu.DM.02G004190.1	0.792956	0.27333	2.9011	0.00371859	0.0491908	aspartic proteinase A1	GO:0006508, GO:0004190, GO:0006629	PGSC0003DMT400056723	0	100	Aspartic proteinase
Soltu.DM.01G028520.1	0.795443	0.241365	3.2956	0.000982106	0.0174551	Citrate synthase family protein	GO:0006101, GO:0046912, GO:0006099, GO:0004108	PGSC0003DMT400074560	0	100	Citrate synthase
Soltu.DM.09G027290.1	0.797854	0.201313	3.96325	7.39357e-05	0.00204929	Ribosomal protein L14p/L23e family protein	GO:0003735, GO:0005840, GO:0006412	PGSC0003DMT400044184	0	100	60S ribosomal protein L17
Soltu.DM.01G003320.1	0.799884	0.186779	4.28251	1.84793e-05	0.000631988	Succinyl-CoA ligase, alpha subunit	GO:0003824	PGSC0003DMT400042326	0	100	Succinyl-CoA ligase alpha 1 subunit
Soltu.DM.03G029270.1	0.803586	0.179788	4.46963	7.83558e-06	0.000300664	gamma subunit of Mt ATP synthase	GO:0015986, GO:0045261, GO:0046933	PGSC0003DMT400063336	0	100	ATP synthase subunit gamma, mitochondrial
Soltu.DM.08G023220.1	0.805461	0.21076	3.8217	0.000132533	0.00335639	Haloacid dehalogenase-like hydrolase (HAD) superfamily protein	GO:0016787	PGSC0003DMT400004718	0	100	2-deoxyglucose-6-phosphate phosphatase
Soltu.DM.08G030030.2	0.805596	0.205659	3.91714	8.96058e-05	0.00240717	Ubiquitin supergroup;Ribosomal protein L40e	GO:0006412, GO:0003735, GO:0005840, GO:0005515	PGSC0003DMT400031900	0	100	Ubiquitin fusion protein
Soltu.DM.06G033580.1	0.80655	0.274115	2.94238	0.00325697	0.0445664	ER lumen protein retaining receptor family protein	GO:0046923, GO:0016021, GO:0006621	PGSC0003DMT400051966	0	100	ER lumen retaining receptor family
Soltu.DM.08G030030.1	0.810259	0.211805	3.82549	0.00013051	0.00331507	Ubiquitin supergroup;Ribosomal protein L40e	GO:0005515, GO:0005840, GO:0003735, GO:0006412	PGSC0003DMT400031900	0	100	Ubiquitin fusion protein
Soltu.DM.06G011450.1	0.811767	0.194966	4.16364	3.13216e-05	0.000982959	conserved hypothetical protein	.	PGSC0003DMT400042907	0	100	Sorghum bicolor protein targeted either to mitochondria or chloroplast proteins T50848
Soltu.DM.10G003860.3	0.813514	0.215205	3.78018	0.000156718	0.00385763	acyl-CoA oxidase	GO:0055114, GO:0006631, GO:0071949, GO:0005777, GO:0006635, GO:0016627, GO:0003997	PGSC0003DMT400027352	0	99.951	Acyl-CoA oxidase ACX3
Soltu.DM.05G009340.1	0.821706	0.224226	3.66464	0.000247689	0.00566398	cysteine-rich RLK (RECEPTOR-like protein kinase)	GO:0006468, GO:0004672, GO:0005524	PGSC0003DMT400035192	0	100	Kinase
Soltu.DM.11G025570.1	0.82196	0.217949	3.77135	0.000162367	0.00397497	ATP synthase D chain, mitochondrial	GO:0015986, GO:0015078, GO:0000276	PGSC0003DMT400070407	0	100	ATP synthase D chain, mitochondrial
Soltu.DM.02G028570.1	0.827749	0.170132	4.86534	1.14258e-06	5.45134e-05	nicotinate phosphoribosyltransferase	GO:0004516, GO:0009435, GO:0004514, GO:0003824	PGSC0003DMT400010254	0	100	Nicotinate phosphoribosyltransferase
Soltu.DM.02G027140.1	0.828883	0.211527	3.91856	8.90782e-05	0.00239537	cytochrome c oxidase-related	GO:0005743, GO:0004129, GO:0005751	PGSC0003DMT400078712	2.33e-159	100	Cytochrome-c oxidase
Soltu.DM.03G031150.1	0.829354	0.255348	3.24793	0.00116247	0.0198561	stromal cell-derived factor 2-like protein precursor	GO:0016020	PGSC0003DMT400036615	0	100	Stromal cell-derived factor 2
Soltu.DM.10G025050.1	0.829529	0.233065	3.55922	0.00037196	0.00803054	Ribosomal protein S11 family protein	GO:0006412, GO:0003735, GO:0005840	PGSC0003DMT400072364	0	100	Ribosomal protein S14
Soltu.DM.04G033690.1	0.83761	0.145063	5.77411	7.73602e-09	6.03097e-07	sterol carrier protein	.	PGSC0003DMT400020590	0	100	Sterol carrier protein 2 (SCP-2) family protein
Soltu.DM.08G001690.1	0.841656	0.251622	3.34493	0.000823047	0.0151155	Endomembrane protein 70 protein family	GO:0016021	PGSC0003DMT400067574	0	100	Endosomal P24A protein
Soltu.DM.10G001010.1	0.841821	0.273278	3.08046	0.00206682	0.03143	heat shock protein 81-2	GO:0051082, GO:0006457, GO:0005524	PGSC0003DMT400037336	0	100	Heat shock cognate protein 80
Soltu.DM.03G037290.6	0.842982	0.259227	3.25191	0.00114633	0.0196643	related to AP2	GO:0006355, GO:0003700, GO:0003677	PGSC0003DMT400023614	0	100	Callus-expressing factor
Soltu.DM.10G026110.1	0.843922	0.211846	3.98367	6.78597e-05	0.00190439	MATE efflux family protein	GO:0015297, GO:0016020, GO:0055085, GO:0042910	PGSC0003DMT400072250	0	100	MATE family transporter
Soltu.DM.04G024450.1	0.84455	0.174015	4.85331	1.21416e-06	5.70231e-05	ribosomal protein S15A	GO:0003735, GO:0005840, GO:0006412	PGSC0003DMT400065157	0	100	40S ribosomal protein S15a-1
Soltu.DM.09G021280.1	0.8448	0.220485	3.83155	0.000127337	0.00324975	Ribosomal protein L14	GO:0005840, GO:0003735, GO:0006412	PGSC0003DMT400026640	0	100	Glycoprotein
Soltu.DM.10G026110.4	0.846485	0.210703	4.01744	5.88341e-05	0.00169137	MATE efflux family protein	GO:0015297, GO:0042910, GO:0055085, GO:0016020	PGSC0003DMT400072250	0	100	MATE family transporter
Soltu.DM.08G025140.1	0.848765	0.205308	4.1341	3.56351e-05	0.00110172	Ubiquitin-like superfamily protein	.	PGSC0003DMT400012239	0	100	Microtubule associated protein
Soltu.DM.03G037290.3	0.850147	0.265443	3.20274	0.00136125	0.0226056	related to AP2	GO:0006355, GO:0003700, GO:0003677	PGSC0003DMT400023614	0	100	Callus-expressing factor
Soltu.DM.10G016040.1	0.850715	0.155365	5.47559	4.36066e-08	2.9565e-06	Ribosomal protein S25 family protein	.	PGSC0003DMT400070818	7.48e-115	97.917	40S ribosomal protein S25
Soltu.DM.03G037290.5	0.850785	0.268661	3.16676	0.00154146	0.0250748	related to AP2	GO:0006355, GO:0003677, GO:0003700	PGSC0003DMT400023614	0	100	Callus-expressing factor
Soltu.DM.02G033740.1	0.850812	0.196028	4.34027	1.4231e-05	0.00050354	succinate dehydrogenase 2-2	GO:0006099, GO:0016491, GO:0009055, GO:0051537, GO:0055114, GO:0051536	PGSC0003DMT400032862	0	100	Mitochondrial succinate dehydrogenase iron sulfur subunit
Soltu.DM.09G028870.2	0.850901	0.210458	4.04309	5.27519e-05	0.00153776	putative type 1 membrane protein	.	PGSC0003DMT400076234	0	100	PMP
Soltu.DM.06G011760.5	0.851237	0.199234	4.27254	1.93261e-05	0.000656705	PLAC8 family protein	.	PGSC0003DMT400017001	0	100	Conserved gene of unknown function
Soltu.DM.03G037290.2	0.852019	0.265123	3.21367	0.0013105	0.0218568	related to AP2	GO:0006355, GO:0003677, GO:0003700	PGSC0003DMT400023614	0	100	Callus-expressing factor
Soltu.DM.07G014090.1	0.852914	0.271461	3.14194	0.00167831	0.0268172	Pyridoxal phosphate (PLP)-dependent transferases superfamily protein	GO:0030170, GO:0003824, GO:0008483	PGSC0003DMT400030683	0	100	Gamma aminobutyrate transaminase isoform1
Soltu.DM.08G030290.1	0.853501	0.281271	3.03445	0.00240976	0.0352628	translocase of the inner mitochondrial membrane	.	PGSC0003DMT400031565	4.4e-136	100	Mitochondrial import inner membrane translocase subunit Tim13
Soltu.DM.02G004670.1	0.853829	0.291116	2.93295	0.00335754	0.0456166	AMP-dependent synthetase and ligase family protein	GO:0003824	PGSC0003DMT400055255	0	100	AMP dependent ligase
Soltu.DM.06G011760.4	0.856386	0.203914	4.19974	2.67223e-05	0.000856507	PLAC8 family protein	.	PGSC0003DMT400017001	0	100	Conserved gene of unknown function
Soltu.DM.06G011760.2	0.857174	0.2019	4.24553	2.18073e-05	0.000726291	PLAC8 family protein	.	PGSC0003DMT400017001	0	100	Conserved gene of unknown function
Soltu.DM.06G011760.3	0.857174	0.2019	4.24553	2.18073e-05	0.000726291	PLAC8 family protein	.	PGSC0003DMT400017001	0	100	Conserved gene of unknown function
Soltu.DM.04G030150.1	0.859478	0.224357	3.83084	0.000127706	0.00325608	GroES-like zinc-binding dehydrogenase family protein	GO:0016491, GO:0055114, GO:0008270, GO:0005739	PGSC0003DMT400079175	0	88.523	Alcohol dehydrogenase-like 1
Soltu.DM.04G020360.1	0.859705	0.266003	3.23194	0.00122953	0.0207623	cytochrome P450, family 97, subfamily A, polypeptide	GO:0016705, GO:0005506, GO:0020037, GO:0055114	PGSC0003DMT400059509	7.64e-87	100	Cytochrome P450-type monooxygenase 97A29
Soltu.DM.02G034100.1	0.859769	0.271365	3.16831	0.00153328	0.0249719	conserved hypothetical protein	.	PGSC0003DMT400052231	0	100	Conserved gene of unknown function
Soltu.DM.06G011760.1	0.86036	0.204036	4.2167	2.47907e-05	0.000807998	PLAC8 family protein	.	PGSC0003DMT400017001	0	100	Conserved gene of unknown function
Soltu.DM.01G049900.1	0.861823	0.242767	3.55	0.000385226	0.0082511	purple acid phosphatase	GO:0003993, GO:0016787, GO:0046872	PGSC0003DMT400079528	0	100	Purple acid phosphatase
Soltu.DM.10G003920.1	0.863812	0.283175	3.05046	0.00228495	0.0339815	acyl-CoA oxidase	GO:0055114, GO:0016627	PGSC0003DMT400056248	0	100	Acyl-CoA oxidase ACX3
Soltu.DM.10G019760.1	0.86548	0.296496	2.91903	0.00351127	0.0472452	alpha 1,4-glycosyltransferase family protein	.	PGSC0003DMT400049203	0	100	Lactosylceramide 4-alpha-galactosyltransferase
Soltu.DM.08G014040.1	0.865539	0.218454	3.96211	7.42888e-05	0.00205487	3'-5' exonuclease domain-containing protein / K homology domain-containing protein / KH domain-containing protein	GO:0008408, GO:0003723, GO:0006139, GO:0003676	.	.	.	N-acylethanolamine amidohydrolase
Soltu.DM.09G022570.1	0.866866	0.26334	3.29182	0.000995418	0.0176115	Major facilitator superfamily protein	GO:0022857, GO:0055085, GO:0016020, GO:0016021	PGSC0003DMT400009830	0	100	Sugar transporter
Soltu.DM.04G000320.1	0.867043	0.286587	3.02541	0.002483	0.0360088	reversibly glycosylated polypeptide	GO:0071669, GO:0016866	PGSC0003DMT400004878	0	100	UDP-glucose:protein transglucosylase
Soltu.DM.07G026480.1	0.868699	0.172728	5.02929	4.92289e-07	2.55612e-05	Dihydrolipoamide succinyltransferase	GO:0006099, GO:0045252, GO:0004149, GO:0016746	PGSC0003DMT400057449	0	100	Dihydrolipoamide succinyltransferase component of 2-oxoglutarate dehydrogenase
Soltu.DM.03G030670.1	0.868896	0.245356	3.54137	0.000398056	0.00849228	SNARE-like superfamily protein	.	PGSC0003DMT400001702	0	100	Longin
Soltu.DM.06G028660.1	0.8695	0.208661	4.16704	3.08582e-05	0.000972393	Ribosomal protein L6 family	GO:0019843, GO:0006412, GO:0005840, GO:0003735	PGSC0003DMT400069184	0	100	60S ribosomal protein L9
Soltu.DM.03G011620.1	0.869928	0.219404	3.96496	7.34087e-05	0.00204096	Ribosomal protein S13/S18 family	GO:0003735, GO:0005840, GO:0006412, GO:0003676, GO:0003723	PGSC0003DMT400080501	0	100	Ribosomal protein
Soltu.DM.01G044290.1	0.870416	0.295943	2.94116	0.00326984	0.0446604	Thioesterase superfamily protein	GO:0016836, GO:0006633	PGSC0003DMT400032718	0	100	DH putative beta-hydroxyacyl-ACP dehydratase
Soltu.DM.12G025250.1	0.8709	0.190048	4.58252	4.59412e-06	0.000187734	staurosporin and temperature sensitive 3-like A	GO:0016020, GO:0004576, GO:0006486	.	.	.	N-acylethanolamine amidohydrolase
Soltu.DM.05G009870.2	0.871039	0.277494	3.13894	0.00169559	0.0270295	Octicosapeptide/Phox/Bem1p family protein	GO:0005515	PGSC0003DMT400047889	0	100	Conserved gene of unknown function
Soltu.DM.05G010790.1	0.872316	0.209406	4.16566	3.10446e-05	0.000976093	glyceraldehyde-3-phosphate dehydrogenase C2	GO:0051287, GO:0050661, GO:0006006, GO:0016620, GO:0055114	PGSC0003DMT400044944	0	100	Glyceraldehyde 3-phosphate dehydrogenase
Soltu.DM.07G020240.1	0.873647	0.293762	2.97399	0.00293951	0.0411379	DNAJ heat shock family protein	GO:0051082, GO:0006457	PGSC0003DMT400024267	0	100	DnaJ
Soltu.DM.10G022200.1	0.873962	0.230112	3.79799	0.000145874	0.0036473	Ribosomal protein L24e family protein	.	PGSC0003DMT400028682	0	100	60S ribosomal protein L24
Soltu.DM.10G024040.2	0.877887	0.222206	3.95078	7.78983e-05	0.00213506	polyubiquitin	GO:0005515	PGSC0003DMT400027155	0	100	Polyubiquitin
Soltu.DM.08G029760.1	0.878963	0.205669	4.27368	1.92272e-05	0.000654257	Heat shock protein 70 (Hsp 70) family protein	.	PGSC0003DMT400031937	0	100	Luminal-binding protein
Soltu.DM.04G028040.1	0.881085	0.210843	4.17886	2.9297e-05	0.000930215	copper ion binding;cobalt ion binding;zinc ion binding	GO:0009555	PGSC0003DMT400064476	0	100	ATP synthase 24 kDa subunit, mitochondrial
Soltu.DM.12G001860.1	0.881959	0.217844	4.04858	5.15291e-05	0.00150906	mitochondrial lipoamide dehydrogenase	GO:0050660, GO:0016668, GO:0055114, GO:0045454, GO:0004148, GO:0016491	PGSC0003DMT400011741	0	100	Dihydrolipoyl dehydrogenase
Soltu.DM.02G031890.1	0.882059	0.177647	4.96523	6.86196e-07	3.47621e-05	Galactose mutarotase-like superfamily protein	GO:0003824, GO:0005975, GO:0019318, GO:0030246, GO:0016853	PGSC0003DMT400003328	0	100	Aldose-1-epimerase
Soltu.DM.08G005130.1	0.883729	0.240876	3.66881	0.000243683	0.0055818	Ubiquitin supergroup;Ribosomal protein L40e	GO:0005840, GO:0003735, GO:0005515, GO:0006412	PGSC0003DMT400015023	0	100	60S ribosomal protein L40-1
Soltu.DM.02G033980.1	0.884189	0.180374	4.90198	9.48765e-07	4.58321e-05	Cytochrome C1 family	GO:0009055, GO:0020037	PGSC0003DMT400052104	0	100	Cytochrome C1
Soltu.DM.05G023710.1	0.886212	0.253045	3.5022	0.000461441	0.00953622	pleiotropic drug resistance	GO:0005524, GO:0016020, GO:0016887	PGSC0003DMT400034130	0	99.973	Pleiotropic drug resistance protein 1
Soltu.DM.12G002280.1	0.88732	0.260081	3.4117	0.000645588	0.0123249	ATPase, V0 complex, subunit E	GO:1902600, GO:0015078, GO:0033179	PGSC0003DMT400011671	1.34e-159	100	Wiscott-Aldrich syndrome, C-terminal
Soltu.DM.05G006110.3	0.88767	0.200056	4.43712	9.11726e-06	0.000341347	Aldolase-type TIM barrel family protein	GO:0016857, GO:0005975, GO:0003824	PGSC0003DMT400059351	0	100	Ribulose-phosphate 3-epimerase, cytoplasmic isoform
Soltu.DM.01G027540.1	0.889063	0.184735	4.81262	1.48961e-06	6.90134e-05	delta subunit of Mt ATP synthase	GO:0046933, GO:0016020, GO:0015986	PGSC0003DMT400017710	0	100	ATP synthase subunit O, mitochondrial
Soltu.DM.07G028150.3	0.890068	0.205308	4.33529	1.45569e-05	0.00051142	translocase outer membrane 20-2	GO:0005515	PGSC0003DMT400056935	0	100	Mitochondrial import receptor subunit TOM20
Soltu.DM.03G016950.1	0.891965	0.286353	3.11491	0.00184	0.0288221	cytochrome P450, family 76, subfamily C, polypeptide	GO:0016705, GO:0020037, GO:0055114, GO:0005506	PGSC0003DMT400037039	0	95.97	(S)-N-methylcoclaurine 3'-hydroxylase isozyme
Soltu.DM.03G026710.1	0.893565	0.196919	4.53774	5.68607e-06	0.000226873	Zinc-binding ribosomal protein family protein	GO:0003735, GO:0005840, GO:0006412	PGSC0003DMT400046603	1.12e-167	100	Ribosomal protein L41
Soltu.DM.08G008230.1	0.893762	0.30146	2.96478	0.00302897	0.0420851	Plant protein of unknown function (DUF868)	.	PGSC0003DMT400068894	0	100	Conserved gene of unknown function
Soltu.DM.09G025120.1	0.895032	0.258134	3.46732	0.000525683	0.0105339	NAD(P)-linked oxidoreductase superfamily protein	.	PGSC0003DMT400016484	0	99.904	Aldo/keto reductase
Soltu.DM.03G017900.2	0.896084	0.21571	4.15412	3.2654e-05	0.00102122	Ribosomal protein L36e family protein	GO:0006412, GO:0005840, GO:0003735	PGSC0003DMT400040853	1.15e-172	100	60S ribosomal protein L36
Soltu.DM.05G001020.1	0.89733	0.300041	2.9907	0.00278343	0.0394434	reversibly glycosylated polypeptide	GO:0071669, GO:0016866	PGSC0003DMT400072896	0	100	Alpha-1,4-glucan-protein synthase [UDP-forming] 1
Soltu.DM.12G001610.1	0.897347	0.296397	3.02752	0.00246568	0.0358419	calmodulin binding;transcription regulators	GO:0003677, GO:0005515	PGSC0003DMT400011979	0	100	Calmodulin-binding transcription activator (Camta), plants
Soltu.DM.09G025120.4	0.897581	0.255486	3.51322	0.000442702	0.00919815	NAD(P)-linked oxidoreductase superfamily protein	.	PGSC0003DMT400016484	0	99.904	Aldo/keto reductase
Soltu.DM.11G014800.1	0.898019	0.196418	4.57199	4.8312e-06	0.000195942	Zinc-binding ribosomal protein family protein	GO:0005840, GO:0003735, GO:0006412	PGSC0003DMT400050885	0	100	Ribosomal protein L41
Soltu.DM.05G004730.1	0.898488	0.188277	4.77216	1.82264e-06	8.20399e-05	DUF4228 domain containing protein	.	PGSC0003DMT400078351	0	100	Conserved gene of unknown function
Soltu.DM.03G017900.1	0.898609	0.216512	4.15039	3.3191e-05	0.00103562	Ribosomal protein L36e family protein	GO:0006412, GO:0003735, GO:0005840	PGSC0003DMT400040853	1.15e-172	100	60S ribosomal protein L36
Soltu.DM.09G024850.5	0.900804	0.250434	3.59697	0.000321943	0.00704628	Protein kinase superfamily protein	GO:0004672, GO:0006468, GO:0005524	PGSC0003DMT400082064	0	100	Protein kinase atmrk1
Soltu.DM.06G034210.1	0.901819	0.250639	3.59807	0.000320584	0.00702222	Ribosomal protein L14	GO:0006412, GO:0005840, GO:0003735	PGSC0003DMT400051917	0	100	Glycoprotein
Soltu.DM.10G020740.1	0.902032	0.187458	4.81191	1.49497e-06	6.90134e-05	ribosomal protein L23AB	GO:0006412, GO:0003735, GO:0005840	PGSC0003DMT400049456	0	100	60S ribosomal protein L23a
Soltu.DM.05G022250.1	0.902169	0.310642	2.90421	0.00368183	0.0487523	conserved hypothetical protein	.	PGSC0003DMT400030406	0	100	Conserved gene of unknown function
Soltu.DM.01G019520.1	0.902905	0.296916	3.04094	0.00235837	0.0348246	ATP citrate lyase subunit B	GO:0003824, GO:0046912	PGSC0003DMT400061711	0	100	ATP:citrate lyase
Soltu.DM.09G024850.6	0.902945	0.251584	3.58904	0.000331897	0.00723488	Protein kinase superfamily protein	GO:0005524, GO:0006468, GO:0004672	PGSC0003DMT400082064	0	100	Protein kinase atmrk1
Soltu.DM.09G024850.4	0.904619	0.251131	3.60218	0.000315555	0.00693451	Protein kinase superfamily protein	GO:0004672, GO:0006468, GO:0005524	PGSC0003DMT400082064	0	100	Protein kinase atmrk1
Soltu.DM.09G017120.1	0.905071	0.279206	3.24159	0.00118865	0.0202108	Oxidoreductase, zinc-binding dehydrogenase family protein	GO:0055114, GO:0016491	PGSC0003DMT400044064	0	100	Ripening regulated protein
Soltu.DM.09G024850.7	0.906932	0.255127	3.55482	0.000378238	0.00812716	Protein kinase superfamily protein	GO:0004672, GO:0006468, GO:0005524	PGSC0003DMT400082064	0	100	Protein kinase atmrk1
Soltu.DM.08G026890.1	0.907031	0.282136	3.21487	0.00130505	0.0217927	Cox19-like CHCH family protein	.	PGSC0003DMT400058536	2.44e-169	100	NADH-ubiquinone oxidoreductase 19 kDa subunit
Soltu.DM.05G020780.1	0.907402	0.186636	4.86188	1.16275e-06	5.53781e-05	ribosomal protein S13A	GO:0006412, GO:0005840, GO:0003735	PGSC0003DMT400017986	0	100	Cytoplasmic ribosomal protein S13
Soltu.DM.03G023470.1	0.907477	0.175217	5.17915	2.22903e-07	1.30237e-05	glutaminyl cyclase	GO:0017186, GO:0016603	PGSC0003DMT400024574	0	100	Glutamine cyclotransferase
Soltu.DM.02G020930.1	0.907749	0.2229	4.07245	4.65214e-05	0.00138449	microsomal glutathione s-transferase, putative	.	PGSC0003DMT400050791	0	100	Microsomal glutathione s-transferase
Soltu.DM.12G021140.1	0.908277	0.246621	3.68289	0.000230603	0.00536394	emp24/gp25L/p24 family/GOLD family protein	.	PGSC0003DMT400076615	0	100	Coated vesicle membrane protein
Soltu.DM.04G036710.1	0.908961	0.184289	4.93227	8.12797e-07	4.01971e-05	Chaperone protein htpG family protein	GO:0005524, GO:0051082, GO:0006457	PGSC0003DMT400025743	0	100	Endoplasmin homolog
Soltu.DM.09G023620.1	0.911703	0.211899	4.30254	1.68849e-05	0.000585601	ribosomal protein L18	.	PGSC0003DMT400081310	0	100	60S ribosomal protein L18
Soltu.DM.03G005430.1	0.913961	0.162713	5.61701	1.94293e-08	1.4016e-06	Translation protein SH3-like family protein	GO:0006412, GO:0003723, GO:0003735, GO:0005840, GO:0015934	PGSC0003DMT400023405	0	100	L24 ribosomal protein
Soltu.DM.03G000340.1	0.915402	0.263579	3.47297	0.000514727	0.0103623	ATP sulfurylase	GO:0000103, GO:0004781	PGSC0003DMT400034962	0	100	Sulfate adenylyltransferase
Soltu.DM.04G036410.3	0.915627	0.302051	3.03136	0.00243455	0.0354846	Putative lysine decarboxylase family protein	.	PGSC0003DMT400009551	0	100	Carboxy-lyase
Soltu.DM.12G009660.1	0.917095	0.239013	3.83701	0.000124541	0.00319043	multidrug resistance-associated protein	GO:0042626, GO:0005524, GO:0055085, GO:0016021, GO:0016887	PGSC0003DMT400083884	0	100	Multidrug resistance-associated protein 1, 3 (Mrp1, 3), abc-transoprter
Soltu.DM.11G000070.1	0.922021	0.25664	3.59267	0.000327308	0.00715212	Sec14p-like phosphatidylinositol transfer family protein	.	PGSC0003DMT400034789	0	100	SEC14 cytosolic factor
Soltu.DM.05G017470.1	0.924218	0.195005	4.73947	2.14279e-06	9.56546e-05	cytochrome P450, family 82, subfamily C, polypeptide	GO:0016705, GO:0005506, GO:0020037, GO:0055114	PGSC0003DMT400056767	0	100	Cytochrome P450
Soltu.DM.02G022180.1	0.925335	0.291809	3.17103	0.001519	0.0247692	NADPH-dependent thioredoxin reductase A	GO:0055114, GO:0004791, GO:0005737, GO:0016491, GO:0019430	PGSC0003DMT400035477	0	100	Thioredoxin reductase
Soltu.DM.05G004320.1	0.926642	0.285791	3.24237	0.00118539	0.0201808	Aldolase superfamily protein	GO:0003824, GO:0006096, GO:0004332	PGSC0003DMT400078520	0	100	Fructose-bisphosphate aldolase
Soltu.DM.04G024000.2	0.928121	0.246459	3.76582	0.000166003	0.00404204	nucleotide sugar transporter-KT	.	PGSC0003DMT400050726	0	100	Organic anion transporter
Soltu.DM.04G024000.1	0.92826	0.246725	3.76232	0.000168343	0.00409166	nucleotide sugar transporter-KT	.	PGSC0003DMT400050726	0	100	Organic anion transporter
Soltu.DM.07G000230.1	0.928357	0.25371	3.65913	0.000253076	0.00575312	alpha/beta-Hydrolases superfamily protein	.	PGSC0003DMT400008297	0	100	Protein bem46
Soltu.DM.04G009980.1	0.92873	0.196778	4.71969	2.36209e-06	0.000103901	Heavy metal transport/detoxification superfamily protein	GO:0030001, GO:0046872	PGSC0003DMT400038846	0	100	Proline-rich protein
Soltu.DM.01G021850.1	0.928849	0.203559	4.56304	5.04181e-06	0.000203663	Ribosomal protein S21e	GO:0006412, GO:0005840, GO:0003735	PGSC0003DMT400029439	1.96e-129	100	40S ribosomal protein S21e
Soltu.DM.02G013410.1	0.929233	0.20172	4.60654	4.09423e-06	0.000169095	Ribosomal protein S4 (RPS4A) family protein	GO:0003723, GO:0006412, GO:0003735, GO:0005840	PGSC0003DMT400054540	0	100	40S ribosomal protein S4
Soltu.DM.12G027740.1	0.930715	0.296109	3.14315	0.00167141	0.0267544	PHF5-like protein	GO:0005840, GO:0003735, GO:0000398, GO:0006412	PGSC0003DMT400020416	3.01e-145	100	PHD finger-like domain-containing protein 5A
Soltu.DM.07G014590.1	0.932498	0.240407	3.87882	0.000104962	0.00274733	membrane-associated progesterone binding protein	.	PGSC0003DMT400002456	0	100	Fiber protein Fb38
Soltu.DM.05G025800.2	0.933009	0.21446	4.35051	1.35822e-05	0.000483456	Ribosomal S17 family protein	GO:0005840, GO:0003735, GO:0006412	PGSC0003DMT400060127	0	100	40S ribosomal protein S17
Soltu.DM.05G025800.1	0.934458	0.218571	4.2753	1.90877e-05	0.000650329	Ribosomal S17 family protein	GO:0005840, GO:0003735, GO:0006412	PGSC0003DMT400060127	0	100	40S ribosomal protein S17
Soltu.DM.01G006010.1	0.937127	0.200051	4.68443	2.80738e-06	0.000121707	Ribosomal protein L7Ae/L30e/S12e/Gadd45 family protein	GO:0003735, GO:0022625, GO:0003723	PGSC0003DMT400052147	1.35e-19	95.082	Gene of unknown function
Soltu.DM.01G029760.3	0.93729	0.26637	3.51875	0.000433581	0.00906433	P-loop containing nucleoside triphosphate hydrolases superfamily protein	GO:0004127, GO:0009041, GO:0006207, GO:0005524, GO:0019205, GO:0006139, GO:0006221	PGSC0003DMT400004310	0	100	Uridylate kinase
Soltu.DM.01G005050.1	0.940632	0.237799	3.95557	7.63519e-05	0.00209693	NAD(P)-binding Rossmann-fold superfamily protein	GO:0003824	.	.	.	N-acylethanolamine amidohydrolase
Soltu.DM.02G014620.1	0.940975	0.278174	3.38268	0.000717825	0.0135039	subtilase family protein	GO:0006508, GO:0004252, GO:0008236	PGSC0003DMT400049246	0	87.402	Xylem serine proteinase 1
Soltu.DM.02G032490.1	0.942775	0.214031	4.40486	1.05852e-05	0.000386961	Family of unknown function (DUF716)	.	PGSC0003DMT400003263	0	100	MRNA, 1290 bp sequence
Soltu.DM.03G022630.3	0.943102	0.323245	2.91761	0.00352723	0.0473776	NADH-dependent glutamate synthase	GO:0006807, GO:0051536, GO:0055114, GO:0003824, GO:0006537, GO:0016491, GO:0015930, GO:0016639, GO:0016638	PGSC0003DMT400023532	1.65e-138	100	Conserved gene of unknown function
Soltu.DM.02G020880.1	0.943643	0.199668	4.72606	2.28918e-06	0.00010152	RAB homolog	GO:0003924, GO:0005525	PGSC0003DMT400050774	0	100	GTP binding protein
Soltu.DM.01G029760.1	0.949058	0.263868	3.59671	0.000322262	0.00704757	P-loop containing nucleoside triphosphate hydrolases superfamily protein	GO:0006207, GO:0005524, GO:0004127, GO:0009041, GO:0006139, GO:0006221, GO:0019205	PGSC0003DMT400004310	0	100	Uridylate kinase
Soltu.DM.09G017990.1	0.950975	0.315749	3.0118	0.00259701	0.0373098	PPPDE putative thiol peptidase family protein	.	PGSC0003DMT400045523	0	100	Thioredoxin
Soltu.DM.08G011520.1	0.952396	0.192186	4.95558	7.2114e-07	3.62608e-05	Drug/metabolite transporter superfamily protein	.	PGSC0003DMT400040993	0	99.716	Triose phosphate/phosphate translocator, non-green plastid, chloroplast
Soltu.DM.01G029240.1	0.956179	0.276756	3.45495	0.000550398	0.0108681	xyloglucan endotransglucosylase/hydrolase	GO:0016762, GO:0006073, GO:0042546, GO:0010411, GO:0005618, GO:0004553, GO:0005975, GO:0048046	PGSC0003DMT400004553	0	100	Xyloglucan endotransglucosylase-hydrolase XTH5
Soltu.DM.03G000640.1	0.957962	0.286546	3.34314	0.000828373	0.0151926	myb domain protein	.	PGSC0003DMT400034878	0	100	THM18 protein
Soltu.DM.09G003570.1	0.962098	0.269269	3.573	0.000352912	0.0076437	alpha/beta-Hydrolases superfamily protein	.	PGSC0003DMT400006849	6.88e-145	76.13	Esterase/lipase superfamily protein
Soltu.DM.01G021920.1	0.963284	0.216124	4.45709	8.308e-06	0.000316547	vesicle-associated membrane protein	GO:0016021, GO:0016192	PGSC0003DMT400029449	0	100	Vesicle-associated membrane protein 724
Soltu.DM.02G033900.5	0.964429	0.28769	3.35232	0.000801361	0.0147875	glucose-6-phosphate dehydrogenase	GO:0050661, GO:0006006, GO:0055114, GO:0016614, GO:0004345	PGSC0003DMT400052250	0	100	Glucose-6-phosphate 1-dehydrogenase, cytoplasmic isoform
Soltu.DM.11G011150.1	0.965841	0.24248	3.98318	6.7998e-05	0.0019062	emp24/gp25L/p24 family/GOLD family protein	.	PGSC0003DMT400002378	0	100	Transmembrane emp24 domain-containing protein 10
Soltu.DM.02G033900.6	0.966608	0.28483	3.39363	0.000689729	0.0130408	glucose-6-phosphate dehydrogenase	GO:0004345, GO:0016614, GO:0055114, GO:0006006, GO:0050661	PGSC0003DMT400052250	0	100	Glucose-6-phosphate 1-dehydrogenase, cytoplasmic isoform
Soltu.DM.11G025840.1	0.970893	0.236278	4.10912	3.97165e-05	0.00120741	catalytic LigB subunit of aromatic ring-opening dioxygenase family	GO:0008198, GO:0055114, GO:0006725, GO:0008270, GO:0016701, GO:0016491	PGSC0003DMT400065283	0	100	4,5-DOPA dioxygenase extradiol
Soltu.DM.09G003770.1	0.971558	0.25327	3.83605	0.000125028	0.00319685	monodehydroascorbate reductase	GO:0050660, GO:0055114, GO:0016491	PGSC0003DMT400007000	0	100	Monodehydroascorbate reductase
Soltu.DM.01G005040.1	0.972252	0.254037	3.82721	0.000129602	0.00329511	NAD(P)-binding Rossmann-fold superfamily protein	GO:0003824	.	.	.	N-acylethanolamine amidohydrolase
Soltu.DM.02G033900.1	0.973583	0.282148	3.45061	0.000559319	0.0109722	glucose-6-phosphate dehydrogenase	GO:0050661, GO:0006006, GO:0055114, GO:0016614, GO:0004345	PGSC0003DMT400052250	0	100	Glucose-6-phosphate 1-dehydrogenase, cytoplasmic isoform
Soltu.DM.02G033900.3	0.975477	0.280881	3.47293	0.000514819	0.0103623	glucose-6-phosphate dehydrogenase	GO:0016614, GO:0004345, GO:0050661, GO:0006006, GO:0055114	PGSC0003DMT400052250	0	100	Glucose-6-phosphate 1-dehydrogenase, cytoplasmic isoform
Soltu.DM.02G033900.2	0.975716	0.28086	3.47403	0.000512694	0.0103349	glucose-6-phosphate dehydrogenase	GO:0004345, GO:0016614, GO:0055114, GO:0006006, GO:0050661	PGSC0003DMT400052250	0	100	Glucose-6-phosphate 1-dehydrogenase, cytoplasmic isoform
Soltu.DM.02G033900.4	0.977572	0.282599	3.45922	0.000541744	0.0107443	glucose-6-phosphate dehydrogenase	GO:0055114, GO:0006006, GO:0050661, GO:0004345, GO:0016614	PGSC0003DMT400052250	0	100	Glucose-6-phosphate 1-dehydrogenase, cytoplasmic isoform
Soltu.DM.06G029290.1	0.97911	0.258137	3.79298	0.000148849	0.0037112	Succinate dehydrogenase subunit 6, mitochondrial	.	PGSC0003DMT400015105	0	100	Conserved gene of unknown function
Soltu.DM.02G013010.1	0.979842	0.331604	2.95485	0.00312819	0.0431754	UDP-Glycosyltransferase superfamily protein	GO:0008194	PGSC0003DMT400054403	0	100	UDP-glucoronosyl/UDP-glucosyl transferase family protein
Soltu.DM.10G017480.1	0.980712	0.294633	3.32859	0.000872878	0.0158477	myb domain protein	.	PGSC0003DMT400034372	0	100	Transcription factor
Soltu.DM.12G010550.1	0.981547	0.178551	5.49728	3.85697e-08	2.64819e-06	Heat shock protein 70 (Hsp 70) family protein	.	PGSC0003DMT400080581	0	100	Heat shock 70 kDa protein
Soltu.DM.01G039730.1	0.983606	0.22981	4.28008	1.86822e-05	0.000638121	phloem protein 2-B15	GO:0005515	PGSC0003DMT400063744	0	100	Conserved gene of unknown function
Soltu.DM.02G014110.1	0.98462	0.314364	3.1321	0.00173562	0.0274894	purine permease	.	PGSC0003DMT400025122	0	100	Purine transporter
Soltu.DM.02G011230.2	0.98609	0.280538	3.51499	0.000439772	0.00915836	vacuolar ATPase subunit F family protein	GO:1902600, GO:0033180, GO:0046961, GO:0034220	PGSC0003DMT400024363	0	100	Vacuolar ATP synthase subunit F
Soltu.DM.02G011230.1	0.991137	0.280154	3.53782	0.000403438	0.00860031	vacuolar ATPase subunit F family protein	GO:1902600, GO:0046961, GO:0034220, GO:0033180	PGSC0003DMT400024363	0	100	Vacuolar ATP synthase subunit F
Soltu.DM.03G030000.1	0.992385	0.234334	4.23492	2.28634e-05	0.000754268	atypical CYS HIS rich thioredoxin	.	PGSC0003DMT400050229	0	100	Thioredoxin II
Soltu.DM.06G027360.1	0.99365	0.233569	4.2542	2.09795e-05	0.000704139	GroES-like zinc-binding dehydrogenase family protein	GO:0016491, GO:0055114, GO:0008270	.	.	.	N-acylethanolamine amidohydrolase
Soltu.DM.05G001780.1	0.999658	0.224192	4.45894	8.23658e-06	0.000314268	Protein of unknown function (DUF1262)	.	PGSC0003DMT400019462	0	100	Conserved gene of unknown function
Soltu.DM.07G026570.1	1.00004	0.294681	3.39362	0.000689761	0.0130408	small ubiquitin-like modifier	GO:0005515	PGSC0003DMT400057163	1.07e-157	100	SUMO
Soltu.DM.07G000120.1	1.00062	0.284004	3.52325	0.000426295	0.00896048	Glycosyl hydrolase family protein with chitinase insertion domain	GO:0004553, GO:0008061, GO:0005975	PGSC0003DMT400030923	0	100	Chitinase
Soltu.DM.11G019620.1	1.00276	0.272464	3.68033	0.000232928	0.0054041	Protein of unknown function (DUF3411)	.	PGSC0003DMT400082409	0	100	Conserved gene of unknown function
Soltu.DM.06G026670.1	1.00647	0.2252	4.46922	7.85052e-06	0.00030081	Zinc-binding ribosomal protein family protein	GO:0006412, GO:0005840, GO:0003735	PGSC0003DMT400069671	1.12e-167	100	Ribosomal protein L41
Soltu.DM.07G015800.2	1.00688	0.306018	3.29025	0.00100099	0.0176754	NAD(P)-binding Rossmann-fold superfamily protein	.	PGSC0003DMT400015737	0	100	Short-chain alcohol dehydrogenase
Soltu.DM.03G003200.1	1.01027	0.303393	3.3299	0.000868772	0.0157944	hydroxy methylglutaryl CoA reductase	GO:0015936, GO:0005515, GO:0008299, GO:0055114, GO:0016616, GO:0004420	PGSC0003DMT400048075	0	100	3-hydroxy-3-methylglutaryl-coenzyme A reductase 3
Soltu.DM.06G027460.1	1.01186	0.222356	4.55063	5.34845e-06	0.000214987	Kunitz family trypsin and protease inhibitor protein	GO:0004866	PGSC0003DMT400069586	0	100	Kunitz trypsin inhibitor
Soltu.DM.12G011060.1	1.0163	0.295281	3.44181	0.000577831	0.0112301	Ribosomal protein L7Ae/L30e/S12e/Gadd45 family protein	GO:0006412, GO:0003735, GO:0005840	PGSC0003DMT400073707	0	100	40S ribosomal protein S12
Soltu.DM.05G019720.1	1.01715	0.290828	3.49743	0.000469757	0.00964372	NADP-malic enzyme	GO:0004471, GO:0004470, GO:0051287, GO:0055114	PGSC0003DMT400084201	0	100	Malic enzyme
Soltu.DM.11G001490.1	1.01722	0.249171	4.08242	4.45687e-05	0.00133224	DUF1794 domain containing protein	.	PGSC0003DMT400034651	0	100	THAP domain-containing protein 4
Soltu.DM.12G011060.2	1.0184	0.294867	3.45375	0.000552854	0.0108903	Ribosomal protein L7Ae/L30e/S12e/Gadd45 family protein	GO:0006412, GO:0003735, GO:0005840	PGSC0003DMT400073707	0	100	40S ribosomal protein S12
Soltu.DM.01G043300.2	1.0205	0.302946	3.36858	0.000755567	0.0140769	60S acidic ribosomal protein family	GO:0003735, GO:0005840, GO:0006414	PGSC0003DMT400061042	2.55e-179	100	Acidic ribosomal protein P1a
Soltu.DM.02G004180.1	1.02111	0.226305	4.51208	6.4196e-06	0.000252785	B-cell receptor-associated 31-like	.	PGSC0003DMT400056722	0	100	Bcr-associated protein, bap
Soltu.DM.09G001260.1	1.02303	0.282575	3.62037	0.000294177	0.00653373	glutathione S-transferase TAU	GO:0005515	PGSC0003DMT400030631	0	100	Tau class glutathione transferase GSTU45
Soltu.DM.08G024020.1	1.02431	0.264901	3.86677	0.000110287	0.00286322	RAB GTPase homolog 1C	GO:0005525, GO:0003924	PGSC0003DMT400067463	0	100	Small GTP-binding protein
Soltu.DM.01G043300.1	1.02733	0.305465	3.36317	0.000770515	0.0143258	60S acidic ribosomal protein family	GO:0006414, GO:0003735, GO:0005840	PGSC0003DMT400061042	2.55e-179	100	Acidic ribosomal protein P1a
Soltu.DM.02G017810.3	1.03204	0.192764	5.35389	8.60851e-08	5.55793e-06	allantoinase	GO:0050897, GO:0008270, GO:0016787, GO:0016810, GO:0000256, GO:0004038	PGSC0003DMT400057649	0	100	Allantoinase
Soltu.DM.11G002400.1	1.03452	0.261939	3.94945	7.83296e-05	0.00214254	Exostosin family protein	.	PGSC0003DMT400040582	0	100	Glycosyltransferase
Soltu.DM.09G023760.1	1.0351	0.170782	6.06097	1.35304e-09	1.21603e-07	fumarase	GO:0004333, GO:0003824, GO:0006106, GO:0006099, GO:0045239, GO:0016829	.	.	.	N-acylethanolamine amidohydrolase
Soltu.DM.01G019950.1	1.03878	0.267816	3.87871	0.00010501	0.00274733	Ras-related small GTP-binding family protein	GO:0005525, GO:0006886	PGSC0003DMT400068658	0	100	GTPase
Soltu.DM.07G026950.1	1.04209	0.321642	3.2399	0.00119571	0.0202799	Protein kinase superfamily protein	GO:0005524, GO:0004672, GO:0006468	PGSC0003DMT400057113	0	100	ATP binding protein
Soltu.DM.04G018070.1	1.04341	0.318336	3.2777	0.00104657	0.0182539	calreticulin	GO:0006457, GO:0051082, GO:0005783, GO:0005515, GO:0005509	PGSC0003DMT400013708	0	100	Calreticulin
Soltu.DM.08G011890.3	1.04394	0.271531	3.84465	0.000120723	0.00310731	G protein alpha subunit	GO:0007188, GO:0031683, GO:0003924, GO:0007186, GO:0019001, GO:0005834, GO:0007165, GO:0001664	PGSC0003DMT400033822	0	100	Guanine nucleotide-binding protein alpha-1 subunit
Soltu.DM.09G026090.1	1.0464	0.323336	3.23626	0.00121108	0.0204763	Protein of unknown function (DUF668)	GO:0045927	PGSC0003DMT400044455	0	100	Conserved gene of unknown function
Soltu.DM.02G011230.3	1.04645	0.264939	3.94978	7.82229e-05	0.00214179	vacuolar ATPase subunit F family protein	GO:1902600, GO:0033180, GO:0034220, GO:0046961	PGSC0003DMT400024363	0	100	Vacuolar ATP synthase subunit F
Soltu.DM.02G011230.4	1.0466	0.26406	3.96347	7.38685e-05	0.00204929	vacuolar ATPase subunit F family protein	GO:0033180, GO:0034220, GO:0046961, GO:1902600	PGSC0003DMT400024363	0	100	Vacuolar ATP synthase subunit F
Soltu.DM.04G030340.1	1.0487	0.346572	3.02593	0.00247872	0.0359734	RING/U-box superfamily protein	.	PGSC0003DMT400079196	0	100	Ring finger protein
Soltu.DM.09G004200.1	1.04981	0.33058	3.17564	0.00149504	0.0244079	PHYTOSULFOKINE 3 PRECURSOR	GO:0008283, GO:0005576, GO:0008083	PGSC0003DMT400006915	4.8e-151	100	Phytosulfokine peptide
Soltu.DM.08G011890.2	1.05083	0.272261	3.85965	0.000113548	0.00294223	G protein alpha subunit	GO:0005834, GO:0007165, GO:0001664, GO:0003924, GO:0031683, GO:0007188, GO:0007186, GO:0019001	PGSC0003DMT400033822	0	100	Guanine nucleotide-binding protein alpha-1 subunit
Soltu.DM.09G017990.2	1.05146	0.311579	3.37463	0.000739143	0.0138184	PPPDE putative thiol peptidase family protein	.	PGSC0003DMT400045523	0	100	Thioredoxin
Soltu.DM.06G018000.1	1.05452	0.323063	3.26412	0.00109803	0.0189801	C2H2-like zinc finger protein	.	PGSC0003DMT400030986	0	100	Cys2/His2 zinc-finger transcription factor
Soltu.DM.05G022190.1	1.05633	0.339209	3.1141	0.00184509	0.0288428	ATPase, F1 complex, delta/epsilon subunit	.	PGSC0003DMT400030415	4.99e-131	100	ATP synthase subunit delta', mitochondrial
Soltu.DM.02G020950.1	1.0579	0.354137	2.98726	0.00281488	0.0396399	NDR1/HIN1-like	.	PGSC0003DMT400050761	0	100	Conserved gene of unknown function
Soltu.DM.05G009260.1	1.05929	0.28496	3.71731	0.000201354	0.00477592	Protein of unknown function, DUF538	.	PGSC0003DMT400035096	0	100	Conserved gene of unknown function
Soltu.DM.06G019850.2	1.06157	0.237783	4.46445	8.02736e-06	0.000306718	Acyl-CoA N-acyltransferases (NAT) superfamily protein	GO:0008080	PGSC0003DMT400067206	0	100	Pre-mRNA-splicing factor cwc24
Soltu.DM.05G022170.1	1.06163	0.22068	4.81074	1.50374e-06	6.91822e-05	ATPase, F1 complex, delta/epsilon subunit	GO:0045261, GO:0046933, GO:0015986	PGSC0003DMT400030416	2.55e-179	100	ATP synthase subunit delta', mitochondrial
Soltu.DM.08G014310.1	1.06179	0.356667	2.97699	0.00291097	0.0408019	early nodulin-related	.	PGSC0003DMT400019742	0	100	Early nodulin
Soltu.DM.01G021490.1	1.06342	0.241741	4.39902	1.08743e-05	0.000394861	Fumarylacetoacetate (FAA) hydrolase family	GO:0003824	.	.	.	N-acylethanolamine amidohydrolase
Soltu.DM.12G023240.1	1.06579	0.281009	3.79271	0.00014901	0.0037118	MATE efflux family protein	GO:0015297, GO:0016020, GO:0055085, GO:0042910	PGSC0003DMT400022545	0	100	Mate efflux family protein
Soltu.DM.11G000530.1	1.06587	0.325001	3.27959	0.00103958	0.0181437	Cystatin/monellin superfamily protein	GO:0004869	PGSC0003DMT400034557	0	100	Cystatin
Soltu.DM.08G014310.2	1.06672	0.354751	3.00697	0.0026387	0.0377084	early nodulin-related	.	PGSC0003DMT400019742	0	100	Early nodulin
Soltu.DM.05G013560.1	1.06872	0.253717	4.21224	2.52847e-05	0.000819164	PDI-like 1-2	GO:0003756, GO:0045454	PGSC0003DMT400036388	0	100	Protein disulfide isomerase
Soltu.DM.01G024450.1	1.06916	0.183129	5.83828	5.27439e-09	4.29767e-07	Glycoprotein membrane precursor GPI-anchored	.	PGSC0003DMT400023233	0	100	Uncharacterized GPI-anchored protein
Soltu.DM.12G022890.2	1.07208	0.353245	3.03494	0.00240586	0.0352628	Protein of unknown function (DUF300)	.	PGSC0003DMT400035744	0	100	MAP kinase activating protein
Soltu.DM.06G019850.1	1.07239	0.243696	4.40052	1.07993e-05	0.000393194	Acyl-CoA N-acyltransferases (NAT) superfamily protein	GO:0008080	PGSC0003DMT400067206	0	100	Pre-mRNA-splicing factor cwc24
Soltu.DM.11G019820.1	1.07305	0.344183	3.11767	0.00182285	0.0285865	calmodulin-domain protein kinase	GO:0004672, GO:0006468, GO:0005509, GO:0005524	PGSC0003DMT400083474	0	100	Calcium-dependent protein kinase 8
Soltu.DM.10G003670.1	1.076	0.181536	5.92716	3.08211e-09	2.58935e-07	cytochrome P450, family 72, subfamily A, polypeptide	GO:0016705, GO:0020037, GO:0055114, GO:0005506	PGSC0003DMT400027373	0	97.619	CYP72A54
Soltu.DM.07G014240.3	1.07779	0.335019	3.21709	0.00129498	0.0216512	Cysteine proteinases superfamily protein	.	PGSC0003DMT400041164	0	100	OTU-like cysteine protease family protein
Soltu.DM.11G017240.2	1.07828	0.262414	4.10908	3.97234e-05	0.00120741	Galactose-binding protein	.	PGSC0003DMT400058866	0	100	Membrane protein
Soltu.DM.11G017240.4	1.07919	0.262561	4.11023	3.95262e-05	0.00120548	Galactose-binding protein	.	PGSC0003DMT400058866	0	100	Membrane protein
Soltu.DM.01G041270.1	1.08043	0.371501	2.90828	0.00363424	0.0482876	germin-like protein	GO:0030145, GO:0045735	PGSC0003DMT400047067	0	100	Germin
Soltu.DM.01G021970.1	1.08196	0.257399	4.20345	2.62875e-05	0.000847591	Calcium-dependent lipid-binding (CaLB domain) family protein	.	PGSC0003DMT400029507	8.5e-119	100	Src2
Soltu.DM.11G017240.1	1.08381	0.261968	4.13719	3.51582e-05	0.00108946	Galactose-binding protein	.	PGSC0003DMT400058866	0	100	Membrane protein
Soltu.DM.07G014090.2	1.0839	0.202234	5.35961	8.34007e-08	5.41044e-06	Pyridoxal phosphate (PLP)-dependent transferases superfamily protein	GO:0030170, GO:0003824, GO:0008483	PGSC0003DMT400030683	0	100	Gamma aminobutyrate transaminase isoform1
Soltu.DM.11G017240.3	1.08753	0.263323	4.13002	3.62732e-05	0.00111737	Galactose-binding protein	.	PGSC0003DMT400058866	0	100	Membrane protein
Soltu.DM.04G007530.1	1.08776	0.265531	4.09653	4.19383e-05	0.00126197	Calcium-dependent lipid-binding (CaLB domain) family protein	.	PGSC0003DMT400071324	0	100	Elicitor-responsive protein
Soltu.DM.01G040140.1	1.08903	0.213593	5.09864	3.42094e-07	1.8925e-05	calreticulin 1b	GO:0005783, GO:0005515, GO:0006457, GO:0051082, GO:0005509	PGSC0003DMT400007177	0	100	Calreticulin
Soltu.DM.05G026930.1	1.08978	0.187686	5.80642	6.38218e-09	5.07797e-07	mitochondrial acyl carrier protein	GO:0006633	PGSC0003DMT400060304	0	100	Acyl carrier protein
Soltu.DM.07G015800.1	1.09087	0.297108	3.67164	0.000241001	0.00554855	NAD(P)-binding Rossmann-fold superfamily protein	.	PGSC0003DMT400015737	0	100	Short-chain alcohol dehydrogenase
Soltu.DM.05G026460.1	1.09179	0.308904	3.53439	0.000408712	0.00868789	isopentenyl diphosphate isomerase	GO:0016787, GO:0004452, GO:0008299	PGSC0003DMT400060039	0	100	Isopentenyl diphosphate isomerase
Soltu.DM.12G024900.1	1.09217	0.281063	3.88585	0.000101974	0.00268346	aldehyde dehydrogenase 2C4	GO:0055114, GO:0016620, GO:0016491	PGSC0003DMT400000852	0	100	Aldehyde dehydrogenase
Soltu.DM.02G011800.1	1.09656	0.342753	3.19926	0.00137781	0.0228106	Leucine-rich repeat protein kinase family protein	GO:0004672, GO:0006468, GO:0005515	PGSC0003DMT400026739	0	100	Serine-threonine protein kinase, plant-type
Soltu.DM.12G007130.1	1.09779	0.245508	4.4715	7.7673e-06	0.000298467	Cellulase (glycosyl hydrolase family 5) domain containing protein	GO:0005975, GO:0004553	PGSC0003DMT400022056	0	100	Cellulase containing protein
Soltu.DM.07G022530.1	1.10081	0.268399	4.10141	4.10646e-05	0.00124259	glutathione S-transferase TAU	GO:0005515	PGSC0003DMT400037996	0	100	Glutathione S-transferase/peroxidase
Soltu.DM.11G013150.1	1.10084	0.319898	3.44122	0.000579093	0.0112379	conserved hypothetical protein	.	PGSC0003DMT400065609	5.18e-166	100	Conserved gene of unknown function
Soltu.DM.03G029980.1	1.10374	0.372122	2.96608	0.00301624	0.0419944	NAC domain containing protein	GO:0003677, GO:0006355	PGSC0003DMT400050262	0	100	NAC domain-containing protein 21/22
Soltu.DM.10G023160.1	1.10401	0.335818	3.28754	0.00101068	0.0177539	Protein of unknown function (DUF668)	GO:0045927	PGSC0003DMT400028768	0	100	Avr9/Cf-9 rapidly elicited protein 137
Soltu.DM.03G000340.2	1.1041	0.372164	2.96669	0.0030102	0.041947	ATP sulfurylase	GO:0000103, GO:0004781	PGSC0003DMT400034962	0	100	Sulfate adenylyltransferase
Soltu.DM.03G032300.1	1.10932	0.212053	5.23135	1.6828e-07	1.00051e-05	calnexin	GO:0051082, GO:0006457, GO:0005783, GO:0005515, GO:0005509	PGSC0003DMT400036920	0	100	Calnexin
Soltu.DM.04G024810.1	1.11242	0.240978	4.61628	3.9068e-06	0.000162829	UDP-sugar pyrophosphorylase	GO:0070569	PGSC0003DMT400059264	0	100	UDP-n-acteylglucosamine pyrophosphorylase
Soltu.DM.05G022890.1	1.11577	0.362491	3.07806	0.0020835	0.0315758	UDP-glucosyl transferase 85A2	GO:0008194	PGSC0003DMT400069771	0	99.792	UDP-glucosyltransferase family 1 protein
Soltu.DM.02G025220.1	1.11586	0.139153	8.01891	1.06684e-15	1.99036e-13	Cytochrome P450 superfamily protein	GO:0016705, GO:0020037, GO:0055114, GO:0005506, GO:0004497	PGSC0003DMT400038580	0	100	Cytochrome P450
Soltu.DM.01G023050.1	1.11776	0.367704	3.03984	0.00236707	0.0349149	Plant basic secretory protein (BSP) family protein	.	PGSC0003DMT400016056	0	100	NtPRp27
Soltu.DM.09G019900.2	1.11919	0.2147	5.2128	1.8601e-07	1.09628e-05	Ribosomal protein S24e family protein	GO:0003735, GO:0005840, GO:0006412	PGSC0003DMT400049836	0	100	40S ribosomal protein S24
Soltu.DM.02G002360.1	1.12337	0.215316	5.2173	1.81547e-07	1.07231e-05	ribosomal protein S28	GO:0005840, GO:0003735, GO:0006412	PGSC0003DMT400056441	1.36e-102	100	28 kDa small subunit ribosomal protein
Soltu.DM.01G032410.1	1.12485	0.300769	3.73992	0.00018408	0.00440683	S-adenosyl-L-methionine-dependent methyltransferases superfamily protein	GO:0008168	PGSC0003DMT400071370	0	100	Generic methyltransferase
Soltu.DM.09G019900.1	1.12496	0.214909	5.23459	1.65349e-07	9.85463e-06	Ribosomal protein S24e family protein	GO:0006412, GO:0003735, GO:0005840	PGSC0003DMT400049836	0	100	40S ribosomal protein S24
Soltu.DM.12G006670.1	1.1376	0.282599	4.02549	5.68556e-05	0.00164147	cysteine-rich RLK (RECEPTOR-like protein kinase)	GO:0005524, GO:0006468, GO:0004672	PGSC0003DMT400005177	0	100	ATP binding protein
Soltu.DM.02G026510.1	1.13775	0.269851	4.21623	2.48419e-05	0.000808692	hypothetical protein	.	.	.	.	N-acylethanolamine amidohydrolase
Soltu.DM.12G008550.1	1.14086	0.260484	4.37978	1.18802e-05	0.00042851	pyrophosphorylase	GO:0004427, GO:0000287, GO:0005737, GO:0006796	PGSC0003DMT400012843	0	100	Soluble inorganic pyrophosphatase
Soltu.DM.10G020980.1	1.14112	0.325184	3.50917	0.000449509	0.00931097	adenosine kinase	GO:0004001, GO:0006166, GO:0016773	PGSC0003DMT400080547	0	100	Adenosine kinase isoform 2S
Soltu.DM.09G001460.1	1.14373	0.370514	3.08688	0.0020227	0.0309666	conserved hypothetical protein	.	PGSC0003DMT400005530	0	100	Conserved gene of unknown function
Soltu.DM.09G005260.1	1.14699	0.210551	5.44756	5.10662e-08	3.43643e-06	conserved hypothetical protein	.	PGSC0003DMT400009862	4.4e-136	100	Gene of unknown function
Soltu.DM.09G029740.2	1.14821	0.386271	2.97255	0.00295338	0.0412893	AMP-dependent synthetase and ligase family protein	GO:0003824	PGSC0003DMT400053080	0	100	Acyl-CoA synthetase
Soltu.DM.09G023380.1	1.14824	0.228736	5.01991	5.16955e-07	2.67393e-05	multidrug resistance-associated protein	GO:0016021, GO:0016887, GO:0005524, GO:0055085, GO:0042626	PGSC0003DMT400029582	0	100	Multidrug resistance-associated protein 2, 6 (Mrp2, 6), abc-transoprter
Soltu.DM.08G024940.1	1.15891	0.382366	3.03088	0.00243843	0.0355028	Eukaryotic aspartyl protease family protein	GO:0006508, GO:0004190	PGSC0003DMT400012257	0	100	Pepsin A
Soltu.DM.01G035910.1	1.16559	0.27811	4.19112	2.7758e-05	0.0008876	zinc induced facilitator-like	GO:0022857, GO:0055085	PGSC0003DMT400008521	0	100	Protein ZINC INDUCED FACILITATOR-LIKE 1
Soltu.DM.09G006040.1	1.16596	0.219278	5.31728	1.05331e-07	6.6731e-06	homolog of mamallian P58IPK	GO:0005515	PGSC0003DMT400004399	0	100	P58IPK
Soltu.DM.02G020600.1	1.17206	0.379483	3.08857	0.00201121	0.0308256	STRUBBELIG-receptor family	GO:0005515, GO:0005524, GO:0004672, GO:0006468	PGSC0003DMT400043075	0	100	Kinase
Soltu.DM.02G011840.3	1.17723	0.1463	8.04664	8.50972e-16	1.60982e-13	Glutathione S-transferase family protein	GO:0005515, GO:0004364	PGSC0003DMT400026744	0	100	Glutathione transferase
Soltu.DM.10G024430.1	1.17879	0.35783	3.29427	0.000986776	0.017493	Major facilitator superfamily protein	GO:0055085, GO:0022857	PGSC0003DMT400072700	0	100	Nodulin family protein
Soltu.DM.05G002020.2	1.17925	0.250523	4.70713	2.51227e-06	0.000110149	6-phosphogluconate dehydrogenase family protein	GO:0004616, GO:0016491, GO:0006098, GO:0050661, GO:0055114	PGSC0003DMT400064670	0	100	6-phosphogluconate dehydrogenase, decarboxylating
Soltu.DM.06G002230.1	1.18015	0.240269	4.91176	9.02618e-07	4.39166e-05	cytochrome B5 isoform B	GO:0020037	PGSC0003DMT400003091	0	100	Cytochrome b5
Soltu.DM.05G002020.1	1.18075	0.252127	4.68317	2.82475e-06	0.000122264	6-phosphogluconate dehydrogenase family protein	GO:0016491, GO:0004616, GO:0055114, GO:0006098, GO:0050661	PGSC0003DMT400064670	0	100	6-phosphogluconate dehydrogenase, decarboxylating
Soltu.DM.09G017020.1	1.1826	0.171962	6.87709	6.1086e-12	7.18477e-10	FK506-binding protein 15 kD-1	GO:0003755	PGSC0003DMT400022512	0	100	Fk506-binding protein
Soltu.DM.06G013710.1	1.18365	0.340269	3.47856	0.000504109	0.0102228	cyclic nucleotide gated channel	GO:0005216, GO:0016020, GO:0055085, GO:0006811	PGSC0003DMT400050477	0	100	Cyclic nucleotide-gated calmodulin-binding ion channel
Soltu.DM.06G034980.1	1.18546	0.34952	3.39167	0.000694675	0.0131048	dehydroquinate dehydratase, putative / shikimate dehydrogenase, putative	GO:0004764, GO:0003855, GO:0055114, GO:0003824	PGSC0003DMT400061790	0	100	Shikimate dehydrogenase
Soltu.DM.07G009430.1	1.18759	0.32856	3.61454	0.000300883	0.0066717	conserved hypothetical protein	.	PGSC0003DMT400019619	0	100	Conserved gene of unknown function
Soltu.DM.05G007110.1	1.18949	0.31776	3.74336	0.000181579	0.00435854	conserved hypothetical protein	.	PGSC0003DMT400058247	8.38e-136	100	Conserved gene of unknown function
Soltu.DM.12G009520.1	1.192	0.315193	3.7818	0.000155698	0.00383952	NAD(P)-binding Rossmann-fold superfamily protein	GO:0016491	PGSC0003DMT400083885	0	100	2,4-dienoyl-CoA reductase
Soltu.DM.01G036110.1	1.19276	0.249161	4.78711	1.69203e-06	7.67719e-05	aminophospholipid ATPase	GO:0016021, GO:0000166, GO:0005524, GO:0000287, GO:0140326, GO:0015914	PGSC0003DMT400070787	0	100	Phospholipid-transporting atpase
Soltu.DM.08G025750.1	1.1941	0.379473	3.14672	0.0016511	0.0265078	cytochrome P450, family 706, subfamily A, polypeptide	GO:0016705, GO:0005506, GO:0020037, GO:0055114	PGSC0003DMT400010109	0	95.416	Cytochrome P450
Soltu.DM.03G024920.1	1.19428	0.412348	2.8963	0.00377587	0.0498511	cysteine-rich RLK (RECEPTOR-like protein kinase)	GO:0006468, GO:0004674, GO:0004672, GO:0005524	PGSC0003DMT400039237	0	100	ATP binding protein
Soltu.DM.04G032030.2	1.19824	0.233174	5.13882	2.7647e-07	1.57372e-05	S-locus lectin protein kinase family protein	GO:0005524, GO:0048544, GO:0004674, GO:0004672, GO:0006468	PGSC0003DMT400012612	0	85.174	Conserved gene of unknown function
Soltu.DM.04G021290.1	1.1995	0.228673	5.24547	1.55881e-07	9.41272e-06	asparagine synthetase	GO:0004066, GO:0006529	.	.	.	N-acylethanolamine amidohydrolase
Soltu.DM.03G035080.1	1.20043	0.341016	3.52015	0.00043131	0.0090448	Pyridoxal phosphate (PLP)-dependent transferases superfamily protein	GO:0003824, GO:0030170, GO:0009058	PGSC0003DMT400092413	7.31e-73	92.632	Aspartate aminotransferase
Soltu.DM.01G051700.2	1.20313	0.373825	3.21843	0.00128897	0.0215774	lysm domain GPI-anchored protein 2 precursor	.	PGSC0003DMT400047957	0	100	Erwinia induced protein 1
Soltu.DM.05G001840.1	1.2073	0.237391	5.0857	3.66278e-07	1.98436e-05	Adenosylmethionine decarboxylase family protein	GO:0006597, GO:0008295, GO:0004014	PGSC0003DMT400019450	0	100	S-adenosylmethionine decarboxylase beta chain
Soltu.DM.03G035150.1	1.20805	0.414655	2.91339	0.00357532	0.0477166	delta tonoplast integral protein	GO:0015267, GO:0016020, GO:0055085	PGSC0003DMT400006558	0	100	Delta TIP
Soltu.DM.03G035070.1	1.21592	0.344283	3.53175	0.000412813	0.00875877	Pyridoxal phosphate (PLP)-dependent transferases superfamily protein	GO:0030170, GO:0003824, GO:0009058	.	.	.	N-acylethanolamine amidohydrolase
Soltu.DM.11G021410.1	1.21855	0.392667	3.10328	0.00191391	0.0297387	hypothetical protein	.	PGSC0003DMT400068239	3.51e-104	100	Conserved gene of unknown function
Soltu.DM.02G010230.1	1.21936	0.399609	3.05139	0.00227782	0.0339129	senescence-associated gene	GO:0006629	PGSC0003DMT400017884	0	99.769	Conserved gene of unknown function
Soltu.DM.03G022640.1	1.22276	0.380077	3.21715	0.00129473	0.0216512	RING/U-box superfamily protein	GO:0030247	PGSC0003DMT400023531	0	100	Ring finger protein
Soltu.DM.09G023240.1	1.22443	0.314403	3.89447	9.84139e-05	0.00261265	Ubiquinol-cytochrome C reductase hinge protein	.	PGSC0003DMT400029621	2.5e-107	100	Cytochrome b-c1 complex subunit 6
Soltu.DM.03G023020.1	1.2245	0.374204	3.27227	0.00106687	0.0184984	multidrug resistance-associated protein	GO:0042626, GO:0005524, GO:0055085, GO:0016021, GO:0016887	PGSC0003DMT400023487	0	100	Multidrug resistance-associated protein 1, 3 (Mrp1, 3), abc-transoprter
Soltu.DM.09G028890.5	1.22508	0.202329	6.05491	1.40497e-09	1.25852e-07	glutathione-disulfide reductase	GO:0004362, GO:0006749, GO:0016668, GO:0045454, GO:0050660, GO:0016491, GO:0055114, GO:0050661	PGSC0003DMT400076297	0	100	Glutathione reductase
Soltu.DM.09G028890.3	1.2284	0.208837	5.8821	4.05098e-09	3.36157e-07	glutathione-disulfide reductase	GO:0050661, GO:0055114, GO:0016491, GO:0050660, GO:0045454, GO:0016668, GO:0006749, GO:0004362	PGSC0003DMT400076297	0	100	Glutathione reductase
Soltu.DM.09G005390.1	1.22998	0.239012	5.1461	2.65959e-07	1.5243e-05	Heavy metal transport/detoxification superfamily protein	GO:0046872, GO:0030001	PGSC0003DMT400009920	0	100	Farnesylated protein
Soltu.DM.09G028890.4	1.23128	0.205288	5.99784	1.99965e-09	1.76204e-07	glutathione-disulfide reductase	GO:0016668, GO:0006749, GO:0045454, GO:0050660, GO:0004362, GO:0055114, GO:0050661, GO:0016491	PGSC0003DMT400076297	0	100	Glutathione reductase
Soltu.DM.04G034830.1	1.23737	0.304365	4.06542	4.79453e-05	0.00142217	lysophosphatidyl acyltransferase	GO:0016746	PGSC0003DMT400043500	0	100	1-acyl-sn-glycerol-3-phosphate acyltransferase 4
Soltu.DM.12G021570.1	1.23891	0.214968	5.76323	8.25181e-09	6.39621e-07	Dihydrolipoamide succinyltransferase	GO:0045252, GO:0006099, GO:0016746, GO:0004149	PGSC0003DMT400071652	0	100	Dihydrolipoamide succinyltransferase component of 2-oxoglutarate dehydrogenase
Soltu.DM.03G001370.1	1.24098	0.341758	3.63116	0.000282146	0.00631316	Leucine-rich repeat transmembrane protein kinase	GO:0004672, GO:0006468, GO:0005515	PGSC0003DMT400068787	0	86.526	Conserved gene of unknown function
Soltu.DM.02G010970.1	1.24171	0.360294	3.44638	0.000568157	0.0111053	UDP-Glycosyltransferase superfamily protein	GO:0008194	PGSC0003DMT400024335	0	100	UDP-glucosyltransferase
Soltu.DM.01G026810.1	1.24261	0.285526	4.35201	1.34894e-05	0.000481419	subtilisin-like serine protease	GO:0008236, GO:0006508, GO:0004252	PGSC0003DMT400017635	0	100	SBT4B protein
Soltu.DM.12G028680.1	1.24636	0.359923	3.46284	0.0005345	0.0106711	Zinc-binding dehydrogenase family protein	GO:0055114, GO:0016491	PGSC0003DMT400020187	0	90.777	Allyl alcohol dehydrogenase
Soltu.DM.12G004190.1	1.24784	0.289686	4.30757	1.65059e-05	0.000574669	tryptophan synthase beta type	GO:0030170, GO:0000162, GO:0006568, GO:0004834	PGSC0003DMT400075555	0	100	Tryptophan synthase beta chain
Soltu.DM.04G021610.1	1.25025	0.382947	3.26483	0.00109531	0.0189453	NAD(P)-binding Rossmann-fold superfamily protein	GO:0016491	PGSC0003DMT400053141	0	100	Tropinone reductase homolog
Soltu.DM.09G000900.1	1.25052	0.22278	5.61325	1.98562e-08	1.4248e-06	plant uncoupling mitochondrial protein	GO:0006839, GO:0031966	PGSC0003DMT400052444	0	100	Mitochondrial uncoupling protein
Soltu.DM.04G026000.1	1.25433	0.384335	3.26365	0.00109986	0.0189997	pathogenesis-related family protein	.	PGSC0003DMT400063922	0	100	Conserved gene of unknown function
Soltu.DM.10G024660.1	1.25915	0.219664	5.73218	9.91495e-09	7.57682e-07	Pyruvate kinase family protein	GO:0000287, GO:0004743, GO:0030955, GO:0006096, GO:0003824	PGSC0003DMT400072411	0	100	Pyruvate kinase
Soltu.DM.03G004900.1	1.26067	0.432866	2.91237	0.00358698	0.0478005	PHE ammonia lyase	GO:0003824, GO:0016841, GO:0006559, GO:0005737	PGSC0003DMT400055488	0	94.24	Phenylalanine ammonia-lyase
Soltu.DM.12G004100.2	1.27069	0.340124	3.73595	0.000187006	0.00446898	Ribosomal protein S6e	GO:0003735, GO:0005840, GO:0006412	PGSC0003DMT400075291	0	100	Ribosomal protein S6
Soltu.DM.02G016980.1	1.27468	0.275397	4.62852	3.68285e-06	0.000154703	homeobox	GO:0006355, GO:0003677, GO:0000981	PGSC0003DMT400081296	0	100	Homeobox-leucine zipper protein ATHB-52
Soltu.DM.09G001270.1	1.27478	0.273094	4.66793	3.04252e-06	0.000131061	glutathione S-transferase TAU	GO:0005515	PGSC0003DMT400005552	0	100	Glutathione S-transferase T2
Soltu.DM.03G034540.1	1.27482	0.403213	3.16166	0.00156872	0.0253961	lysophospholipase	.	PGSC0003DMT400014303	0	100	Esterase/lipase/thioesterase family protein
Soltu.DM.12G021000.2	1.27607	0.414247	3.08045	0.00206691	0.03143	heat shock protein 81-2	GO:0005524, GO:0051082, GO:0006457	PGSC0003DMT400076601	0	99.832	Molecular chaperone Hsp90-1
Soltu.DM.06G020030.1	1.27623	0.340237	3.75099	0.000176137	0.00424155	cytochrome P450, family 716, subfamily A, polypeptide	GO:0055114, GO:0020037, GO:0005506, GO:0016705	PGSC0003DMT400067089	0	100	Cytochrome P450
Soltu.DM.09G026280.1	1.27984	0.335581	3.81379	0.000136849	0.003445	2-oxoglutarate (2OG) and Fe(II)-dependent oxygenase superfamily protein	GO:0016491, GO:0055114	PGSC0003DMT400044237	0	100	Desacetoxyvindoline 4-hydroxylase
Soltu.DM.07G009810.3	1.28242	0.240724	5.32733	9.96656e-08	6.37388e-06	Regulator of Vps4 activity in the MVB pathway protein	.	PGSC0003DMT400030457	0	99.959	Conserved gene of unknown function
Soltu.DM.04G018800.1	1.28494	0.170317	7.5444	4.54381e-14	7.06832e-12	PDI-like 1-4	GO:0003756, GO:0045454	PGSC0003DMT400033517	0	100	Protein disulfide isomerase L-2
Soltu.DM.09G004270.1	1.2853	0.226044	5.68608	1.29991e-08	9.6343e-07	Enolase	GO:0000015, GO:0000287, GO:0004634, GO:0006096	PGSC0003DMT400007048	0	100	Enolase
Soltu.DM.01G042610.1	1.28667	0.232215	5.54085	3.01014e-08	2.10414e-06	alpha/beta-Hydrolases superfamily protein	.	.	.	.	N-acylethanolamine amidohydrolase
Soltu.DM.01G000940.3	1.28797	0.352692	3.65184	0.000260373	0.00589423	cytosolic NADP+-dependent isocitrate dehydrogenase	GO:0051287, GO:0004450, GO:0055114, GO:0016616, GO:0006102, GO:0000287	PGSC0003DMT400081790	0	99.889	Isocitrate dehydrogenase [NADP]
Soltu.DM.04G032040.1	1.2887	0.374644	3.43979	0.000582169	0.0112895	protein serine/threonine kinases;protein kinases;ATP binding;sugar binding;kinases;carbohydrate binding	GO:0006468, GO:0004674, GO:0004672, GO:0048544, GO:0005524	PGSC0003DMT400012612	0	84.653	Conserved gene of unknown function
Soltu.DM.03G004870.1	1.29054	0.428847	3.00931	0.00261838	0.0375678	PHE ammonia lyase	GO:0016841, GO:0003824, GO:0006559, GO:0005737	PGSC0003DMT400055488	0	93.917	Phenylalanine ammonia-lyase
Soltu.DM.02G032400.1	1.29342	0.292959	4.41502	1.01e-05	0.000372642	B12D protein	.	PGSC0003DMT400003534	2.15e-144	100	B12D
Soltu.DM.01G022570.2	1.29564	0.303802	4.26474	2.00137e-05	0.000675075	beta-amylase	GO:0000272, GO:0016161	PGSC0003DMT400027659	0	100	1,4-alpha-glucan-maltohydrolase
Soltu.DM.02G031050.1	1.30345	0.352942	3.69311	0.000221531	0.00517518	UDP-glucose 6-dehydrogenase family protein	GO:0003979, GO:0051287, GO:0055114, GO:0016616	PGSC0003DMT400003666	0	100	UDP-glucose dehydrogenase 2
Soltu.DM.12G021020.1	1.3045	0.378507	3.44644	0.000568025	0.0111053	farnesyl diphosphate synthase	GO:0008299	PGSC0003DMT400076602	0	100	Farnesyl pyrophosphate synthase
Soltu.DM.07G020810.2	1.30787	0.367876	3.55519	0.000377711	0.00812228	N-terminal nucleophile aminohydrolases (Ntn hydrolases) superfamily protein	GO:0051603, GO:0005839, GO:0019773, GO:0006511	PGSC0003DMT400052657	0	100	Proteasome subunit alpha type
Soltu.DM.10G002050.1	1.31118	0.344966	3.80091	0.000144168	0.00361409	Calcium-binding EF-hand family protein	GO:0005509	PGSC0003DMT400064403	0	100	Avr9/Cf-9 rapidly elicited protein 20
Soltu.DM.07G005310.1	1.31161	0.378502	3.46527	0.000529707	0.0106067	S-locus lectin protein kinase family protein	GO:0004672, GO:0004674, GO:0006468, GO:0048544, GO:0005524	PGSC0003DMT400021936	0	92.308	S-locus-specific glycoprotein S6
Soltu.DM.10G001430.1	1.3132	0.223618	5.87249	4.29291e-09	3.52984e-07	endoribonuclease L-PSP family protein	.	PGSC0003DMT400037291	0	100	Constitutive plastid-lipid associated protein
Soltu.DM.02G033940.1	1.31406	0.447754	2.93477	0.00333792	0.0454669	lysine histidine transporter	.	PGSC0003DMT400052242	0	100	Amino acid transporter
Soltu.DM.06G011750.1	1.31433	0.373017	3.52349	0.000425895	0.00895904	senescence associated gene	.	PGSC0003DMT400017004	0	100	Gene of unknown function
Soltu.DM.01G000940.1	1.32039	0.315206	4.18897	2.80221e-05	0.000893933	cytosolic NADP+-dependent isocitrate dehydrogenase	GO:0006102, GO:0000287, GO:0051287, GO:0055114, GO:0004450, GO:0016616	PGSC0003DMT400081790	0	100	Isocitrate dehydrogenase [NADP]
Soltu.DM.04G023360.1	1.32159	0.289921	4.55847	5.15281e-06	0.000207741	shikimate kinase	.	PGSC0003DMT400042674	0	100	Shikimate kinase, chloroplastic
Soltu.DM.04G023360.3	1.32527	0.291618	4.54453	5.50569e-06	0.000220325	shikimate kinase	.	PGSC0003DMT400042674	0	100	Shikimate kinase, chloroplastic
Soltu.DM.07G025130.1	1.33266	0.337921	3.94371	8.02303e-05	0.0021901	S-locus lectin protein kinase family protein	GO:0048544	PGSC0003DMT400049619	0	100	Conserved gene of unknown function
Soltu.DM.04G012030.1	1.33393	0.258111	5.16805	2.36549e-07	1.37321e-05	sodium proton exchanger, putative (NHX7) (SOS1)	GO:0006812, GO:0016021, GO:0055085, GO:0015299	PGSC0003DMT400027579	0	100	Salt overly sensitive 1
Soltu.DM.06G024900.1	1.33745	0.424536	3.15038	0.00163057	0.0261937	Protein of unknown function (DUF1295)	GO:0016627, GO:0006629	PGSC0003DMT400074062	0	100	Conserved gene of unknown function
Soltu.DM.04G033170.1	1.34679	0.344628	3.90797	9.30755e-05	0.00248557	S-locus lectin protein kinase family protein	GO:0048544, GO:0005524, GO:0004674, GO:0004672, GO:0006468	PGSC0003DMT400008564	0	100	Serine-threonine protein kinase, plant-type
Soltu.DM.01G028260.1	1.34816	0.35142	3.83631	0.000124894	0.00319644	homeobox from Arabidopsis thaliana	GO:0006355, GO:0043565, GO:0000981, GO:0003677	PGSC0003DMT400016146	0	100	Homeobox-leucine zipper protein HAT14
Soltu.DM.07G022560.1	1.35166	0.390415	3.46213	0.000535926	0.0106759	glutathione S-transferase TAU	GO:0005515	PGSC0003DMT400071059	0	100	Glutathione S-transferase T5
Soltu.DM.10G004220.1	1.35601	0.439318	3.08663	0.00202437	0.0309746	RING membrane-anchor	GO:0046872	PGSC0003DMT400055829	0	100	E3 ubiquitin-protein ligase RMA1H1
Soltu.DM.04G018630.1	1.35934	0.346031	3.92837	8.5522e-05	0.0023205	chorismate synthase, putative / 5-enolpyruvylshikimate-3-phosphate phospholyase, putative	GO:0004107, GO:0009073	PGSC0003DMT400062680	0	100	Chorismate synthase 1, chloroplastic
Soltu.DM.02G026090.1	1.35991	0.448482	3.03225	0.00242736	0.035399	Protein kinase superfamily protein	GO:0005524, GO:0030247, GO:0004672, GO:0006468	PGSC0003DMT400067848	0	100	Serine/threonine kinase
Soltu.DM.02G028870.1	1.36788	0.409302	3.34199	0.00083179	0.0152347	heat shock factor	GO:0006355, GO:0043565, GO:0003700, GO:0042025	PGSC0003DMT400010294	0	100	Heat shock factor protein HSF24
Soltu.DM.02G026700.1	1.3688	0.271986	5.03263	4.83796e-07	2.52465e-05	conserved hypothetical protein	.	PGSC0003DMT400078766	2.41e-164	100	Conserved gene of unknown function
Soltu.DM.06G018880.2	1.37219	0.44899	3.05618	0.00224179	0.0335055	GHMP kinase family protein	GO:0005524	PGSC0003DMT400024103	0	88.184	Phosphomevalonate kinase
Soltu.DM.08G026820.1	1.37339	0.272025	5.04877	4.44664e-07	2.34484e-05	hydroxymethylglutaryl-CoA synthase / HMG-CoA synthase / 3-hydroxy-3-methylglutaryl coenzyme A synthase	GO:0008299, GO:0003824, GO:0004421	PGSC0003DMT400058564	0	100	HMG-CoA synthase
Soltu.DM.09G016790.1	1.37378	0.386253	3.55668	0.00037557	0.0080891	AGC (cAMP-dependent, cGMP-dependent and protein kinase C) kinase family protein	GO:0004672, GO:0004674, GO:0006468, GO:0005524	PGSC0003DMT400016996	0	100	Kinase family protein
Soltu.DM.07G014900.1	1.3763	0.409656	3.35965	0.000780406	0.01446	Eukaryotic aspartyl protease family protein	GO:0006508, GO:0004190	PGSC0003DMT400091831	0	100	Basic 7S globulin 2 small subunit
Soltu.DM.08G019020.1	1.37701	0.312388	4.40802	1.04319e-05	0.000381873	Leucine-rich repeat receptor-like protein kinase family protein	GO:0005515	PGSC0003DMT400076049	0	100	Conserved gene of unknown function
Soltu.DM.02G014410.1	1.39152	0.423445	3.28618	0.00101557	0.0178082	senescence-related gene	GO:0016491, GO:0055114	PGSC0003DMT400007989	0	100	Flavonol synthase/flavanone 3-hydroxylase
Soltu.DM.07G013630.2	1.39416	0.458358	3.04165	0.00235284	0.0347721	starch synthase	.	PGSC0003DMT400035218	0	100	Starch synthase VI
Soltu.DM.04G025110.1	1.39912	0.225837	6.19524	5.81973e-10	5.5435e-08	cytochrome P450, family 71, subfamily B, polypeptide	GO:0005506, GO:0020037, GO:0055114, GO:0016705	PGSC0003DMT400025275	0	100	Cytochrome P450
Soltu.DM.12G029830.1	1.40018	0.289059	4.84392	1.27305e-06	5.94794e-05	UDP-Glycosyltransferase superfamily protein	GO:0008194	PGSC0003DMT400039625	0	100	UDP-glucose:glucosyltransferase
Soltu.DM.09G024150.1	1.4017	0.438737	3.19485	0.00139904	0.0231054	Major facilitator superfamily protein	GO:0016021, GO:0022857, GO:0055085, GO:0016020	PGSC0003DMT400081426	0	100	Hexose transporter
Soltu.DM.02G030060.1	1.406	0.279872	5.02372	5.06791e-07	2.62638e-05	glycosyl hydrolase family 81 protein	.	PGSC0003DMT400090285	0	100	Beta-glucan-elicitor receptor
Soltu.DM.10G019400.1	1.41121	0.467818	3.01659	0.00255637	0.0368237	ammonium transporter	GO:0008519, GO:0015696, GO:0016020, GO:0072488, GO:0005887	PGSC0003DMT400041073	0	100	Amt2
Soltu.DM.09G023430.3	1.41334	0.414668	3.40837	0.000653525	0.0124413	beta glucosidase	GO:0004553, GO:0005975	PGSC0003DMT400029661	0	99.766	Beta-glucosidase
Soltu.DM.06G006130.1	1.41495	0.363731	3.89009	0.000100207	0.00264469	plasma membrane intrinsic protein	GO:0055085, GO:0016020, GO:0015267	PGSC0003DMT400062174	0	100	Major intrinsic protein 2
Soltu.DM.09G014620.1	1.41549	0.343258	4.12369	3.72843e-05	0.00114479	Protein of unknown function (DUF3755)	.	.	.	.	N-acylethanolamine amidohydrolase
Soltu.DM.02G001220.1	1.41759	0.385625	3.6761	0.000236831	0.00547119	S-locus lectin protein kinase family protein	GO:0006468, GO:0004672, GO:0004674, GO:0005524, GO:0048544	PGSC0003DMT400046238	0	99.634	S-locus-specific glycoprotein S6
Soltu.DM.06G017840.1	1.41916	0.391021	3.62936	0.000284124	0.00634168	Protein kinase superfamily protein	GO:0006468, GO:0004672, GO:0005524	PGSC0003DMT400035850	0	100	Serine-threonine protein kinase, plant-type
Soltu.DM.06G022070.1	1.42427	0.365593	3.89579	9.78782e-05	0.00260098	glutamate receptor 2.8	GO:0015276, GO:0016020	PGSC0003DMT400068189	0	89.843	Avr9/Cf-9 rapidly elicited protein 141
Soltu.DM.09G022630.1	1.42835	0.461656	3.09396	0.00197504	0.0304533	Ankyrin repeat family protein	GO:0005515	PGSC0003DMT400085209	0	100	Ankyrin repeat-containing protein
Soltu.DM.04G029600.1	1.4286	0.492508	2.90067	0.00372366	0.0492339	Protein kinase family protein with leucine-rich repeat domain	GO:0005524, GO:0005515, GO:0006468, GO:0004672	PGSC0003DMT400016372	0	86.011	Receptor protein kinase
Soltu.DM.09G026730.1	1.43145	0.477705	2.99652	0.00273078	0.0388805	myb domain protein	.	PGSC0003DMT400044362	0	100	Protein 2
Soltu.DM.01G039740.2	1.43534	0.294559	4.87285	1.1e-06	5.26674e-05	phospholipase D P2	GO:0006654, GO:0048017, GO:0003824, GO:0004630	.	.	.	N-acylethanolamine amidohydrolase
Soltu.DM.02G004200.1	1.43706	0.452104	3.17862	0.0014798	0.0241951	WRKY family transcription factor	GO:0006355, GO:0003700, GO:0043565	PGSC0003DMT400056725	0	100	WRKY1a transcription factor
Soltu.DM.12G001690.1	1.43907	0.293829	4.89765	9.69915e-07	4.66871e-05	ATP citrate lyase subunit B	GO:0003824, GO:0046912	PGSC0003DMT400011963	0	100	ATP:citrate lyase
Soltu.DM.09G006170.1	1.44178	0.339335	4.24884	2.14884e-05	0.000718547	Peroxidase superfamily protein	GO:0004601, GO:0042744, GO:0020037, GO:0055114, GO:0006979	PGSC0003DMT400004447	0	100	Peroxidase
Soltu.DM.02G032990.1	1.44365	0.285543	5.05582	4.28554e-07	2.27765e-05	NAD(P)-binding Rossmann-fold superfamily protein	GO:0016616, GO:0055114, GO:0006694, GO:0003854	PGSC0003DMT400001401	0	100	Cinnamoyl-CoA reductase
Soltu.DM.01G034170.1	1.44638	0.213501	6.77462	1.24737e-11	1.41187e-09	Heavy metal transport/detoxification superfamily protein	.	PGSC0003DMT400000212	0	100	Heavy metal-associated domain containing protein
Soltu.DM.11G003270.2	1.44668	0.175836	8.22746	1.91221e-16	3.80362e-14	MATE efflux family protein	GO:0015297, GO:0016020, GO:0055085, GO:0042910	PGSC0003DMT400041642	0	100	Multidrug resistance pump
Soltu.DM.03G028130.1	1.44748	0.272297	5.31582	1.06176e-07	6.71091e-06	UDP-Glycosyltransferase superfamily protein	GO:0008194	PGSC0003DMT400063237	0	100	Glycosyltransferase UGT90A7
Soltu.DM.04G000190.2	1.45162	0.325841	4.45499	8.38962e-06	0.000319207	6-phosphogluconate dehydrogenase family protein	GO:0055114, GO:0006098, GO:0050661, GO:0016491, GO:0004616	PGSC0003DMT400004861	0	100	6-phosphogluconate dehydrogenase, decarboxylating
Soltu.DM.09G009260.1	1.45208	0.469042	3.09584	0.00196258	0.0302862	wall associated kinase	GO:0005524, GO:0016021, GO:0030247, GO:0004674, GO:0004672, GO:0006468, GO:0005509	PGSC0003DMT400017261	0	91.663	ATP binding protein
Soltu.DM.06G014150.1	1.45491	0.424295	3.429	0.000605809	0.0116726	Lung seven transmembrane receptor family protein	GO:0016021	PGSC0003DMT400077703	0	100	Lung seven transmembrane receptor
Soltu.DM.05G023670.1	1.45493	0.433144	3.359	0.000782257	0.0144843	pleiotropic drug resistance	GO:0016020	PGSC0003DMT400034124	0	88.575	Pleiotropic drug resistance protein 1
Soltu.DM.04G000190.1	1.45573	0.330214	4.40845	1.04112e-05	0.00038163	6-phosphogluconate dehydrogenase family protein	GO:0050661, GO:0006098, GO:0055114, GO:0004616, GO:0016491	PGSC0003DMT400004861	0	100	6-phosphogluconate dehydrogenase, decarboxylating
Soltu.DM.11G020490.3	1.45679	0.479408	3.03874	0.00237574	0.0350099	UDP-XYL synthase	.	PGSC0003DMT400001071	0	100	UDP-glucuronate decarboxylase 2
Soltu.DM.10G020800.1	1.45821	0.474655	3.07216	0.00212517	0.0320994	Heavy metal transport/detoxification superfamily protein	GO:0030001, GO:0046872	.	.	.	N-acylethanolamine amidohydrolase
Soltu.DM.06G018560.2	1.45983	0.461292	3.16465	0.00155269	0.0251819	Mitochondrial substrate carrier family protein	GO:0005347, GO:0055085	PGSC0003DMT400005377	0	100	Mitochondrial carrier protein
Soltu.DM.07G020580.1	1.46105	0.264825	5.51705	3.44734e-08	2.39121e-06	TRICHOME BIREFRINGENCE-LIKE	.	PGSC0003DMT400052636	0	100	Conserved gene of unknown function
Soltu.DM.11G020490.1	1.46179	0.479523	3.04842	0.00230047	0.0341373	UDP-XYL synthase	.	PGSC0003DMT400001071	0	100	UDP-glucuronate decarboxylase 2
Soltu.DM.11G020490.2	1.46179	0.479523	3.04842	0.00230047	0.0341373	UDP-XYL synthase	.	PGSC0003DMT400001071	0	100	UDP-glucuronate decarboxylase 2
Soltu.DM.07G018520.1	1.46627	0.314405	4.66362	3.1069e-06	0.000133409	Calcium-binding EF-hand family protein	GO:0005509	PGSC0003DMT400067274	0	100	Ccd1
Soltu.DM.09G018660.1	1.4669	0.369824	3.96649	7.29387e-05	0.00202998	Protein of unknown function (DUF3741)	.	PGSC0003DMT400048781	0	100	Conserved gene of unknown function
Soltu.DM.02G008680.1	1.46902	0.447419	3.28333	0.0010259	0.0179165	AP2/B3-like transcriptional factor family protein	GO:0003677	PGSC0003DMT400007199	0	100	Sulfotransferase
Soltu.DM.05G005090.1	1.46988	0.462482	3.17825	0.00148166	0.0242041	galactosyltransferase1	GO:0006486, GO:0016020, GO:0030246	PGSC0003DMT400047365	0	100	Transferase, transferring glycosyl groups
Soltu.DM.01G034030.1	1.47287	0.251938	5.84614	5.03108e-09	4.11181e-07	MAP kinase	GO:0004707, GO:0004672, GO:0006468, GO:0005524	PGSC0003DMT400000192	0	100	Mitogen-activated protein kinase 4
Soltu.DM.06G024980.1	1.47477	0.364201	4.04934	5.13622e-05	0.00150906	glutathione S-transferase tau	GO:0005515	PGSC0003DMT400074054	0	100	Glutathione S-transferase T4
Soltu.DM.05G006230.1	1.4749	0.188114	7.84044	4.48955e-15	7.73575e-13	UDP-galactose transporter	GO:0055085	PGSC0003DMT400065812	0	100	UDP-galactose transporter
Soltu.DM.02G008170.1	1.47519	0.448691	3.28777	0.00100986	0.0177539	Eukaryotic aspartyl protease family protein	GO:0004190, GO:0006508	PGSC0003DMT400065489	0	100	Aspartic proteinase nepenthesin-1
Soltu.DM.06G009270.1	1.47946	0.490786	3.01446	0.00257436	0.0370237	phospholipase C	GO:0035556, GO:0004435, GO:0008081, GO:0007165, GO:0006629	PGSC0003DMT400016946	0	100	Phosphoinositide-specific phospholipase C
Soltu.DM.01G041440.1	1.47961	0.16326	9.06291	1.27018e-19	3.47079e-17	glutathione S-transferase zeta	GO:0005737, GO:0005515, GO:0009072, GO:0003824	PGSC0003DMT400047047	0	100	Glutathione S-transferase
Soltu.DM.08G012710.1	1.48002	0.445833	3.31967	0.000901243	0.0162862	WRKY DNA-binding protein	GO:0006355, GO:0043565, GO:0003700	PGSC0003DMT400021144	0	100	WRKY transcription factor
Soltu.DM.02G015700.1	1.48086	0.442422	3.34716	0.000816441	0.0150043	Leucine-rich repeat protein kinase family protein	GO:0006468, GO:0004672, GO:0005524, GO:0005515	PGSC0003DMT400073122	0	100	Conserved gene of unknown function
Soltu.DM.10G024690.1	1.48251	0.350037	4.2353	2.28247e-05	0.000753911	cytochrome P450, family 76, subfamily G, polypeptide	GO:0005506, GO:0020037, GO:0055114, GO:0016705	PGSC0003DMT400072408	0	90.873	Cytochrome P450 76A2
Soltu.DM.07G014280.1	1.48293	0.194127	7.63896	2.18988e-14	3.48474e-12	heat shock protein 70 (Hsp 70) family protein	.	PGSC0003DMT400041135	0	100	Heat shock 70 kDa protein
Soltu.DM.11G005010.1	1.48308	0.441315	3.36059	0.000777759	0.0144208	glycosyltransferase family protein	GO:0016757, GO:0016021	PGSC0003DMT400070362	0	100	Transferase, transferring glycosyl groups
Soltu.DM.05G011440.1	1.48475	0.219929	6.75104	1.46785e-11	1.65451e-09	adenylate kinase	GO:0005524, GO:0004017, GO:0016776, GO:0006139, GO:0019205	PGSC0003DMT400003152	0	100	Adenylate kinase B
Soltu.DM.03G004920.1	1.49042	0.309721	4.81214	1.49322e-06	6.90134e-05	PHE ammonia lyase	GO:0003824	PGSC0003DMT400080765	0	94.556	Phenylalanine ammonia-lyase 1
Soltu.DM.04G007330.2	1.49919	0.18673	8.02867	9.85365e-16	1.85112e-13	2-oxoglutarate dehydrogenase, E1 component	GO:0006099, GO:0030976, GO:0016624, GO:0004591, GO:0055114	PGSC0003DMT400071318	0	100	2-oxoglutarate dehydrogenase
Soltu.DM.01G005260.1	1.50001	0.460174	3.25965	0.00111548	0.0192387	beta-1,3-glucanase	GO:0005975, GO:0004553	PGSC0003DMT400027202	6.52e-168	89.783	Acidic class II 1,3-beta-glucanase
Soltu.DM.11G002660.1	1.50017	0.27825	5.39146	6.98892e-08	4.57783e-06	elicitor-activated gene 3-2	GO:0008270, GO:0055114, GO:0016491	PGSC0003DMT400041579	0	100	Cinnamyl alcohol dehydrogenase
Soltu.DM.07G000270.1	1.50246	0.497328	3.02107	0.0025188	0.0364183	S-locus lectin protein kinase family protein	GO:0004672, GO:0005975, GO:0006468, GO:0005524	PGSC0003DMT400008316	3.54e-73	97.531	Conserved gene of unknown function
Soltu.DM.08G024980.1	1.50378	0.333784	4.50524	6.62975e-06	0.000260302	mitochondrion-localized small heat shock protein 23.6	.	PGSC0003DMT400012249	0	100	Mitochondrial small heat shock protein
Soltu.DM.08G025860.1	1.50717	0.17898	8.42087	3.7369e-17	8.02306e-15	cytochrome P450, family 706, subfamily A, polypeptide	GO:0016705, GO:0020037, GO:0055114, GO:0005506	PGSC0003DMT400010109	0	100	Cytochrome P450
Soltu.DM.04G007330.1	1.50793	0.192538	7.83187	4.80681e-15	8.23e-13	2-oxoglutarate dehydrogenase, E1 component	GO:0004591, GO:0055114, GO:0030976, GO:0006099, GO:0016624	PGSC0003DMT400071318	0	100	2-oxoglutarate dehydrogenase
Soltu.DM.07G014270.1	1.50895	0.17886	8.43648	3.27027e-17	7.14475e-15	NAD(P)-binding Rossmann-fold superfamily protein	GO:0003978, GO:0006012	PGSC0003DMT400041159	0	100	UDP-arabinose 4-epimerase 1
Soltu.DM.11G008970.2	1.52253	0.387755	3.92653	8.61798e-05	0.00232901	nodulin MtN21 /EamA-like transporter family protein	GO:0016020, GO:0016021	PGSC0003DMT400010180	0	100	Structural molecule
Soltu.DM.07G019810.1	1.5244	0.417216	3.65374	0.000258449	0.00586048	RING membrane-anchor	GO:0046872	PGSC0003DMT400047170	0	100	E3 ubiquitin-protein ligase RMA1H1
Soltu.DM.10G017070.1	1.52557	0.52316	2.91606	0.00354483	0.0475197	Disease resistance-responsive (dirigent-like protein) family protein	.	PGSC0003DMT400056482	0	99.658	Disease resistance response protein
Soltu.DM.06G014570.1	1.52628	0.442864	3.44638	0.000568145	0.0111053	myb domain protein	.	PGSC0003DMT400042007	0	100	THM18 protein
Soltu.DM.07G021500.1	1.52663	0.491434	3.10648	0.00189327	0.0294857	cytochrome P450, family 72, subfamily A, polypeptide	GO:0020037, GO:0055114, GO:0005506, GO:0016705	PGSC0003DMT400044514	0	100	CYP72A57
Soltu.DM.11G023690.1	1.52724	0.517854	2.94918	0.00318617	0.0437524	Zinc finger (CCCH-type) family protein	GO:0046872	PGSC0003DMT400065585	0	100	Zinc finger CCCH domain-containing protein 39
Soltu.DM.10G029540.2	1.52966	0.396636	3.85658	0.000114985	0.00297662	glutamate dehydrogenase	GO:0055114, GO:0016639, GO:0006520, GO:0016491	PGSC0003DMT400021553	0	100	NADH-glutamate dehydrogenase
Soltu.DM.04G025250.1	1.53065	0.336656	4.54663	5.45107e-06	0.000218787	Thiamin diphosphate-binding fold (THDP-binding) superfamily protein	GO:0016624	PGSC0003DMT400063962	0	100	Branched chain alpha-keto acid dehydrogenase E1-alpha subunit
Soltu.DM.01G042210.2	1.5332	0.297588	5.15209	2.57597e-07	1.48266e-05	Beta-glucosidase, GBA2 type family protein	GO:0020037, GO:0009055	PGSC0003DMT400063999	0	100	Non-lysosomal glucosylceramidase
Soltu.DM.10G029540.1	1.53619	0.400553	3.83518	0.000125471	0.00320513	glutamate dehydrogenase	GO:0006520, GO:0016639, GO:0016491, GO:0055114	PGSC0003DMT400021553	0	100	NADH-glutamate dehydrogenase
Soltu.DM.09G003190.1	1.5369	0.363287	4.23053	2.33139e-05	0.000765398	conserved hypothetical protein	.	PGSC0003DMT400022904	0	100	Conserved gene of unknown function
Soltu.DM.11G015130.1	1.53749	0.391333	3.92886	8.53478e-05	0.0023181	minichromosome maintenance (MCM2/3/5) family protein	GO:0006270, GO:0005524, GO:1905775, GO:0042555, GO:0006260, GO:0005634, GO:0003677	PGSC0003DMT400005594	0	100	Minichromosome maintenance factor
Soltu.DM.06G000550.1	1.53758	0.20172	7.62234	2.4911e-14	3.94089e-12	glutathione S-transferase phi	GO:0005515	PGSC0003DMT400037918	0	100	Glutathione S-transferase
Soltu.DM.08G015990.1	1.54344	0.482477	3.199	0.00137903	0.0228168	3-ketoacyl-CoA synthase	GO:0016747, GO:0016020, GO:0006633, GO:0003824	PGSC0003DMT400019029	0	100	Beta-ketoacyl-coa synthase family protein
Soltu.DM.02G023310.1	1.54928	0.436581	3.54866	0.000387197	0.00828675	conserved hypothetical protein	.	PGSC0003DMT400009429	0	100	Protein-methionine-s-oxide reductase
Soltu.DM.06G018880.1	1.55591	0.487778	3.18979	0.00142376	0.0234423	GHMP kinase family protein	GO:0005524	PGSC0003DMT400024103	0	88.184	Phosphomevalonate kinase
Soltu.DM.11G017830.1	1.55937	0.389862	3.9998	6.33956e-05	0.00179767	conserved hypothetical protein	.	PGSC0003DMT400090364	6.05e-102	95.671	Conserved gene of unknown function
Soltu.DM.03G029730.1	1.5597	0.48647	3.20617	0.00134517	0.0223797	Leucine-rich repeat protein kinase family protein	GO:0005524, GO:0005515, GO:0006468, GO:0004672	PGSC0003DMT400063400	0	100	Brassinosteroid LRR receptor kinase
Soltu.DM.02G029230.1	1.56413	0.368449	4.24517	2.18432e-05	0.000726291	PATATIN-like protein	GO:0006629	PGSC0003DMT400025955	0	100	Patatin 3
Soltu.DM.02G011540.1	1.57039	0.331223	4.74117	2.12486e-06	9.5011e-05	Cysteine/Histidine-rich C1 domain family protein	GO:0035556	PGSC0003DMT400027065	0	100	CHP-rich zinc finger protein
Soltu.DM.10G005800.3	1.57243	0.36685	4.28631	1.81664e-05	0.000622862	POZ/BTB containin G-protein	GO:0005515	PGSC0003DMT400049926	0	100	BTB/POZ protein
Soltu.DM.07G023600.1	1.57605	0.444521	3.54549	0.000391888	0.00838051	Curculin-like (mannose-binding) lectin family protein	.	PGSC0003DMT400018218	0	100	Epidermis-specific secreted glycoprotein EP1
Soltu.DM.10G005340.1	1.57804	0.497684	3.17076	0.0015204	0.024777	Calcium-binding EF-hand family protein	GO:0005509	PGSC0003DMT400048609	0	100	Ccd1
Soltu.DM.06G002610.1	1.57911	0.396065	3.987	6.69136e-05	0.00188557	Cytochrome b-c1 complex, subunit 8 protein	GO:0008121, GO:0005743, GO:0070469	PGSC0003DMT400053201	8.06e-113	100	Cytochrome b-c1 complex subunit 8
Soltu.DM.10G026580.1	1.58307	0.369218	4.28763	1.80589e-05	0.000621478	cytochrome P450, family 96, subfamily A, polypeptide	GO:0016705, GO:0020037, GO:0055114, GO:0005506	PGSC0003DMT400090220	0	100	Cytochrome P450
Soltu.DM.11G026560.1	1.58631	0.412568	3.84496	0.00012057	0.00310635	C2H2 and C2HC zinc fingers superfamily protein	.	PGSC0003DMT400040143	0	100	ZPT2-13
Soltu.DM.08G001760.1	1.58676	0.338657	4.68546	2.79335e-06	0.000121293	2-oxoglutarate (2OG) and Fe(II)-dependent oxygenase superfamily protein	GO:0055114, GO:0016491	PGSC0003DMT400067586	0	100	Leucoanthocyanidin dioxygenase
Soltu.DM.02G008050.1	1.58786	0.265939	5.97079	2.36102e-09	2.04059e-07	WRKY DNA-binding protein	GO:0006355, GO:0003700, GO:0043565	PGSC0003DMT400065506	0	100	WRKY domain class transcription factor
Soltu.DM.12G023970.1	1.59007	0.367775	4.32348	1.53586e-05	0.00053749	2-oxoglutarate (2OG) and Fe(II)-dependent oxygenase superfamily protein	GO:0055114, GO:0016491	PGSC0003DMT400074120	0	100	2-oxoglutarate-dependent dioxygenase
Soltu.DM.11G023290.1	1.59085	0.318159	5.00017	5.72785e-07	2.93465e-05	GTP binding Elongation factor Tu family protein	GO:0006414, GO:0003746, GO:0005525, GO:0003924	PGSC0003DMT400050663	0	100	Elongation factor 1-alpha
Soltu.DM.04G031990.1	1.59352	0.267769	5.9511	2.6635e-09	2.25871e-07	S-locus lectin protein kinase family protein	GO:0004672, GO:0004674, GO:0006468, GO:0048544, GO:0005524	PGSC0003DMT400012612	0	100	Conserved gene of unknown function
Soltu.DM.03G001710.1	1.59463	0.402949	3.95741	7.57684e-05	0.00208513	Leucine-rich repeat protein kinase family protein	GO:0006468, GO:0004672, GO:0005524, GO:0005515	PGSC0003DMT400068787	0	93.913	Conserved gene of unknown function
Soltu.DM.03G026750.1	1.59835	0.199876	7.99669	1.27805e-15	2.33608e-13	Glucose-6-phosphate/phosphate translocator-related	GO:0055085, GO:0022857, GO:0016021	PGSC0003DMT400046741	0	100	Phosphate/phosphoenolpyruvate translocator
Soltu.DM.11G008300.1	1.60082	0.470863	3.39977	0.000674428	0.0127943	CYS, MET, PRO, and GLY protein	GO:0004842, GO:0016567	PGSC0003DMT400065698	0	100	Photoperiod-response
Soltu.DM.04G011290.1	1.60139	0.515161	3.10853	0.00188021	0.0292993	UDP-glucosyl transferase 72E1	GO:0008194	PGSC0003DMT400033101	0	98.299	Glucosyltransferase
Soltu.DM.10G025910.1	1.60319	0.229686	6.97991	2.95378e-12	3.65105e-10	NADH:cytochrome B5 reductase	GO:0055114, GO:0016491	PGSC0003DMT400072516	0	100	NADH:cytochrome b5 reductase
Soltu.DM.01G031840.1	1.60362	0.289937	5.53092	3.18563e-08	2.21536e-06	RNA 3'-terminal phosphate cyclase/enolpyruvate transferase, alpha/beta	GO:0016765, GO:0003866, GO:0009073, GO:0003824	PGSC0003DMT400066898	0	100	3-phosphoshikimate 1-carboxyvinyltransferase, chloroplastic
Soltu.DM.06G024680.2	1.60419	0.544502	2.94615	0.00321753	0.0441382	Sec14p-like phosphatidylinositol transfer family protein	.	PGSC0003DMT400065724	0	100	Polyphosphoinositide binding protein Ssh2p
Soltu.DM.10G025910.3	1.60474	0.228739	7.01561	2.28942e-12	2.88063e-10	NADH:cytochrome B5 reductase	GO:0016491, GO:0055114	PGSC0003DMT400072516	0	100	NADH:cytochrome b5 reductase
Soltu.DM.10G025910.2	1.60626	0.22849	7.02989	2.06702e-12	2.63759e-10	NADH:cytochrome B5 reductase	GO:0055114, GO:0016491	PGSC0003DMT400072516	0	100	NADH:cytochrome b5 reductase
Soltu.DM.06G020260.1	1.60977	0.399343	4.03105	5.55284e-05	0.00160604	cytosolic invertase	GO:0033926, GO:0003824	PGSC0003DMT400067153	0	100	Neutral/alkaline invertase
Soltu.DM.11G002460.1	1.61009	0.34543	4.66111	3.14511e-06	0.000134622	alpha/beta-Hydrolases superfamily protein	GO:0006629, GO:0016042	PGSC0003DMT400040469	0	100	Calmodulin-binding heat-shock protein
Soltu.DM.03G025590.1	1.61055	0.433268	3.71721	0.000201439	0.00477592	cytochrome P450, family 71, subfamily A, polypeptide	GO:0016705, GO:0055114, GO:0020037, GO:0005506	PGSC0003DMT400046700	0	100	CYP71AU1
Soltu.DM.10G025910.4	1.61075	0.229167	7.02871	2.08454e-12	2.64746e-10	NADH:cytochrome B5 reductase	GO:0016491, GO:0055114	PGSC0003DMT400072516	0	100	NADH:cytochrome b5 reductase
Soltu.DM.12G000840.1	1.61458	0.551761	2.92623	0.00343094	0.0463264	receptor like protein	GO:0005515	PGSC0003DMT400014121	0	100	Hcr2-0A
Soltu.DM.04G024930.1	1.61508	0.426115	3.79023	0.000150508	0.00373537	Calcium-binding EF-hand family protein	GO:0005509	PGSC0003DMT400059272	0	100	Calcium-binding protein
Soltu.DM.04G011070.1	1.61629	0.369985	4.36853	1.25083e-05	0.000449368	Glycosyltransferase family 61 protein	GO:0016757	PGSC0003DMT400070213	0	100	Glycosyltransferase
Soltu.DM.03G004630.1	1.62122	0.308946	5.24759	1.54101e-07	9.34698e-06	Bifunctional inhibitor/lipid-transfer protein/seed storage 2S albumin superfamily protein	GO:0006869	PGSC0003DMT400056028	4.67e-146	100	Nonspecific lipid transfer protein
Soltu.DM.07G020310.1	1.622	0.517443	3.13465	0.00172058	0.0273473	Thioredoxin superfamily protein	GO:0009055, GO:0015035	PGSC0003DMT400024317	0	100	Glutaredoxin-C9
Soltu.DM.08G018140.1	1.62404	0.430754	3.77023	0.000163097	0.00398564	Eukaryotic aspartyl protease family protein	GO:0006508, GO:0004190	PGSC0003DMT400038273	0	100	41 kD chloroplast nucleoid DNA binding protein (CND41)
Soltu.DM.09G022620.1	1.63407	0.464046	3.52136	0.000429343	0.00901755	Ankyrin repeat family protein	GO:0005515	PGSC0003DMT400009749	0	100	Ankyrin repeat-containing protein
Soltu.DM.08G019730.1	1.63542	0.410532	3.98366	6.78632e-05	0.00190439	UDP-Glycosyltransferase superfamily protein	.	PGSC0003DMT400040627	0	99.727	Glycosyltransferase
Soltu.DM.03G029030.1	1.642	0.401049	4.09426	4.23522e-05	0.00127132	COBRA-like extracellular glycosyl-phosphatidyl inositol-anchored protein family	GO:0010215, GO:0031225	.	.	.	N-acylethanolamine amidohydrolase
Soltu.DM.12G007160.1	1.64729	0.22655	7.27122	3.56268e-13	5.07251e-11	sulfate transporter 1;2	GO:0008272, GO:0008271, GO:0016021, GO:0055085, GO:0016020, GO:0015116	PGSC0003DMT400022021	0	100	Sulfate transporter 2
Soltu.DM.11G017710.1	1.64827	0.468327	3.51949	0.000432374	0.00905307	alpha/beta-Hydrolases superfamily protein	GO:0016787	PGSC0003DMT400022327	0	100	Gibberellin receptor GID1
Soltu.DM.02G011610.1	1.64904	0.487573	3.38213	0.000719257	0.0135214	Single hybrid motif superfamily protein	GO:0019464, GO:0005960	PGSC0003DMT400027015	0	100	2-oxo acid dehydrogenase, lipoyl-binding site
Soltu.DM.07G000810.1	1.64932	0.384597	4.28844	1.7993e-05	0.000620059	hydroxycinnamoyl-CoA shikimate/quinate hydroxycinnamoyl transferase	GO:0016747	PGSC0003DMT400029079	0	100	HQT
Soltu.DM.07G010710.1	1.65448	0.281516	5.87706	4.17629e-09	3.45495e-07	conserved hypothetical protein	.	PGSC0003DMT400021734	0	100	Conserved gene of unknown function
Soltu.DM.04G032040.2	1.66161	0.532236	3.12194	0.00179665	0.028274	protein serine/threonine kinases;protein kinases;ATP binding;sugar binding;kinases;carbohydrate binding	GO:0048544, GO:0005524, GO:0004674, GO:0004672, GO:0006468	PGSC0003DMT400012612	0	85.332	Conserved gene of unknown function
Soltu.DM.04G033040.1	1.66164	0.341949	4.85933	1.17782e-06	5.57034e-05	cytochrome P450, family 81, subfamily D, polypeptide	GO:0016705, GO:0005506, GO:0020037, GO:0055114	PGSC0003DMT400055478	0	100	CYP81B36
Soltu.DM.02G018700.1	1.66219	0.314761	5.2808	1.28619e-07	7.96202e-06	NAD(P)H dehydrogenase B2	GO:0055114, GO:0005509, GO:0016491	PGSC0003DMT400057712	0	100	NADH dehydrogenase
Soltu.DM.08G024010.1	1.6689	0.296846	5.6221	1.88649e-08	1.36818e-06	conserved hypothetical protein	.	PGSC0003DMT400067520	0	99.265	Conserved gene of unknown function
Soltu.DM.02G028120.1	1.67369	0.376619	4.44398	8.83084e-06	0.000333182	cytochrome P450, family 81, subfamily D, polypeptide	GO:0005506, GO:0020037, GO:0055114, GO:0016705	PGSC0003DMT400064225	0	100	Conserved gene of unknown function
Soltu.DM.03G016990.1	1.67605	0.373325	4.48952	7.13837e-06	0.000277852	cytochrome P450, family 76, subfamily C, polypeptide	GO:0016705, GO:0020037, GO:0055114, GO:0005506	PGSC0003DMT400037039	0	100	(S)-N-methylcoclaurine 3'-hydroxylase isozyme
Soltu.DM.01G047310.1	1.67619	0.497957	3.36614	0.000762279	0.0141921	O-acyltransferase (WSD1-like) family protein	GO:0045017, GO:0004144	PGSC0003DMT400066582	0	100	Conserved gene of unknown function
Soltu.DM.03G022200.1	1.6782	0.190143	8.82601	1.08474e-18	2.62004e-16	heat shock protein 70 (Hsp 70) family protein	.	PGSC0003DMT400047710	0	100	Luminal-binding protein 5
Soltu.DM.06G022050.1	1.67868	0.397659	4.22141	2.42781e-05	0.000793203	glutamate receptor 2.8	GO:0016020, GO:0015276	PGSC0003DMT400068189	0	90.48	Avr9/Cf-9 rapidly elicited protein 141
Soltu.DM.07G015120.1	1.68156	0.311603	5.39648	6.79618e-08	4.46239e-06	acetoacetyl-CoA thiolase	GO:0003824, GO:0016747	PGSC0003DMT400044778	0	100	Cytosolic acetoacetyl-coenzyme A thiolase
Soltu.DM.09G028650.1	1.68255	0.454236	3.70413	0.000212118	0.00498109	Tetratricopeptide repeat (TPR)-like superfamily protein	GO:0005515	PGSC0003DMT400076200	0	100	Conserved gene of unknown function
Soltu.DM.03G025980.1	1.68369	0.551378	3.0536	0.00226111	0.0337383	RING/U-box superfamily protein	.	PGSC0003DMT400046825	0	100	Ring finger protein
Soltu.DM.01G019360.1	1.68375	0.466181	3.6118	0.00030408	0.00672057	Ca2+-binding protein	GO:0005509	PGSC0003DMT400003037	0	100	Gene of unknown function
Soltu.DM.03G032230.1	1.69143	0.439637	3.84732	0.000119415	0.00307952	inositol polyphosphate kinase 2 beta	GO:0016301, GO:0032958	PGSC0003DMT400036900	0	100	Inositol polyphosphate multikinase
Soltu.DM.04G034670.1	1.69468	0.338431	5.00745	5.51566e-07	2.84751e-05	Protein kinase superfamily protein	GO:0005524, GO:0004672, GO:0006468	PGSC0003DMT400008628	0	100	Kinase
Soltu.DM.04G021890.1	1.69772	0.244076	6.95572	3.50764e-12	4.27427e-10	aspartate aminotransferase	GO:0030170, GO:0003824, GO:0009058	PGSC0003DMT400071776	0	100	Aspartate aminotransferase
Soltu.DM.12G000790.1	1.70157	0.523751	3.24882	0.00115885	0.0198353	receptor like protein	GO:0005515	PGSC0003DMT400046294	0	100	Hcr2-0A
Soltu.DM.02G020430.1	1.70232	0.445797	3.81861	0.000134205	0.00338668	WRKY DNA-binding protein	GO:0043565, GO:0003700, GO:0006355	PGSC0003DMT400042399	0	100	WRKY protein
Soltu.DM.04G017900.4	1.70509	0.431886	3.94802	7.88015e-05	0.00215327	Protein of unknown function (DUF668)	GO:0045927	PGSC0003DMT400084247	0	100	Conserved gene of unknown function
Soltu.DM.10G027450.1	1.70548	0.337939	5.04671	4.49484e-07	2.36565e-05	UDP-Glycosyltransferase superfamily protein	.	PGSC0003DMT400076736	0	100	Glucosyltransferase
Soltu.DM.04G030820.1	1.70783	0.286273	5.96574	2.43524e-09	2.09803e-07	Predicted AT-hook DNA-binding family protein	.	PGSC0003DMT400024250	0	100	AT-hook DNA-binding protein
Soltu.DM.09G022420.1	1.7079	0.356964	4.7845	1.71415e-06	7.75325e-05	oxidoreductase, 2OG-Fe(II) oxygenase family protein	.	PGSC0003DMT400009727	0	100	Oxidoreductase
Soltu.DM.11G007320.1	1.70791	0.341812	4.99665	5.83357e-07	2.97754e-05	FAD/NAD(P)-binding oxidoreductase family protein	GO:0055114, GO:0016491	PGSC0003DMT400005002	0	100	Pyridine nucleotide-disulfide oxidoreductase family protein
Soltu.DM.04G026480.1	1.70962	0.467408	3.65765	0.000254538	0.00577664	hypothetical protein	GO:0009664, GO:0005199	PGSC0003DMT400002040	0	94.918	Extensin (ext)
Soltu.DM.09G024590.1	1.70993	0.451641	3.78604	0.000153065	0.00378494	Acyl-CoA N-acyltransferases (NAT) superfamily protein	GO:0008080	PGSC0003DMT400082122	0	100	N-acetyltransferase
Soltu.DM.03G021180.1	1.70996	0.491507	3.47901	0.000503279	0.0102136	response to low sulfur	.	PGSC0003DMT400001474	0	100	UP-9A
Soltu.DM.02G022950.1	1.71123	0.315234	5.42845	5.68469e-08	3.78774e-06	TRICHOME BIREFRINGENCE-LIKE	.	PGSC0003DMT400003883	0	100	Conserved gene of unknown function
Soltu.DM.05G002310.1	1.71229	0.513283	3.33596	0.000850065	0.0155064	hypothetical protein	.	PGSC0003DMT400064620	4.26e-131	100	Gene of unknown function
Soltu.DM.05G024430.1	1.71764	0.508689	3.37661	0.00073386	0.0137577	glutamate decarboxylase	GO:0016831, GO:0030170, GO:0003824, GO:0019752, GO:0006536, GO:0004351	PGSC0003DMT400034693	0	87.124	Glutamate decarboxylase isoform2
Soltu.DM.05G023690.1	1.72276	0.507832	3.39238	0.000692886	0.013087	pleiotropic drug resistance	GO:0016020	PGSC0003DMT400034130	0	97.545	Pleiotropic drug resistance protein 1
Soltu.DM.03G034660.1	1.72696	0.570231	3.02852	0.00245751	0.0357423	lectin protein kinase family protein	GO:0006468, GO:0004672, GO:0004674, GO:0005524	PGSC0003DMT400014530	0	100	Receptor protein kinase
Soltu.DM.10G004300.1	1.72916	0.290168	5.95915	2.53551e-09	2.17748e-07	alpha/beta-Hydrolases superfamily protein	GO:0003824	PGSC0003DMT400055784	0	100	Epoxide hydrolase
Soltu.DM.10G020810.1	1.72977	0.413273	4.18554	2.84495e-05	0.000906496	Heavy metal transport/detoxification superfamily protein	GO:0030001, GO:0046872	.	.	.	N-acylethanolamine amidohydrolase
Soltu.DM.02G023680.1	1.73521	0.373506	4.64572	3.38893e-06	0.000143695	Seven transmembrane MLO family protein	GO:0016021, GO:0006952	PGSC0003DMT400009212	0	100	Ccaat-binding transcription factor
Soltu.DM.04G021930.1	1.73923	0.565491	3.07562	0.00210068	0.0317651	Cupredoxin superfamily protein	GO:0055114, GO:0005507, GO:0016491, GO:0005576	PGSC0003DMT400014068	0	99.136	Ascorbate oxidase
Soltu.DM.08G027970.1	1.74013	0.494925	3.51596	0.000438171	0.00913205	BTB/POZ domain with WD40/YVTN repeat-like protein	GO:0005515, GO:0051260	PGSC0003DMT400031803	0	100	Potassium channel tetramerization domain-containing protein
Soltu.DM.03G001560.1	1.74326	0.494389	3.52608	0.00042176	0.00889972	Protein kinase family protein with leucine-rich repeat domain	GO:0005515	PGSC0003DMT400068787	0	85.851	Conserved gene of unknown function
Soltu.DM.10G017970.1	1.74456	0.39262	4.44339	8.85542e-06	0.000333645	basic chitinase	GO:0005975, GO:0016998, GO:0004568, GO:0006032, GO:0008061	PGSC0003DMT400069033	0	88.462	Endochitinase 2
Soltu.DM.05G018970.1	1.74526	0.505762	3.45075	0.000559033	0.0109722	xyloglucan endotransglycosylase	GO:0004553, GO:0005618, GO:0010411, GO:0042546, GO:0006073, GO:0048046, GO:0005975, GO:0016762	PGSC0003DMT400036329	0	100	Xyloglucan endotransglycosylase/hydrolase XTH-6
Soltu.DM.08G004800.3	1.74618	0.536882	3.25246	0.00114412	0.0196389	DCD (Development and Cell Death) domain protein	.	PGSC0003DMT400014974	0	100	B2 protein
Soltu.DM.11G015040.1	1.74695	0.336869	5.18585	2.15028e-07	1.25908e-05	Aldolase-type TIM barrel family protein	GO:0004801, GO:0006098, GO:0005975, GO:0003824, GO:0005737	PGSC0003DMT400072044	0	100	Transaldolase
Soltu.DM.02G026410.1	1.74794	0.346391	5.04615	4.50807e-07	2.36801e-05	Thiamine pyrophosphate dependent pyruvate decarboxylase family protein	GO:0030976, GO:0000287, GO:0003824	PGSC0003DMT400078735	0	100	Pyruvate decarboxylase
Soltu.DM.01G028390.1	1.74966	0.592804	2.9515	0.00316232	0.0434911	Cysteine/Histidine-rich C1 domain family protein	.	PGSC0003DMT400074526	0	97.253	CHP-rich zinc finger protein
Soltu.DM.09G009180.1	1.76048	0.598488	2.94155	0.00326574	0.0446412	wall-associated kinase	GO:0005524, GO:0006468, GO:0005509, GO:0030247, GO:0004672	PGSC0003DMT400016627	0	99.94	ATP binding protein
Soltu.DM.12G003390.1	1.76308	0.577859	3.05105	0.00228044	0.0339332	Disease resistance protein (CC-NBS-LRR class) family	GO:0043531	PGSC0003DMT400075439	0	100	Disease resistance protein RPP13
Soltu.DM.07G023590.2	1.76625	0.564435	3.12924	0.0017526	0.0277422	Curculin-like (mannose-binding) lectin family protein	.	PGSC0003DMT400018296	0	99.886	Epidermis-specific secreted glycoprotein EP1
Soltu.DM.09G022590.1	1.76808	0.34341	5.14862	2.62417e-07	1.5072e-05	Protein kinase family protein	GO:0005524, GO:0006468, GO:0004672	PGSC0003DMT400009745	0	100	ATP binding protein
Soltu.DM.10G002820.2	1.77372	0.432309	4.1029	4.08003e-05	0.00123598	phosphoenolpyruvate carboxylase	GO:0008964, GO:0006099, GO:0003824, GO:0015977	PGSC0003DMT400054791	0	100	Phosphoenolpyruvate carboxylase
Soltu.DM.04G019680.1	1.77585	0.557263	3.18674	0.00143885	0.0236332	ammonium transporter 1;2	GO:0072488, GO:0016020, GO:0015696, GO:0008519	PGSC0003DMT400073887	0	100	Ammonium transporter 1 member 2
Soltu.DM.10G002820.1	1.78717	0.436015	4.09887	4.15178e-05	0.00125211	phosphoenolpyruvate carboxylase	GO:0003824, GO:0015977, GO:0008964, GO:0006099	PGSC0003DMT400054791	0	100	Phosphoenolpyruvate carboxylase
Soltu.DM.08G024220.1	1.7896	0.576516	3.10417	0.00190812	0.029675	RING/U-box superfamily protein	.	PGSC0003DMT400067480	0	100	Conserved gene of unknown function
Soltu.DM.02G011100.1	1.78981	0.481834	3.71456	0.000203554	0.00481762	2-oxoglutarate (2OG) and Fe(II)-dependent oxygenase superfamily protein	GO:0055114, GO:0016491	PGSC0003DMT400024385	0	96.799	Gibberellin 3-beta-dioxygenase
Soltu.DM.04G012240.1	1.79602	0.532134	3.37512	0.000737833	0.0138131	12-oxophytodienoate reductase	GO:0003824, GO:0055114, GO:0016491, GO:0010181	PGSC0003DMT400007644	0	100	12-oxophytodienoate reductase
Soltu.DM.08G011960.1	1.79676	0.315017	5.70369	1.1724e-08	8.78554e-07	Chalcone-flavanone isomerase family protein	GO:0016872	PGSC0003DMT400062683	0	100	Conserved gene of unknown function
Soltu.DM.09G001440.2	1.79972	0.512734	3.51005	0.00044802	0.00928724	glutathione S-transferase TAU	GO:0005515	PGSC0003DMT400005557	0	100	Glutathione S-transferase
Soltu.DM.08G000110.1	1.80374	0.371406	4.85652	1.19467e-06	5.63451e-05	hydroxymethylglutaryl-CoA synthase / HMG-CoA synthase / 3-hydroxy-3-methylglutaryl coenzyme A synthase	GO:0003824, GO:0004421, GO:0008299	PGSC0003DMT400032619	0	100	3-hydroxy-3-methylglutaryl coenzyme A synthase
Soltu.DM.09G002960.3	1.80398	0.403217	4.47396	7.67855e-06	0.000295898	2-oxoglutarate (2OG) and Fe(II)-dependent oxygenase superfamily protein	GO:0055114, GO:0016491	PGSC0003DMT400023096	0	97.754	Desacetoxyvindoline 4-hydroxylase
Soltu.DM.08G017460.2	1.8048	0.524357	3.44193	0.000577585	0.0112301	La protein	GO:0005634, GO:0006396, GO:0003676, GO:0003723, GO:1990904	PGSC0003DMT400028097	0	100	Lupus la ribonucleoprotein
Soltu.DM.02G031530.5	1.80901	0.542996	3.33153	0.000863707	0.0157129	Predicted eukaryotic LigT	.	PGSC0003DMT400003616	0	100	Nucleic acid binding protein
Soltu.DM.12G028860.3	1.81111	0.188657	9.60003	7.99238e-22	2.45693e-19	ATP-dependent caseinolytic (Clp) protease/crotonase family protein	GO:0003860	PGSC0003DMT400020300	0	100	Enoyl-CoA hydratase, mitochondrial
Soltu.DM.09G024000.1	1.81288	0.466923	3.8826	0.000103345	0.00271427	carboxyesterase	GO:0016787	PGSC0003DMT400081446	0	100	CXE carboxylesterase
Soltu.DM.10G027470.1	1.81549	0.542194	3.34842	0.000812746	0.0149567	UDP-glycosyltransferase 73B4	GO:0008194	PGSC0003DMT400076693	0	98.529	Glucosyltransferase
Soltu.DM.02G031740.1	1.81589	0.560089	3.24214	0.00118634	0.0201842	Protein of unknown function (DUF1666)	.	PGSC0003DMT400003597	0	100	60S ribosomal protein L34
Soltu.DM.10G022880.1	1.82029	0.451505	4.0316	5.53974e-05	0.00160604	SOUL heme-binding family protein	.	PGSC0003DMT400028623	0	100	Soul heme-binding family protein
Soltu.DM.06G021900.1	1.82173	0.591791	3.07834	0.00208156	0.0315641	glutamate receptor 2.2	GO:0015276, GO:0016020	PGSC0003DMT400068186	0	100	Avr9/Cf-9 rapidly elicited protein 141
Soltu.DM.05G006110.2	1.82327	0.493167	3.69707	0.000218098	0.00510821	Aldolase-type TIM barrel family protein	GO:0003824, GO:0005975, GO:0016857	PGSC0003DMT400059351	2.95e-145	100	Ribulose-phosphate 3-epimerase, cytoplasmic isoform
Soltu.DM.06G022980.1	1.82651	0.471686	3.87231	0.000107809	0.00281238	oxidative stress	.	PGSC0003DMT400042531	0	100	Conserved gene of unknown function
Soltu.DM.02G031530.2	1.83192	0.557233	3.28754	0.00101068	0.0177539	Predicted eukaryotic LigT	.	PGSC0003DMT400003615	0	100	Nucleic acid binding protein
Soltu.DM.02G031530.3	1.83192	0.557233	3.28754	0.00101068	0.0177539	Predicted eukaryotic LigT	.	PGSC0003DMT400003615	0	100	Nucleic acid binding protein
Soltu.DM.02G020430.2	1.83567	0.569064	3.22577	0.00125633	0.0212017	WRKY DNA-binding protein	GO:0006355, GO:0003700, GO:0043565	PGSC0003DMT400042400	0	100	WRKY protein
Soltu.DM.06G029960.1	1.83605	0.587	3.12786	0.00176083	0.0278562	arogenate dehydratase	GO:0009094, GO:0004664	PGSC0003DMT400018339	0	100	Arogenate dehydratase
Soltu.DM.03G032080.1	1.83838	0.548342	3.35261	0.000800544	0.0147825	RING/U-box superfamily protein	.	PGSC0003DMT400036885	0	100	Zinc finger protein
Soltu.DM.12G028860.1	1.83846	0.200557	9.16675	4.87493e-20	1.37371e-17	ATP-dependent caseinolytic (Clp) protease/crotonase family protein	GO:0003860	PGSC0003DMT400020300	0	100	Enoyl-CoA hydratase, mitochondrial
Soltu.DM.07G021830.1	1.83908	0.56424	3.25938	0.00111654	0.0192387	disease resistance family protein / LRR family protein	GO:0005515	PGSC0003DMT400044688	0	100	Serine/threonine-protein kinase bri1
Soltu.DM.01G042590.1	1.84215	0.253158	7.27667	3.42155e-13	4.89735e-11	alpha/beta-Hydrolases superfamily protein	.	.	.	.	N-acylethanolamine amidohydrolase
Soltu.DM.09G002960.4	1.84418	0.414367	4.45059	8.56327e-06	0.000323991	2-oxoglutarate (2OG) and Fe(II)-dependent oxygenase superfamily protein	GO:0055114, GO:0016491	PGSC0003DMT400023096	0	97.754	Desacetoxyvindoline 4-hydroxylase
Soltu.DM.02G028310.2	1.84611	0.434882	4.24508	2.18514e-05	0.000726291	WRKY DNA-binding protein	GO:0006355, GO:0043565, GO:0003700	PGSC0003DMT400064255	0	100	WRKY domain class transcription factor
Soltu.DM.11G002260.1	1.84764	0.595229	3.10408	0.00190871	0.029675	elicitor-activated gene 3-2	GO:0055114, GO:0008270, GO:0016491	PGSC0003DMT400040518	0	99.813	Cinnamyl alcohol dehydrogenase
Soltu.DM.05G001830.1	1.85119	0.426579	4.33962	1.42731e-05	0.000504069	conserved peptide upstream open reading frame	.	.	.	.	N-acylethanolamine amidohydrolase
Soltu.DM.04G022150.1	1.85447	0.58179	3.18753	0.00143493	0.023583	Cupredoxin superfamily protein	GO:0055114, GO:0005507, GO:0016491, GO:0005576	PGSC0003DMT400014068	0	99.942	Ascorbate oxidase
Soltu.DM.06G018890.1	1.85515	0.504421	3.67779	0.000235262	0.00544422	GHMP kinase family protein	.	PGSC0003DMT400024100	0	86.107	Phosphomevalonate kinase
Soltu.DM.02G018260.3	1.85624	0.352134	5.27141	1.3538e-07	8.34234e-06	alternative NAD(P)H dehydrogenase	GO:0016491, GO:0055114	PGSC0003DMT400057603	0	100	Rotenone-insensitive NADH-ubiquinone oxidoreductase, mitochondrial
Soltu.DM.08G023700.1	1.85713	0.342222	5.42667	5.74143e-08	3.81615e-06	Bifunctional inhibitor/lipid-transfer protein/seed storage 2S albumin superfamily protein	.	PGSC0003DMT400067430	2.64e-169	100	Conserved gene of unknown function
Soltu.DM.09G001580.1	1.85749	0.477185	3.89261	9.91733e-05	0.00262508	S-locus lectin protein kinase family protein	GO:0048544, GO:0005524, GO:0006468, GO:0004672, GO:0004674	PGSC0003DMT400062337	0	99.698	Receptor protein kinase zmpk1
Soltu.DM.12G026270.1	1.86103	0.421584	4.41439	1.01296e-05	0.000372825	jasmonate-zim-domain protein	.	PGSC0003DMT400007592	0	100	Jasmonate ZIM-domain protein 1
Soltu.DM.07G021690.1	1.86726	0.45546	4.09971	4.13666e-05	0.00124894	heat shock transcription factor A4A	GO:0043565, GO:0003700, GO:0042025, GO:0006355	PGSC0003DMT400044683	0	100	Heat shock factor protein
Soltu.DM.06G000380.1	1.86849	0.345591	5.40665	6.42161e-08	4.2267e-06	P-glycoprotein	GO:0042626, GO:0055085, GO:0005524, GO:0016887, GO:0016021	PGSC0003DMT400018820	0	100	Multidrug/pheromone exporter, MDR family, ABC transporter family
Soltu.DM.02G018260.1	1.87035	0.355529	5.26076	1.4346e-07	8.78029e-06	alternative NAD(P)H dehydrogenase	GO:0016491, GO:0055114	PGSC0003DMT400057603	0	100	Rotenone-insensitive NADH-ubiquinone oxidoreductase, mitochondrial
Soltu.DM.12G029590.1	1.87063	0.41442	4.51385	6.36606e-06	0.000251307	FAD/NAD(P)-binding oxidoreductase family protein	GO:0071949	PGSC0003DMT400039732	4.58e-167	99.083	Monooxygenase
Soltu.DM.05G014640.1	1.87245	0.639369	2.92859	0.00340498	0.0460158	Protein kinase superfamily protein	GO:0006468, GO:0004672, GO:0005524	PGSC0003DMT400005987	0	100	Avr9/Cf-9 induced kinase 1
Soltu.DM.08G004500.1	1.87431	0.392143	4.77966	1.75588e-06	7.9167e-05	1-aminocyclopropane-1-carboxylic acid (acc) synthase	GO:0003824, GO:0030170, GO:0009058	PGSC0003DMT400014932	0	100	ACC synthase
Soltu.DM.07G028450.1	1.8749	0.560959	3.3423	0.00083086	0.0152279	NAC domain containing protein	GO:0006355, GO:0003677	PGSC0003DMT400090327	0	100	NAC domain protein
Soltu.DM.03G022970.1	1.87657	0.512113	3.66436	0.000247961	0.00566541	Leucine-rich repeat protein kinase family protein	GO:0005515, GO:0005524, GO:0004672, GO:0006468	PGSC0003DMT400023418	0	100	ATP binding protein
Soltu.DM.03G035840.1	1.88646	0.352772	5.34754	8.91591e-08	5.72906e-06	oxidative stress	.	PGSC0003DMT400006472	0	100	Conserved gene of unknown function
Soltu.DM.03G018700.1	1.88784	0.381265	4.95152	7.36352e-07	3.68885e-05	GRAM domain-containing protein / ABA-responsive protein-related	.	PGSC0003DMT400026369	0	100	Avr9/Cf-9 rapidly elicited protein 140
Soltu.DM.02G004910.1	1.89188	0.616913	3.06668	0.00216448	0.0325298	hydroxy methylglutaryl CoA reductase	GO:0005515, GO:0008299, GO:0015936, GO:0016616, GO:0055114, GO:0004420	PGSC0003DMT400008902	0	100	3-hydroxy-3-methylglutaryl coenzyme A reductase
Soltu.DM.06G022180.2	1.89193	0.346836	5.45482	4.90238e-08	3.30721e-06	alanine aminotransferas	GO:0009058, GO:0003824, GO:0030170	PGSC0003DMT400012549	0	100	Alanine aminotransferase
Soltu.DM.12G001480.1	1.89401	0.49344	3.83837	0.000123853	0.00317883	drought-induced	.	PGSC0003DMT400011987	2.27e-154	100	Conserved gene of unknown function
Soltu.DM.05G016630.1	1.89588	0.440381	4.30509	1.66918e-05	0.00057965	Cysteine-rich TM module stress tolerance domain containing protein	.	PGSC0003DMT400050367	8.06e-113	100	Conserved gene of unknown function
Soltu.DM.03G022020.1	1.8991	0.372503	5.09822	3.4286e-07	1.89287e-05	Yippee family putative zinc-binding protein	.	PGSC0003DMT400047644	5.3e-171	100	Fad NAD binding oxidoreductases
Soltu.DM.06G003270.1	1.90103	0.145175	13.0947	3.53002e-39	4.7747e-36	PDI-like 1-1	GO:0003756, GO:0045454	PGSC0003DMT400010624	0	100	Protein disulfide isomerase
Soltu.DM.11G006370.1	1.90308	0.314715	6.047	1.47565e-09	1.31747e-07	GHMP kinase family protein	GO:0005524, GO:0008299, GO:0005829, GO:0016831, GO:0019287, GO:0004163	PGSC0003DMT400061600	0	100	Mevalonate disphosphate decarboxylase
Soltu.DM.12G000900.1	1.90384	0.627444	3.03427	0.00241117	0.0352628	receptor like protein	GO:0005515	PGSC0003DMT400014127	0	99.861	Cf-2.2
Soltu.DM.10G017040.1	1.90583	0.48618	3.92	8.85473e-05	0.00238584	Disease resistance-responsive (dirigent-like protein) family protein	.	PGSC0003DMT400056481	0	100	Conserved gene of unknown function
Soltu.DM.04G013790.1	1.90604	0.43772	4.35447	1.33387e-05	0.000477041	Protein of unknown function (DUF1645)	.	PGSC0003DMT400008416	0	100	Conserved gene of unknown function
Soltu.DM.01G032300.1	1.90659	0.47089	4.04892	5.14555e-05	0.00150906	BON association protein	.	PGSC0003DMT400071403	0	100	Conserved gene of unknown function
Soltu.DM.10G003300.1	1.90713	0.261267	7.29954	2.88748e-13	4.22228e-11	glutathione S-transferase TAU	GO:0005515	PGSC0003DMT400054729	0	100	Glutathione S-transferase
Soltu.DM.05G023720.1	1.90806	0.461826	4.13156	3.60314e-05	0.00111269	pleiotropic drug resistance	GO:0016887, GO:0016020, GO:0005524	PGSC0003DMT400034130	0	96.351	Pleiotropic drug resistance protein 1
Soltu.DM.12G006640.1	1.91292	0.450748	4.24389	2.1968e-05	0.000729176	Predicted AT-hook DNA-binding family protein	GO:0003680	PGSC0003DMT400005182	0	100	AT-hook1 protein
Soltu.DM.01G024680.1	1.92121	0.237318	8.09549	5.70343e-16	1.10207e-13	DNAJ heat shock family protein	GO:0006457, GO:0051082	PGSC0003DMT400023249	0	100	Chaperone protein dnaJ
Soltu.DM.03G016600.1	1.92473	0.449291	4.28393	1.83624e-05	0.000628785	peptidoglycan-binding LysM domain-containing protein	.	PGSC0003DMT400037108	0	100	Conserved gene of unknown function
Soltu.DM.02G031620.1	1.92536	0.369998	5.2037	1.95358e-07	1.14887e-05	Calcium-binding EF-hand family protein	GO:0005509	PGSC0003DMT400003363	0	99.817	SDG14 (SET DOMAIN PROTEIN 14)
Soltu.DM.04G007550.1	1.92598	0.573106	3.3606	0.000777737	0.0144208	Acyl-CoA N-acyltransferases (NAT) superfamily protein	GO:0008080	PGSC0003DMT400089399	0	100	Conserved gene of unknown function
Soltu.DM.12G025620.1	1.92641	0.614043	3.13725	0.00170539	0.0271378	myo-inositol oxygenase	GO:0019310, GO:0055114, GO:0050113, GO:0005506, GO:0005737	PGSC0003DMT400000780	0	100	Myo-inositol oxygenase
Soltu.DM.03G025110.2	1.9296	0.336813	5.72899	1.01033e-08	7.69898e-07	peptidemethionine sulfoxide reductase	GO:0055114, GO:0008113	PGSC0003DMT400039382	0	100	Peptide methionine sulfoxide reductase
Soltu.DM.03G025110.1	1.93055	0.336683	5.73403	9.80734e-09	7.51581e-07	peptidemethionine sulfoxide reductase	GO:0055114, GO:0008113	PGSC0003DMT400039382	0	100	Peptide methionine sulfoxide reductase
Soltu.DM.S000060.1	1.93493	0.597185	3.24009	0.00119494	0.0202795	glutamate decarboxylase	GO:0003824, GO:0016831, GO:0030170, GO:0019752, GO:0004351, GO:0006536	PGSC0003DMT400058594	0	93.173	Glutamate decarboxylase isoform3
Soltu.DM.10G029960.1	1.93651	0.334185	5.79473	6.84304e-09	5.39702e-07	cytochrome P450, family 98, subfamily A, polypeptide	GO:0005506, GO:0020037, GO:0055114, GO:0016705	PGSC0003DMT400018493	0	100	P-coumaroyl quinate/shikimate 3'-hydroxylase
Soltu.DM.03G000530.1	1.94589	0.314888	6.17964	6.42491e-10	6.07716e-08	cellulose synthase like G1	GO:0030244, GO:0016760, GO:0016020	PGSC0003DMT400034853	0	100	Cellulose synthase
Soltu.DM.07G016290.1	1.94698	0.496797	3.91906	8.88937e-05	0.00239279	chitin elicitor receptor kinase	.	PGSC0003DMT400001799	0	100	LYK2
Soltu.DM.10G014940.1	1.94925	0.630292	3.09262	0.00198398	0.0305055	S-adenosyl-L-methionine-dependent methyltransferases superfamily protein	GO:0008171	PGSC0003DMT400015899	0	100	Caffeoyl-CoA O-methyltransferase 5
Soltu.DM.11G001100.1	1.94966	0.353444	5.51618	3.46446e-08	2.39695e-06	cysteine-rich RLK (RECEPTOR-like protein kinase)	GO:0004672, GO:0006468, GO:0005524	.	.	.	N-acylethanolamine amidohydrolase
Soltu.DM.10G017990.1	1.95263	0.337826	5.77998	7.47106e-09	5.84125e-07	basic chitinase	GO:0016998, GO:0004568, GO:0005975, GO:0008061, GO:0006032	PGSC0003DMT400022685	0	91.034	Endochitinase
Soltu.DM.01G002670.1	1.96062	0.561533	3.49154	0.00048024	0.00982712	syntaxin of plants	GO:0016192, GO:0005484, GO:0016020, GO:0006886	PGSC0003DMT400054965	0	100	PEN1
Soltu.DM.09G026190.1	1.96437	0.565371	3.47448	0.00051185	0.0103256	2-oxoglutarate (2OG) and Fe(II)-dependent oxygenase superfamily protein	GO:0016491, GO:0055114	PGSC0003DMT400044239	0	100	E8 protein homolog
Soltu.DM.12G023340.1	1.96636	0.335352	5.86358	4.53004e-09	3.71353e-07	ethylene-forming enzyme	GO:0055114, GO:0016491	PGSC0003DMT400036081	0	100	1-aminocyclopropane-1-carboxylate oxidase 2
Soltu.DM.11G021250.1	1.96679	0.410292	4.79364	1.63779e-06	7.45886e-05	conserved hypothetical protein	.	PGSC0003DMT400068257	0	100	Conserved gene of unknown function
Soltu.DM.04G032340.1	1.96723	0.490729	4.00878	6.10323e-05	0.00174529	conserved hypothetical protein	.	PGSC0003DMT400012663	0	100	Conserved gene of unknown function
Soltu.DM.07G022460.1	1.96734	0.320479	6.13875	8.31726e-10	7.742e-08	glutathione S-transferase TAU	GO:0005515	PGSC0003DMT400079841	0	100	Glutathione S-transferase/peroxidase
Soltu.DM.07G022490.1	1.96734	0.320479	6.13875	8.31726e-10	7.742e-08	glutathione S-transferase TAU	GO:0005515	PGSC0003DMT400079841	0	100	Glutathione S-transferase/peroxidase
Soltu.DM.01G044850.2	1.96833	0.669914	2.93818	0.00330149	0.0450388	RING/U-box superfamily protein	.	PGSC0003DMT400032735	0	100	Ring finger protein
Soltu.DM.09G030260.1	1.97446	0.316093	6.24647	4.1984e-10	4.10018e-08	cytochrome P450, family 83, subfamily B, polypeptide	GO:0005506, GO:0020037, GO:0055114, GO:0016705	PGSC0003DMT400080921	0	100	Conserved gene of unknown function
Soltu.DM.03G036390.1	1.98475	0.386797	5.13125	2.87831e-07	1.61698e-05	Protein kinase superfamily protein	GO:0006468, GO:0004672, GO:0005524	PGSC0003DMT400006390	0	100	ATP binding protein
Soltu.DM.01G028050.1	1.98744	0.48121	4.13009	3.62617e-05	0.00111737	O-fucosyltransferase family protein	.	PGSC0003DMT400064979	0	100	Axi 1 protein
Soltu.DM.08G025720.1	1.98856	0.226037	8.79752	1.39877e-18	3.31927e-16	cytochrome P450, family 706, subfamily A, polypeptide	GO:0055114, GO:0020037, GO:0005506, GO:0016705	PGSC0003DMT400010109	0	96.325	Cytochrome P450
Soltu.DM.01G041280.1	1.98956	0.448762	4.43344	9.27397e-06	0.000346519	germin-like protein	GO:0045735, GO:0030145	PGSC0003DMT400047065	0	100	Germin
Soltu.DM.08G024680.1	1.99237	0.36765	5.41921	5.98633e-08	3.95947e-06	Cytochrome P450 superfamily protein	GO:0005506, GO:0020037, GO:0055114, GO:0016705	PGSC0003DMT400012312	0	99.905	CYP92B3
Soltu.DM.10G020700.1	2.00297	0.670432	2.98759	0.0028119	0.0396364	GRAS family transcription factor family protein	.	PGSC0003DMT400049448	0	99.882	DELLA protein GAI
Soltu.DM.01G043990.1	2.00388	0.382818	5.23455	1.65385e-07	9.85463e-06	actin	.	PGSC0003DMT400076499	0	100	Actin-101
Soltu.DM.02G023850.1	2.00572	0.677544	2.96029	0.00307353	0.0425871	flavanone 3-hydroxylase	GO:0016491, GO:0055114	PGSC0003DMT400009175	0	100	Flavanone 3 beta-hydroxylase
Soltu.DM.11G002250.1	2.01555	0.588223	3.42651	0.000611392	0.0117656	elicitor-activated gene 3-2	GO:0008270, GO:0055114, GO:0016491	PGSC0003DMT400040522	0	99.841	10-hydroxygeraniol oxidoreductase
Soltu.DM.08G014680.1	2.01693	0.528572	3.81582	0.000135731	0.003422	Polyketide cyclase/dehydrase and lipid transport superfamily protein	.	PGSC0003DMT400011423	0	100	Conserved gene of unknown function
Soltu.DM.09G005710.1	2.01797	0.5036	4.00709	6.14713e-05	0.00175414	PHE ammonia lyase	GO:0006559, GO:0003824, GO:0016841, GO:0005737	PGSC0003DMT400055531	0	98.935	Phenylalanine ammonia-lyase
Soltu.DM.01G029040.1	2.01838	0.350588	5.75712	8.55636e-09	6.61333e-07	glutathione S-transferase tau	GO:0005515	PGSC0003DMT400004531	0	100	Glutathione S-transferase T3
Soltu.DM.05G001520.1	2.01915	0.584554	3.45418	0.000551979	0.0108835	delta(3), delta(2)-enoyl CoA isomerase	GO:0003824	PGSC0003DMT400050550	0	100	Enoyl-CoA hydratase/isomerase family protein
Soltu.DM.04G005970.1	2.02462	0.42256	4.79131	1.65692e-06	7.53327e-05	NAC (No Apical Meristem) domain transcriptional regulator superfamily protein	GO:0006355, GO:0003677	PGSC0003DMT400082472	0	100	NAC domain protein
Soltu.DM.10G023750.1	2.02966	0.296081	6.85507	7.12752e-12	8.34691e-10	Glutathione S-transferase family protein	GO:0005515	PGSC0003DMT400028714	0	99.578	Glutathione S-transferase omega
Soltu.DM.02G033060.1	2.04044	0.699426	2.91731	0.00353069	0.0474007	Glycosyl hydrolase superfamily protein	GO:0005975, GO:0004553	PGSC0003DMT400001398	0	100	Glucan endo-1,3-beta-glucosidase, acidic isoform GI9
Soltu.DM.08G011580.1	2.04626	0.258381	7.91953	2.38402e-15	4.2152e-13	Pectin lyase-like superfamily protein	GO:0005975, GO:0004650	PGSC0003DMT400008955	0	96.753	Polygalacturonase
Soltu.DM.12G028260.1	2.04639	0.571577	3.58024	0.000343273	0.00745882	RING membrane-anchor	GO:0046872	PGSC0003DMT400020495	0	100	Rnf5
Soltu.DM.05G019730.1	2.05089	0.309811	6.61981	3.59672e-11	3.92332e-09	chitinase A	GO:0004553, GO:0005975	PGSC0003DMT400084224	0	100	Acidic endochitinase
Soltu.DM.01G043980.1	2.0509	0.443455	4.62483	3.74902e-06	0.000157238	actin-11	.	PGSC0003DMT400076501	0	100	Actin-101
Soltu.DM.06G024540.1	2.05181	0.706493	2.90422	0.00368172	0.0487523	4-coumarate:CoA ligase	GO:0003824	PGSC0003DMT400074444	0	100	4-coumarate--CoA ligase 2
Soltu.DM.05G021430.1	2.05431	0.417071	4.92555	8.41217e-07	4.12257e-05	RAB GTPase homolog H1E	GO:0005525, GO:0003924	PGSC0003DMT400018619	0	100	GTP-binding protein
Soltu.DM.02G004130.1	2.05463	0.364085	5.64329	1.66835e-08	1.21979e-06	APS reductase	GO:0019419, GO:0055114, GO:0003824, GO:0016671	PGSC0003DMT400051168	0	100	Adenylyl-sulfate reductase
Soltu.DM.04G007800.1	2.05511	0.248612	8.26632	1.38153e-16	2.81001e-14	hypothetical protein	.	PGSC0003DMT400027943	2.15e-144	100	Gene of unknown function
Soltu.DM.03G011420.1	2.05626	0.570877	3.60193	0.000315866	0.00693572	Transmembrane amino acid transporter family protein	.	PGSC0003DMT400080764	0	100	Proline transporter
Soltu.DM.07G013940.1	2.06086	0.499791	4.12345	3.73246e-05	0.00114479	UDP-Glycosyltransferase superfamily protein	GO:0008194	PGSC0003DMT400085061	0	100	Glucosyltransferase
Soltu.DM.09G024090.1	2.06471	0.62664	3.29489	0.000984589	0.0174657	Probable membrane-associated kinase regulator	.	PGSC0003DMT400081453	0	100	Conserved gene of unknown function
Soltu.DM.01G006850.1	2.06697	0.671175	3.07962	0.00207262	0.0314992	alpha/beta-Hydrolases superfamily protein	.	PGSC0003DMT400030553	0	100	Conserved gene of unknown function
Soltu.DM.06G023140.1	2.07439	0.261741	7.92533	2.2754e-15	4.04961e-13	PLAC8 family protein	.	PGSC0003DMT400042614	0	100	Uncharacterized Cys-rich domain
Soltu.DM.03G036150.1	2.08568	0.68203	3.05805	0.00222781	0.0333201	phosphate starvation-induced gene	GO:0016791	PGSC0003DMT400012344	1.88e-149	79.204	Phosphatase
Soltu.DM.11G026500.1	2.088	0.59962	3.4822	0.000497311	0.0101152	C2H2 and C2HC zinc fingers superfamily protein	.	PGSC0003DMT400040206	0	97.093	ZPT2-13
Soltu.DM.12G021020.3	2.08977	0.589609	3.54434	0.000393603	0.00841055	farnesyl diphosphate synthase	GO:0008299	PGSC0003DMT400076602	0	100	Farnesyl pyrophosphate synthase
Soltu.DM.03G003950.1	2.09051	0.685081	3.05148	0.00227713	0.0339129	cytochrome BC1 synthesis	GO:0005524	PGSC0003DMT400058159	0	89.031	ATP binding protein
Soltu.DM.03G003950.2	2.09051	0.685081	3.05148	0.00227713	0.0339129	cytochrome BC1 synthesis	GO:0005524	PGSC0003DMT400058159	0	89.031	ATP binding protein
Soltu.DM.09G024250.1	2.09305	0.406251	5.15212	2.57563e-07	1.48266e-05	receptor-like protein kinase	GO:0048544, GO:0005524, GO:0006468, GO:0004674, GO:0004672	PGSC0003DMT400081462	0	100	Conserved gene of unknown function
Soltu.DM.10G020990.1	2.0939	0.398794	5.25057	1.51626e-07	9.22805e-06	PHE ammonia lyase	GO:0005737, GO:0016841, GO:0003824, GO:0006559	PGSC0003DMT400080548	0	100	Phenylalanine ammonia-lyase
Soltu.DM.12G029500.1	2.09493	0.335839	6.23791	4.43443e-10	4.29964e-08	FAD/NAD(P)-binding oxidoreductase family protein	GO:0071949	PGSC0003DMT400039732	2.16e-155	96.942	Monooxygenase
Soltu.DM.09G027690.1	2.10409	0.513194	4.09999	4.13167e-05	0.00124883	MLP-like protein	GO:0006952, GO:0010427, GO:0038023, GO:0004864, GO:0009738	PGSC0003DMT400003777	0	99.788	Ribonucleoprotein, chloroplast
Soltu.DM.08G015220.1	2.11738	0.598537	3.53759	0.000403791	0.00860107	Ankyrin repeat family protein	GO:0005515	PGSC0003DMT400011023	0	94.253	Ankyrin repeat-containing protein
Soltu.DM.07G000460.1	2.11789	0.354619	5.97229	2.33947e-09	2.02844e-07	MLP-like protein	GO:0006952	PGSC0003DMT400008278	0	100	Conserved gene of unknown function
Soltu.DM.11G004860.1	2.11801	0.352768	6.00398	1.9254e-09	1.70215e-07	2-oxoglutarate (2OG) and Fe(II)-dependent oxygenase superfamily protein	GO:0055114, GO:0016491	PGSC0003DMT400070302	0	100	Leucoanthocyanidin dioxygenase
Soltu.DM.02G019400.1	2.11984	0.61405	3.45224	0.00055596	0.0109381	terpene synthase-like sequence-1,8-cineole	GO:0010333, GO:0000287, GO:0016829	PGSC0003DMT400055897	0	100	(-)-a-terpineol synthase
Soltu.DM.09G004560.1	2.12162	0.457768	4.6347	3.5745e-06	0.000151089	hypothetical protein	.	PGSC0003DMT400007071	0	100	VQ motif-containing protein
Soltu.DM.08G024000.1	2.12783	0.326173	6.52361	6.86331e-11	7.28103e-09	FAD/NAD(P)-binding oxidoreductase family protein	GO:0071949	PGSC0003DMT400067462	0	100	Monoxygenase
Soltu.DM.05G005070.1	2.13293	0.525805	4.05649	4.98146e-05	0.00147277	ribonuclease	GO:0033897, GO:0003723	.	.	.	N-acylethanolamine amidohydrolase
Soltu.DM.11G010780.1	2.13309	0.620542	3.43746	0.000587192	0.0113543	2-oxoglutarate (2OG) and Fe(II)-dependent oxygenase superfamily protein	GO:0055114, GO:0016491	PGSC0003DMT400074657	0	99.828	2-oxoglutarate-dependent dioxygenase
Soltu.DM.03G011680.1	2.13449	0.71499	2.98534	0.00283259	0.0398477	receptor-like protein kinase	GO:0005524, GO:0048544, GO:0004674, GO:0004672, GO:0006468	PGSC0003DMT400047494	0	100	Serine-threonine protein kinase, plant-type
Soltu.DM.12G007470.1	2.13868	0.239411	8.93309	4.14274e-19	1.06733e-16	carboxyesterase	GO:0016787	PGSC0003DMT400048357	0	100	Pepper esterase
Soltu.DM.11G002820.1	2.14857	0.578929	3.71128	0.000206216	0.00486359	UDP-Glycosyltransferase superfamily protein	GO:0008194	PGSC0003DMT400041755	0	100	Anthocyanidine rhamnosyl-transferase
Soltu.DM.04G030320.1	2.14997	0.362398	5.93261	2.98165e-09	2.51276e-07	hypothetical protein	.	PGSC0003DMT400079242	0	100	PTP-1
Soltu.DM.01G045800.1	2.15251	0.504307	4.26824	1.97017e-05	0.000667025	Leucine-rich receptor-like protein kinase family protein	GO:0004672, GO:0006468, GO:0005515, GO:0005524	PGSC0003DMT400013077	0	100	Proline iminopeptidase
Soltu.DM.06G028260.1	2.1537	0.718164	2.9989	0.00270957	0.0386192	Aluminium activated malate transporter family protein	GO:0015743	PGSC0003DMT400069527	0	100	Conserved gene of unknown function
Soltu.DM.01G001850.1	2.15587	0.544893	3.9565	7.6057e-05	0.00209095	peroxidase	GO:0004601, GO:0042744, GO:0055114, GO:0020037, GO:0006979	PGSC0003DMT400082008	0	100	Peroxidase
Soltu.DM.07G014050.1	2.16391	0.717335	3.01659	0.00255632	0.0368237	VQ motif-containing protein	.	PGSC0003DMT400030663	0	100	VQ motif-containing protein
Soltu.DM.02G022960.1	2.16825	0.65194	3.32584	0.000881538	0.0159835	basic chitinase	GO:0016998, GO:0004568, GO:0005975, GO:0006032	PGSC0003DMT400003888	0	100	Chitinase 134
Soltu.DM.10G015840.1	2.17204	0.341042	6.36883	1.90473e-10	1.91549e-08	NmrA-like negative transcriptional regulator family protein	.	PGSC0003DMT400084271	0	100	Isoflavone reductase homolog
Soltu.DM.06G030570.1	2.17494	0.230934	9.41803	4.59641e-21	1.38158e-18	Methyltransferase-related protein	.	PGSC0003DMT400008688	4.8e-151	100	Conserved gene of unknown function
Soltu.DM.01G030970.2	2.18052	0.609888	3.57528	0.000349853	0.00758351	Proteasome component (PCI) domain protein	.	PGSC0003DMT400067027	0	100	COP9 signalosome complex subunit 7
Soltu.DM.03G026390.1	2.18312	0.481799	4.53118	5.86559e-06	0.000233347	Protein of unknown function (DUF1645)	.	PGSC0003DMT400046621	0	100	Calmodulin-binding protein
Soltu.DM.12G007870.1	2.18715	0.730376	2.99455	0.00274846	0.0391034	osmotin	.	PGSC0003DMT400010891	0	100	Thaumatin
Soltu.DM.04G032570.1	2.18721	0.659567	3.31613	0.000912749	0.0164392	ZCF37	.	PGSC0003DMT400027544	0	100	Conserved gene of unknown function
Soltu.DM.07G027820.1	2.19125	0.583902	3.75277	0.000174892	0.00422427	Chaperone DnaJ-domain superfamily protein	.	PGSC0003DMT400056985	0	100	Chaperone protein DNAj
Soltu.DM.09G027090.1	2.19292	0.387371	5.66103	1.5047e-08	1.10612e-06	peptide transporter	GO:0022857, GO:0016020, GO:0055085	PGSC0003DMT400044306	0	100	Oligopeptide transporter
Soltu.DM.02G018310.1	2.19445	0.321751	6.82034	9.08222e-12	1.0455e-09	oxidoreductase, zinc-binding dehydrogenase family protein	GO:0016491, GO:0055114	PGSC0003DMT400057743	0	97.849	NADPH quinone oxidoreductase
Soltu.DM.02G019240.1	2.19758	0.444973	4.93867	7.86559e-07	3.9114e-05	S-locus lectin protein kinase family protein	GO:0048544, GO:0005524, GO:0004674, GO:0004672, GO:0006468	PGSC0003DMT400036030	0	100	S-locus-specific glycoprotein S6
Soltu.DM.09G025630.1	2.19867	0.597724	3.67841	0.000234695	0.00543731	Protein kinase superfamily protein	GO:0006468, GO:0004672, GO:0005524	PGSC0003DMT400015590	0	100	Serine-threonine protein kinase, plant-type
Soltu.DM.03G030760.1	2.20414	0.420857	5.23727	1.62968e-07	9.7752e-06	blue-copper-binding protein	GO:0009055	PGSC0003DMT400001664	0	100	NtEIG-A1 protein
Soltu.DM.01G005820.1	2.2093	0.441884	4.99973	5.74095e-07	2.93581e-05	F-box family protein	GO:0005515	PGSC0003DMT400097155	0	100	F-box family protein
Soltu.DM.11G005770.1	2.21093	0.690473	3.20206	0.0013645	0.0226457	UDP-Glycosyltransferase superfamily protein	GO:0008194	PGSC0003DMT400053854	0	99.25	Glucosyl/glucuronosyl transferases
Soltu.DM.06G014010.1	2.21801	0.394036	5.62895	1.81306e-08	1.31847e-06	P-loop containing nucleoside triphosphate hydrolases superfamily protein	GO:0005524	PGSC0003DMT400013962	0	100	ATP binding protein
Soltu.DM.01G047130.1	2.22213	0.605458	3.67016	0.000242395	0.00556645	UDP-glucosyl transferase 73B3	GO:0008194	PGSC0003DMT400066569	0	100	UDP-glucose:glucosyltransferase
Soltu.DM.04G034260.1	2.22281	0.25855	8.59721	8.16766e-18	1.85617e-15	Protein of unknown function (DUF1645)	.	PGSC0003DMT400020634	0	100	Pheromone receptor
Soltu.DM.05G019270.1	2.2262	0.65405	3.40371	0.000664778	0.0126378	cytochrome p450 78a9	GO:0005506, GO:0020037, GO:0055114, GO:0016705	PGSC0003DMT400035609	0	100	Cytochrome P450
Soltu.DM.12G006980.1	2.22681	0.161859	13.7577	4.5788e-43	7.74161e-40	UDP-glucosyl transferase 85A2	GO:0008194	PGSC0003DMT400022063	0	94.323	Glycosyltransferase
Soltu.DM.12G004760.1	2.23496	0.523264	4.27119	1.9443e-05	0.000659113	NB-ARC domain-containing disease resistance protein	GO:0043531	PGSC0003DMT400075375	0	99.894	Disease resistance protein RPM1
Soltu.DM.07G001670.1	2.23624	0.748722	2.98674	0.00281971	0.0396872	BAK1-interacting receptor-like kinase	GO:0004672, GO:0006468, GO:0005524	PGSC0003DMT400070664	0	100	Leucine-rich repeat family protein
Soltu.DM.06G021110.1	2.23768	0.648977	3.44802	0.000564717	0.0110621	beta-fructofuranosidase	GO:0005975, GO:0004553	PGSC0003DMT400083254	0	99.934	Beta-fructofuranosidase, cell wall isozyme
Soltu.DM.12G025910.1	2.23903	0.488412	4.58431	4.55484e-06	0.000186411	calmodulin-binding family protein	.	PGSC0003DMT400000882	0	100	Calmodulin binding protein
Soltu.DM.01G002190.1	2.23972	0.618063	3.62378	0.000290332	0.00646425	2-oxoglutarate (2OG) and Fe(II)-dependent oxygenase superfamily protein	GO:0055114, GO:0016491	PGSC0003DMT400081914	1.01e-157	99.032	Oxidoreductase, 2OG-Fe(II) oxygenase family protein
Soltu.DM.05G021610.1	2.24121	0.403445	5.55519	2.77312e-08	1.95361e-06	alpha/beta-Hydrolases superfamily protein	GO:0016787	PGSC0003DMT400018674	0	100	CXE carboxylesterase
Soltu.DM.07G021670.1	2.24689	0.542236	4.14375	3.41668e-05	0.00106117	S-locus lectin protein kinase family protein	GO:0048544	PGSC0003DMT400044674	0	100	S-locus-specific glycoprotein
Soltu.DM.01G041960.1	2.25602	0.648783	3.47732	0.000506458	0.0102508	HSP20-like chaperones superfamily protein	.	PGSC0003DMT400053402	0	100	Heat-shock protein
Soltu.DM.01G033970.1	2.2619	0.554404	4.07988	4.50588e-05	0.00134391	ferric reduction oxidase	GO:0055114, GO:0016491	PGSC0003DMT400000536	0	100	Ferric-chelate reductase
Soltu.DM.10G028030.1	2.27075	0.556559	4.07998	4.50398e-05	0.00134391	conserved hypothetical protein	.	PGSC0003DMT400021086	0	99.821	Conserved gene of unknown function
Soltu.DM.05G003270.1	2.28039	0.508595	4.48369	7.33621e-06	0.000283919	myb domain protein	.	PGSC0003DMT400037716	0	100	MYB transcription factor MYB84
Soltu.DM.01G047180.1	2.28348	0.602574	3.78955	0.000150921	0.00373874	UDP-glycosyltransferase 73B4	.	PGSC0003DMT400066569	2.38e-164	100	UDP-glucose:glucosyltransferase
Soltu.DM.05G010770.1	2.28965	0.296187	7.73044	1.07174e-14	1.73609e-12	multidrug resistance-associated protein	GO:0042626, GO:0055085, GO:0005524, GO:0016887, GO:0016021	PGSC0003DMT400044938	0	99.911	Multidrug resistance-associated protein 2, 6 (Mrp2, 6), abc-transoprter
Soltu.DM.03G021190.1	2.29267	0.671819	3.41263	0.000643393	0.0123004	response to low sulfur	.	PGSC0003DMT400001475	0	100	UP-9A
Soltu.DM.08G023710.1	2.29782	0.381461	6.02374	1.70434e-09	1.51166e-07	Bifunctional inhibitor/lipid-transfer protein/seed storage 2S albumin superfamily protein	.	PGSC0003DMT400067431	2.86e-169	100	Conserved gene of unknown function
Soltu.DM.11G005450.1	2.30002	0.708028	3.2485	0.00116017	0.0198387	UDP-Glycosyltransferase superfamily protein	.	PGSC0003DMT400053854	0	98.463	Glucosyl/glucuronosyl transferases
Soltu.DM.07G014750.2	2.30032	0.762945	3.01506	0.00256929	0.0369705	NAC domain containing protein	GO:0003677, GO:0006355	PGSC0003DMT400049124	0	100	NAC domain protein
Soltu.DM.03G001460.4	2.30655	0.385417	5.98457	2.16963e-09	1.89332e-07	Leucine-rich receptor-like protein kinase family protein	GO:0005515, GO:0005524, GO:0004672, GO:0006468	PGSC0003DMT400068787	0	87.762	Conserved gene of unknown function
Soltu.DM.07G016750.2	2.30698	0.512314	4.50305	6.69853e-06	0.000262621	ethylene-forming enzyme	GO:0055114, GO:0016491	PGSC0003DMT400036081	0	86.587	1-aminocyclopropane-1-carboxylate oxidase 2
Soltu.DM.09G001330.1	2.31363	0.477515	4.84514	1.26523e-06	5.9319e-05	glutathione S-transferase TAU	GO:0005515	PGSC0003DMT400005542	0	100	Glutathione S-transferase
Soltu.DM.07G016750.1	2.31996	0.47639	4.86986	1.11677e-06	5.33761e-05	ethylene-forming enzyme	GO:0055114, GO:0016491	PGSC0003DMT400036081	0	86.149	1-aminocyclopropane-1-carboxylate oxidase 2
Soltu.DM.05G009120.1	2.32109	0.486898	4.7671	1.86892e-06	8.38443e-05	Kelch repeat-containing F-box family protein	GO:0005515	PGSC0003DMT400035085	0	100	F-box/kelch protein
Soltu.DM.07G001480.1	2.32438	0.363189	6.39991	1.55465e-10	1.58703e-08	calcium exchanger	GO:0055085, GO:0016021	PGSC0003DMT400029192	0	100	Sodium/potassium/calcium exchanger 6
Soltu.DM.03G024870.1	2.33068	0.703003	3.31532	0.000915393	0.0164649	RING/U-box superfamily protein	.	PGSC0003DMT400039396	0	100	Ubiquitin-protein ligase
Soltu.DM.09G001410.1	2.33215	0.780253	2.98897	0.00279923	0.0395777	glutathione S-transferase TAU	GO:0005515	PGSC0003DMT400005571	0	89.555	Glutathione S-transferase
Soltu.DM.05G009060.1	2.33315	0.4539	5.14021	2.74427e-07	1.5662e-05	ATP-citrate lyase A-2	GO:0005524	PGSC0003DMT400035064	0	100	ATP-citrate synthase
Soltu.DM.04G037400.1	2.33991	0.55166	4.24158	2.2195e-05	0.000735807	Transmembrane amino acid transporter family protein	.	PGSC0003DMT400025813	0	100	Lysine/histidine transporter
Soltu.DM.04G028270.1	2.34826	0.384163	6.11266	9.79816e-10	9.01564e-08	Oxidoreductase family protein	GO:0016491	PGSC0003DMT400079994	0	100	Oxidoreductase
Soltu.DM.07G002220.1	2.35587	0.789425	2.98428	0.00284245	0.0399657	cytochrome P450, family 94, subfamily B, polypeptide	GO:0005506, GO:0020037, GO:0055114, GO:0016705	PGSC0003DMT400048249	0	100	Cytochrome P450-dependent fatty acid hydroxylase
Soltu.DM.10G027990.1	2.37492	0.54681	4.34323	1.40403e-05	0.000497795	Calcium-binding EF-hand family protein	GO:0005509	PGSC0003DMT400021079	0	100	Calcium-binding allergen Ole e
Soltu.DM.03G029000.1	2.37731	0.362619	6.55595	5.52896e-11	5.88856e-09	reversibly glycosylated polypeptide	GO:0071669, GO:0016866	PGSC0003DMT400063316	0	100	GRP 2
Soltu.DM.09G001600.1	2.37823	0.538426	4.41701	1.00075e-05	0.000370347	S-locus lectin protein kinase family protein	GO:0006468, GO:0004672, GO:0004674, GO:0048544, GO:0005524	PGSC0003DMT400062335	0	97.075	Receptor protein kinase zmpk1
Soltu.DM.02G028520.1	2.3786	0.49407	4.8143	1.47719e-06	6.86613e-05	S-adenosyl-L-methionine-dependent methyltransferases superfamily protein	GO:0008171	.	.	.	N-acylethanolamine amidohydrolase
Soltu.DM.03G034850.1	2.38845	0.513517	4.65116	3.30077e-06	0.000140618	structural molecules	GO:0005515	PGSC0003DMT400006594	0	100	Coatomer subunit beta'-2
Soltu.DM.06G006670.1	2.3899	0.593727	4.02524	5.69168e-05	0.00164148	UDP-Glycosyltransferase superfamily protein	GO:0008194	PGSC0003DMT400078253	0	93.061	UDP-glucosyltransferase
Soltu.DM.06G025800.1	2.38994	0.805799	2.96592	0.00301779	0.0419944	NAC domain containing protein	GO:0006355, GO:0003677	PGSC0003DMT400083083	0	100	Nam 18
Soltu.DM.10G027330.1	2.40203	0.485837	4.9441	7.64966e-07	3.81103e-05	Glycosyltransferase family 61 protein	GO:0016757	PGSC0003DMT400061001	0	100	Glycosyltransferase
Soltu.DM.08G004310.1	2.40233	0.747307	3.21465	0.00130602	0.0217954	IQ-domain	GO:0005515	PGSC0003DMT400014796	0	100	Calmodulin binding protein
Soltu.DM.10G007200.1	2.42067	0.804564	3.00868	0.0026239	0.0375962	conserved hypothetical protein	.	PGSC0003DMT400051349	0	100	Conserved gene of unknown function
Soltu.DM.03G030960.1	2.42172	0.535353	4.52359	6.07997e-06	0.000241166	WRKY DNA-binding protein	GO:0006355, GO:0043565, GO:0003700	PGSC0003DMT400051047	0	100	JA-induced WRKY protein
Soltu.DM.09G026520.1	2.42468	0.594379	4.07936	4.51604e-05	0.00134546	ethylene response factor	.	PGSC0003DMT400044379	1.25e-149	100	Transcription factor TSRF1
Soltu.DM.11G013630.1	2.4261	0.311023	7.80039	6.17173e-15	1.0306e-12	12-oxophytodienoate reductase	GO:0055114, GO:0003824, GO:0010181, GO:0016491	PGSC0003DMT400048344	0	89.276	LEDI-5c protein
Soltu.DM.09G001300.1	2.43124	0.426321	5.70285	1.17823e-08	8.80486e-07	glutathione S-transferase TAU	GO:0005515	PGSC0003DMT400005547	0	100	Glutathione-S-transferase
Soltu.DM.01G047260.1	2.43283	0.333555	7.29364	3.01694e-13	4.38207e-11	UDP-glucosyltransferase 73B2	GO:0008194	PGSC0003DMT400094578	0	100	UDP-glucose:glucosyltransferase
Soltu.DM.12G008740.1	2.43326	0.693585	3.50823	0.000451097	0.00933672	RING/U-box superfamily protein	.	PGSC0003DMT400074230	0	100	Avr9/Cf-9 rapidly elicited protein 132
Soltu.DM.06G022340.1	2.43564	0.515932	4.72085	2.34855e-06	0.000103525	Protein kinase superfamily protein	GO:0005524, GO:0004672, GO:0006468	PGSC0003DMT400012413	0	100	Auxin-regulated dual specificity cytosolic kinase
Soltu.DM.08G024860.7	2.43902	0.712243	3.42442	0.000616113	0.011829	Zinc knuckle (CCHC-type) family protein	GO:0008270, GO:0003676	PGSC0003DMT400012146	0	100	Nucleic acid binding protein
Soltu.DM.08G024860.9	2.43902	0.712243	3.42442	0.000616113	0.011829	Zinc knuckle (CCHC-type) family protein	GO:0003676, GO:0008270	PGSC0003DMT400012146	0	100	Nucleic acid binding protein
Soltu.DM.06G028880.1	2.4416	0.454098	5.37681	7.58182e-08	4.95419e-06	isovaleryl-CoA-dehydrogenase	GO:0003995, GO:0055114, GO:0050660, GO:0016627	PGSC0003DMT400069152	0	100	Isovaleryl-CoA dehydrogenase 1, mitochondrial
Soltu.DM.05G008440.1	2.44502	0.370852	6.59298	4.31088e-11	4.64613e-09	polygalacturonase	.	PGSC0003DMT400079599	0	100	Polygalacturonase-1 non-catalytic subunit beta
Soltu.DM.12G028210.1	2.45402	0.380656	6.44682	1.14223e-10	1.17937e-08	RING membrane-anchor	GO:0046872	PGSC0003DMT400020496	0	100	E3 ubiquitin-protein ligase RMA1H1
Soltu.DM.01G035690.1	2.45477	0.659804	3.72045	0.000198868	0.00472739	sigma factor binding protein	.	PGSC0003DMT400013810	0	100	Sigma factor binding protein 1
Soltu.DM.06G004140.2	2.46764	0.414307	5.95607	2.5837e-09	2.20487e-07	Protein kinase superfamily protein	GO:0005524, GO:0004672, GO:0006468	PGSC0003DMT400011249	0	100	Protein kinase APK1B, chloroplast
Soltu.DM.01G037590.1	2.46775	0.402119	6.13686	8.41664e-10	7.79749e-08	carboxyesterase	GO:0016787	PGSC0003DMT400057917	0	100	Gibberellin receptor GID1
Soltu.DM.10G028080.1	2.47128	0.40276	6.13587	8.46958e-10	7.81977e-08	UDP-glycosyltransferase 73B4	GO:0008194	PGSC0003DMT400086002	0	100	Glucosyltransferase
Soltu.DM.05G003920.2	2.47925	0.839779	2.95226	0.00315458	0.0434509	lipid phosphate phosphatase	.	PGSC0003DMT400078416	0	100	Phosphatidic acid phosphatase alpha
Soltu.DM.03G029020.1	2.48787	0.67796	3.66964	0.000242896	0.0055685	COBRA-like extracellular glycosyl-phosphatidyl inositol-anchored protein family	GO:0010215, GO:0031225	.	.	.	N-acylethanolamine amidohydrolase
Soltu.DM.08G002250.1	2.48812	0.71815	3.46462	0.000530973	0.010616	UDP-Glycosyltransferase superfamily protein	GO:0008194	PGSC0003DMT400024622	0	99.927	UDP-xylose phenolic glycosyltransferase
Soltu.DM.03G019640.1	2.4908	0.640002	3.89187	9.94736e-05	0.00262789	phosphate transporter 3;1	.	PGSC0003DMT400069570	0	85.097	Mitochondrial phosphate carrier protein
Soltu.DM.08G017780.2	2.49372	0.257763	9.67445	3.8716e-22	1.20385e-19	Enoyl-CoA hydratase/isomerase family	GO:0016491, GO:0003824, GO:0006631, GO:0055114, GO:0003857	PGSC0003DMT400014020	0	100	Multifunctional protein
Soltu.DM.08G018030.1	2.51239	0.322149	7.79885	6.24729e-15	1.03682e-12	Acyl-CoA N-acyltransferases (NAT) superfamily protein	GO:0008080	PGSC0003DMT400038283	0	100	Tyramine hydroxycinnamoyl transferase
Soltu.DM.07G013910.1	2.52403	0.356485	7.08032	1.43822e-12	1.88868e-10	UDP-Glycosyltransferase superfamily protein	GO:0008194	PGSC0003DMT400031242	0	99.931	Glucosyltransferase
Soltu.DM.02G013290.1	2.52436	0.630751	4.00215	6.27686e-05	0.00178551	FAD-binding Berberine family protein	GO:0016491, GO:0050660, GO:0071949, GO:0055114	PGSC0003DMT400054387	0	92.238	Conserved gene of unknown function
Soltu.DM.01G025980.1	2.5288	0.745169	3.39359	0.000689835	0.0130408	Auxin efflux carrier family protein	GO:0055085, GO:0016021	PGSC0003DMT400046253	0	100	Auxin efflux carrier component
Soltu.DM.04G007460.1	2.52915	0.761844	3.31977	0.000900927	0.0162862	conserved hypothetical protein	.	PGSC0003DMT400071335	0	100	UPF0497 membrane protein PIMP1
Soltu.DM.11G005880.1	2.53838	0.727303	3.49012	0.000482796	0.00986451	UDP-Glycosyltransferase superfamily protein	.	PGSC0003DMT400053854	0	97.885	Glucosyl/glucuronosyl transferases
Soltu.DM.10G000600.1	2.54166	0.318435	7.98173	1.44301e-15	2.61988e-13	glyceraldehyde-3-phosphate dehydrogenase of plastid	GO:0055114, GO:0016620, GO:0006006, GO:0050661, GO:0051287	PGSC0003DMT400029242	0	100	Glyceraldehyde-3-phosphate dehydrogenase
Soltu.DM.04G034480.3	2.54484	0.648025	3.92706	8.59901e-05	0.0023262	Peptidase S24/S26A/S26B/S26C family protein	GO:0006508, GO:0004252, GO:0016020, GO:0008236, GO:0016021	PGSC0003DMT400030498	0	100	Thylakoidal processing peptidase 1, chloroplastic
Soltu.DM.08G015410.1	2.54676	0.809473	3.14619	0.00165413	0.0265406	Phosphorylase superfamily protein	GO:0009116, GO:0003824	PGSC0003DMT400074804	0	100	Mta/sah nucleosidase
Soltu.DM.11G021200.1	2.55153	0.601938	4.23886	2.24658e-05	0.000743875	Transmembrane amino acid transporter family protein	.	PGSC0003DMT400001238	0	100	Amino acid transporter
Soltu.DM.06G031200.1	2.55363	0.881815	2.89588	0.00378101	0.0498946	C2H2 and C2HC zinc fingers superfamily protein	.	PGSC0003DMT400077934	0	100	ZPT2-12
Soltu.DM.01G007170.1	2.55457	0.476701	5.35885	8.37551e-08	5.42044e-06	PAR1 protein	.	PGSC0003DMT400077162	0	100	PAR-1b protein
Soltu.DM.09G001320.1	2.55499	0.440286	5.80302	6.51302e-09	5.15542e-07	glutathione S-transferase TAU	GO:0005515	PGSC0003DMT400005544	0	100	Glutathion S-transferase
Soltu.DM.04G038090.1	2.55757	0.773101	3.30819	0.000938996	0.0168112	Auxin efflux carrier family protein	GO:0016021, GO:0055085	PGSC0003DMT400025708	0	100	Auxin efflux carrier family protein
Soltu.DM.10G022960.1	2.55817	0.375022	6.82139	9.01636e-12	1.04235e-09	glutathione S-transferase TAU	GO:0005515	PGSC0003DMT400028619	0	100	Glutathione-S-transferase
Soltu.DM.02G019250.2	2.58602	0.54333	4.75957	1.94004e-06	8.68905e-05	receptor kinase	GO:0006468, GO:0004672, GO:0004674, GO:0005524, GO:0048544	PGSC0003DMT400036023	0	100	S-locus-specific glycoprotein S6
Soltu.DM.09G005740.1	2.58928	0.380146	6.81128	9.6733e-12	1.10414e-09	Calcium-dependent lipid-binding (CaLB domain) family protein	GO:0008289	PGSC0003DMT400055528	0	100	Calcium lipid binding protein
Soltu.DM.04G025270.1	2.59382	0.884008	2.93416	0.00334452	0.045511	Protein kinase protein with adenine nucleotide alpha hydrolases-like domain	GO:0005524, GO:0006468, GO:0004672, GO:0004713	.	.	.	N-acylethanolamine amidohydrolase
Soltu.DM.07G018580.2	2.59422	0.515503	5.03241	4.8436e-07	2.52465e-05	S-locus lectin protein kinase family protein	GO:0004674, GO:0004672, GO:0006468, GO:0048544, GO:0005524	PGSC0003DMT400067264	0	100	S-locus-specific glycoprotein S6
Soltu.DM.03G024110.1	2.59742	0.561924	4.62238	3.79365e-06	0.000158618	kunitz trypsin inhibitor	GO:0004866	PGSC0003DMT400039492	0	100	Kunitz-type protease inhibitor
Soltu.DM.09G001280.1	2.59787	0.563228	4.61246	3.97923e-06	0.000164849	glutathione S-transferase TAU	GO:0005515	PGSC0003DMT400005551	0	100	Glutathione S-transferase T2
Soltu.DM.03G032090.1	2.59967	0.466453	5.57329	2.49977e-08	1.7749e-06	4-coumarate:CoA ligase	GO:0003824	PGSC0003DMT400036886	0	100	4-coumarate--CoA ligase 2
Soltu.DM.05G002810.1	2.60317	0.625562	4.16132	3.16407e-05	0.000991823	alpha/beta-Hydrolases superfamily protein	GO:0016787	PGSC0003DMT400033749	0	100	Lipase
Soltu.DM.10G025370.1	2.6051	0.733034	3.55386	0.000379627	0.00814406	NDR1/HIN1-like	.	PGSC0003DMT400072343	0	100	Hin1
Soltu.DM.06G018970.1	2.6124	0.747411	3.49526	0.000473594	0.00971317	cytochrome P450, family 71, subfamily B, polypeptide	GO:0016705, GO:0005506, GO:0055114, GO:0020037	PGSC0003DMT400043224	0	100	Cytochrome P450
Soltu.DM.09G024610.1	2.61797	0.491616	5.32523	1.00825e-07	6.43282e-06	Acyl-CoA N-acyltransferases (NAT) superfamily protein	GO:0008080	PGSC0003DMT400082121	0	100	N-acetyltransferase
Soltu.DM.01G037580.1	2.62503	0.610515	4.2997	1.71032e-05	0.000592415	carboxyesterase	GO:0016787	PGSC0003DMT400057919	0	100	Gibberellin receptor GID1
Soltu.DM.04G038090.2	2.62811	0.78456	3.34979	0.000808738	0.0148931	Auxin efflux carrier family protein	GO:0016021, GO:0055085	PGSC0003DMT400025708	0	100	Auxin efflux carrier family protein
Soltu.DM.02G014150.1	2.62986	0.634474	4.14495	3.3989e-05	0.00105686	WRKY DNA-binding protein	GO:0043565, GO:0003700, GO:0006355	PGSC0003DMT400025113	0	100	WRKY transcription factor
Soltu.DM.05G003600.1	2.63217	0.772874	3.40569	0.000659963	0.0125551	HXXXD-type acyl-transferase family protein	GO:0016747	PGSC0003DMT400036505	0	99.845	Acyltransferase
Soltu.DM.07G000180.1	2.63257	0.888279	2.96368	0.00303989	0.0422151	receptor kinase	GO:0004672, GO:0006468, GO:0005524	PGSC0003DMT400008273	0	98.454	Receptor-like kinase CHRK1
Soltu.DM.10G017910.1	2.64547	0.337399	7.84078	4.47768e-15	7.73575e-13	basic chitinase	GO:0006032, GO:0008061, GO:0005975, GO:0004568, GO:0016998	PGSC0003DMT400069033	0	100	Endochitinase 2
Soltu.DM.10G020780.1	2.64894	0.837583	3.16259	0.0015637	0.0253301	myb domain protein	.	PGSC0003DMT400049460	6.35e-169	100	AN2
Soltu.DM.06G009010.1	2.65018	0.877547	3.01999	0.00252787	0.0365299	expansin A4	GO:0009664, GO:0005576	PGSC0003DMT400061182	0	100	Expansin
Soltu.DM.09G019390.1	2.65169	0.366594	7.23331	4.71363e-13	6.60689e-11	Phenazine biosynthesis PhzC/PhzF protein	GO:0003824, GO:0009058	PGSC0003DMT400002497	0	100	Phenazine biosynthesis protein
Soltu.DM.07G013370.9	2.65184	0.518427	5.11517	3.13455e-07	1.74837e-05	sucrose synthase	GO:0005985, GO:0016157	PGSC0003DMT400035261	0	100	Sucrose synthase 2
Soltu.DM.03G036480.1	2.65552	0.535761	4.95654	7.17604e-07	3.61501e-05	Glycosyl hydrolases family 32 protein	GO:0004553, GO:0005975	PGSC0003DMT400006639	0	100	Cell wall invertase
Soltu.DM.10G029970.1	2.65802	0.364457	7.29309	3.02916e-13	4.38207e-11	cytochrome P450, family 98, subfamily A, polypeptide	GO:0016705, GO:0055114, GO:0020037, GO:0005506	PGSC0003DMT400018494	0	100	P-coumaroyl quinate/shikimate 3'-hydroxylase
Soltu.DM.07G013370.7	2.66007	0.521429	5.1015	3.36967e-07	1.87179e-05	sucrose synthase	GO:0005985, GO:0016157	PGSC0003DMT400035261	0	100	Sucrose synthase 2
Soltu.DM.07G013370.3	2.66057	0.518319	5.13307	2.85048e-07	1.60648e-05	sucrose synthase	GO:0016157, GO:0005985	PGSC0003DMT400035261	0	100	Sucrose synthase 2
Soltu.DM.07G013370.6	2.66124	0.522947	5.08893	3.60098e-07	1.96795e-05	sucrose synthase	GO:0016157, GO:0005985	PGSC0003DMT400035261	0	100	Sucrose synthase 2
Soltu.DM.07G013370.5	2.66266	0.523346	5.08776	3.62311e-07	1.97605e-05	sucrose synthase	GO:0016157, GO:0005985	PGSC0003DMT400035261	0	100	Sucrose synthase 2
Soltu.DM.07G013370.2	2.66376	0.518519	5.13725	2.78788e-07	1.57448e-05	sucrose synthase	GO:0005985, GO:0016157	PGSC0003DMT400035261	0	100	Sucrose synthase 2
Soltu.DM.07G013370.4	2.66408	0.523745	5.0866	3.64536e-07	1.98419e-05	sucrose synthase	GO:0005985, GO:0016157	PGSC0003DMT400035261	0	100	Sucrose synthase 2
Soltu.DM.04G030090.1	2.66456	0.353769	7.53192	4.99988e-14	7.68504e-12	Class-II DAHP synthetase family protein	GO:0003849, GO:0003824, GO:0009073	PGSC0003DMT400079161	0	100	Phospho-2-dehydro-3-deoxyheptonate aldolase 1, chloroplastic
Soltu.DM.07G013370.1	2.66645	0.519031	5.13736	2.78619e-07	1.57448e-05	sucrose synthase	GO:0005985, GO:0016157	PGSC0003DMT400035261	0	100	Sucrose synthase 2
Soltu.DM.01G028030.1	2.6719	0.541277	4.93629	7.96221e-07	3.95218e-05	glutathione S-transferase TAU	GO:0005515	PGSC0003DMT400064983	0	100	Glutathione S-transferase T1
Soltu.DM.01G036450.1	2.68077	0.380105	7.0527	1.75482e-12	2.27136e-10	pathogenesis-related	GO:0050832, GO:0042742, GO:0008061	PGSC0003DMT400050018	0	100	Wound-induced protein WIN1
Soltu.DM.10G002810.1	2.69532	0.672626	4.00715	6.14553e-05	0.00175414	cytochrome BC1 synthesis	GO:0005524	PGSC0003DMT400054793	0	100	BCS1 protein
Soltu.DM.03G006230.1	2.70577	0.521346	5.18998	2.10322e-07	1.23419e-05	Inositol monophosphatase family protein	GO:0008934, GO:0046854, GO:0046855	PGSC0003DMT400059025	0	100	Inositol monophosphatase 2
Soltu.DM.S002490.1	2.70843	0.742434	3.64805	0.000264243	0.00596189	glutamate receptor 2.8	GO:0016020, GO:0015276	PGSC0003DMT400068189	0	96.577	Avr9/Cf-9 rapidly elicited protein 141
Soltu.DM.09G027040.1	2.71457	0.315784	8.59629	8.23379e-18	1.85617e-15	cyanase	GO:0003677, GO:0009439, GO:0008824	PGSC0003DMT400044200	0	100	Cyanate hydratase
Soltu.DM.04G033410.1	2.71889	0.24715	11.001	3.77955e-28	1.96624e-25	HXXXD-type acyl-transferase family protein	GO:0016747	PGSC0003DMT400020526	0	97.37	N-hydroxycinnamoyl/benzoyltransferase 6
Soltu.DM.03G015540.1	2.72142	0.500472	5.4377	5.39718e-08	3.61397e-06	Plant invertase/pectin methylesterase inhibitor superfamily protein	GO:0004857	PGSC0003DMT400028042	0	100	PME inhibitor
Soltu.DM.06G032850.1	2.73055	0.358744	7.61141	2.71117e-14	4.2641e-12	cinnamate-4-hydroxylase	GO:0016705, GO:0055114, GO:0020037, GO:0005506	PGSC0003DMT400078290	0	98.285	Cinnamic acid 4-hydroxylase
Soltu.DM.01G000240.1	2.73506	0.744336	3.6745	0.00023832	0.00549618	ARM repeat superfamily protein	GO:0004842, GO:0016567	PGSC0003DMT400058621	0	100	CMPG1b
Soltu.DM.10G017910.3	2.7365	0.341957	8.00247	1.21945e-15	2.24412e-13	basic chitinase	GO:0005975, GO:0016998, GO:0004568, GO:0006032, GO:0008061	PGSC0003DMT400069033	0	97.404	Endochitinase 2
Soltu.DM.11G007960.1	2.74044	0.638687	4.29074	1.78077e-05	0.000614458	ARM repeat superfamily protein	GO:0004842, GO:0016567	PGSC0003DMT400073836	0	100	E3 ubiquitin ligase PUB14
Soltu.DM.06G003660.1	2.74326	0.898655	3.05262	0.0022685	0.03383	copper transporter	GO:0016021, GO:0005375, GO:0035434	PGSC0003DMT400053688	0	100	Copper transporter 1
Soltu.DM.12G006730.1	2.74863	0.495197	5.55057	2.84733e-08	2.00068e-06	RING/U-box superfamily protein	.	PGSC0003DMT400045807	0	100	RING/C3HC4/PHD zinc finger
Soltu.DM.09G005720.1	2.75	0.532379	5.16549	2.39811e-07	1.38916e-05	PHE ammonia lyase	GO:0016841, GO:0003824, GO:0006559, GO:0005737	PGSC0003DMT400055488	0	94.642	Phenylalanine ammonia-lyase
Soltu.DM.11G003440.1	2.75535	0.542687	5.07724	3.82965e-07	2.05555e-05	Myosin heavy chain-related protein	.	PGSC0003DMT400041664	0	100	Conserved gene of unknown function
Soltu.DM.07G014940.3	2.75662	0.373733	7.37592	1.63213e-13	2.42596e-11	phosphofructokinase	GO:0006096, GO:0003872, GO:0005524, GO:0006002	PGSC0003DMT400044886	0	100	Phosphofructokinase
Soltu.DM.03G028670.1	2.75868	0.591379	4.66483	3.08869e-06	0.000132838	LAG1 longevity assurance homolog	GO:0016021	PGSC0003DMT400063292	0	100	Protein ASC1
Soltu.DM.12G012040.1	2.76463	0.942703	2.93266	0.00336071	0.0456166	Calmodulin binding protein-like	GO:0005516	PGSC0003DMT400013769	0	100	Calmodulin-binding protein
Soltu.DM.09G023650.1	2.7813	0.903425	3.07862	0.00207965	0.0315528	Plant invertase/pectin methylesterase inhibitor superfamily	GO:0004857, GO:0042545, GO:0030599	PGSC0003DMT400081388	0	100	Pectinesterase
Soltu.DM.01G033950.1	2.7844	0.762859	3.64995	0.000262287	0.00592765	ferric reduction oxidase	GO:0016491, GO:0055114	.	.	.	N-acylethanolamine amidohydrolase
Soltu.DM.02G019090.1	2.7887	0.834951	3.33996	0.000837911	0.0153157	protein serine/threonine kinases;protein kinases;ATP binding;sugar binding;kinases;carbohydrate binding	GO:0048544, GO:0005524, GO:0004672, GO:0004674, GO:0006468	PGSC0003DMT400057672	0	100	ATP binding / carbohydrate binding / kinase/ protein kinase/ protein serine/threonine kinase/ protein tyrosine kinase/ sugar binding
Soltu.DM.10G006000.2	2.78924	0.641081	4.35084	1.35619e-05	0.000483368	PLAC8 family protein	.	PGSC0003DMT400049953	0	100	Conserved gene of unknown function
Soltu.DM.12G011240.1	2.79148	0.319172	8.74602	2.21016e-18	5.19906e-16	cytochrome P450, family 71, subfamily A, polypeptide	GO:0005506, GO:0020037, GO:0055114, GO:0016705	PGSC0003DMT400037425	0	100	Flavonoid 3-hydroxylase
Soltu.DM.12G007770.1	2.79409	0.479546	5.82653	5.65905e-09	4.53811e-07	hydroxymethylglutaryl-CoA synthase / HMG-CoA synthase / 3-hydroxy-3-methylglutaryl coenzyme A synthase	GO:0004421, GO:0003824, GO:0008299	PGSC0003DMT400010866	0	100	HMG-CoA synthase
Soltu.DM.09G005700.1	2.81367	0.605629	4.64586	3.38663e-06	0.000143695	PHE ammonia lyase	GO:0006559, GO:0016841, GO:0003824, GO:0005737	PGSC0003DMT400055488	0	99.631	Phenylalanine ammonia-lyase
Soltu.DM.09G001230.1	2.826	0.664279	4.25423	2.09767e-05	0.000704139	Adenine nucleotide alpha hydrolases-like superfamily protein	.	PGSC0003DMT400030605	0	100	Universal stress protein family protein
Soltu.DM.12G017800.1	2.82849	0.708997	3.98943	6.62333e-05	0.00186835	glutathione S-transferase TAU	GO:0005515	PGSC0003DMT400051375	0	100	Glutathione s-transferase
Soltu.DM.02G031330.1	2.83321	0.248702	11.392	4.58321e-30	2.63798e-27	chorismate mutase	GO:0046417, GO:0009073, GO:0004106	PGSC0003DMT400003643	0	100	Chorismate mutase 1
Soltu.DM.03G011430.1	2.83762	0.496407	5.71631	1.0886e-08	8.20298e-07	UDP-Glycosyltransferase superfamily protein	GO:0008194	PGSC0003DMT400080759	0	100	UDP-glucose:glucosyltransferase
Soltu.DM.06G013150.1	2.84482	0.585242	4.86094	1.16832e-06	5.55455e-05	AMP-dependent synthetase and ligase family protein	GO:0003824	PGSC0003DMT400076909	0	100	Acyl-CoA synthetase
Soltu.DM.11G002350.1	2.85318	0.726493	3.92732	8.58961e-05	0.00232599	geranylgeranyl pyrophosphate synthase	GO:0008299	PGSC0003DMT400040485	0	100	Geranylgeranyl pyrophosphate synthase 1
Soltu.DM.04G032660.1	2.86439	0.906217	3.16083	0.00157323	0.0254539	cyclin d5;1	GO:0042025	PGSC0003DMT400055432	0	99.649	D5-type cyclin
Soltu.DM.09G016610.1	2.88346	0.286383	10.0686	7.60758e-24	2.67273e-21	receptor-like protein kinase-related family protein	.	PGSC0003DMT400091649	0	100	DUF26 domain-containing protein 1
Soltu.DM.03G027500.1	2.88632	0.831315	3.472	0.000516599	0.0103827	RmlC-like cupins superfamily protein	GO:0045735, GO:0030145	PGSC0003DMT400063166	0	100	Rhicadhesin receptor
Soltu.DM.05G003380.1	2.88798	0.437997	6.5936	4.29285e-11	4.6452e-09	Core-2/I-branching beta-1,6-N-acetylglucosaminyltransferase family protein	GO:0016020	PGSC0003DMT400037733	0	100	Conserved gene of unknown function
Soltu.DM.11G000190.2	2.88868	0.643497	4.48903	7.15483e-06	0.000278093	oligopeptide transporter	GO:0055085	PGSC0003DMT400034603	0	100	Oligopeptide transporter OPT family
Soltu.DM.02G028740.1	2.89454	0.757441	3.82147	0.000132658	0.00335639	mitogen-activated protein kinase kinase kinase	GO:0004672, GO:0006468, GO:0005524	PGSC0003DMT400010342	0	100	ATP binding protein
Soltu.DM.06G032860.1	2.90336	0.399704	7.26379	3.764e-13	5.33109e-11	cinnamate-4-hydroxylase	GO:0020037, GO:0055114, GO:0005506, GO:0016705	PGSC0003DMT400078290	0	99.671	Cinnamic acid 4-hydroxylase
Soltu.DM.02G004080.1	2.90914	0.504562	5.76567	8.13317e-09	6.32237e-07	conserved hypothetical protein	.	PGSC0003DMT400051180	4.8e-151	100	Conserved gene of unknown function
Soltu.DM.07G016120.2	2.91101	0.672802	4.3267	1.51361e-05	0.000530391	Auxin-responsive family protein	.	PGSC0003DMT400015703	0	93.822	Membrane protein
Soltu.DM.S000060.2	2.91279	0.753078	3.86784	0.000109804	0.00285616	glutamate decarboxylase	GO:0004351, GO:0006536, GO:0019752, GO:0003824, GO:0016831, GO:0030170	PGSC0003DMT400058594	0	93.076	Glutamate decarboxylase isoform3
Soltu.DM.02G032860.1	2.91665	0.31302	9.31778	1.18801e-20	3.49327e-18	formate dehydrogenase	GO:0008863, GO:0055114, GO:0016616, GO:0051287	PGSC0003DMT400001303	0	100	Formate dehydrogenase, mitochondrial
Soltu.DM.09G017080.1	2.91754	0.456569	6.39014	1.65739e-10	1.68555e-08	Oxidoreductase, zinc-binding dehydrogenase family protein	GO:0055114, GO:0016491	PGSC0003DMT400022514	0	100	Oxidoreductase
Soltu.DM.01G001840.1	2.91802	0.617096	4.72863	2.26035e-06	0.000100571	peroxidase	GO:0020037, GO:0055114, GO:0006979, GO:0004601, GO:0042744	PGSC0003DMT400081883	0	100	Peroxidase
Soltu.DM.12G004740.1	2.92089	0.710828	4.10914	3.97133e-05	0.00120741	Disease resistance protein (CC-NBS-LRR class) family	GO:0043531	PGSC0003DMT400075374	0	100	R2 protein
Soltu.DM.02G022920.1	2.92708	0.546918	5.35197	8.70037e-08	5.60387e-06	Chitinase family protein	GO:0005975, GO:0016998, GO:0004568, GO:0006032	PGSC0003DMT400003877	0	100	Class II chitinase
Soltu.DM.11G010280.1	2.92825	0.918167	3.18924	0.00142649	0.0234728	F-box family protein	GO:0005515	PGSC0003DMT400023789	0	100	Conserved gene of unknown function
Soltu.DM.11G002020.1	2.93015	1.00384	2.91895	0.00351213	0.0472452	elicitor-activated gene 3-2	GO:0016491, GO:0055114, GO:0008270	PGSC0003DMT400040522	0	96.981	10-hydroxygeraniol oxidoreductase
Soltu.DM.06G021910.1	2.93085	0.935707	3.13223	0.00173486	0.0274894	glutamate receptor 2.8	GO:0016020, GO:0015276	PGSC0003DMT400068189	0	87.751	Avr9/Cf-9 rapidly elicited protein 141
Soltu.DM.01G047240.2	2.93332	0.465434	6.30233	2.93202e-10	2.92683e-08	UDP-glucosyl transferase 73B3	GO:0008194	PGSC0003DMT400066574	0	100	Twi1 protein
Soltu.DM.12G007460.1	2.94348	0.66669	4.41507	1.00977e-05	0.000372642	NAD(P)-binding Rossmann-fold superfamily protein	GO:0016491	PGSC0003DMT400059667	0	100	Short chain alcohol dehydrogenase
Soltu.DM.02G016880.1	2.94512	0.318897	9.23533	2.57498e-20	7.41048e-18	O-methyltransferase family protein	GO:0046983, GO:0008171	PGSC0003DMT400081287	0	100	O-methyltransferase
Soltu.DM.04G030380.1	2.96831	0.583687	5.08544	3.66768e-07	1.98436e-05	ENTH/ANTH/VHS superfamily protein	GO:0005543	PGSC0003DMT400005471	0	100	Clathrin assembly protein
Soltu.DM.05G019050.1	2.97256	1.00666	2.95288	0.00314827	0.0433886	phosphomannomutase	GO:0009298, GO:0004615	PGSC0003DMT400035624	0	100	Phosphomannomutase
Soltu.DM.07G012020.1	2.97994	0.483017	6.16943	6.85352e-10	6.43755e-08	carboxyesterase	GO:0016787	PGSC0003DMT400017198	0	100	HSR203J protein
Soltu.DM.09G020160.1	2.98075	0.489996	6.0832	1.17805e-09	1.07302e-07	sulfate transporter 3;1	GO:0008271, GO:0008272, GO:0016020, GO:0055085, GO:0015116, GO:0016021	PGSC0003DMT400049710	0	100	Sulfate/bicarbonate/oxalate exchanger and transporter sat-1
Soltu.DM.08G027590.1	2.98853	0.970031	3.08086	0.00206403	0.0314223	embryo defective	.	PGSC0003DMT400031854	0	100	Conserved gene of unknown function
Soltu.DM.06G005820.1	2.99126	0.532749	5.61477	1.96828e-08	1.41612e-06	Seven transmembrane MLO family protein	GO:0016021, GO:0006952	PGSC0003DMT400077488	0	100	MLO1
Soltu.DM.05G009500.1	2.99368	0.992141	3.0174	0.00254955	0.0367646	nitrate transporter2.5	GO:0022857, GO:0055085	PGSC0003DMT400043794	0	100	Nitrate transporter
Soltu.DM.03G014050.1	3.00333	0.621821	4.82989	1.36611e-06	6.36076e-05	myb domain protein	.	PGSC0003DMT400021498	0	100	MYB21
Soltu.DM.03G001860.2	3.0057	0.573307	5.24274	1.58209e-07	9.532e-06	GDSL-like Lipase/Acylhydrolase superfamily protein	GO:0016788	PGSC0003DMT400011185	0	100	GDSL esterase/lipase
Soltu.DM.10G021940.1	3.01139	0.656164	4.58939	4.44542e-06	0.000182485	NAD(P)-binding Rossmann-fold superfamily protein	.	PGSC0003DMT400021622	0	100	Short chain alcohol dehydrogenase
Soltu.DM.03G019620.1	3.01198	0.430788	6.99178	2.71411e-12	3.39917e-10	phosphate transporter 3;1	.	PGSC0003DMT400069570	0	85.714	Mitochondrial phosphate carrier protein
Soltu.DM.02G016560.1	3.01335	0.781991	3.85343	0.000116475	0.00300944	glutamate receptor 2.9	GO:0015276, GO:0016020	PGSC0003DMT400059098	0	99.96	Glutamate receptor 2 plant
Soltu.DM.05G004750.1	3.0179	0.531004	5.68337	1.32063e-08	9.76112e-07	DUF4228 domain containing protein	.	PGSC0003DMT400078471	0	100	Conserved gene of unknown function
Soltu.DM.02G019400.2	3.03301	0.528677	5.73699	9.63747e-09	7.40661e-07	terpene synthase-like sequence-1,8-cineole	GO:0016829, GO:0000287, GO:0010333	PGSC0003DMT400055897	0	100	(-)-a-terpineol synthase
Soltu.DM.05G027220.1	3.03426	0.530648	5.71802	1.07773e-08	8.14376e-07	plant U-box	GO:0016567, GO:0004842	PGSC0003DMT400060272	0	100	Spotted leaf protein
Soltu.DM.09G009730.1	3.04959	1.04034	2.93133	0.00337513	0.0457765	Protein of unknown function (DUF567)	.	PGSC0003DMT400059563	0	100	Conserved gene of unknown function
Soltu.DM.08G020440.1	3.05094	0.763815	3.99435	6.48727e-05	0.00183379	alternative oxidase 1D	GO:0055114, GO:0009916	PGSC0003DMT400019707	0	100	Alternative oxidase
Soltu.DM.06G032600.1	3.05472	0.345421	8.84347	9.27918e-19	2.282e-16	UDP-Glycosyltransferase superfamily protein	GO:0008194	PGSC0003DMT400078254	0	99.927	UDP-glucosyltransferase
Soltu.DM.10G023750.2	3.05638	1.04929	2.91281	0.00358191	0.0477565	Glutathione S-transferase family protein	GO:0005515	PGSC0003DMT400028714	0	100	Glutathione S-transferase omega
Soltu.DM.10G015470.1	3.05948	0.441432	6.9308	4.18481e-12	5.07657e-10	cytochrome P450, family 72, subfamily A, polypeptide	GO:0016705, GO:0020037, GO:0055114, GO:0005506	PGSC0003DMT400021318	0	100	CYP72A54
Soltu.DM.12G014940.1	3.0731	0.623649	4.92761	8.32396e-07	4.09418e-05	Exostosin family protein	.	PGSC0003DMT400008664	0	100	Exostosin
Soltu.DM.06G025420.1	3.07952	0.67763	4.54455	5.5053e-06	0.000220325	Adenine nucleotide alpha hydrolases-like superfamily protein	.	PGSC0003DMT400010449	0	100	Conserved gene of unknown function
Soltu.DM.05G013970.1	3.08265	0.675584	4.56294	5.04414e-06	0.000203663	cysteine-rich RLK (RECEPTOR-like protein kinase)	GO:0004672, GO:0006468, GO:0005524	PGSC0003DMT400055131	0	100	Kinase
Soltu.DM.07G011900.1	3.10202	0.886404	3.49955	0.00046604	0.0095873	calmodulin-binding family protein	.	PGSC0003DMT400082749	0	100	Calmodulin-binding protein
Soltu.DM.01G005240.1	3.10624	0.741379	4.18981	2.79186e-05	0.000891681	Glycosyl hydrolase superfamily protein	GO:0004553, GO:0005975	PGSC0003DMT400027202	0	95.685	Acidic class II 1,3-beta-glucanase
Soltu.DM.05G000890.1	3.11904	0.497333	6.27153	3.57514e-10	3.5169e-08	methyl esterase	.	PGSC0003DMT400072912	0	100	Esterase PIR7B
Soltu.DM.08G025070.1	3.13599	1.07527	2.91647	0.00354021	0.0474813	conserved hypothetical protein	.	PGSC0003DMT400012245	0	99.93	Conserved gene of unknown function
Soltu.DM.09G028890.1	3.13678	0.655291	4.78684	1.69425e-06	7.67719e-05	glutathione-disulfide reductase	GO:0004362, GO:0016668, GO:0006749, GO:0045454, GO:0050660, GO:0016491, GO:0055114, GO:0050661	PGSC0003DMT400076297	0	100	Glutathione reductase
Soltu.DM.01G014500.1	3.13695	0.792356	3.95901	7.52595e-05	0.00207324	calmodulin-binding family protein	.	PGSC0003DMT400080788	0	99.556	Calmodulin-binding family protein
Soltu.DM.07G007810.1	3.13863	0.594212	5.28201	1.27777e-07	7.93586e-06	Transducin/WD40 repeat-like superfamily protein	GO:0016567, GO:0005515, GO:0004842	PGSC0003DMT400013055	0	100	F-box and wd40 domain protein
Soltu.DM.04G027770.1	3.14393	0.254187	12.3686	3.86596e-35	3.26819e-32	homolog of carrot EP3-3 chitinase	GO:0004568, GO:0016998, GO:0005975, GO:0008061, GO:0006032	PGSC0003DMT400064504	0	100	Class IV chitinase
Soltu.DM.03G022860.1	3.1471	0.855576	3.67833	0.000234762	0.00543731	WRKY family transcription factor	GO:0006355, GO:0003700, GO:0043565	PGSC0003DMT400023502	0	100	WRKY transcription factor
Soltu.DM.12G029560.1	3.1604	0.644676	4.90231	9.47172e-07	4.58321e-05	FAD/NAD(P)-binding oxidoreductase family protein	GO:0071949	PGSC0003DMT400039732	2.68e-112	98.276	Monooxygenase
Soltu.DM.02G022910.1	3.16301	0.531454	5.95163	2.65486e-09	2.25847e-07	AMP-dependent synthetase and ligase family protein	GO:0003824	.	.	.	N-acylethanolamine amidohydrolase
Soltu.DM.03G028540.1	3.16507	0.295243	10.7202	8.18093e-27	3.75102e-24	enolase	GO:0006096, GO:0004634, GO:0000287, GO:0000015	PGSC0003DMT400062986	0	100	Enolase
Soltu.DM.08G000480.1	3.17772	0.448418	7.0865	1.37542e-12	1.81502e-10	Bifunctional inhibitor/lipid-transfer protein/seed storage 2S albumin superfamily protein	GO:0008289, GO:0006869	PGSC0003DMT400032497	0	100	Lipid binding protein
Soltu.DM.12G000330.1	3.17994	0.585751	5.42882	5.67275e-08	3.78774e-06	Fatty acid hydroxylase superfamily	GO:0016491, GO:0055114, GO:0005506, GO:0008610	PGSC0003DMT400061238	0	100	Sterol desaturase
Soltu.DM.01G036560.1	3.18505	0.5758	5.53151	3.17485e-08	2.21356e-06	NAD(P)-linked oxidoreductase superfamily protein	.	.	.	.	N-acylethanolamine amidohydrolase
Soltu.DM.02G016940.1	3.18567	0.786164	4.05217	5.07457e-05	0.00149866	Seven transmembrane MLO family protein	GO:0016021, GO:0006952	PGSC0003DMT400081279	0	100	MLO 6
Soltu.DM.04G026390.1	3.19273	0.855124	3.73365	0.000188723	0.00450206	hypothetical protein	GO:0005199, GO:0009664	PGSC0003DMT400002035	0	94.409	Extensin (ext)
Soltu.DM.08G023210.1	3.19998	0.450379	7.10508	1.20252e-12	1.61043e-10	expansin-like B1	GO:0005576	PGSC0003DMT400004660	0	100	Major pollen allergen Ory s 1
Soltu.DM.09G028890.2	3.20039	0.649813	4.92509	8.43226e-07	4.12414e-05	glutathione-disulfide reductase	GO:0045454, GO:0016668, GO:0006749, GO:0050660, GO:0004362, GO:0055114, GO:0050661, GO:0016491	PGSC0003DMT400076297	0	100	Glutathione reductase
Soltu.DM.08G026490.1	3.20044	0.512511	6.24462	4.2483e-10	4.134e-08	Subtilisin-like serine endopeptidase family protein	GO:0008236, GO:0006508, GO:0004252	PGSC0003DMT400094600	0	96.569	P69E protein
Soltu.DM.04G026490.1	3.21756	0.23931	13.4452	3.28627e-41	5.22941e-38	hypothetical protein	GO:0009664, GO:0005199	PGSC0003DMT400002054	0	93.073	Extensin
Soltu.DM.04G034140.1	3.22682	0.771565	4.18218	2.88725e-05	0.000917814	phospholipase A 2A	GO:0006629	.	.	.	N-acylethanolamine amidohydrolase
Soltu.DM.08G005490.1	3.2283	0.412873	7.81913	5.31916e-15	9.04994e-13	conserved hypothetical protein	.	PGSC0003DMT400037882	0	100	Conserved gene of unknown function
Soltu.DM.07G011740.1	3.23262	0.463018	6.98163	2.91765e-12	3.63725e-10	basic helix-loop-helix (bHLH) DNA-binding family protein	GO:0046983	PGSC0003DMT400056685	0	100	DNA binding protein
Soltu.DM.02G016660.1	3.23477	0.613031	5.27668	1.31543e-07	8.12442e-06	ethylene responsive element binding factor	GO:0006355, GO:0003700, GO:0003677	PGSC0003DMT400027849	0	100	ERF transcription factor 4
Soltu.DM.09G031730.1	3.25049	0.409049	7.94646	1.9191e-15	3.43811e-13	Pollen Ole e 1 allergen and extensin family protein	.	PGSC0003DMT400055632	0	89.9	Hydroxyproline-rich glycoprotein (HRGP)
Soltu.DM.08G018000.1	3.25952	0.432479	7.53683	4.81545e-14	7.44385e-12	Acyl-CoA N-acyltransferases (NAT) superfamily protein	GO:0008080	PGSC0003DMT400038293	0	93.039	Tyramine hydroxycinnamoyl transferase
Soltu.DM.06G022800.1	3.26615	0.82469	3.96045	7.48079e-05	0.00206711	Core-2/I-branching beta-1,6-N-acetylglucosaminyltransferase family protein	GO:0016020	PGSC0003DMT400012489	0	100	Conserved gene of unknown function
Soltu.DM.07G000170.3	3.2664	0.617895	5.28633	1.24794e-07	7.79658e-06	Glycosyl hydrolase family protein with chitinase insertion domain	GO:0005975, GO:0008061	.	.	.	N-acylethanolamine amidohydrolase
Soltu.DM.07G020440.1	3.27329	0.831368	3.93723	8.24278e-05	0.0022433	RING/U-box superfamily protein	.	PGSC0003DMT400024326	0	100	Ring finger protein
Soltu.DM.01G027980.1	3.27645	0.510093	6.42324	1.33406e-10	1.36701e-08	Protein of unknown function (DUF803)	GO:0015693, GO:0016021, GO:0015095	PGSC0003DMT400064988	0	100	Pentatricopeptide repeat-containing protein
Soltu.DM.07G000280.1	3.2878	0.65073	5.05248	4.36111e-07	2.31327e-05	receptor like protein	GO:0005515	PGSC0003DMT400008282	0	100	Cf-2.2
Soltu.DM.09G005690.1	3.2939	0.352173	9.35307	8.514e-21	2.531e-18	PHE ammonia lyase	GO:0016841, GO:0003824, GO:0006559, GO:0005737	PGSC0003DMT400055488	0	95.987	Phenylalanine ammonia-lyase
Soltu.DM.08G017950.1	3.29656	0.578971	5.69383	1.24223e-08	9.25754e-07	Pyridoxal phosphate (PLP)-dependent transferases superfamily protein	GO:0003824, GO:0030170, GO:0016831, GO:0019752	PGSC0003DMT400074709	0	99.164	Aromatic amino acid decarboxylase 1B
Soltu.DM.08G020450.1	3.30035	1.00803	3.27406	0.00106013	0.0184074	solute:sodium symporters;urea transmembrane transporters	GO:0016020, GO:0055085, GO:0022857	PGSC0003DMT400019715	0	99.852	Urea active transporter
Soltu.DM.01G047200.1	3.30521	0.566249	5.83702	5.31419e-09	4.3171e-07	UDP-glucosyl transferase 73B5	GO:0008194	PGSC0003DMT400066570	0	100	UDP-glucose:glucosyltransferase
Soltu.DM.03G030970.1	3.30799	0.533063	6.20562	5.44814e-10	5.20788e-08	natural resistance-associated macrophage protein	GO:0046873, GO:0030001, GO:0016020	.	.	.	N-acylethanolamine amidohydrolase
Soltu.DM.02G005390.1	3.30874	0.649521	5.09412	3.50365e-07	1.92644e-05	basic chitinase	GO:0006032, GO:0016998, GO:0004568, GO:0005975	PGSC0003DMT400022352	0	100	Endochitinase (Chitinase)
Soltu.DM.01G033960.1	3.31289	0.314657	10.5286	6.38e-26	2.69675e-23	ferric reduction oxidase	GO:0055114, GO:0016491	.	.	.	N-acylethanolamine amidohydrolase
Soltu.DM.04G025050.3	3.3146	0.326487	10.1523	3.23536e-24	1.22765e-21	S-adenosyl-L-methionine-dependent methyltransferases superfamily protein	GO:0008171	PGSC0003DMT400006136	0	100	O-methyltransferase
Soltu.DM.07G000200.1	3.32149	0.447855	7.41644	1.20308e-13	1.80809e-11	Glycosyl hydrolase family protein with chitinase insertion domain	GO:0005975, GO:0008061	.	.	.	N-acylethanolamine amidohydrolase
Soltu.DM.01G047140.1	3.32509	0.916992	3.62609	0.000287748	0.00641728	UDP-glucosyl transferase 73B3	GO:0008194	PGSC0003DMT400066568	0	99.928	UDP-glucose:glucosyltransferase
Soltu.DM.06G021930.1	3.33203	0.466287	7.14588	8.94211e-13	1.21559e-10	glutamate receptor 2.8	GO:0016020, GO:0015276	PGSC0003DMT400068189	0	99.887	Avr9/Cf-9 rapidly elicited protein 141
Soltu.DM.04G025050.1	3.3326	0.332982	10.0083	1.4007e-23	4.79642e-21	S-adenosyl-L-methionine-dependent methyltransferases superfamily protein	GO:0008171	PGSC0003DMT400006136	0	100	O-methyltransferase
Soltu.DM.04G025050.2	3.3326	0.332982	10.0083	1.4007e-23	4.79642e-21	S-adenosyl-L-methionine-dependent methyltransferases superfamily protein	GO:0008171	PGSC0003DMT400006136	0	100	O-methyltransferase
Soltu.DM.06G021980.1	3.33415	1.10803	3.00907	0.00262052	0.0375678	glutamate receptor 2.9	GO:0015276, GO:0016020	PGSC0003DMT400068189	5.15e-177	96.306	Avr9/Cf-9 rapidly elicited protein 141
Soltu.DM.04G026360.2	3.34764	1.12448	2.97705	0.00291036	0.0408019	nucleotide binding;nucleic acid binding	GO:0003676	PGSC0003DMT400002032	0	100	RNA-binding protein
Soltu.DM.05G002870.1	3.3503	0.602353	5.56202	2.66667e-08	1.88352e-06	Regulator of Vps4 activity in the MVB pathway protein	GO:0015031	PGSC0003DMT400033769	0	100	Conserved gene of unknown function
Soltu.DM.01G030860.1	3.3663	0.977972	3.44213	0.000577161	0.0112301	Adenine nucleotide alpha hydrolases-like superfamily protein	.	PGSC0003DMT400067038	0	100	ATP binding protein
Soltu.DM.09G031670.2	3.36783	1.06392	3.16549	0.00154821	0.0251545	lipase class 3 family protein	GO:0006629	.	.	.	N-acylethanolamine amidohydrolase
Soltu.DM.02G004650.1	3.37054	0.455456	7.40036	1.35816e-13	2.02988e-11	Late embryogenesis abundant (LEA) hydroxyproline-rich glycoprotein family	.	PGSC0003DMT400055257	0	100	NHL25 (NDR1/HIN1-LIKE 25)
Soltu.DM.09G000820.1	3.37739	0.731674	4.61598	3.91241e-06	0.000162829	receptor lectin kinase	GO:0006468, GO:0004672, GO:0005524, GO:0030246	PGSC0003DMT400052364	0	100	Kinase
Soltu.DM.03G024900.1	3.3791	0.89368	3.78111	0.000156132	0.00384671	cysteine-rich RLK (RECEPTOR-like protein kinase)	GO:0005524, GO:0004672, GO:0006468	PGSC0003DMT400039237	0	94.352	ATP binding protein
Soltu.DM.09G031320.1	3.37991	0.618587	5.46392	4.65729e-08	3.14973e-06	RmlC-like cupins superfamily protein	.	PGSC0003DMT400031070	0	100	Pirin
Soltu.DM.07G027950.4	3.3807	1.14437	2.9542	0.00313481	0.0432447	actin-related protein	GO:0005515	PGSC0003DMT400056960	0	96.448	Actin, macronuclear
Soltu.DM.10G006300.1	3.38481	0.312709	10.8241	2.64571e-27	1.27807e-24	cysteine synthase C1	GO:0004124, GO:0006535	PGSC0003DMT400016646	0	100	Cysteine synthase
Soltu.DM.02G003620.1	3.39016	0.808477	4.19327	2.74964e-05	0.000880275	VQ motif-containing protein	.	PGSC0003DMT400038662	0	100	VQ motif-containing protein
Soltu.DM.03G005520.1	3.39555	0.743211	4.56876	4.90629e-06	0.00019869	Peroxidase superfamily protein	GO:0004601, GO:0042744, GO:0020037, GO:0055114, GO:0006979	PGSC0003DMT400038514	0	100	Peroxidase
Soltu.DM.08G017910.1	3.41087	0.794923	4.29082	1.78013e-05	0.000614458	Pyridoxal phosphate (PLP)-dependent transferases superfamily protein	GO:0019752, GO:0016831, GO:0030170, GO:0003824	PGSC0003DMT400074719	0	100	Aromatic amino acid decarboxylase 1B
Soltu.DM.08G017960.1	3.43531	0.682765	5.03147	4.86736e-07	2.53215e-05	Pyridoxal phosphate (PLP)-dependent transferases superfamily protein	GO:0019752, GO:0016831, GO:0030170, GO:0003824	PGSC0003DMT400038296	0	100	Aromatic amino acid decarboxylase 1A
Soltu.DM.02G032640.1	3.43843	0.475642	7.22903	4.86443e-13	6.78312e-11	Peroxidase superfamily protein	GO:0016491, GO:0004601, GO:0020037, GO:0055114, GO:0006979	PGSC0003DMT400001358	0	99.947	Alpha-DOX2
Soltu.DM.04G030230.1	3.44706	0.677267	5.08966	3.58699e-07	1.96428e-05	conserved hypothetical protein	.	.	.	.	N-acylethanolamine amidohydrolase
Soltu.DM.03G037470.1	3.45993	0.651725	5.30888	1.10301e-07	6.9554e-06	RING/U-box superfamily protein	.	PGSC0003DMT400097765	0	100	ACRE 132
Soltu.DM.10G025380.1	3.46855	1.01229	3.42646	0.000611506	0.0117656	NDR1/HIN1-like	.	PGSC0003DMT400072566	0	100	Hin1
Soltu.DM.08G017880.1	3.47701	0.481442	7.22207	5.12015e-13	7.10309e-11	Pyridoxal phosphate (PLP)-dependent transferases superfamily protein	GO:0019752, GO:0003824, GO:0016831, GO:0030170	PGSC0003DMT400074709	0	95.333	Aromatic amino acid decarboxylase 1B
Soltu.DM.09G019390.2	3.48451	0.66367	5.25036	1.518e-07	9.22805e-06	Phenazine biosynthesis PhzC/PhzF protein	GO:0009058, GO:0003824	PGSC0003DMT400002495	0	100	Phenazine biosynthesis protein
Soltu.DM.04G006660.1	3.49628	0.634696	5.50858	3.6173e-08	2.49631e-06	2-oxoglutarate (2OG) and Fe(II)-dependent oxygenase superfamily protein	GO:0055114, GO:0016491	PGSC0003DMT400065429	0	100	Desacetoxyvindoline 4-hydroxylase
Soltu.DM.08G004540.1	3.50462	0.715796	4.89611	9.7751e-07	4.68858e-05	Late embryogenesis abundant (LEA) hydroxyproline-rich glycoprotein family	.	PGSC0003DMT400014815	0	100	Plant cell wall protein SlTFR88
Soltu.DM.11G020670.1	3.50861	0.271144	12.94	2.67481e-38	2.78303e-35	purple acid phosphatase	GO:0016787	.	.	.	N-acylethanolamine amidohydrolase
Soltu.DM.03G027000.1	3.5169	1.14649	3.06755	0.00215822	0.0324537	WRKY DNA-binding protein	GO:0006355, GO:0003700, GO:0043565	PGSC0003DMT400046570	0	100	WRKY72
Soltu.DM.12G009490.1	3.52158	0.471103	7.47518	7.70992e-14	1.17173e-11	Cytochrome P450 superfamily protein	GO:0016705, GO:0055114, GO:0020037, GO:0005506	PGSC0003DMT400036391	0	94.589	Cytochrome P450
Soltu.DM.06G022040.1	3.52541	0.394635	8.93336	4.13252e-19	1.06733e-16	glutamate receptor 2.8	GO:0016020, GO:0015276	PGSC0003DMT400068189	0	96.818	Avr9/Cf-9 rapidly elicited protein 141
Soltu.DM.08G003110.1	3.53375	0.513489	6.88184	5.90856e-12	6.97984e-10	Pectinacetylesterase family protein	GO:0016787	PGSC0003DMT400062026	0	96.763	PAE
Soltu.DM.02G019390.1	3.53903	1.1335	3.12221	0.00179499	0.0282644	Terpenoid cyclases/Protein prenyltransferases superfamily protein	GO:0010333, GO:0016829, GO:0000287	PGSC0003DMT400055897	1.02e-179	97.808	(-)-a-terpineol synthase
Soltu.DM.09G027700.1	3.53982	0.291324	12.1508	5.68164e-34	4.39142e-31	MLP-like protein	GO:0004864, GO:0009738, GO:0038023, GO:0010427, GO:0006952	PGSC0003DMT400003774	0	100	PR10
Soltu.DM.08G019760.1	3.54575	1.13124	3.13441	0.00172202	0.0273542	Major facilitator superfamily protein	.	.	.	.	N-acylethanolamine amidohydrolase
Soltu.DM.03G025660.1	3.5527	0.549491	6.46544	1.01003e-10	1.05496e-08	Calcineurin-like metallo-phosphoesterase superfamily protein	GO:0010167, GO:0015706	PGSC0003DMT400046695	0	100	High-affinity nitrate transport system component
Soltu.DM.01G019850.1	3.56146	0.346259	10.2855	8.18941e-25	3.30657e-22	Glycosyl hydrolase superfamily protein	GO:0005975, GO:0004553	PGSC0003DMT400090689	0	98.293	Glucan endo-1,3-beta-glucosidase, basic isoform 1
Soltu.DM.08G028300.1	3.5682	0.535088	6.66843	2.58553e-11	2.87835e-09	1-aminocyclopropane-1-carboxylic acid (acc) synthase	GO:0009058, GO:0003824, GO:0030170	PGSC0003DMT400031769	0	99.863	1-amino-cyclopropane-1-carboxylate synthase
Soltu.DM.02G011840.2	3.57694	1.16491	3.07057	0.00213648	0.0321964	Glutathione S-transferase family protein	GO:0004364, GO:0005515	PGSC0003DMT400026744	0	100	Glutathione transferase
Soltu.DM.02G011840.1	3.5788	1.16509	3.0717	0.0021284	0.0321303	Glutathione S-transferase family protein	GO:0004364, GO:0005515	PGSC0003DMT400026744	0	100	Glutathione transferase
Soltu.DM.01G046480.1	3.58694	1.07741	3.32922	0.000870894	0.0158223	HXXXD-type acyl-transferase family protein	GO:0016747	PGSC0003DMT400066507	0	100	Anthranilate N-benzoyltransferase protein
Soltu.DM.12G009480.1	3.59133	0.432272	8.30803	9.73054e-17	2.02485e-14	cytochrome P450, family 71, subfamily B, polypeptide	GO:0016705, GO:0005506, GO:0020037, GO:0055114	PGSC0003DMT400036391	0	100	Cytochrome P450
Soltu.DM.02G028540.1	3.59707	0.352495	10.2046	1.89119e-24	7.41457e-22	S-adenosyl-L-methionine-dependent methyltransferases superfamily protein	GO:0008171	.	.	.	N-acylethanolamine amidohydrolase
Soltu.DM.02G028070.1	3.62371	0.987152	3.67087	0.000241722	0.00556043	Auxin-responsive GH3 family protein	.	PGSC0003DMT400064290	0	100	Indole-3-acetic acid-amido synthetase GH3.3
Soltu.DM.01G019820.1	3.62653	0.308629	11.7504	7.02547e-32	4.52507e-29	Glycosyl hydrolase superfamily protein	GO:0005975, GO:0004553	PGSC0003DMT400090689	0	99.898	Glucan endo-1,3-beta-glucosidase, basic isoform 1
Soltu.DM.05G016500.1	3.62813	0.495734	7.3187	2.50384e-13	3.68118e-11	Eukaryotic aspartyl protease family protein	GO:0004190, GO:0006508	PGSC0003DMT400095799	0	100	Basic 7S globulin 2 small subunit
Soltu.DM.07G000130.1	3.63531	0.88498	4.10779	3.99465e-05	0.00121283	Glycosyl hydrolase family protein with chitinase insertion domain	GO:0005975, GO:0008061	PGSC0003DMT400030924	0	100	Receptor-like kinase CHRK1
Soltu.DM.08G027270.1	3.63595	0.393106	9.24929	2.2598e-20	6.57334e-18	osmotin	.	PGSC0003DMT400007869	0	100	Osmotin
Soltu.DM.12G003800.1	3.6413	0.935399	3.89278	9.91023e-05	0.00262508	conserved hypothetical protein	.	PGSC0003DMT400075260	0	100	Conserved gene of unknown function
Soltu.DM.12G009420.1	3.65287	0.576379	6.33762	2.33343e-10	2.33792e-08	Cytochrome P450 superfamily protein	GO:0016705, GO:0005506, GO:0020037, GO:0055114	PGSC0003DMT400036399	0	100	Flavonoid 3-hydroxylase
Soltu.DM.02G016590.1	3.65402	0.906033	4.03298	5.50736e-05	0.00160027	glutamate receptor 2.9	GO:0015276, GO:0016020	PGSC0003DMT400027830	0	99.799	Glutamate receptor 2 plant
Soltu.DM.06G029230.1	3.67442	1.11572	3.29333	0.000990089	0.0175402	calmodulin-like	GO:0005509	PGSC0003DMT400015111	0	100	Regulator of gene silencing
Soltu.DM.03G011920.1	3.67526	0.564167	6.51449	7.29363e-11	7.64757e-09	UDP-glucosyl transferase 85A7	GO:0008194	PGSC0003DMT400056076	0	100	UDP-glucuronosyltransferase
Soltu.DM.08G017970.1	3.68077	0.436234	8.4376	3.23932e-17	7.14475e-15	Acyl-CoA N-acyltransferases (NAT) superfamily protein	GO:0008080	PGSC0003DMT400038293	0	100	Tyramine hydroxycinnamoyl transferase
Soltu.DM.08G017890.1	3.68265	0.518818	7.09816	1.2643e-12	1.68482e-10	Pyridoxal phosphate (PLP)-dependent transferases superfamily protein	GO:0030170, GO:0016831, GO:0003824, GO:0019752	PGSC0003DMT400074709	0	95.192	Aromatic amino acid decarboxylase 1B
Soltu.DM.05G022340.1	3.69696	0.592862	6.23578	4.49525e-10	4.34305e-08	Peroxidase superfamily protein	GO:0004601, GO:0042744, GO:0055114, GO:0020037, GO:0006979	PGSC0003DMT400030402	0	100	Peroxidase
Soltu.DM.08G026590.1	3.70067	0.617346	5.99448	2.04141e-09	1.78719e-07	Subtilase family protein	GO:0008236, GO:0006508, GO:0004252	PGSC0003DMT400010056	0	90.3	Serine protease
Soltu.DM.12G009380.1	3.72922	0.733298	5.08554	3.66575e-07	1.98436e-05	fatty acid desaturase	GO:0006629, GO:0055114, GO:0016717	PGSC0003DMT400086433	0	99.553	Fatty acid desaturase
Soltu.DM.10G022900.1	3.73187	0.452765	8.2424	1.68795e-16	3.3824e-14	PAR1 protein	.	PGSC0003DMT400028799	0	100	NtEIG-E80 protein
Soltu.DM.02G028300.1	3.73209	1.03112	3.61946	0.000295217	0.00655145	Granulin repeat cysteine protease family protein	GO:0008234, GO:0006508	PGSC0003DMT400064314	0	100	Cysteine proteinase
Soltu.DM.02G016230.1	3.74032	1.10125	3.39644	0.000682692	0.012942	Cysteine proteinases superfamily protein	GO:0006508, GO:0008234	PGSC0003DMT400026464	0	98.647	Cysteine protease
Soltu.DM.08G018020.1	3.74404	0.542539	6.90096	5.16527e-12	6.23799e-10	Acyl-CoA N-acyltransferases (NAT) superfamily protein	GO:0008080	PGSC0003DMT400038284	0	100	Tyramine hydroxycinnamoyl transferase
Soltu.DM.07G013340.1	3.74991	0.444496	8.43632	3.27498e-17	7.14475e-15	Bax inhibitor-1 family protein	.	PGSC0003DMT400035266	0	100	BI1
Soltu.DM.03G036190.1	3.75452	0.931333	4.03134	5.546e-05	0.00160604	phosphate starvation-induced gene	GO:0016791	.	.	.	N-acylethanolamine amidohydrolase
Soltu.DM.05G016710.1	3.75842	0.865207	4.34396	1.39939e-05	0.0004968	NAC domain containing protein	GO:0003677, GO:0006355	PGSC0003DMT400003082	0	100	NAC domain protein
Soltu.DM.01G045970.1	3.76793	0.467335	8.06259	7.46977e-16	1.42304e-13	CAP (Cysteine-rich secretory proteins, Antigen 5, and Pathogenesis-related 1 protein) superfamily protein	GO:0005576	PGSC0003DMT400013096	2.55e-179	100	PR1 protein
Soltu.DM.08G017900.1	3.77752	0.450785	8.37989	5.29788e-17	1.11967e-14	Pyridoxal phosphate (PLP)-dependent transferases superfamily protein	GO:0030170, GO:0016831, GO:0003824, GO:0019752	PGSC0003DMT400074719	0	95.421	Aromatic amino acid decarboxylase 1B
Soltu.DM.10G000480.1	3.77952	0.712812	5.30226	1.14376e-07	7.19556e-06	terpene synthase	GO:0010333, GO:0000287, GO:0016829	PGSC0003DMT400029265	0	92.333	Linalool synthase
Soltu.DM.02G011250.1	3.80121	0.737498	5.1542	2.54715e-07	1.47234e-05	VQ motif-containing protein	.	PGSC0003DMT400024405	0	100	VQ motif-containing protein
Soltu.DM.02G020370.1	3.80672	1.01123	3.76445	0.000166919	0.00406069	F-box family protein with a domain of unknown function (DUF295)	.	PGSC0003DMT400042476	0	100	Conserved gene of unknown function
Soltu.DM.09G021190.1	3.81029	0.953606	3.99566	6.45132e-05	0.00182554	Integrase-type DNA-binding superfamily protein	GO:0003700, GO:0003677, GO:0006355	PGSC0003DMT400026678	0	100	Ethylene-responsive transcription factor
Soltu.DM.12G003330.1	3.81252	0.383468	9.94221	2.72722e-23	9.2221e-21	MLP-like protein	GO:0009738, GO:0004864, GO:0006952, GO:0010427, GO:0038023	PGSC0003DMT400075430	0	100	TSI-1 protein
Soltu.DM.01G006410.1	3.81308	0.997852	3.82129	0.000132757	0.00335639	plant U-box	GO:0016567, GO:0004842	PGSC0003DMT400038196	0	100	Spotted leaf protein
Soltu.DM.09G008370.1	3.81951	0.875348	4.36342	1.28044e-05	0.000459395	wall-associated kinase	GO:0005509, GO:0030247	PGSC0003DMT400065943	0	100	ATP binding protein
Soltu.DM.03G033650.1	3.82511	0.904436	4.22928	2.34446e-05	0.000768754	Protein kinase superfamily protein	GO:0006468, GO:0030247, GO:0004672, GO:0005524	PGSC0003DMT400014684	0	100	Serine/threonine kinase
Soltu.DM.09G007020.1	3.84356	0.784932	4.89669	9.74668e-07	4.68325e-05	basic pathogenesis-related protein	GO:0005576	PGSC0003DMT400005136	0	100	Cytoplasmic small heat shock protein class I
Soltu.DM.11G002830.2	3.85644	1.14156	3.37823	0.000729534	0.0136956	UDP-Glycosyltransferase superfamily protein	.	PGSC0003DMT400041593	0	100	Anthocyanidine rhamnosyl-transferase
Soltu.DM.07G019560.1	3.8578	1.22704	3.14399	0.0016666	0.0267091	Pyridoxal phosphate (PLP)-dependent transferases superfamily protein	GO:0006520, GO:0019752, GO:0003824, GO:0030170, GO:0016831	PGSC0003DMT400047279	0	100	Tryptophan decarboxylase
Soltu.DM.08G026500.1	3.85882	0.433706	8.89731	5.72172e-19	1.44658e-16	Subtilase family protein	GO:0008236, GO:0004252, GO:0006508	PGSC0003DMT400094600	0	95.053	P69E protein
Soltu.DM.12G021490.1	3.8619	0.549244	7.03129	2.04633e-12	2.62357e-10	cellulose synthase like G3	GO:0016020, GO:0016760, GO:0030244	PGSC0003DMT400033455	0	100	Cellulose synthase CslG
Soltu.DM.06G015520.1	3.86674	0.986173	3.92095	8.81992e-05	0.00237883	Protein of unknown function (DUF3049)	.	PGSC0003DMT400030855	0	100	Conserved gene of unknown function
Soltu.DM.02G007490.1	3.87332	0.776926	4.98544	6.18205e-07	3.14947e-05	Carbohydrate-binding protein	.	PGSC0003DMT400008581	0	100	Conserved gene of unknown function
Soltu.DM.10G017920.1	3.87559	0.931679	4.15979	3.18546e-05	0.000997373	basic chitinase	GO:0016998, GO:0004568, GO:0005975, GO:0008061, GO:0006032	PGSC0003DMT400069030	0	100	Endochitinase 3
Soltu.DM.04G012270.1	3.87876	0.36175	10.7222	8.00687e-27	3.73451e-24	sodium/calcium exchanger family protein / calcium-binding EF hand family protein	GO:0005509	PGSC0003DMT400007670	0	99.895	P20Sh148J07
Soltu.DM.09G027720.2	3.88193	1.09956	3.53045	0.000414854	0.00878828	MLP-like protein	GO:0009738, GO:0004864, GO:0010427, GO:0038023, GO:0006952	PGSC0003DMT400003936	0	100	TSI-1 protein
Soltu.DM.08G027240.1	3.89211	1.02319	3.80389	0.000142439	0.00357446	osmotin	.	PGSC0003DMT400007865	0	100	Osmotin
Soltu.DM.09G007060.1	3.89408	0.945863	4.11696	3.839e-05	0.0011748	basic pathogenesis-related protein	GO:0005576	PGSC0003DMT400061480	0	99.758	Cytoplasmic small heat shock protein class I
Soltu.DM.10G019450.1	3.89483	0.56539	6.88874	5.62881e-12	6.67853e-10	Thiamine pyrophosphate dependent pyruvate decarboxylase family protein	GO:0030976, GO:0000287, GO:0003824, GO:0016831	PGSC0003DMT400016038	0	84.633	Pyruvate decarboxylase
Soltu.DM.10G018300.1	3.90019	1.24161	3.14124	0.00168237	0.0268504	hypothetical protein	.	PGSC0003DMT400071220	0	100	Conserved gene of unknown function
Soltu.DM.03G018690.1	3.90906	0.828059	4.72075	2.34972e-06	0.000103525	Kunitz family trypsin and protease inhibitor protein	GO:0004866	PGSC0003DMT400026293	0	100	Conserved gene of unknown function
Soltu.DM.01G007270.1	3.91102	1.07867	3.62579	0.00028808	0.0064194	somatic embryogenesis receptor-like kinase	GO:0005515	PGSC0003DMT400077170	0	100	Leucine-rich repeat protein
Soltu.DM.01G044850.1	3.91377	1.04404	3.74866	0.00017778	0.00427494	RING/U-box superfamily protein	.	PGSC0003DMT400032735	0	100	Ring finger protein
Soltu.DM.01G045930.1	3.93524	0.500959	7.85542	3.98436e-15	6.95386e-13	CAP (Cysteine-rich secretory proteins, Antigen 5, and Pathogenesis-related 1 protein) superfamily protein	GO:0005576	PGSC0003DMT400013094	0	100	PR1 protein
Soltu.DM.12G009390.2	3.95398	0.363754	10.8699	1.60361e-27	7.88743e-25	fatty acid desaturase	GO:0016717, GO:0055114, GO:0006629	PGSC0003DMT400086307	0	99.824	Fatty acid desaturase
Soltu.DM.12G025880.1	3.96242	1.29479	3.06028	0.0022113	0.0331047	basic helix-loop-helix (bHLH) DNA-binding family protein	GO:0046983	PGSC0003DMT400000884	0	100	Cytokinin oxidase/dehydrogenase 2
Soltu.DM.12G009390.1	3.96418	0.361262	10.9732	5.14455e-28	2.62586e-25	fatty acid desaturase	GO:0006629, GO:0055114, GO:0016717	PGSC0003DMT400086307	0	99.824	Fatty acid desaturase
Soltu.DM.07G016110.1	3.9749	0.471874	8.42365	3.64939e-17	7.89787e-15	Auxin-responsive family protein	.	PGSC0003DMT400015703	0	91.434	Membrane protein
Soltu.DM.02G013170.1	3.97915	0.795618	5.00134	5.69337e-07	2.92252e-05	FAD-binding Berberine family protein	GO:0016491, GO:0055114, GO:0050660, GO:0071949	PGSC0003DMT400054391	0	100	Reticuline oxidase
Soltu.DM.08G024710.4	3.98088	0.479993	8.2936	1.09868e-16	2.25162e-14	Oxidoreductase family protein	GO:0016491, GO:0055114	PGSC0003DMT400012303	0	100	Oxidoreductase
Soltu.DM.11G021600.1	3.98115	1.20719	3.29786	0.000974243	0.0173504	fatty acid reductase	.	PGSC0003DMT400019129	0	90.674	Male sterility protein
Soltu.DM.10G017910.2	3.99796	0.566217	7.06082	1.6552e-12	2.15272e-10	basic chitinase	GO:0008061, GO:0006032, GO:0004568, GO:0016998, GO:0005975	PGSC0003DMT400069034	0	100	Endochitinase 4
Soltu.DM.09G001370.1	4.01406	0.723393	5.54894	2.87414e-08	2.01428e-06	glutathione S-transferase TAU	GO:0005515	PGSC0003DMT400005532	0	100	Glutathione S-transferase
Soltu.DM.08G017930.1	4.02151	0.777122	5.17487	2.28071e-07	1.32969e-05	Pyridoxal phosphate (PLP)-dependent transferases superfamily protein	GO:0030170, GO:0016831, GO:0003824, GO:0019752	PGSC0003DMT400074709	0	98.963	Aromatic amino acid decarboxylase 1B
Soltu.DM.03G000560.1	4.03043	0.263262	15.3096	6.60106e-53	1.78572e-49	HR-like lesion-inducing protein-related	.	PGSC0003DMT400034861	0	100	Conserved gene of unknown function
Soltu.DM.01G031540.1	4.03512	1.13268	3.56247	0.000367381	0.00794436	SPX domain gene	.	PGSC0003DMT400066925	0	100	Xenotropic and polytropic murine leukemia virus receptor
Soltu.DM.05G003410.1	4.04017	0.362736	11.138	8.19003e-29	4.34425e-26	Protein kinase superfamily protein	GO:0004672, GO:0006468, GO:0005524	PGSC0003DMT400037780	0	99.683	Receptor kinase
Soltu.DM.08G027250.1	4.04607	1.07332	3.76966	0.000163468	0.00399109	Serine protease inhibitor, potato inhibitor I-type family protein	GO:0004867, GO:0009611	PGSC0003DMT400007904	5.88e-171	96.919	Ethylene-responsive proteinase inhibitor 1
Soltu.DM.05G020900.1	4.06232	0.72867	5.57497	2.47568e-08	1.76242e-06	ethylene response factor	GO:0006355, GO:0003700, GO:0003677	PGSC0003DMT400037826	0	100	Ethylene response factor
Soltu.DM.07G017550.1	4.07411	0.689479	5.90896	3.44273e-09	2.88336e-07	Terpenoid cyclases/Protein prenyltransferases superfamily protein	GO:0016829, GO:0010333	PGSC0003DMT400027448	1.33e-173	89.592	Sesquiterpene synthase
Soltu.DM.12G009510.1	4.0763	0.317527	12.8377	1.00889e-37	1.01084e-34	fatty acid desaturase	GO:0016717, GO:0055114, GO:0006629	PGSC0003DMT400083859	0	100	Fatty acid desaturase
Soltu.DM.08G008440.1	4.08319	0.585759	6.97077	3.15209e-12	3.87593e-10	hypothetical protein	.	PGSC0003DMT400005896	0	100	Conserved gene of unknown function
Soltu.DM.09G008330.1	4.10401	1.14665	3.57912	0.000344754	0.00748497	wall-associated kinase	GO:0005524, GO:0006468, GO:0005509, GO:0004672, GO:0030247	PGSC0003DMT400030785	0	100	ATP binding protein
Soltu.DM.04G029010.1	4.10612	0.488595	8.40394	4.31753e-17	9.19669e-15	Phosphoglycerate mutase family protein	GO:0006096, GO:0016868, GO:0003824, GO:0004619	PGSC0003DMT400024493	0	100	Phosphoglycerate mutase
Soltu.DM.12G009370.1	4.1184	0.368315	11.1817	5.01031e-29	2.71078e-26	fatty acid desaturase	GO:0016717, GO:0055114, GO:0006629	PGSC0003DMT400086433	0	99.553	Fatty acid desaturase
Soltu.DM.08G024710.1	4.12785	0.459138	8.99043	2.4626e-19	6.59586e-17	Oxidoreductase family protein	GO:0055114, GO:0016491	PGSC0003DMT400012303	0	100	Oxidoreductase
Soltu.DM.05G006300.2	4.12981	0.886881	4.65656	3.21541e-06	0.000137371	WRKY DNA-binding protein	GO:0006355, GO:0003700, GO:0043565	PGSC0003DMT400045443	0	100	WRKY transcription factor
Soltu.DM.06G031510.2	4.1323	0.656433	6.29508	3.07236e-10	3.05564e-08	cytochrome P450, family 71, subfamily B, polypeptide	GO:0020037, GO:0055114, GO:0005506, GO:0016705	PGSC0003DMT400078178	0	100	Cytochrome P450
Soltu.DM.11G025600.1	4.15366	0.730223	5.68821	1.28378e-08	9.5409e-07	LOB domain-containing protein	.	PGSC0003DMT400070405	4.6e-149	100	LOB domain protein 1
Soltu.DM.10G018870.1	4.15468	0.42836	9.69903	3.04374e-22	9.57434e-20	lipid transfer protein	GO:0006869, GO:0008289	PGSC0003DMT400031197	5.05e-161	100	Non-specific lipid-transfer protein
Soltu.DM.09G004580.1	4.16572	0.334025	12.4713	1.07085e-35	9.98915e-33	VQ motif-containing protein	.	PGSC0003DMT400033777	0	100	VQ motif-containing protein
Soltu.DM.09G024260.1	4.16917	0.435174	9.58047	9.66064e-22	2.9364e-19	amine oxidase	GO:0008131, GO:0055114, GO:0009308, GO:0048038, GO:0005507	PGSC0003DMT400081437	0	100	Primary amine oxidase
Soltu.DM.07G016130.1	4.17198	0.556225	7.50053	6.35624e-14	9.71464e-12	Auxin-responsive family protein	.	PGSC0003DMT400015703	0	91.434	Membrane protein
Soltu.DM.11G022760.1	4.19111	1.14515	3.65988	0.000252329	0.00574096	Kiwellin	.	PGSC0003DMT400020922	0	100	KiTH-2
Soltu.DM.08G000040.1	4.21609	1.16031	3.63358	0.00027952	0.00626477	MATE efflux family protein	GO:0015297, GO:0042910, GO:0055085, GO:0016020	PGSC0003DMT400032534	0	100	Multidrug resistance pump
Soltu.DM.09G009230.1	4.22418	0.738735	5.71812	1.07708e-08	8.14376e-07	wall associated kinase	GO:0005509, GO:0030247	PGSC0003DMT400051546	0	100	ATP binding protein
Soltu.DM.01G045950.1	4.24306	0.942506	4.50189	6.73505e-06	0.000263671	CAP (Cysteine-rich secretory proteins, Antigen 5, and Pathogenesis-related 1 protein) superfamily protein	GO:0005576	PGSC0003DMT400013095	0	100	Basic PR-1 protein
Soltu.DM.08G027290.1	4.25863	0.476528	8.93677	4.00698e-19	1.0524e-16	osmotin	.	PGSC0003DMT400007905	0	100	Osmotin
Soltu.DM.07G017580.1	4.26267	0.523316	8.14549	3.77759e-16	7.40516e-14	Terpenoid cyclases/Protein prenyltransferases superfamily protein	GO:0010333, GO:0000287, GO:0016829	PGSC0003DMT400027448	0	96.686	Sesquiterpene synthase
Soltu.DM.06G004140.1	4.26625	1.03131	4.13674	3.52269e-05	0.00109034	Protein kinase superfamily protein	GO:0006468, GO:0004672, GO:0005524	PGSC0003DMT400011249	0	100	Protein kinase APK1B, chloroplast
Soltu.DM.08G017990.1	4.27252	0.362412	11.7891	4.44114e-32	2.93029e-29	Acyl-CoA N-acyltransferases (NAT) superfamily protein	GO:0008080	PGSC0003DMT400038291	0	100	Tyramine hydroxycinnamoyl transferase
Soltu.DM.02G028550.1	4.28168	0.403788	10.6038	2.86171e-26	1.24863e-23	S-adenosyl-L-methionine-dependent methyltransferases superfamily protein	GO:0008171	PGSC0003DMT400015899	4.69e-135	79.113	Caffeoyl-CoA O-methyltransferase 5
Soltu.DM.11G008790.1	4.29602	0.470525	9.13028	6.83227e-20	1.90543e-17	Alginate lyase domain containing protein	.	PGSC0003DMT400010195	0	100	Citrate binding protein
Soltu.DM.01G044300.1	4.30794	0.400216	10.764	5.08933e-27	2.41538e-24	Peroxidase superfamily protein	GO:0042744, GO:0004601, GO:0006979, GO:0020037, GO:0055114	PGSC0003DMT400032789	0	100	Cationic peroxidase
Soltu.DM.02G016210.1	4.31027	1.37344	3.13832	0.00169921	0.0270713	Cysteine proteinases superfamily protein	GO:0008234, GO:0006508	PGSC0003DMT400026464	0	100	Cysteine protease
Soltu.DM.06G029520.1	4.31803	0.615139	7.01961	2.2249e-12	2.81252e-10	plant U-box	GO:0004842, GO:0016567	PGSC0003DMT400015179	0	100	Spotted leaf protein
Soltu.DM.07G017540.1	4.32752	0.470715	9.19351	3.80234e-20	1.08274e-17	terpene synthase	GO:0000287, GO:0016829, GO:0010333	PGSC0003DMT400027448	0	99.758	Sesquiterpene synthase
Soltu.DM.03G006240.1	4.35296	0.4298	10.1279	4.15587e-24	1.49899e-21	calmodulin-like	GO:0005509	PGSC0003DMT400059024	0	100	Calmodulin
Soltu.DM.11G022910.1	4.35619	1.36818	3.18393	0.00145291	0.0238062	glycosyltransferase family protein	.	PGSC0003DMT400020887	0	99.931	Glycosyl transferase family 2 protein
Soltu.DM.11G026530.1	4.35746	1.13797	3.82917	0.000128577	0.0032752	C2H2 and C2HC zinc fingers superfamily protein	.	PGSC0003DMT400040141	0	100	ZPT2-13
Soltu.DM.04G034160.1	4.36227	0.684205	6.37568	1.82158e-10	1.84559e-08	phospholipase A 2A	GO:0006629	.	.	.	N-acylethanolamine amidohydrolase
Soltu.DM.08G027290.2	4.37497	0.49247	8.88373	6.46572e-19	1.61954e-16	osmotin	.	PGSC0003DMT400007905	0	100	Osmotin
Soltu.DM.07G019580.1	4.38761	0.562327	7.8026	6.06457e-15	1.019e-12	Pyridoxal phosphate (PLP)-dependent transferases superfamily protein	GO:0016831, GO:0030170, GO:0003824, GO:0019752, GO:0006520	PGSC0003DMT400047279	0	97.669	Tryptophan decarboxylase
Soltu.DM.02G027850.1	4.4325	0.451312	9.82138	9.10888e-23	2.96884e-20	Peroxidase superfamily protein	GO:0004601, GO:0042744, GO:0020037, GO:0055114, GO:0006979	PGSC0003DMT400064270	0	100	Peroxidase
Soltu.DM.04G034120.1	4.46189	1.42456	3.13212	0.00173548	0.0274894	phospholipase A 2A	GO:0006629	.	.	.	N-acylethanolamine amidohydrolase
Soltu.DM.01G028300.1	4.46895	0.893141	5.00363	5.62607e-07	2.89347e-05	Cysteine/Histidine-rich C1 domain family protein	.	PGSC0003DMT400016188	0	100	Conserved gene of unknown function
Soltu.DM.01G036420.1	4.47416	0.641014	6.97981	2.95572e-12	3.65105e-10	pathogenesis-related	GO:0042742, GO:0050832	PGSC0003DMT400050024	0	100	Pathogen-and wound-inducible antifungal protein CBP20
Soltu.DM.07G019570.1	4.4938	0.722667	6.21835	5.02414e-10	4.83677e-08	Pyridoxal phosphate (PLP)-dependent transferases superfamily protein	GO:0003824, GO:0016831, GO:0030170, GO:0006520, GO:0019752	PGSC0003DMT400047278	0	98.832	Tryptophan decarboxylase
Soltu.DM.08G029040.1	4.49844	0.844962	5.32384	1.01599e-07	6.46696e-06	RING/U-box superfamily protein	GO:0030247	PGSC0003DMT400031680	0	100	Ring finger protein
Soltu.DM.08G025160.1	4.49961	0.413259	10.8881	1.31332e-27	6.57923e-25	Lactate/malate dehydrogenase family protein	GO:0019752, GO:0016616, GO:0016491, GO:0005737, GO:0004459, GO:0005975, GO:0055114, GO:0003824	PGSC0003DMT400012233	0	100	Gene of unknown function
Soltu.DM.06G020750.1	4.50826	1.07043	4.21164	2.53525e-05	0.000820378	P-loop containing nucleoside triphosphate hydrolases superfamily protein	GO:0005525	PGSC0003DMT400013254	0	100	NTGP4
Soltu.DM.12G023090.1	4.52183	0.44544	10.1514	3.26744e-24	1.22765e-21	Receptor-like protein kinase-related family protein	.	PGSC0003DMT400034271	0	100	DUF26 domain-containing protein 2
Soltu.DM.03G018210.1	4.53328	0.920506	4.92477	8.44585e-07	4.12414e-05	detoxifying efflux carrier	GO:0015297, GO:0055085, GO:0042910, GO:0016020	PGSC0003DMT400026353	0	87.051	Anthocyanin permease
Soltu.DM.04G026010.1	4.53981	0.270938	16.7559	5.1298e-63	1.98245e-59	pathogenesis-related family protein	GO:0004553, GO:0005975, GO:0003824	PGSC0003DMT400063921	0	100	Conserved gene of unknown function
Soltu.DM.03G012690.1	4.54042	0.898987	5.0506	4.40428e-07	2.32704e-05	Lipase/lipooxygenase, PLAT/LH2 family protein	GO:0005515	PGSC0003DMT400036349	0	100	TMV induced protein 1-2
Soltu.DM.09G007290.1	4.55376	1.47266	3.0922	0.00198681	0.0305208	exocyst subunit exo70 family protein H4	GO:0000145, GO:0006887	PGSC0003DMT400061436	0	100	ATEXO70H4
Soltu.DM.02G010960.1	4.55982	1.30943	3.48229	0.00049714	0.0101152	UDP-Glycosyltransferase superfamily protein	.	PGSC0003DMT400024333	0	100	UDP-glucosyltransferase
Soltu.DM.07G016100.1	4.55996	0.776187	5.87482	4.23311e-09	3.49128e-07	Auxin-responsive family protein	.	PGSC0003DMT400015703	0	100	Membrane protein
Soltu.DM.10G027550.1	4.5721	0.529332	8.63749	5.74599e-18	1.31729e-15	beta-1,3-glucanase	GO:0004553, GO:0005975	PGSC0003DMT400076705	0	100	Glucan endo-1,3-beta-D-glucosidase
Soltu.DM.08G011840.1	4.58757	1.20116	3.81929	0.000133837	0.00338054	Protein kinase superfamily protein	GO:0006468, GO:0004672, GO:0005524	PGSC0003DMT400033828	0	100	Protein kinase APK1A, chloroplast
Soltu.DM.08G015910.2	4.59802	1.41166	3.25718	0.00112526	0.0193642	WRKY DNA-binding protein	GO:0003700, GO:0043565, GO:0006355	PGSC0003DMT400019058	0	100	MRNA, 1346 bp sequence
Soltu.DM.05G014560.1	4.60515	0.474156	9.71231	2.67206e-22	8.50405e-20	Riboflavin synthase-like superfamily protein	GO:0005509, GO:0055114, GO:0050664, GO:0004601, GO:0016491, GO:0016020	PGSC0003DMT400035268	0	82.35	Respiratory burst oxidase
Soltu.DM.04G034720.1	4.64235	0.743141	6.24693	4.18605e-10	4.10018e-08	conserved hypothetical protein	.	PGSC0003DMT400043513	0	100	Conserved gene of unknown function
Soltu.DM.04G012130.2	4.66351	0.357405	13.0483	6.50041e-39	8.37377e-36	S-adenosyl-L-methionine-dependent methyltransferases superfamily protein	GO:0008168	PGSC0003DMT400027594	0	100	S-adenosylmethionine-dependent methyltransferase
Soltu.DM.08G027280.1	4.66453	0.407517	11.4462	2.45582e-30	1.50988e-27	osmotin	.	PGSC0003DMT400007870	0	100	Osmotin
Soltu.DM.03G017710.1	4.68172	0.530536	8.8245	1.09947e-18	2.63211e-16	PAR1 protein	.	PGSC0003DMT400037209	0	100	PAR-1c protein
Soltu.DM.09G001000.1	4.68922	0.278382	16.8445	1.15087e-63	6.22668e-60	arogenate dehydrogenase	GO:0006571, GO:0004665, GO:0008977, GO:0055114	PGSC0003DMT400052381	0	100	Prephenate dehydrogenase
Soltu.DM.01G005180.1	4.71147	0.926869	5.08321	3.71107e-07	1.99586e-05	Glycosyl hydrolase superfamily protein	GO:0005975, GO:0004553	PGSC0003DMT400027201	0	100	Acidic class II 1,3-beta-glucanase
Soltu.DM.03G020100.1	4.72207	1.47554	3.20023	0.00137318	0.0227613	Nodulin MtN3 family protein	GO:0016021	PGSC0003DMT400081211	0	87.435	UPA16
Soltu.DM.09G007030.1	4.73001	0.665335	7.10922	1.16699e-12	1.57062e-10	basic pathogenesis-related protein	.	PGSC0003DMT400005136	0	99.725	Cytoplasmic small heat shock protein class I
Soltu.DM.04G007470.1	4.78047	1.31699	3.62984	0.0002836	0.00633521	conserved hypothetical protein	.	PGSC0003DMT400071334	0	100	UPF0497 membrane protein PIMP1
Soltu.DM.08G017870.1	4.78289	0.485995	9.84143	7.46456e-23	2.49298e-20	Pyridoxal phosphate (PLP)-dependent transferases superfamily protein	GO:0003824, GO:0016831, GO:0030170, GO:0019752	PGSC0003DMT400074709	0	95.469	Aromatic amino acid decarboxylase 1B
Soltu.DM.03G035930.1	4.78695	0.618493	7.7397	9.96489e-15	1.62392e-12	hypothetical protein	.	PGSC0003DMT400006456	4.12e-126	100	Conserved gene of unknown function
Soltu.DM.02G013200.1	4.79038	0.853957	5.60963	2.0276e-08	1.45107e-06	FAD-binding Berberine family protein	GO:0016491, GO:0055114, GO:0050660, GO:0071949	PGSC0003DMT400054387	0	100	Conserved gene of unknown function
Soltu.DM.07G016780.1	4.7908	0.467764	10.2419	1.28652e-24	5.11809e-22	ethylene-forming enzyme	GO:0055114, GO:0016491	PGSC0003DMT400036081	0	85.791	1-aminocyclopropane-1-carboxylate oxidase 2
Soltu.DM.12G000360.1	4.79566	0.821963	5.8344	5.39838e-09	4.34634e-07	fatty acid desaturase	GO:0006629, GO:0016717, GO:0055114	PGSC0003DMT400061254	0	98.958	Fatty acid desaturase
Soltu.DM.04G012410.1	4.81856	1.41234	3.41176	0.000645447	0.0123249	Calcium-dependent phosphotriesterase superfamily protein	GO:0016844, GO:0009058	PGSC0003DMT400007661	0	100	Strictosidine synthase
Soltu.DM.04G028090.1	4.82578	0.725572	6.651	2.91117e-11	3.2144e-09	DUF1475 domain containing protein	.	PGSC0003DMT400079988	0	86.321	Conserved gene of unknown function
Soltu.DM.09G027720.1	4.82832	1.15873	4.1669	3.0877e-05	0.000972393	MLP-like protein	GO:0038023, GO:0010427, GO:0006952, GO:0004864, GO:0009738	PGSC0003DMT400003934	0	98.718	TSI-1 protein
Soltu.DM.02G022410.1	4.84169	0.315772	15.3329	4.60955e-53	1.38553e-49	Auxin efflux carrier family protein	GO:0055085, GO:0016021	PGSC0003DMT400035511	0	100	Auxin:hydrogen symporter
Soltu.DM.12G006860.1	4.84874	0.799126	6.06756	1.2987e-09	1.17108e-07	conserved hypothetical protein	.	PGSC0003DMT400045826	0	100	Avr9/Cf-9 rapidly elicited protein 75
Soltu.DM.01G023430.1	4.86255	0.402864	12.0699	1.52254e-33	1.11318e-30	inosine-uridine preferring nucleoside hydrolase family protein	.	PGSC0003DMT400081725	0	87.026	Inosine-uridine preferring nucleoside hydrolase
Soltu.DM.10G008120.1	4.88125	0.291288	16.7575	4.99298e-63	1.98245e-59	dehydroquinate dehydratase, putative / shikimate dehydrogenase, putative	GO:0003824, GO:0055114, GO:0003855, GO:0004764	PGSC0003DMT400013529	0	100	3-dehydroquinate dehydratase / shikimate dehydrogenase isoform 2
Soltu.DM.08G027250.2	4.90588	0.55266	8.87684	6.87847e-19	1.70712e-16	Serine protease inhibitor, potato inhibitor I-type family protein	GO:0009611, GO:0004867	PGSC0003DMT400007904	0	100	Ethylene-responsive proteinase inhibitor 1
Soltu.DM.08G020030.1	4.93991	0.696479	7.09269	1.31529e-12	1.74418e-10	cytochrome P450, family 71, subfamily B, polypeptide	GO:0020037, GO:0055114, GO:0005506, GO:0016705	PGSC0003DMT400053643	0	100	Cytochrome P450
Soltu.DM.12G009450.1	4.96487	0.414171	11.9875	4.13209e-33	2.86619e-30	ferulic acid 5-hydroxylase	GO:0005506, GO:0020037, GO:0055114, GO:0016705	PGSC0003DMT400036397	0	93.361	Flavonoid 3-hydroxylase
Soltu.DM.09G000670.1	4.9736	1.05219	4.7269	2.27974e-06	0.000101267	phosphate transporter 4;2	GO:0055085, GO:0022857	PGSC0003DMT400052347	0	100	Sialin
Soltu.DM.05G017370.1	4.98134	1.35459	3.67737	0.000235655	0.00544866	nudix hydrolase homolog	GO:0016787	PGSC0003DMT400059295	0	100	Mutt domain protein
Soltu.DM.03G002490.1	4.98538	0.731506	6.81522	9.41183e-12	1.07885e-09	Peroxidase superfamily protein	GO:0006979, GO:0055114, GO:0020037, GO:0042744, GO:0004601	PGSC0003DMT400012995	0	100	Peroxidase
Soltu.DM.12G006400.1	5.00624	1.5004	3.3366	0.000848087	0.0154807	phosphoenolpyruvate carboxykinase	GO:0016747, GO:0017076, GO:0004611, GO:0004612, GO:0005524, GO:0006094	PGSC0003DMT400041521	0	99.03	Phosphoenolpyruvate carboxykinase
Soltu.DM.03G011980.1	5.05424	0.782149	6.46199	1.03334e-10	1.07515e-08	UDP-glucosyl transferase 85A7	GO:0008194	PGSC0003DMT400056084	0	100	UDP-glucuronosyltransferase
Soltu.DM.09G001290.1	5.06797	1.40272	3.61296	0.000302716	0.00670136	glutathione S-transferase TAU	GO:0005515	PGSC0003DMT400005549	0	100	Glutathione-S-transferase
Soltu.DM.10G024490.1	5.07017	0.699178	7.25162	4.11825e-13	5.80244e-11	alpha carbonic anhydrase	GO:0004089, GO:0008270	.	.	.	N-acylethanolamine amidohydrolase
Soltu.DM.06G018780.1	5.07543	0.642215	7.903	2.72269e-15	4.78275e-13	UDP-glycosyltransferase 73B4	GO:0008194	PGSC0003DMT400043219	0	100	Zeatin O-glucosyltransferase
Soltu.DM.11G009590.1	5.12106	0.563333	9.09065	9.84529e-20	2.7177e-17	Protein kinase superfamily protein	GO:0005524, GO:0004672, GO:0006468	PGSC0003DMT400015429	0	100	Kinase
Soltu.DM.08G026550.1	5.15441	0.732762	7.03422	2.00382e-12	2.5813e-10	Subtilase family protein	GO:0006508, GO:0004252, GO:0008236	PGSC0003DMT400010056	0	90.116	Serine protease
Soltu.DM.06G023600.1	5.1771	1.14761	4.51122	6.44573e-06	0.000253445	HCO3- transporter family	GO:0016021, GO:0006820	PGSC0003DMT400073484	0	100	Boron transporter
Soltu.DM.04G027260.1	5.18107	0.751368	6.89552	5.36684e-12	6.42406e-10	ABA/WDS induced protein domain containing protein	.	PGSC0003DMT400017061	1.18e-177	100	ASR3
Soltu.DM.12G024920.1	5.21441	1.52977	3.40862	0.000652917	0.0124385	conserved hypothetical protein	.	PGSC0003DMT400000848	2.5e-174	100	Conserved gene of unknown function
Soltu.DM.07G013640.1	5.21751	1.37667	3.78994	0.000150681	0.00373623	AAA-ATPase	GO:0005524	PGSC0003DMT400035301	0	100	ATPase
Soltu.DM.03G012630.1	5.21822	0.402979	12.9491	2.37695e-38	2.67922e-35	Lipase/lipooxygenase, PLAT/LH2 family protein	GO:0005515	PGSC0003DMT400043166	0	100	TMV-induced protein I
Soltu.DM.03G011910.1	5.21992	0.769285	6.78542	1.1575e-11	1.31566e-09	UDP-glucosyl transferase 85A7	GO:0008194	PGSC0003DMT400056074	0	100	UDP-glucuronosyltransferase
Soltu.DM.04G024100.1	5.22157	0.89484	5.8352	5.37264e-09	4.33852e-07	ethylene response factor	GO:0003700, GO:0003677, GO:0006355	PGSC0003DMT400050718	0	100	AP2/ERF domain-containing transcription factor
Soltu.DM.11G026610.1	5.24063	1.18425	4.42528	9.63154e-06	0.000358394	Domain of unknown function (DUF966)	.	PGSC0003DMT400040209	0	100	Auxin-regulated protein
Soltu.DM.05G004740.1	5.25861	0.583017	9.01967	1.88665e-19	5.10376e-17	DUF4228 domain containing protein	.	PGSC0003DMT400078350	0	100	Conserved gene of unknown function
Soltu.DM.05G012130.1	5.26117	0.587772	8.95105	3.52127e-19	9.33897e-17	WRKY DNA-binding protein	GO:0006355, GO:0043565, GO:0003700	PGSC0003DMT400056352	0	100	WRKY-type DNA binding protein
Soltu.DM.01G036460.1	5.2876	0.610782	8.65711	4.83879e-18	1.11879e-15	pathogenesis-related	GO:0008061, GO:0050832, GO:0042742	PGSC0003DMT400050017	0	100	Wound-induced protein WIN1
Soltu.DM.01G002830.1	5.31553	1.12482	4.72568	2.29343e-06	0.000101542	plant U-box	GO:0004842, GO:0016567	PGSC0003DMT400054946	0	100	Spotted leaf protein
Soltu.DM.03G013940.1	5.3754	1.04467	5.14555	2.66733e-07	1.52551e-05	Glycosyl hydrolases family 31 protein	GO:0004553, GO:0030246, GO:0003824, GO:0005975	PGSC0003DMT400021511	0	100	Alpha-xylosidase
Soltu.DM.08G010990.1	5.38776	0.503769	10.6949	1.07541e-26	4.84868e-24	lipoxygenase	GO:0055114, GO:0046872, GO:0016702, GO:0016491, GO:0005515	PGSC0003DMT400028158	0	100	Lipoxygenase
Soltu.DM.10G024730.1	5.40055	0.358226	15.0758	2.3353e-51	5.26454e-48	cytochrome P450, family 76, subfamily G, polypeptide	GO:0016705, GO:0055114, GO:0020037, GO:0005506	PGSC0003DMT400072408	0	100	Cytochrome P450 76A2
Soltu.DM.10G026880.1	5.45184	1.17384	4.64443	3.41013e-06	0.000144368	Concanavalin A-like lectin protein kinase family protein	GO:0006468, GO:0004672, GO:0005524, GO:0030246	PGSC0003DMT400060849	0	100	ATP binding protein
Soltu.DM.04G037750.1	5.45292	1.37711	3.9597	7.50444e-05	0.00206942	Protein of unknown function (DUF833)	.	PGSC0003DMT400025661	0	99.849	Cuticular water permeability
Soltu.DM.05G026870.1	5.46597	0.439599	12.434	1.7089e-35	1.54097e-32	phenylalanine ammonia-lyase	GO:0006559, GO:0016841, GO:0003824, GO:0005737	PGSC0003DMT400060308	0	100	Phenylalanine ammonia-lyase
Soltu.DM.12G007830.1	5.50543	0.82194	6.69809	2.11165e-11	2.36051e-09	osmotin	.	PGSC0003DMT400010886	0	100	Thaumatin
Soltu.DM.11G008780.1	5.50601	0.422784	13.0232	9.02502e-39	1.10975e-35	Alginate lyase domain containing protein	.	PGSC0003DMT400010195	0	97.26	Citrate binding protein
Soltu.DM.08G014960.2	5.52625	1.12013	4.93357	8.07413e-07	4.00039e-05	YebC-related	.	PGSC0003DMT400005688	0	100	Conserved gene of unknown function
Soltu.DM.01G045720.1	5.52673	1.70718	3.23735	0.00120647	0.0204239	LRR and NB-ARC domains-containing disease resistance protein	.	PGSC0003DMT400008029	0	100	Nbs-lrr resistance protein
Soltu.DM.04G003480.1	5.54119	0.684896	8.09056	5.93918e-16	1.13948e-13	ARM repeat superfamily protein	GO:0016567, GO:0004842	PGSC0003DMT400075778	0	100	Avr9/Cf-9 rapidly elicited protein 74
Soltu.DM.03G033800.1	5.57038	0.799998	6.96299	3.33134e-12	4.07781e-10	myb domain protein	.	PGSC0003DMT400014383	0	100	MYB
Soltu.DM.07G023050.2	5.57159	1.56676	3.55612	0.000376379	0.00810009	glucan synthase-like	GO:0006075, GO:0003843, GO:0016020, GO:0000148	PGSC0003DMT400018165	0	99.964	Callose synthase 8
Soltu.DM.04G012440.1	5.60855	0.540061	10.385	2.90111e-25	1.2074e-22	fatty acid desaturase	GO:0055114, GO:0016717, GO:0006629	PGSC0003DMT400007615	0	100	Microsomal omega-6-desaturase
Soltu.DM.12G000370.1	5.61742	0.922724	6.08786	1.14426e-09	1.04576e-07	fatty acid desaturase	GO:0055114, GO:0016717, GO:0006629	PGSC0003DMT400061220	0	100	Microsomal oleic acid desaturase
Soltu.DM.01G048980.1	5.62507	0.579026	9.71471	2.60995e-22	8.40528e-20	MATE efflux family protein	GO:0015297, GO:0055085, GO:0042910, GO:0016020	PGSC0003DMT400083434	3.89e-59	91.813	Gene of unknown function
Soltu.DM.09G027710.1	5.66421	0.682677	8.29706	1.06723e-16	2.20387e-14	MLP-like protein	GO:0004864, GO:0009738, GO:0038023, GO:0010427, GO:0006952	PGSC0003DMT400003773	0	100	TSI-1 protein
Soltu.DM.04G034100.1	5.71683	0.435351	13.1315	2.17207e-39	3.09257e-36	phospholipase A 2A	GO:0006629	.	.	.	N-acylethanolamine amidohydrolase
Soltu.DM.11G008770.1	5.73412	0.501117	11.4427	2.55889e-30	1.53829e-27	Alginate lyase domain containing protein	.	PGSC0003DMT400010195	0	96.956	Citrate binding protein
Soltu.DM.08G001190.1	5.73446	1.48217	3.86898	0.000109293	0.00284563	expansin-like B1	GO:0005576	PGSC0003DMT400052810	0	100	Major pollen allergen Ory s 1
Soltu.DM.08G015110.1	5.74178	0.537947	10.6735	1.35436e-26	6.00625e-24	carotenoid cleavage dioxygenase	GO:0016702, GO:0055114	PGSC0003DMT400011006	0	100	9-cis-epoxycarotenoid dioxygenase
Soltu.DM.10G024060.1	5.80566	1.17811	4.92793	8.31043e-07	4.09418e-05	Protein kinase superfamily protein	GO:0004672, GO:0006468, GO:0005524	PGSC0003DMT400027119	0	100	ATP binding protein
Soltu.DM.07G003550.1	5.81349	1.29383	4.49325	7.01431e-06	0.000273811	copper ion binding;electron carriers	GO:0009055	PGSC0003DMT400079384	0	99.7	Dicyanin
Soltu.DM.02G011240.1	5.87588	1.59655	3.68036	0.000232904	0.0054041	VQ motif-containing protein	.	PGSC0003DMT400024415	0	100	VQ motif-containing protein
Soltu.DM.10G028040.1	5.88928	1.15061	5.11842	3.08111e-07	1.72211e-05	heat shock transcription factor B3	GO:0006355, GO:0003700, GO:0043565, GO:0042025	PGSC0003DMT400021089	0	100	AT-HSFB3 (Arabidopsis thaliana heat shock transcription factor B3)
Soltu.DM.03G008210.1	5.89662	0.975346	6.04567	1.48794e-09	1.32407e-07	cytochrome P450, family 71, subfamily B, polypeptide	GO:0016705, GO:0055114, GO:0020037, GO:0005506	PGSC0003DMT400084314	0	100	Cytochrome P450 hydroxylase
Soltu.DM.09G026500.1	5.89988	1.1896	4.95956	7.06536e-07	3.5659e-05	Integrase-type DNA-binding superfamily protein	GO:0003677, GO:0003700, GO:0006355	PGSC0003DMT400044383	0	100	Ethylene-responsive transcription factor
Soltu.DM.03G005620.1	5.90862	1.31769	4.48407	7.32333e-06	0.000283826	conserved hypothetical protein	.	PGSC0003DMT400038533	2.27e-154	100	ABC transporter family protein
Soltu.DM.06G025730.1	5.91544	0.717576	8.24365	1.67041e-16	3.37222e-14	Leucine-rich repeat protein kinase family protein	GO:0005524, GO:0005515, GO:0006468, GO:0004672	PGSC0003DMT400083089	0	100	Brassinosteroid LRR receptor kinase
Soltu.DM.08G025230.1	5.92877	0.683525	8.67382	4.17872e-18	9.74506e-16	Bifunctional inhibitor/lipid-transfer protein/seed storage 2S albumin superfamily protein	.	PGSC0003DMT400012228	0	100	P-rich protein EIG-I30
Soltu.DM.08G026510.1	5.94223	0.816429	7.27832	3.37999e-13	4.86358e-11	Subtilase family protein	GO:0006508, GO:0004252, GO:0008236	PGSC0003DMT400010056	0	89.982	Serine protease
Soltu.DM.05G024230.1	5.94652	0.58318	10.1967	2.05095e-24	7.92605e-22	hypothetical protein	.	PGSC0003DMT400006289	0	100	Cysteine-rich extensin-2
Soltu.DM.12G009350.1	5.95405	0.605617	9.83138	8.24784e-23	2.72098e-20	fatty acid desaturase	GO:0016717, GO:0055114, GO:0006629	PGSC0003DMT400092081	0	100	Microsomal oleic acid desaturase
Soltu.DM.07G004240.1	5.9565	0.830364	7.17335	7.31823e-13	1.00154e-10	purple acid phosphatase	GO:0016787, GO:0003993, GO:0046872	PGSC0003DMT400059161	0	93.452	Hydrolase
Soltu.DM.10G018000.1	5.97409	1.90173	3.1414	0.00168141	0.0268504	basic chitinase	GO:0006032, GO:0008061, GO:0005975, GO:0016998, GO:0004568	PGSC0003DMT400022685	0	99.048	Endochitinase
Soltu.DM.12G009550.1	5.99022	0.533284	11.2327	2.81744e-29	1.55546e-26	Cytochrome P450 superfamily protein	GO:0016705, GO:0005506, GO:0055114, GO:0020037	PGSC0003DMT400036391	0	95.283	Cytochrome P450
Soltu.DM.01G007520.1	5.9968	1.9391	3.09257	0.00198429	0.0305055	PLC-like phosphodiesterases superfamily protein	GO:0006629, GO:0008081	PGSC0003DMT400013402	0	100	Glycerophosphodiester phosphodiesterase
Soltu.DM.08G001800.1	6.03796	0.464189	13.0075	1.10861e-38	1.30392e-35	Pyridoxal phosphate (PLP)-dependent transferases superfamily protein	GO:0019752, GO:0016831, GO:0030170, GO:0003824	PGSC0003DMT400067600	0	100	Aromatic amino acid decarboxylase 2
Soltu.DM.02G007500.1	6.10476	0.602725	10.1286	4.12546e-24	1.49899e-21	hypothetical protein	.	PGSC0003DMT400008580	0	100	Conserved gene of unknown function
Soltu.DM.02G021700.1	6.12299	0.607569	10.0778	6.92286e-24	2.46417e-21	Core-2/I-branching beta-1,6-N-acetylglucosaminyltransferase family protein	GO:0016020	PGSC0003DMT400018907	0	100	Acetylglucosaminyltransferase
Soltu.DM.08G018780.1	6.12766	0.769031	7.96803	1.61221e-15	2.90757e-13	cytochrome P450, family 71, subfamily B, polypeptide	GO:0005506, GO:0020037, GO:0055114, GO:0016705	PGSC0003DMT400076023	0	100	Cytochrome P450
Soltu.DM.02G019290.1	6.13882	0.403117	15.2284	2.29248e-52	5.63785e-49	Quinone reductase family protein	GO:0010181, GO:0016491, GO:0003955	PGSC0003DMT400036034	0	100	Quinone reductase family protein
Soltu.DM.01G048950.1	6.15244	0.487167	12.629	1.46109e-36	1.41162e-33	MATE efflux family protein	GO:0015297, GO:0042910, GO:0055085, GO:0016020	PGSC0003DMT400083434	2.92e-85	100	Gene of unknown function
Soltu.DM.02G020380.1	6.15831	1.70405	3.61393	0.000301593	0.00668197	F-box family protein with a domain of unknown function (DUF295)	.	PGSC0003DMT400042473	0	100	Conserved gene of unknown function
Soltu.DM.02G006380.1	6.18705	1.68588	3.66993	0.000242614	0.00556674	alpha/beta-Hydrolases superfamily protein	.	PGSC0003DMT400040040	0	100	Alpha/beta hydrolase
Soltu.DM.11G022780.1	6.19152	1.88523	3.28423	0.00102263	0.0178712	Kiwellin	.	PGSC0003DMT400020922	0	98.592	KiTH-2
Soltu.DM.03G013460.1	6.21978	1.97906	3.1428	0.0016734	0.0267704	Seven transmembrane MLO family protein	GO:0006952, GO:0016021	PGSC0003DMT400053117	0	100	MLO1
Soltu.DM.08G027300.1	6.24375	1.18614	5.26394	1.40998e-07	8.64915e-06	osmotin	.	PGSC0003DMT400007906	0	100	Osmotin OSML15
Soltu.DM.07G003530.1	6.26778	0.802311	7.81216	5.6215e-15	9.50455e-13	copper ion binding;electron carriers	GO:0009055	PGSC0003DMT400079424	0	99.9	Dicyanin
Soltu.DM.05G023730.1	6.26818	0.916307	6.84071	7.88032e-12	9.18872e-10	pleiotropic drug resistance	GO:0016887, GO:0016020, GO:0005524	PGSC0003DMT400034124	0	100	Pleiotropic drug resistance protein 1
Soltu.DM.09G030820.1	6.34643	0.556499	11.4042	3.98403e-30	2.34296e-27	cytochrome P450, family 76, subfamily C, polypeptide	GO:0016705, GO:0055114, GO:0020037, GO:0005506	PGSC0003DMT400042851	0	100	Cytochrome P450
Soltu.DM.02G032680.1	6.4254	0.413968	15.5215	2.48168e-54	8.39179e-51	Peroxidase superfamily protein	GO:0006979, GO:0055114, GO:0020037, GO:0004601, GO:0016491	PGSC0003DMT400001350	0	100	Alpha-DOX1
Soltu.DM.11G026350.1	6.43368	1.34478	4.78419	1.71677e-06	7.75325e-05	peroxidase	GO:0055114, GO:0020037, GO:0006979, GO:0004601, GO:0042744	PGSC0003DMT400040186	0	100	Peroxidase 15
Soltu.DM.07G017870.1	6.479	0.443615	14.605	2.60914e-48	5.0416e-45	glucose-6-phosphate/phosphate translocator	GO:0016021, GO:0055085, GO:0022857	PGSC0003DMT400065527	0	100	Glucose-6-phosphate/phosphate translocator 2
Soltu.DM.03G013870.1	6.47975	1.10136	5.8834	4.01917e-09	3.34543e-07	Nucleotide-diphospho-sugar transferase family protein	.	PGSC0003DMT400021519	0	100	Pentatricopeptide repeat-containing protein
Soltu.DM.11G024730.2	6.49881	1.60426	4.05098	5.10037e-05	0.001503	ubiquitin conjugating enzyme	.	PGSC0003DMT400007769	0	100	Ubiquitin carrier protein
Soltu.DM.08G015690.1	6.54068	1.73865	3.76192	0.000168612	0.00409451	plant U-box	GO:0005515	.	.	.	N-acylethanolamine amidohydrolase
Soltu.DM.12G000380.1	6.54406	1.18965	5.50082	3.78038e-08	2.60221e-06	fatty acid desaturase	GO:0006629, GO:0055114, GO:0016717	PGSC0003DMT400061221	0	99.566	Fatty acid desaturase
Soltu.DM.07G002310.2	6.62375	1.37856	4.80482	1.5489e-06	7.10438e-05	sugar transporter protein	GO:0022857, GO:0055085, GO:0016020, GO:0016021	PGSC0003DMT400048280	0	100	Hexose transporter 3
Soltu.DM.01G000860.1	6.69217	1.63415	4.0952	4.21798e-05	0.00126783	NAD(P)-binding Rossmann-fold superfamily protein	GO:0016491	PGSC0003DMT400081785	0	100	Short chain alcohol dehydrogenase
Soltu.DM.02G012170.1	6.7421	0.391384	17.2263	1.68555e-66	1.51992e-62	iron-regulated transporter	GO:0016020, GO:0055085, GO:0016021, GO:0030001, GO:0005385, GO:0071577, GO:0046873	PGSC0003DMT400026784	0	88.889	Iron-regulated transporter 2
Soltu.DM.02G008230.1	6.75263	0.653946	10.326	5.3763e-25	2.20363e-22	PATATIN-like protein	GO:0006629	PGSC0003DMT400002019	0	100	Patatin 3
Soltu.DM.03G023740.1	6.77898	0.668334	10.1431	3.55661e-24	1.31799e-21	Kunitz family trypsin and protease inhibitor protein	GO:0004866	PGSC0003DMT400039353	0	100	Miraculin
Soltu.DM.11G004340.1	6.84691	1.85229	3.69647	0.000218622	0.00511606	plant U-box	GO:0016567, GO:0004842, GO:0005515	PGSC0003DMT400019235	0	100	Armadillo/beta-catenin repeat family protein
Soltu.DM.09G025800.5	6.84907	2.27151	3.0152	0.0025681	0.0369705	zinc knuckle (CCHC-type) family protein	GO:0003676, GO:0008270, GO:0003677	PGSC0003DMT400002884	0	100	Zinc knuckle (CCHC-type) family protein
Soltu.DM.11G005980.1	6.86009	1.21279	5.65646	1.54529e-08	1.13288e-06	UDP-Glycosyltransferase superfamily protein	GO:0008194	PGSC0003DMT400050183	0	100	UDP-glucose:glucosyltransferase
Soltu.DM.08G028560.1	6.8789	1.89488	3.63025	0.000283149	0.00633036	cation/H+ exchanger	GO:0055085, GO:0015299, GO:0016021, GO:0006812	PGSC0003DMT400031717	0	100	Na(+)/H(+) antiporter
Soltu.DM.08G019310.1	6.89866	0.572984	12.0399	2.19286e-33	1.56108e-30	Protein of unknown function (DUF_B2219) domain containing protein	GO:0055114, GO:0046148, GO:0016491, GO:0004097	PGSC0003DMT400048684	0	99.889	Polyphenol oxidase
Soltu.DM.01G048780.1	6.93353	0.847882	8.17747	2.89876e-16	5.72389e-14	allene oxide synthase	GO:0005506, GO:0004497, GO:0055114, GO:0020037, GO:0016705	PGSC0003DMT400064771	0	100	Divinyl ether synthase
Soltu.DM.06G009270.2	6.94713	1.58933	4.37109	1.23625e-05	0.000444721	phospholipase C	GO:0006629, GO:0035556, GO:0008081	PGSC0003DMT400016946	0	100	Phosphoinositide-specific phospholipase C
Soltu.DM.04G037810.3	6.95504	1.5537	4.47643	7.59033e-06	0.000293216	TLR4 regulator and MIR-interacting MSAP domain containing protein	.	PGSC0003DMT400025673	0	100	Conserved gene of unknown function
Soltu.DM.04G030330.1	6.95681	1.07968	6.44338	1.16845e-10	1.20186e-08	hypothetical protein	.	PGSC0003DMT400079244	0	100	Plastid-targeted protein 2
Soltu.DM.11G022750.1	6.96306	1.37336	5.0701	3.97604e-07	2.12569e-05	Kiwellin	.	PGSC0003DMT400020923	0	100	KiTH-2
Soltu.DM.07G026560.1	6.97236	1.50556	4.63107	3.63775e-06	0.000153046	glycosyl hydrolase 9B8	GO:0004553, GO:0005975, GO:0003824	PGSC0003DMT400057164	0	100	Endo-1,4-beta-glucanase
Soltu.DM.09G024650.1	6.99835	0.663382	10.5495	5.10635e-26	2.19265e-23	Bifunctional inhibitor/lipid-transfer protein/seed storage 2S albumin superfamily protein	GO:0008289, GO:0006869	PGSC0003DMT400082079	0	100	Non-specific lipid-transfer protein
Soltu.DM.09G031020.1	7.05173	1.41523	4.98273	6.26936e-07	3.18795e-05	UDP-Glycosyltransferase superfamily protein	GO:0008194	PGSC0003DMT400042807	0	99.467	Glucosyltransferase
Soltu.DM.06G020480.1	7.06437	1.06715	6.61987	3.59517e-11	3.92332e-09	FAD-binding Berberine family protein	GO:0055114, GO:0071949, GO:0050660, GO:0016491	PGSC0003DMT400080467	0	98.02	Conserved gene of unknown function
Soltu.DM.05G000390.1	7.08205	1.02792	6.88971	5.59074e-12	6.66259e-10	Glycosyltransferase family 61 protein	GO:0016757	PGSC0003DMT400072823	0	100	Transferase, transferring glycosyl groups
Soltu.DM.06G016420.1	7.09122	1.4606	4.855	1.20385e-06	5.66374e-05	terpene synthase	GO:0000287, GO:0016829, GO:0010333	PGSC0003DMT400075072	0	93.943	Sesquiterpene synthase 2
Soltu.DM.04G022660.1	7.12853	0.495929	14.3741	7.52303e-47	1.35675e-43	cytochrome P450, family 71, subfamily A, polypeptide	GO:0016705, GO:0020037, GO:0055114, GO:0005506	PGSC0003DMT400033335	0	99.465	Cytochrome P450
Soltu.DM.06G019680.2	7.13654	1.77047	4.03088	5.55689e-05	0.00160604	TBP-associated factor	GO:0005515	.	.	.	N-acylethanolamine amidohydrolase
Soltu.DM.04G000280.2	7.1366	2.3176	3.07931	0.00207481	0.0315148	18S pre-ribosomal assembly protein gar2-related	.	PGSC0003DMT400004870	0	100	Conserved gene of unknown function
Soltu.DM.01G040930.1	7.14905	1.66747	4.28737	1.80801e-05	0.000621478	terpene synthase	GO:0010333, GO:0000287, GO:0016829	PGSC0003DMT400046973	0	100	Vetispiradiene synthase 1
Soltu.DM.08G020040.1	7.15777	1.47264	4.86049	1.17094e-06	5.55725e-05	Terpenoid cyclases/Protein prenyltransferases superfamily protein	GO:0016829, GO:0000287, GO:0010333	PGSC0003DMT400004910	0	100	Copalyl diphosphate synthase
Soltu.DM.01G005400.1	7.18307	0.35355	20.317	9.10003e-92	2.46174e-87	cytochrome P450, family 71, subfamily B, polypeptide	GO:0016705, GO:0005506, GO:0020037, GO:0055114	PGSC0003DMT400069083	0	100	Cytochrome P450
Soltu.DM.08G001790.1	7.20715	0.556878	12.9421	2.60563e-38	2.78303e-35	Pyridoxal phosphate (PLP)-dependent transferases superfamily protein	GO:0030170, GO:0016831, GO:0003824, GO:0019752	PGSC0003DMT400067634	0	100	Aromatic amino acid decarboxylase 2
Soltu.DM.06G027980.1	7.20863	1.42953	5.04267	4.5908e-07	2.40679e-05	SAUR-like auxin-responsive protein family	GO:0009733	PGSC0003DMT400092730	0	100	SAUR family protein
Soltu.DM.05G024860.1	7.2418	0.596743	12.1355	6.84575e-34	5.1442e-31	PYR1-like	GO:0006952, GO:0038023, GO:0010427, GO:0009738, GO:0004864	PGSC0003DMT400060243	0	100	Major allergen Pru ar
Soltu.DM.08G017420.1	7.2592	1.58313	4.58535	4.53217e-06	0.000185764	Pyridoxal phosphate (PLP)-dependent transferases superfamily protein	GO:0019752, GO:0030170, GO:0016831, GO:0003824	PGSC0003DMT400028102	0	100	Aromatic amino acid decarboxylase 1B
Soltu.DM.02G018060.1	7.26564	0.586174	12.395	2.78062e-35	2.4265e-32	Protein of unknown function (DUF_B2219) domain containing protein	GO:0055114, GO:0046148, GO:0004097, GO:0016491	PGSC0003DMT400057781	0	100	Polyphenoloxidase
Soltu.DM.09G004590.1	7.28345	1.19452	6.09736	1.07834e-09	9.8886e-08	hypothetical protein	.	PGSC0003DMT400033778	0	100	Gene of unknown function
Soltu.DM.03G022900.2	7.30542	1.68322	4.34013	1.42396e-05	0.00050354	manganese tracking factor for mitochondrial SOD2	.	PGSC0003DMT400023427	0	100	Mitochondrial carrier protein
Soltu.DM.01G034180.1	7.31176	1.12208	6.51624	7.20896e-11	7.61784e-09	1-amino-cyclopropane-1-carboxylate synthase	GO:0030170, GO:0003824, GO:0009058	PGSC0003DMT400000553	0	100	1-aminocyclopropane-1-carboxylate synthase 2
Soltu.DM.06G005360.1	7.33279	1.33554	5.4905	4.00791e-08	2.73793e-06	LOB domain-containing protein	.	PGSC0003DMT400065346	0	100	LOB domain protein 1
Soltu.DM.12G005750.1	7.39286	0.911424	8.11133	5.00682e-16	9.74421e-14	alpha/beta-Hydrolases superfamily protein	GO:0006629	PGSC0003DMT400039854	0	100	Triacylglycerol lipase
Soltu.DM.02G005740.1	7.39642	0.600474	12.3177	7.27833e-35	5.96647e-32	cytochrome P450, family 71, subfamily B, polypeptide	GO:0005506, GO:0055114, GO:0020037, GO:0016705	PGSC0003DMT400061392	0	100	Cytochrome P450
Soltu.DM.01G005430.1	7.44152	0.640256	11.6227	3.15886e-31	1.98729e-28	cytochrome P450, family 71, subfamily B, polypeptide	GO:0016705, GO:0005506, GO:0020037, GO:0055114	PGSC0003DMT400046367	0	89.882	Cytochrome P450
Soltu.DM.10G021460.1	7.44452	1.1185	6.65583	2.81703e-11	3.12321e-09	UDP-glucosyl transferase 73D1	GO:0008194	PGSC0003DMT400022170	0	100	UDP-glucosyltransferase
Soltu.DM.08G026960.1	7.44498	1.42045	5.24128	1.59464e-07	9.58625e-06	MATE efflux family protein	GO:0015297, GO:0055085, GO:0042910, GO:0016020	PGSC0003DMT400058542	0	100	Multidrug resistance pump
Soltu.DM.01G036640.3	7.46429	1.49879	4.98022	6.35135e-07	3.22358e-05	conserved hypothetical protein	.	PGSC0003DMT400050005	0	100	Conserved gene of unknown function
Soltu.DM.06G016370.1	7.46575	1.86089	4.01193	6.02253e-05	0.00172769	Terpenoid cyclases/Protein prenyltransferases superfamily protein	GO:0010333, GO:0000287, GO:0016829	PGSC0003DMT400033919	0	92.583	Sesquiterpene synthase 2
Soltu.DM.08G000970.1	7.51884	1.8169	4.13829	3.49906e-05	0.00108551	ethylene responsive element binding factor	GO:0003677, GO:0003700, GO:0006355	PGSC0003DMT400005836	0	100	Transcription factor AP2-EREBP
Soltu.DM.11G023310.1	7.53681	1.43679	5.2456	1.55774e-07	9.41272e-06	HXXXD-type acyl-transferase family protein	GO:0016747	PGSC0003DMT400050667	0	100	Acetyltranferase
Soltu.DM.04G035650.1	7.55513	1.64096	4.60409	4.14275e-06	0.000170578	conserved hypothetical protein	.	PGSC0003DMT400009587	9.86e-143	100	Conserved gene of unknown function
Soltu.DM.04G034770.1	7.55923	1.78886	4.22572	2.38176e-05	0.000780041	inositol polyphosphate 5-phosphatase	GO:0046856	PGSC0003DMT400043508	0	100	Inositol polyphosphate 5-phosphatase
[truncated: 54 more rows]

## Sheet: Magnum Bonum_18 hpi_Up
Data showing the up-regulated DEGs identified with FDR < 0.05 at 18 hpi for Magnum Bonum.
TransID	log2FoldChange	lfcSE	stat	pvalue	padj	Func_gene_anno_DM_1-3_516_R44_potato.v6.1	Iprscan_go_terms_DM_1-3_516_R44_potato.v6.1	Target_PGSC_DM_V403_GeneID	Target_PGSC_DM_V403_E-value	Target_PGSC_DM_V403_Score	Func_gene_anno_PGSC_DM_V403
Soltu.DM.10G026180.1	0.261653	0.0757442	3.45443	0.000551456	0.0108811	Leucine-rich repeat (LRR) family protein	GO:0005515	PGSC0003DMT400072238	0	100	LRR protein
Soltu.DM.03G033560.1	0.320551	0.108651	2.95029	0.00317471	0.0436393	protein tyrosine kinase family protein	GO:0004672, GO:0006468, GO:0005524	PGSC0003DMT400074057	0	78.216	Protein kinase
Soltu.DM.09G020530.1	0.322343	0.111021	2.90343	0.00369095	0.0488491	NADH-ubiquinone oxidoreductase 24 kDa subunit, putative	.	PGSC0003DMT400049678	0	100	NADH-ubiquinone oxidoreductase 24 kDa subunit, mitochondrial
Soltu.DM.07G013230.1	0.350019	0.105497	3.3178	0.000907286	0.0163626	ARM repeat superfamily protein	.	.	.	.	N-acylethanolamine amidohydrolase
Soltu.DM.01G044450.1	0.350163	0.103795	3.37359	0.000741945	0.0138612	ubiquitin-specific protease	GO:0016579, GO:0006511, GO:0036459	PGSC0003DMT400032703	0	100	Ubiquitin carboxyl-terminal hydrolase
Soltu.DM.01G046900.1	0.351138	0.102123	3.43839	0.000585175	0.0113397	S-methyl-5-thioribose kinase	GO:0009086, GO:0046522	PGSC0003DMT400066543	0	100	Methylthioribose kinase
Soltu.DM.01G030890.1	0.351434	0.11566	3.03851	0.00237748	0.0350113	GRAM domain family protein	.	.	.	.	N-acylethanolamine amidohydrolase
Soltu.DM.01G051260.1	0.355871	0.115584	3.07889	0.00207772	0.0315412	PAM domain (PCI/PINT associated module) protein	GO:0000502, GO:0042176, GO:0030234	PGSC0003DMT400015776	0	100	26S proteasome non-ATPase regulatory subunit 3
Soltu.DM.03G005920.1	0.363406	0.125313	2.89998	0.00373182	0.0493176	accelerated cell death 2 (ACD2)	GO:0051743	PGSC0003DMT400048861	0	100	Red chlorophyll catabolite reductase
Soltu.DM.04G021110.1	0.367115	0.125999	2.91364	0.00357246	0.0477166	isopentenyl pyrophosphate:dimethylallyl pyrophosphate isomerase	GO:0016787, GO:0008299, GO:0004452	PGSC0003DMT400018755	0	100	Plastid isopentenyl diphosphate isomerase
Soltu.DM.07G000320.1	0.367544	0.122997	2.98825	0.00280582	0.0395907	SNARE-like superfamily protein	GO:0016192, GO:0016021	PGSC0003DMT400008281	0	100	NTGP1
Soltu.DM.04G001170.1	0.369666	0.117047	3.15828	0.00158704	0.0256161	Protein of unknown function (DUF1336)	.	PGSC0003DMT400007448	0	100	CW14 protein
Soltu.DM.01G049940.1	0.37144	0.120057	3.09387	0.00197566	0.0304533	vacuolar proton ATPase A3	GO:0033179, GO:0015078, GO:1902600, GO:0000220	.	.	.	N-acylethanolamine amidohydrolase
Soltu.DM.11G008320.1	0.371748	0.108392	3.42965	0.000604351	0.0116528	Transducin family protein / WD-40 repeat family protein	GO:0005840, GO:0003735, GO:0005515, GO:0003723, GO:0003676, GO:0006412	PGSC0003DMT400065692	0	100	WD-repeat protein
Soltu.DM.08G017490.1	0.381399	0.122062	3.12463	0.00178031	0.0281015	RNA polymerase I-associated factor PAF67	GO:0005852, GO:0003743, GO:0005737	PGSC0003DMT400028109	0	100	Eukaryotic translation initiation factor 3 subunit 6-interacting protein
Soltu.DM.04G010760.1	0.384278	0.108644	3.53704	0.000404644	0.00861246	Insulinase (Peptidase family M16) family protein	GO:0004222, GO:0046872, GO:0003824, GO:0006508	PGSC0003DMT400070070	0	100	Insulin degrading enzyme
Soltu.DM.06G024960.3	0.387537	0.125635	3.08463	0.00203809	0.0311493	Translation elongation factor EF1A/initiation factor IF2gamma family protein	GO:0003924, GO:0005525	PGSC0003DMT400014429	0	85.601	Eukaryotic peptide chain release factor GTP-binding subunit
Soltu.DM.08G018810.2	0.389982	0.101464	3.84355	0.000121268	0.00311838	myosin heavy chain-related	.	PGSC0003DMT400076024	0	100	Conserved gene of unknown function
Soltu.DM.08G018810.1	0.398332	0.101099	3.94002	8.14751e-05	0.00222184	myosin heavy chain-related	.	PGSC0003DMT400076024	0	100	Conserved gene of unknown function
Soltu.DM.11G010910.1	0.402434	0.131068	3.07043	0.00213754	0.0321964	Pyridoxal phosphate (PLP)-dependent transferases superfamily protein	GO:0030170, GO:0003824, GO:0009058	PGSC0003DMT400074645	0	100	Aminotransferase ybdL
Soltu.DM.02G013570.1	0.406251	0.127036	3.19792	0.00138422	0.0228888	alpha-mannosidase	GO:0016020, GO:0004571, GO:0005509, GO:0003824	.	.	.	N-acylethanolamine amidohydrolase
Soltu.DM.11G006940.1	0.414139	0.106664	3.88266	0.000103319	0.00271427	Ribosomal S17 family protein	GO:0006412, GO:0003735, GO:0005840	PGSC0003DMT400019656	0	100	40S ribosomal protein S17
Soltu.DM.01G003970.1	0.416586	0.135378	3.07719	0.00208959	0.0316326	RP non-ATPase subunit 8A	GO:0005515, GO:0070122, GO:0008237, GO:0005838	PGSC0003DMT400042160	0	99.893	26S proteasome regulatory particle non-ATPase subunit 8
Soltu.DM.02G008720.1	0.425126	0.126659	3.35645	0.000789505	0.0145886	cold-regulated 413-plasma membrane	GO:0016021	PGSC0003DMT400007086	0	100	COR413-PM2
Soltu.DM.08G012310.1	0.434398	0.134969	3.21849	0.00128866	0.0215774	Ribosomal protein S3 family protein	GO:0015935, GO:0006412, GO:0003723, GO:0003735	.	.	.	N-acylethanolamine amidohydrolase
Soltu.DM.05G008080.1	0.436272	0.144138	3.02676	0.00247193	0.0359134	Potassium transporter family protein	GO:0016020, GO:0006364, GO:0015079, GO:0071805	PGSC0003DMT400035898	0	84.232	Potassium transporter
Soltu.DM.01G024700.1	0.436949	0.124167	3.51905	0.000433099	0.00906126	Late embryogenesis abundant protein (LEA) family protein	.	PGSC0003DMT400023323	0	100	Conserved gene of unknown function
Soltu.DM.04G028330.1	0.438784	0.133171	3.29489	0.000984593	0.0174657	SEC6	GO:0006887, GO:0000145	.	.	.	N-acylethanolamine amidohydrolase
Soltu.DM.10G008520.1	0.440545	0.127886	3.44482	0.00057143	0.0111371	multidrug resistance-associated protein	GO:0016887, GO:0016021, GO:0055085, GO:0005524, GO:0042626	PGSC0003DMT400080270	0	98.606	MRP-like ABC transporter
Soltu.DM.03G009630.1	0.442149	0.147932	2.98886	0.00280022	0.0395777	MATE efflux family protein	GO:0015297, GO:0055085, GO:0042910, GO:0016020	PGSC0003DMT400031221	0	99.384	Multidrug resistance pump
Soltu.DM.01G037330.1	0.447949	0.11605	3.85996	0.000113407	0.00294139	Glutathione S-transferase, C-terminal-like;Translation elongation factor EF1B/ribosomal protein S6	GO:0003746, GO:0006414, GO:0005853	PGSC0003DMT400057934	0	100	Ripening regulated protein DDTFR10
Soltu.DM.07G020680.1	0.448021	0.145315	3.08311	0.00204853	0.0312736	general regulatory factor	.	PGSC0003DMT400052619	0	100	14-3-3 protein 9
Soltu.DM.02G029280.3	0.448473	0.147632	3.03778	0.00238324	0.0350389	Ribosomal protein L25/Gln-tRNA synthetase, anti-codon-binding domain	GO:0008097, GO:0003735, GO:0005840, GO:0006412	PGSC0003DMT400026095	0	100	50S ribosomal protein L25
Soltu.DM.06G011940.1	0.449343	0.134501	3.34083	0.000835282	0.0152883	Lung seven transmembrane receptor family protein	GO:0016021	PGSC0003DMT400070940	0	100	Lung seven transmembrane receptor family protein
Soltu.DM.03G021890.2	0.450609	0.128353	3.51071	0.000446913	0.00927139	cytochrome B5 isoform E	GO:0020037	PGSC0003DMT400047689	0	100	Cytochome b5
Soltu.DM.02G025210.1	0.451772	0.15234	2.96554	0.00302148	0.0420027	succinate dehydrogenase 1-1	GO:0016627, GO:0006099, GO:0016491, GO:0022900, GO:0050660, GO:0055114	PGSC0003DMT400038576	0	100	Succinate dehydrogenase
Soltu.DM.01G007500.1	0.456293	0.140931	3.23769	0.001205	0.0204118	NAC domain containing protein	GO:0003677, GO:0006355	PGSC0003DMT400031045	0	100	NAC domain protein
Soltu.DM.08G014330.1	0.457336	0.131124	3.48781	0.000486998	0.00993534	haloacid dehalogenase-like hydrolase family protein	GO:0016787, GO:0004222, GO:0006364	.	.	.	N-acylethanolamine amidohydrolase
Soltu.DM.08G002810.1	0.464282	0.141006	3.29265	0.000992469	0.0175709	Protein of unknown function (DUF1218)	.	PGSC0003DMT400038485	0	100	Conserved gene of unknown function
Soltu.DM.05G022600.1	0.464676	0.151421	3.06877	0.00214942	0.0323574	Haloacid dehalogenase-like hydrolase (HAD) superfamily protein	GO:0016791	PGSC0003DMT400069746	0	100	NLI interacting factor family protein
Soltu.DM.03G015740.1	0.468584	0.150417	3.11523	0.00183801	0.0288075	ribosomal protein S13A	GO:0003735, GO:0005840, GO:0006412	PGSC0003DMT400059239	0	100	Cytoplasmic ribosomal protein S13
Soltu.DM.05G013380.1	0.470043	0.11818	3.97734	6.96898e-05	0.0019516	conserved hypothetical protein	.	PGSC0003DMT400070599	0	100	Conserved gene of unknown function
Soltu.DM.10G018530.1	0.472914	0.106307	4.44858	8.64397e-06	0.000326587	serine/threonine protein kinase	GO:0005524, GO:0004674, GO:0004672, GO:0006468	PGSC0003DMT400080233	0	100	Ribosomal protein S6 kinase
Soltu.DM.05G026940.1	0.473061	0.133152	3.5528	0.000381157	0.0081704	Class II aminoacyl-tRNA and biotin synthetases superfamily protein	GO:0005737, GO:0005524, GO:0000166, GO:0004812, GO:0004815, GO:0006418, GO:0003676, GO:0006422	.	.	.	N-acylethanolamine amidohydrolase
Soltu.DM.08G020170.1	0.477696	0.13049	3.66077	0.000251457	0.00573077	xyloglucanase	.	.	.	.	N-acylethanolamine amidohydrolase
Soltu.DM.01G038350.1	0.479164	0.137832	3.47643	0.000508137	0.010266	Signal peptidase subunit	GO:0016021, GO:0005787, GO:0006465, GO:0004252	PGSC0003DMT400073650	0	100	Microsomal signal peptidase 23 kD subunit
Soltu.DM.03G019480.1	0.479619	0.156112	3.07227	0.00212439	0.0320994	conserved hypothetical protein	.	PGSC0003DMT400083982	0	100	Conserved gene of unknown function
Soltu.DM.02G030750.1	0.485754	0.147386	3.29581	0.000981397	0.0174548	Proteasome component (PCI) domain protein	GO:0005852, GO:0003743, GO:0005737	PGSC0003DMT400003458	0	100	Cop9 complex subunit 7a
Soltu.DM.06G029710.1	0.488075	0.165959	2.94095	0.0032721	0.0446604	Ribosomal protein L1p/L10e family	GO:0015934, GO:0003735, GO:0003723, GO:0006412	PGSC0003DMT400015056	0	100	Ribosomal protein L10a
Soltu.DM.05G006940.1	0.490359	0.141233	3.472	0.000516603	0.0103827	pyruvate dehydrogenase complex E1 alpha subunit	GO:0006086, GO:0043231, GO:0004739, GO:0016624	PGSC0003DMT400058223	0	100	Pyruvate dehydrogenase E1 component subunit alpha, mitochondrial
Soltu.DM.09G020220.1	0.491173	0.168825	2.90936	0.00362167	0.0481916	Bax inhibitor-1 family protein	.	PGSC0003DMT400049703	0	100	Receptor associated protein
Soltu.DM.06G026110.1	0.491287	0.165994	2.95968	0.00307961	0.0426136	aldehyde dehydrogenase 12A1	GO:0016491, GO:0016620, GO:0055114	PGSC0003DMT400083137	0	100	P5CDH1
Soltu.DM.02G034510.2	0.492155	0.155774	3.15941	0.00158087	0.0255469	translocon-associated protein beta (TRAPB) family protein	GO:0005783, GO:0016021	PGSC0003DMT400052036	0	98.964	Translocon-associated protein beta family protein
Soltu.DM.02G019750.1	0.493845	0.139729	3.53432	0.000408831	0.00868789	Chaperone DnaJ-domain superfamily protein	.	PGSC0003DMT400005252	0	100	Cysteine string protein
Soltu.DM.02G012420.1	0.497343	0.155361	3.2012	0.00136857	0.0226993	senescence-associated gene	GO:0006629	PGSC0003DMT400054651	0	100	Conserved gene of unknown function
Soltu.DM.05G019040.1	0.497497	0.141885	3.50635	0.000454306	0.00939593	ribophorin II (RPN2) family protein	GO:0006487, GO:0016021, GO:0008250	.	.	.	N-acylethanolamine amidohydrolase
Soltu.DM.12G001920.1	0.49769	0.16631	2.99253	0.00276673	0.0392272	ubiquitin	GO:0005515, GO:0005840, GO:0003735, GO:0006412	PGSC0003DMT400011737	0	99.577	Ubiquitin extension protein
Soltu.DM.05G020750.1	0.509479	0.162986	3.12591	0.00177254	0.0280249	Transketolase	GO:0003824, GO:0004802	PGSC0003DMT400018062	0	100	Transketolase 1
Soltu.DM.06G025490.2	0.510627	0.169795	3.00731	0.00263571	0.0376908	PLC-like phosphodiesterases superfamily protein	GO:0008081, GO:0006629	PGSC0003DMT400010411	0	99.914	Glycerophosphoryl diester phosphodiesterase
Soltu.DM.08G004610.1	0.512879	0.152234	3.36903	0.00075434	0.0140734	vacuolar H+-ATPase subunit E isoform	GO:1902600, GO:0033178, GO:0046961	PGSC0003DMT400014945	0	100	Vacuolar proton ATPase subunit E
Soltu.DM.01G003670.1	0.51345	0.129655	3.96013	7.49086e-05	0.00206778	phytosulfokin receptor	GO:0005524, GO:0005515, GO:0006468, GO:0004672	PGSC0003DMT400042178	0	100	Phytosulfokine receptor
Soltu.DM.11G022980.3	0.515796	0.176775	2.91781	0.00352495	0.0473706	SIT4 phosphatase-associated family protein	GO:0043666, GO:0019903	PGSC0003DMT400020816	0	100	SIT4 phosphatase-associated family protein
Soltu.DM.06G031490.1	0.517859	0.164225	3.15335	0.00161409	0.0259598	Protein of unknown function (DUF3741)	.	PGSC0003DMT400077956	0	100	GTP1/OBG family member
Soltu.DM.11G022530.1	0.524557	0.143365	3.65889	0.000253313	0.00575368	20S proteasome beta subunit G1	GO:0004298, GO:0005839, GO:0051603	PGSC0003DMT400020843	0	100	Proteasome subunit beta type
Soltu.DM.04G022460.1	0.526901	0.119052	4.42582	9.60779e-06	0.000358003	alanine:glyoxylate aminotransferase	GO:0008483, GO:0003824, GO:0030170	PGSC0003DMT400033328	0	100	Aminotransferase
Soltu.DM.04G036210.1	0.532587	0.143709	3.706	0.000210556	0.00495301	ATPase, F0/V0 complex, subunit C protein	GO:1902600, GO:0033177, GO:0033179, GO:0015078	PGSC0003DMT400009647	0	100	V-type proton ATPase 16 kDa proteolipid subunit c2
Soltu.DM.07G002790.1	0.536729	0.155011	3.46253	0.000535128	0.0106757	Glucosidase II beta subunit-like protein domain containing protein	.	PGSC0003DMT400078855	0	100	Protein OS-9
Soltu.DM.02G002450.1	0.538913	0.165874	3.24894	0.00115835	0.0198353	cullin4	GO:0031625, GO:0006511, GO:0031461	.	.	.	N-acylethanolamine amidohydrolase
Soltu.DM.10G002790.1	0.542233	0.159845	3.39224	0.000693247	0.013087	ubiquitin-conjugating enzyme	.	PGSC0003DMT400054795	0	100	Ubiquitin-conjugating enzyme E2 36
Soltu.DM.07G020020.2	0.544468	0.161341	3.37465	0.000739095	0.0138184	ATP binding;protein kinases;protein serine/threonine kinases	GO:0005524, GO:0022857, GO:0055085, GO:0005347, GO:0005743, GO:0006468, GO:0004672	PGSC0003DMT400082809	0	100	ATP binding / protein kinase/ protein serine/threonine kinase
Soltu.DM.06G010550.1	0.545191	0.12881	4.23251	2.31094e-05	0.000760528	alpha-soluble NSF attachment protein	GO:0006886, GO:0005515	PGSC0003DMT400046100	0	100	Alpha-soluble NSF attachment protein
Soltu.DM.04G031360.1	0.545664	0.152793	3.57127	0.00035526	0.0076884	TRAF-type zinc finger-related	GO:0008270	PGSC0003DMT400005206	1.64e-168	85.417	Nucleic acid binding protein
Soltu.DM.08G006620.1	0.547689	0.167204	3.27556	0.00105451	0.0183451	Ribosomal protein L18ae/LX family protein	GO:0006412, GO:0003735, GO:0005840	PGSC0003DMT400077543	0	100	60S ribosomal protein L18a
Soltu.DM.01G043850.2	0.548929	0.182833	3.00236	0.00267895	0.0382231	RAN GTPase	GO:0006913, GO:0005525, GO:0003924	PGSC0003DMT400076528	0	100	GTP-binding nuclear protein Ran2
Soltu.DM.06G002580.1	0.551208	0.186669	2.95286	0.00314845	0.0433886	Ribosomal protein S8e family protein	GO:0006412, GO:0003735, GO:0005840	PGSC0003DMT400053172	0	100	40S ribosomal protein S8
Soltu.DM.06G029710.2	0.551884	0.186033	2.96658	0.00301128	0.041947	Ribosomal protein L1p/L10e family	GO:0003723, GO:0006412, GO:0003735, GO:0015934	PGSC0003DMT400015056	0	100	Ribosomal protein L10a
Soltu.DM.10G027090.1	0.554093	0.144716	3.82884	0.000128747	0.00327644	adenylosuccinate synthase	GO:0006164, GO:0005525, GO:0004019, GO:0005515	PGSC0003DMT400060882	0	100	Pentatricopeptide repeat-containing protein
Soltu.DM.08G006390.1	0.554456	0.103953	5.33372	9.62208e-08	6.16816e-06	RAB GDP dissociation inhibitor	GO:0015031, GO:0005092, GO:0007264, GO:0005093	PGSC0003DMT400035649	0	100	GDP dissociation inhibitor
Soltu.DM.01G044330.1	0.555323	0.114261	4.86012	1.17315e-06	5.55798e-05	Endoplasmic reticulum vesicle transporter protein	.	PGSC0003DMT400032717	0	100	Endoplasmic reticulum-Golgi intermediate compartment protein
Soltu.DM.08G009930.1	0.555663	0.146569	3.79113	0.000149962	0.00372524	conserved hypothetical protein	.	PGSC0003DMT400040360	0	100	Conserved gene of unknown function
Soltu.DM.07G005040.1	0.556949	0.159069	3.50131	0.000462971	0.00955795	conserved hypothetical protein	GO:0072546	PGSC0003DMT400062202	0	100	Neighbor of COX4
Soltu.DM.07G024300.1	0.557334	0.169439	3.28929	0.00100439	0.0177124	Glu-tRNAGln amidotransferase C subunit domain containing protein	GO:0006450	PGSC0003DMT400032324	0	100	Glutamyl-tRNA(Gln) amidotransferase subunit C
Soltu.DM.01G009390.1	0.558083	0.182239	3.06237	0.0021959	0.0328923	voltage dependent anion channel	GO:0008308, GO:0005741, GO:0098656, GO:0055085	PGSC0003DMT400002261	0	100	Mitochondrial outer membrane protein porin of 36 kDa
Soltu.DM.02G027580.1	0.563097	0.17011	3.3102	0.000932295	0.0167244	N-acetyl-l-glutamate synthase	GO:0005737, GO:0004042, GO:0008080, GO:0006526	PGSC0003DMT400055176	0	100	N-acetyl-glutamate synthase
Soltu.DM.03G033390.1	0.563205	0.148922	3.78187	0.000155653	0.00383952	MATE efflux family protein	GO:0015297, GO:0055085, GO:0042910, GO:0016020	PGSC0003DMT400014431	0	100	Conserved gene of unknown function
Soltu.DM.01G041290.1	0.56804	0.10071	5.64034	1.69714e-08	1.23749e-06	Glutamyl/glutaminyl-tRNA synthetase, class Ic	GO:0006412, GO:0006418, GO:0000166, GO:0005524, GO:0004812, GO:0004818, GO:0043039, GO:0005737, GO:0006424	PGSC0003DMT400046948	0	100	Glutamyl-tRNA synthetase, cytoplasmic
Soltu.DM.01G050730.1	0.569009	0.151698	3.75094	0.000176172	0.00424155	Translocon-associated protein (TRAP), alpha subunit	GO:0005789	PGSC0003DMT400004129	0	100	Translocon-associated protein, alpha subunit
Soltu.DM.08G009930.2	0.56921	0.151122	3.76655	0.00016552	0.00403756	conserved hypothetical protein	.	PGSC0003DMT400040360	0	100	Conserved gene of unknown function
Soltu.DM.09G006670.1	0.570087	0.175603	3.24646	0.0011685	0.0199309	adenosine kinase	GO:0019205, GO:0006139, GO:0004017, GO:0016776, GO:0005524	PGSC0003DMT400071737	0	100	Adenylate kinase, chloroplastic
Soltu.DM.12G009770.1	0.570478	0.121745	4.68585	2.78807e-06	0.000121293	Ribosomal L28e protein family	.	PGSC0003DMT400016607	0	100	Ribosomal protein L28
Soltu.DM.06G027030.1	0.571058	0.181062	3.15394	0.00161084	0.025923	Ribosomal protein L22p/L17e family protein	GO:0006412, GO:0015934, GO:0003735, GO:0005840	PGSC0003DMT400069383	0	100	Ribosomal protein
Soltu.DM.03G026990.1	0.572224	0.188668	3.03297	0.0024216	0.035343	ubiquiting-conjugating enzyme	.	PGSC0003DMT400046571	0	100	Ubiquitin carrier protein
Soltu.DM.02G026120.1	0.573919	0.17969	3.19394	0.00140344	0.0231499	ribosomal protein large subunit 16A	GO:0006412, GO:0003735, GO:0005840	PGSC0003DMT400067873	0	100	Ribosomal protein L11
Soltu.DM.10G028990.1	0.575575	0.1427	4.03347	5.49593e-05	0.00159867	Translation protein SH3-like family protein	GO:0006412, GO:0005840, GO:0003735	PGSC0003DMT400029796	0	100	60S ribosomal protein L21
Soltu.DM.01G036620.1	0.576252	0.180922	3.18508	0.00144714	0.0237261	Protein of unknown function (DUF1000)	.	PGSC0003DMT400050077	0	100	Thioredoxin 1
Soltu.DM.05G023850.1	0.577198	0.154041	3.74705	0.00017893	0.00429876	Ribosomal protein L13 family protein	GO:0006412, GO:0042545, GO:0005840, GO:0015934, GO:0003735, GO:0030599	PGSC0003DMT400040760	0	100	60S ribosomal protein L13a
Soltu.DM.12G025050.1	0.577239	0.117553	4.91045	9.08681e-07	4.41322e-05	Enoyl-CoA hydratase/isomerase family	GO:0005515, GO:0016491, GO:0006631, GO:0003824, GO:0055114, GO:0003857	PGSC0003DMT400001017	0	100	3-hydroxyacyl-CoA dehyrogenase
Soltu.DM.10G015730.1	0.579029	0.165434	3.50007	0.000465141	0.00958339	Alpha-helical ferredoxin	GO:0055114, GO:0051539, GO:0016020, GO:0016651	PGSC0003DMT400084285	0	100	NADH dehydrogenase [ubiquinone] iron-sulfur protein 8, mitochondrial
Soltu.DM.12G025700.1	0.579449	0.186201	3.11196	0.00185847	0.0290274	1-amino-cyclopropane-1-carboxylate synthase	GO:0003824, GO:0030170, GO:0015078, GO:0000276, GO:0009058, GO:0015986	PGSC0003DMT400000771	0	100	1-aminocyclopropane-1-carboxylate synthase
Soltu.DM.12G009820.1	0.584953	0.125485	4.66156	3.13825e-06	0.000134542	F-box/RNI-like superfamily protein	GO:0005515	PGSC0003DMT400016597	0	100	F-box family protein
Soltu.DM.07G001290.1	0.587037	0.15887	3.69508	0.00021982	0.00513965	Tetratricopeptide repeat (TPR)-like superfamily protein	GO:0005515	PGSC0003DMT400029174	0	100	Tetratricopeptide repeat protein
Soltu.DM.01G039380.1	0.589202	0.197167	2.98833	0.00280504	0.0395907	RNA binding Plectin/S10 domain-containing protein	.	PGSC0003DMT400063697	0	100	40S ribosomal protein S10
Soltu.DM.06G027300.3	0.591952	0.199806	2.96264	0.00305018	0.0423146	40s ribosomal protein SA	GO:0005840, GO:0003735, GO:0006412, GO:0015935	PGSC0003DMT400069334	0	100	P40
Soltu.DM.05G025210.1	0.594089	0.180802	3.28585	0.00101676	0.0178082	2-oxoglutarate dehydrogenase, E1 component	GO:0016624, GO:0006099, GO:0030976, GO:0055114, GO:0004591	PGSC0003DMT400060466	0	100	2-oxoglutarate dehydrogenase
Soltu.DM.04G035300.1	0.59479	0.162256	3.66576	0.000246603	0.00564391	Sec14p-like phosphatidylinositol transfer family protein	.	PGSC0003DMT400013200	0	100	Transporter
Soltu.DM.03G030660.1	0.595201	0.199734	2.97997	0.00288278	0.0404907	Embryo-specific protein 3, (ATS3)	GO:0005515	PGSC0003DMT400001701	0	100	CAPIP2
Soltu.DM.05G005470.2	0.59522	0.140996	4.22154	2.42638e-05	0.000793203	Ribosomal protein L34e superfamily protein	GO:0006412, GO:0003735, GO:0005840	PGSC0003DMT400080291	0	100	60S ribosomal protein L34
Soltu.DM.01G015430.1	0.595957	0.172132	3.46222	0.000535741	0.0106759	Pyruvate kinase family protein	GO:0000287, GO:0004743, GO:0030955, GO:0006096, GO:0003824	PGSC0003DMT400028308	0	100	Pyruvate kinase, cytosolic isozyme
Soltu.DM.01G022640.1	0.600017	0.189857	3.16036	0.00157574	0.0254793	acyl carrier protein	GO:0006633	PGSC0003DMT400027652	0	100	Acyl carrier protein
Soltu.DM.06G032920.1	0.601459	0.160047	3.75801	0.000171269	0.00414786	RNA-binding KH domain-containing protein	GO:0003676, GO:0003723	PGSC0003DMT400078300	0	100	Nucleic acid binding protein
Soltu.DM.05G005470.1	0.601618	0.135563	4.43791	9.08357e-06	0.000340817	Ribosomal protein L34e superfamily protein	GO:0005840, GO:0003735, GO:0006412	PGSC0003DMT400080291	0	100	60S ribosomal protein L34
Soltu.DM.09G031490.1	0.602764	0.184777	3.26211	0.00110585	0.0190909	translation initiation factor 3 subunit H1	GO:0005852, GO:0008237, GO:0005737, GO:0003743, GO:0005515, GO:0070122	PGSC0003DMT400055712	0	100	Mov34-1
Soltu.DM.06G005330.1	0.603658	0.173571	3.47788	0.000505401	0.0102413	Ribosomal protein S12/S23 family protein	GO:0003735, GO:0005840, GO:0015935, GO:0006412	PGSC0003DMT400065339	0	100	40S ribosomal protein S23
Soltu.DM.04G011610.1	0.604736	0.165669	3.65027	0.000261964	0.00592528	UDP-glcnac-adolichol phosphate glcnac-1-p-transferase	GO:0016021, GO:0003975, GO:0008963, GO:0006487, GO:0006488	PGSC0003DMT400033133	0	100	UDP-N-acetylglucosamine--dolichyl-phosphate N-acetylglucosaminephosphotransferase
[truncated: 1,392 more rows]

## Sheet: Magnum Bonum_18 hpi_Down
Data showing the down-regulated DEGs identified with FDR < 0.05 at 18 hpi for Magnum Bonum.
[truncated: 547 more rows]

[truncated: 3 more sheets: Magnum Bonum_36 hpi, Magnum Bonum_36 hpi_Up, Magnum Bonum_36 hpi_Down]
