# Supplementary material for: Comprehensive transcriptome analysis of different potato cultivars provides insight into early blight disease caused by Alternaria solani
Source: BMC Plant Biol. 2023 Mar 8;23:130. doi: 10.1186/s12870-023-04135-9 (PMC9993742; doi:10.1186/s12870-023-04135-9)
Supplement: Supplementary file 2 — Additional file 2. [file 12870_2023_4135_MOESM2_ESM.xlsx]

## Sheet: Désirée_18 hpi
Data showing the total number of DEGs identified with FDR < 0.05 at 18 hpi for Désirée.
TransID	log2FoldChange	lfcSE	stat	pvalue	padj	Func_gene_anno_DM_1-3_516_R44_potato.v6.1	Iprscan_go_terms_DM_1-3_516_R44_potato.v6.1	Target_PGSC_DM_V403_GeneID	Target_PGSC_DM_V403_E-value	Target_PGSC_DM_V403_Score	Func_gene_anno_PGSC_DM_V403
Soltu.DM.01G043130.2	-9.89958	1.62517	-6.09143	1.11907e-09	8.17203e-08	ankyrin repeat-containing 2B	GO:0005515	PGSC0003DMT400061066	0	100	Ankyrin-repeat protein HBP1
Soltu.DM.07G016780.3	-9.7973	1.47274	-6.65244	2.8827e-11	2.76385e-09	ethylene-forming enzyme	GO:0016491, GO:0055114	.	.	.	N-acylethanolamine amidohydrolase
Soltu.DM.04G004430.2	-8.95243	1.34368	-6.66263	2.68966e-11	2.60073e-09	histone acetyltransferase of the CBP family	GO:0006355, GO:0008270, GO:0016573, GO:0004402	PGSC0003DMT400080565	2.65e-105	100	Histone acetyltransferase
Soltu.DM.11G022970.4	-8.74943	2.51965	-3.47248	0.000515666	0.00727687	auxin response factor	GO:0003677, GO:0005634, GO:0005515, GO:0006355, GO:0009725	PGSC0003DMT400020874	0	100	Auxin response factor
Soltu.DM.01G034500.2	-8.72057	1.69069	-5.15798	2.49624e-07	1.04238e-05	conserved hypothetical protein	.	PGSC0003DMT400000259	0	100	Conserved gene of unknown function
Soltu.DM.04G000750.3	-8.53231	2.60058	-3.28092	0.00103468	0.0127852	Disease resistance protein (CC-NBS-LRR class) family	GO:0043531	PGSC0003DMT400043611	0	84.857	Disease resistance protein
Soltu.DM.06G020110.3	-8.48532	1.34994	-6.2857	3.26383e-10	2.61087e-08	conserved hypothetical protein	.	.	.	.	N-acylethanolamine amidohydrolase
Soltu.DM.02G005200.3	-8.39431	1.62796	-5.15633	2.51831e-07	1.04994e-05	Calcium-binding EF hand family protein	GO:0005515, GO:0005509	.	.	.	N-acylethanolamine amidohydrolase
Soltu.DM.02G005200.2	-8.38263	1.62599	-5.1554	2.53089e-07	1.05353e-05	Calcium-binding EF hand family protein	GO:0005509, GO:0005515	.	.	.	N-acylethanolamine amidohydrolase
Soltu.DM.10G014560.2	-8.38214	2.55537	-3.2802	0.00103732	0.0128076	TIP41-like family protein	GO:0043666	PGSC0003DMT400059816	0	100	Type 2A phosphatase activator TIP41
Soltu.DM.07G024860.1	-8.37798	2.58756	-3.23779	0.00120457	0.014313	ARF-GAP domain	GO:0005096	PGSC0003DMT400049649	0	99.678	Stromal membrane-associated protein
Soltu.DM.02G027770.7	-8.15695	2.58109	-3.16027	0.0015762	0.0176312	Phototropic-responsive NPH3 family protein	.	PGSC0003DMT400064177	0	100	BZIP domain class transcription factor
Soltu.DM.01G032840.3	-8.14132	2.64201	-3.08149	0.00205971	0.0217024	WD-40 repeat family protein / beige-related	GO:0005515	PGSC0003DMT400000041	4.38e-160	100	Nucleotide binding protein
Soltu.DM.07G014240.2	-7.97657	1.8365	-4.34334	1.4033e-05	0.000351592	Cysteine proteinases superfamily protein	.	PGSC0003DMT400041164	0	100	OTU-like cysteine protease family protein
Soltu.DM.02G002320.2	-7.92917	1.56263	-5.07424	3.89041e-07	1.51276e-05	Transducin/WD40 repeat-like superfamily protein	GO:0051013, GO:0005515, GO:0008352, GO:0008017	PGSC0003DMT400056446	0	98.543	Katanin P80 subunit
Soltu.DM.09G015500.3	-7.90817	1.31697	-6.00482	1.91543e-09	1.3282e-07	Far-red impaired responsive (FAR1) family protein	.	.	.	.	N-acylethanolamine amidohydrolase
Soltu.DM.02G019920.3	-7.76783	1.58453	-4.90228	9.47287e-07	3.36788e-05	Pseudouridine synthase family protein	GO:0009982, GO:0001522, GO:0003723, GO:0009451	PGSC0003DMT400005349	0	100	Ribosomal pseudouridine synthase
Soltu.DM.11G012530.6	-7.76262	1.73842	-4.46534	7.99409e-06	0.000218791	Methylthiotransferase	GO:0051536, GO:0003824, GO:0006400, GO:0035600, GO:0035598, GO:0051539, GO:0035596, GO:0016740	PGSC0003DMT400023968	0	100	Radical sam protein
Soltu.DM.07G022680.3	-7.65298	2.64816	-2.88993	0.00385333	0.0347493	ROP interactive partner	.	PGSC0003DMT400071099	0	100	Interactor of constitutive active ROPs 1
Soltu.DM.09G020560.1	-7.59463	2.68409	-2.8295	0.0046621	0.0398437	P-loop containing nucleoside triphosphate hydrolases superfamily protein	GO:0016301, GO:0005524	PGSC0003DMT400049675	0	100	ATP binding protein
Soltu.DM.06G032360.2	-7.57696	1.55363	-4.87694	1.07745e-06	3.76121e-05	Plant protein of unknown function (DUF828)	.	PGSC0003DMT400078063	0	100	Conserved gene of unknown function
Soltu.DM.06G025510.2	-7.53417	2.75145	-2.73825	0.00617667	0.0487779	Protein of unknown function, transmembrane-40	.	PGSC0003DMT400010455	0	100	Conserved gene of unknown function
Soltu.DM.05G022990.4	-7.52587	1.63446	-4.60449	4.13475e-06	0.000122048	BTB/POZ/MATH-domains containing protein	GO:0005515	PGSC0003DMT400069945	0	100	Speckle-type POZ protein
Soltu.DM.07G001460.3	-7.52027	1.382	-5.44159	5.28079e-08	2.63128e-06	XB3 ortholog 2 in Arabidopsis thaliana	GO:0005515	PGSC0003DMT400029191	0	100	Ankyrin repeat-rich protein
Soltu.DM.07G027090.3	-7.51888	2.68801	-2.79719	0.00515495	0.0428097	agenet domain-containing protein / bromo-adjacent homology (BAH) domain-containing protein	GO:0003682	PGSC0003DMT400057094	0	100	DNA binding protein
Soltu.DM.09G019690.2	-7.29245	2.07922	-3.5073	0.000452678	0.00654805	MIRO-related GTP-ase	GO:0005509, GO:0003924, GO:0005525	PGSC0003DMT400033566	0	100	ATP/GTP/Ca++ binding protein
Soltu.DM.03G008980.2	-7.28399	2.00951	-3.62475	0.000289236	0.00447381	Major facilitator superfamily protein	GO:0016021, GO:0022857, GO:0016020, GO:0055085	PGSC0003DMT400026885	0	100	Sugar transporter
Soltu.DM.11G014030.2	-7.24792	1.53211	-4.7307	2.2375e-06	7.18544e-05	conserved hypothetical protein	.	PGSC0003DMT400056810	0	100	Conserved gene of unknown function
Soltu.DM.07G005310.2	-7.20529	1.65801	-4.34575	1.38803e-05	0.000348096	S-locus lectin protein kinase family protein	GO:0004672, GO:0006468, GO:0005524, GO:0048544	PGSC0003DMT400021936	0	91.436	S-locus-specific glycoprotein S6
Soltu.DM.06G033680.2	-7.17215	1.66274	-4.31344	1.60734e-05	0.000394892	fatA acyl-ACP thioesterase	GO:0006633, GO:0016790	PGSC0003DMT400051951	0	100	Acyl-ACP thioesterase
Soltu.DM.01G031820.4	-7.0578	2.28163	-3.09331	0.00197938	0.0210442	arginase	GO:0046872	.	.	.	N-acylethanolamine amidohydrolase
Soltu.DM.04G017900.2	-6.93861	2.30692	-3.00773	0.00263204	0.0263284	Protein of unknown function (DUF668)	GO:0045927	PGSC0003DMT400084247	0	100	Conserved gene of unknown function
Soltu.DM.08G027980.3	-6.91684	2.25468	-3.06777	0.00215662	0.0224698	hydroxyproline-rich glycoprotein family protein	.	PGSC0003DMT400031802	0	100	Conserved gene of unknown function
Soltu.DM.03G024770.2	-6.87404	1.56857	-4.38235	1.17404e-05	0.00030184	Galactose oxidase/kelch repeat superfamily protein	GO:0005515	PGSC0003DMT400039403	0	100	Kelch repeat protein
Soltu.DM.12G008730.1	-6.73852	1.39122	-4.8436	1.27511e-06	4.35273e-05	STRUBBELIG-receptor family	GO:0005524, GO:0004672, GO:0006468	PGSC0003DMT400074229	0	100	Ovule receptor-like kinase 28
Soltu.DM.08G024320.3	-6.66377	1.1202	-5.94872	2.70243e-09	1.82172e-07	Protein of unknown function (DUF1639)	.	PGSC0003DMT400067483	0	100	Conserved gene of unknown function
Soltu.DM.11G021530.2	-6.58987	1.68067	-3.92097	8.81945e-05	0.00164833	NAD(P)-linked oxidoreductase superfamily protein	.	PGSC0003DMT400019146	0	100	Aldo-keto reductase
Soltu.DM.03G019330.3	-6.53782	1.86876	-3.49848	0.000467918	0.00672081	conserved hypothetical protein	.	PGSC0003DMT400079736	0	100	Conserved gene of unknown function
Soltu.DM.10G001020.6	-6.51221	1.56811	-4.15291	3.28278e-05	0.00072292	FKBP-like peptidyl-prolyl cis-trans isomerase family protein	GO:0003755	PGSC0003DMT400037249	0	99.771	Fkbp-type peptidyl-prolyl cis-trans isomerase 2, chloroplast
Soltu.DM.01G028920.2	-6.39656	1.92926	-3.31555	0.000914632	0.0115341	alkenal reductase	GO:0055114	PGSC0003DMT400012166	4.53e-160	97.576	Allyl alcohol dehydrogenase
Soltu.DM.06G019750.6	-6.10949	0.991968	-6.15896	7.32247e-10	5.50907e-08	LisH dimerisation motif;WD40/YVTN repeat-like-containing domain	GO:0005515	.	.	.	N-acylethanolamine amidohydrolase
Soltu.DM.06G029370.2	-5.92046	1.65959	-3.56743	0.000360493	0.00538469	AP2/B3-like transcriptional factor family protein	GO:0003677	PGSC0003DMT400015191	0	100	Transcriptional factor B3 family protein
Soltu.DM.11G020850.2	-5.66595	1.16061	-4.88188	1.05078e-06	3.68647e-05	ribosomal protein L9	GO:0006412, GO:0003735, GO:0005840	PGSC0003DMT400001215	0	100	50S ribosomal protein L9, chloroplastic
Soltu.DM.07G020320.1	-5.48631	1.68738	-3.25138	0.00114846	0.0138388	FASCICLIN-like arabinoogalactan	.	PGSC0003DMT400024318	0	100	Fasciclin-like arabinogalactan protein 1
Soltu.DM.12G029940.1	-5.27022	1.62088	-3.25145	0.00114818	0.0138388	hypothetical protein	.	PGSC0003DMT400039785	0	99.808	Conserved gene of unknown function
Soltu.DM.02G019040.1	-5.12524	1.42798	-3.58916	0.000331746	0.0050231	Calcium-binding EF-hand family protein	GO:0005509	PGSC0003DMT400057519	0	100	Ccd1
Soltu.DM.11G002550.1	-5.03694	1.73932	-2.89593	0.00378041	0.0342314	No apical meristem-associated C-terminal domain containing protein	.	PGSC0003DMT400033915	0	95.512	Conserved gene of unknown function
Soltu.DM.01G028860.2	-4.75627	1.66928	-2.8493	0.00438156	0.0382278	tRNA (guanine-N-7) methyltransferase	GO:0008176, GO:0006400	PGSC0003DMT400079908	0	99.861	Methyltransferase
Soltu.DM.01G036130.2	-4.74299	0.586884	-8.08166	6.38936e-16	1.74937e-13	Transducin/WD40 repeat-like superfamily protein	GO:0005515	PGSC0003DMT400070783	0	100	Nucleotide binding protein
Soltu.DM.01G036130.1	-4.73888	0.588712	-8.04959	8.30743e-16	2.16303e-13	Transducin/WD40 repeat-like superfamily protein	GO:0005515	PGSC0003DMT400070783	0	100	Nucleotide binding protein
Soltu.DM.01G003200.1	-4.71847	1.63031	-2.89421	0.00380108	0.034395	ovate family protein	.	PGSC0003DMT400042219	0	100	Conserved gene of unknown function
Soltu.DM.10G005280.1	-4.56532	1.42777	-3.19752	0.00138613	0.0159018	Basic helix-loop-helix (bHLH) DNA-binding family protein	GO:0046983	PGSC0003DMT400014089	0	99.74	MYC2
Soltu.DM.07G009310.4	-4.24555	1.3434	-3.1603	0.00157606	0.0176312	photosystem I light harvesting complex gene	.	PGSC0003DMT400011382	0	100	Light-harvesting complex I protein Lhca5
Soltu.DM.05G025130.3	-4.2434	1.42711	-2.97342	0.00294498	0.0285761	methionyl-tRNA synthetase / methionine--tRNA ligase / MetRS (cpMetRS)	GO:0000166, GO:0005524, GO:0004812, GO:0006418, GO:0004825, GO:0006431	PGSC0003DMT400060211	0	100	Methionyl-tRNA synthetase (AtcpMetRS)
Soltu.DM.07G012540.1	-4.15654	1.12592	-3.69169	0.000222769	0.0036053	germin	GO:0045735, GO:0030145	PGSC0003DMT400033858	0	100	24K germin
Soltu.DM.07G001780.1	-3.69116	0.805505	-4.58241	4.5964e-06	0.000133703	Ribonuclease T2 family protein	GO:0003723, GO:0033897	PGSC0003DMT400070621	0	100	Ribonuclease t2
Soltu.DM.08G024760.2	-3.65106	1.051	-3.47391	0.000512936	0.00724605	Protein of unknown function, DUF547	.	PGSC0003DMT400012292	0	100	Electron transporter
Soltu.DM.09G003990.1	-3.48961	1.12278	-3.108	0.00188359	0.0203021	Plant protein of unknown function (DUF868)	.	PGSC0003DMT400006889	0	100	Gene of unknown function
Soltu.DM.01G000290.4	-3.46078	1.0115	-3.42142	0.000622948	0.00851041	UDP-Glycosyltransferase / trehalose-phosphatase family protein	GO:0005992, GO:0003824	PGSC0003DMT400058628	0	100	Alpha,alpha-trehalose-phosphate synthase [UDP-forming] 6
Soltu.DM.04G002320.1	-3.4378	1.19092	-2.88668	0.00389331	0.034991	phytochrome interacting factor	GO:0046983	PGSC0003DMT400015377	0	100	Helix-loop-helix DNA-binding domain containing protein
Soltu.DM.02G017570.1	-3.32725	0.745224	-4.46476	8.0158e-06	0.000218791	Protein of unknown function (DUF506)	.	PGSC0003DMT400076442	0	100	Conserved gene of unknown function
Soltu.DM.11G021020.2	-3.32451	1.03649	-3.20748	0.00133906	0.0154553	ATP10 protein domain containing protein	.	PGSC0003DMT400001133	0	100	ATP10 protein
Soltu.DM.08G023500.2	-3.31442	0.467008	-7.09714	1.27362e-12	1.74354e-10	Kinase interacting (KIP1-like) family protein	GO:0003779	PGSC0003DMT400004627	0	100	RAB6-interacting protein
Soltu.DM.07G001790.1	-3.23067	0.969763	-3.3314	0.000864104	0.0110467	Ribonuclease T2 family protein	GO:0003723, GO:0033897	PGSC0003DMT400091106	0	100	Gene of unknown function
Soltu.DM.02G026990.1	-3.01378	1.08575	-2.77576	0.00550722	0.0449342	Zinc finger (C3HC4-type RING finger) family protein	.	PGSC0003DMT400078676	0	99.86	Conserved gene of unknown function
Soltu.DM.05G002540.3	-2.99225	1.02887	-2.90828	0.00363422	0.0332819	Transmembrane Fragile-X-F-associated protein	.	PGSC0003DMT400002119	0	100	Zinc finger family protein
Soltu.DM.04G033830.1	-2.97689	0.798884	-3.72631	0.000194302	0.00321913	UDP-Glycosyltransferase superfamily protein	.	PGSC0003DMT400020599	0	100	Glycosyltransferase family protein
Soltu.DM.03G018510.1	-2.96755	1.00157	-2.96289	0.00304764	0.0293641	Kunitz family trypsin and protease inhibitor protein	GO:0004866	PGSC0003DMT400026271	0	100	Stigma expressed protein
Soltu.DM.04G030790.1	-2.93307	0.631562	-4.64415	3.41479e-06	0.000104122	Eukaryotic aspartyl protease family protein	.	PGSC0003DMT400088323	0	100	Aspartic proteinase nepenthesin-1
Soltu.DM.01G048170.1	-2.92409	1.05152	-2.78081	0.00542237	0.0445016	Cyclin-dependent kinase inhibitor family protein	GO:0007050, GO:0004861, GO:0005634	PGSC0003DMT400066394	0	95.667	Cyclin-dependent kinase inhibitor 7
Soltu.DM.12G002510.1	-2.86733	0.906571	-3.16283	0.00156242	0.0175231	UDP-Glycosyltransferase superfamily protein	GO:0008194	PGSC0003DMT400011630	0	100	UDP-glucose:glucosyltransferase
Soltu.DM.08G024910.1	-2.77936	0.636341	-4.36772	1.25548e-05	0.000320913	Pectin lyase-like superfamily protein	GO:0030599, GO:0042545	PGSC0003DMT400012128	0	100	Pectinesterase
Soltu.DM.03G037210.1	-2.73825	0.840046	-3.25964	0.00111554	0.0135281	germin	GO:0030145, GO:0045735	PGSC0003DMT400036428	0	100	Germin
Soltu.DM.04G003920.1	-2.73584	0.990763	-2.76134	0.00575638	0.0463419	UDP-Glycosyltransferase superfamily protein	.	PGSC0003DMT400075861	1.04e-152	100	Glucosyltransferase
Soltu.DM.02G006840.2	-2.72104	0.625117	-4.35285	1.34381e-05	0.000339894	conserved hypothetical protein	.	PGSC0003DMT400062149	0	100	Conserved gene of unknown function
Soltu.DM.03G026350.1	-2.71274	0.885378	-3.06393	0.00218449	0.0226712	modifier of snc1	.	PGSC0003DMT400046782	0	100	Protein MODIFIER OF SNC1 1
Soltu.DM.11G003500.1	-2.70254	0.983763	-2.74715	0.00601156	0.0478305	Protein kinase superfamily protein	GO:0005524, GO:0006468, GO:0004672	PGSC0003DMT400060762	0	82.732	Serine/threonine-protein kinase SAPK2
Soltu.DM.07G018430.1	-2.6963	0.560464	-4.81082	1.50309e-06	5.04029e-05	xyloglucan endotransglucosylase/hydrolase	GO:0048046, GO:0005975, GO:0005618, GO:0004553, GO:0042546, GO:0010411, GO:0006073, GO:0016762	PGSC0003DMT400067358	0	100	Xyloglucan endotransglycosylase/hydrolase 16 protein
Soltu.DM.01G032190.1	-2.65245	0.965179	-2.74814	0.00599347	0.0477285	FASCICLIN-like arabinogalactan protein	.	PGSC0003DMT400033202	0	100	Fasciclin-like arabinogalactan protein 13
Soltu.DM.02G014930.1	-2.6122	0.543675	-4.80471	1.54975e-06	5.17713e-05	Leucine-rich repeat transmembrane protein kinase	GO:0006468, GO:0004672, GO:0005524, GO:0005515	.	.	.	N-acylethanolamine amidohydrolase
Soltu.DM.03G021140.2	-2.57403	0.882897	-2.91543	0.00355195	0.0327317	TMPIT-like protein	GO:0016021	PGSC0003DMT400001473	0	97.312	Conserved gene of unknown function
Soltu.DM.06G031540.1	-2.57353	0.909635	-2.82919	0.00466665	0.0398639	expansin A6	GO:0005576, GO:0009664	PGSC0003DMT400078182	0	100	Expansin18
Soltu.DM.03G027480.1	-2.57164	0.808626	-3.18026	0.00147145	0.0167075	basic helix-loop-helix (bHLH) DNA-binding superfamily protein	GO:0046983	PGSC0003DMT400062844	0	100	DNA binding protein
Soltu.DM.08G005700.1	-2.54793	0.686646	-3.71069	0.000206692	0.00339476	2-isopropylmalate synthase	GO:0019752, GO:0003824, GO:0046912	PGSC0003DMT400059741	0	99.818	2-isopropylmalate synthase A
Soltu.DM.02G030450.1	-2.54376	0.740157	-3.43678	0.000588674	0.00812156	GAST1 protein homolog	.	PGSC0003DMT400003510	2.55e-179	100	Protein GAST1
Soltu.DM.06G021200.1	-2.45456	0.825302	-2.97414	0.00293815	0.0285515	aspartate kinase-homoserine dehydrogenase i	GO:0016491, GO:0006520, GO:0050661, GO:0055114, GO:0004072, GO:0008652	PGSC0003DMT400083218	0	100	Aspartate kinase
Soltu.DM.05G003170.1	-2.44579	0.676071	-3.61766	0.000297284	0.00457696	B-box type zinc finger protein with CCT domain	GO:0005515, GO:0008270	PGSC0003DMT400037755	0	100	Transcription factor
Soltu.DM.06G002570.1	-2.39679	0.670436	-3.57497	0.000350273	0.00525271	Protein of unknown function (DUF506)	.	PGSC0003DMT400053173	0	100	Conserved gene of unknown function
Soltu.DM.04G032250.1	-2.34092	0.713975	-3.27871	0.00104283	0.0128577	hypothetical protein	.	PGSC0003DMT400012583	0	100	Conserved gene of unknown function
Soltu.DM.06G022980.1	-2.32125	0.829845	-2.79721	0.0051546	0.0428097	oxidative stress	.	PGSC0003DMT400042531	0	100	Conserved gene of unknown function
Soltu.DM.01G031820.1	-2.30586	0.797775	-2.89036	0.003848	0.0347151	arginase	GO:0046872, GO:0016813	.	.	.	N-acylethanolamine amidohydrolase
Soltu.DM.03G028070.1	-2.28176	0.723823	-3.15238	0.00161946	0.0180182	conserved hypothetical protein	.	PGSC0003DMT400062926	0	100	IS10 transposase
Soltu.DM.03G001010.1	-2.22926	0.652504	-3.41646	0.000634399	0.00860929	GDSL-like Lipase/Acylhydrolase superfamily protein	GO:0016788	PGSC0003DMT400034913	0	100	GDSL-lipase protein
Soltu.DM.02G032930.6	-2.22882	0.738013	-3.02003	0.00252749	0.0255423	carbonic anhydrase	GO:0015976, GO:0004089, GO:0008270	PGSC0003DMT400001297	0	100	Carbonic anhydrase
Soltu.DM.02G032930.5	-2.22472	0.739639	-3.00785	0.00263104	0.0263284	carbonic anhydrase	GO:0008270, GO:0004089, GO:0015976	PGSC0003DMT400001297	0	100	Carbonic anhydrase
Soltu.DM.12G029610.2	-2.20499	0.439857	-5.01296	5.35997e-07	2.01344e-05	protochlorophyllide oxidoreductase B	GO:0016630, GO:0055114	PGSC0003DMT400039734	0	100	NADPH:protochlorophyllide oxidoreductase
Soltu.DM.02G006170.1	-2.19877	0.730213	-3.01113	0.00260276	0.026124	Protein of unknown function (DUF3353)	.	PGSC0003DMT400031354	0	99.631	Conserved gene of unknown function
Soltu.DM.02G006170.2	-2.19877	0.730213	-3.01113	0.00260276	0.026124	Protein of unknown function (DUF3353)	.	PGSC0003DMT400031354	0	99.631	Conserved gene of unknown function
Soltu.DM.04G023610.2	-2.19655	0.567832	-3.8683	0.000109596	0.00197494	tRNAHis guanylyltransferase	GO:0006400, GO:0000287, GO:0008193	PGSC0003DMT400080110	0	99.873	Conserved gene of unknown function
Soltu.DM.06G030180.1	-2.18196	0.554443	-3.93542	8.30521e-05	0.0015755	gamma tonoplast intrinsic protein	GO:0055085, GO:0016020, GO:0015267	PGSC0003DMT400018375	0	100	Tonoplast intrinsic protein
Soltu.DM.02G023730.2	-2.1799	0.724653	-3.00819	0.00262806	0.0263183	Pathogenesis-related thaumatin superfamily protein	.	PGSC0003DMT400009202	0	98.398	Zeamatin
Soltu.DM.07G001870.1	-2.16906	0.657959	-3.29665	0.000978461	0.0122	glutamine dumper	.	PGSC0003DMT400070631	0	100	GDU1
Soltu.DM.01G024710.1	-2.16747	0.461882	-4.69269	2.6963e-06	8.45435e-05	transcription coactivators	.	PGSC0003DMT400023253	0	100	BRCA1 C Terminus domain containing protein
Soltu.DM.02G011220.1	-2.15726	0.623378	-3.46059	0.000538994	0.00756986	RNA-binding (RRM/RBD/RNP motifs) family protein	GO:0003676	PGSC0003DMT400024403	4.17e-167	100	RNA binding protein
Soltu.DM.06G030160.1	-2.1447	0.711271	-3.0153	0.00256723	0.0258749	C2H2-type zinc finger family protein	.	PGSC0003DMT400018457	0	100	DNA-binding protein
Soltu.DM.04G026080.1	-2.12737	0.275751	-7.71484	1.21134e-14	2.63695e-12	Leucine-rich repeat receptor-like protein kinase family protein	GO:0004672, GO:0006468, GO:0005515, GO:0005524	PGSC0003DMT400063787	0	100	Brassinosteroid LRR receptor kinase
Soltu.DM.10G024030.1	-2.12277	0.72054	-2.94608	0.00321828	0.0304855	lysine decarboxylase family protein	.	PGSC0003DMT400027157	0	100	Conserved gene of unknown function
Soltu.DM.10G024030.2	-2.12277	0.72054	-2.94608	0.00321828	0.0304855	lysine decarboxylase family protein	.	PGSC0003DMT400027157	0	100	Conserved gene of unknown function
Soltu.DM.10G024030.3	-2.12277	0.72054	-2.94608	0.00321828	0.0304855	lysine decarboxylase family protein	.	PGSC0003DMT400027157	0	100	Conserved gene of unknown function
Soltu.DM.01G050660.1	-2.11801	0.482551	-4.3892	1.13771e-05	0.000293068	GAST1 protein homolog	.	PGSC0003DMT400004046	5.18e-166	100	Snakin-2
Soltu.DM.05G022880.1	-2.11372	0.678916	-3.11337	0.00184961	0.0200008	Protein of unknown function (DUF620)	.	PGSC0003DMT400069765	0	99.85	Lipase
Soltu.DM.07G019110.1	-2.05521	0.485362	-4.23439	2.29174e-05	0.00053597	Wound-responsive family protein	.	PGSC0003DMT400047309	7.34e-137	100	Conserved gene of unknown function
Soltu.DM.03G021790.1	-2.05066	0.618472	-3.31569	0.000914161	0.0115336	SAUR-like auxin-responsive protein family	GO:0009733	PGSC0003DMT400008363	0	100	SAUR family protein
Soltu.DM.01G035580.1	-2.05044	0.65086	-3.15035	0.00163074	0.0181134	phosphatidyl inositol monophosphate 5 kinase	GO:0005524, GO:0046488, GO:0016308, GO:0016307	PGSC0003DMT400047325	0	100	Phosphatidylinositol-4-phosphate 5-kinase
Soltu.DM.02G012930.1	-2.03659	0.615949	-3.30643	0.000944945	0.0118433	alpha/beta-Hydrolases superfamily protein	.	PGSC0003DMT400054412	0	100	Esterase/lipase/thioesterase family protein
Soltu.DM.03G034520.1	-2.00889	0.477552	-4.20665	2.59186e-05	0.000592381	Phototropic-responsive NPH3 family protein	.	PGSC0003DMT400014305	0	100	Signal transducer
Soltu.DM.03G010780.1	-2.00448	0.732602	-2.73611	0.00621701	0.0489364	Plant transposase (Ptta/En/Spm family) domain containing protein	.	PGSC0003DMT400086397	2.33e-96	89.568	Conserved gene of unknown function
Soltu.DM.01G022800.2	-2.00445	0.642043	-3.12199	0.00179632	0.019504	RING/U-box superfamily protein	GO:0008270	PGSC0003DMT400058816	0	100	Zinc finger family protein
Soltu.DM.01G022800.3	-2.00445	0.642043	-3.12199	0.00179632	0.019504	RING/U-box superfamily protein	GO:0008270	PGSC0003DMT400058816	0	100	Zinc finger family protein
Soltu.DM.03G034030.1	-2.00416	0.329545	-6.08159	1.18996e-09	8.63468e-08	B-box type zinc finger protein with CCT domain	GO:0005515, GO:0008270	PGSC0003DMT400014362	0	100	Conserved gene of unknown function
Soltu.DM.04G034880.2	-1.98377	0.6773	-2.92894	0.00340121	0.031639	Sin3 binding region of histone deacetylase complex subunit SAP30 domain containing protein	GO:0005515	PGSC0003DMT400071594	0	100	Conserved gene of unknown function
Soltu.DM.12G023820.1	-1.9787	0.664005	-2.97995	0.00288296	0.0281492	hypothetical protein	.	PGSC0003DMT400074141	0	100	Glycine rich protein-interacting protein
Soltu.DM.10G025240.1	-1.96437	0.638246	-3.07777	0.00208557	0.0218581	conserved hypothetical protein	.	PGSC0003DMT400072576	3.01e-169	100	Conserved gene of unknown function
Soltu.DM.09G030460.1	-1.9448	0.425042	-4.57555	4.74973e-06	0.000137262	Glycine rich protein family domain containing protein	.	.	.	.	N-acylethanolamine amidohydrolase
Soltu.DM.09G006660.4	-1.94187	0.447244	-4.34186	1.41283e-05	0.000353646	Thioredoxin superfamily protein	GO:0055114	PGSC0003DMT400071714	0	100	UPF0308 protein, chloroplastic
Soltu.DM.01G031880.1	-1.93898	0.659685	-2.93925	0.00329006	0.0308754	Leucine-rich repeat protein kinase family protein	GO:0004672, GO:0006468, GO:0005515, GO:0005524	PGSC0003DMT400066895	0	100	Leucine-rich repeat receptor kinase
Soltu.DM.06G010750.1	-1.93568	0.374812	-5.1644	2.41217e-07	1.01045e-05	Major facilitator superfamily protein	GO:0016020, GO:0055085, GO:0022857	PGSC0003DMT400036485	0	100	Oligopeptide transporter
Soltu.DM.06G011420.1	-1.9345	0.399896	-4.83751	1.31476e-06	4.45944e-05	expansin A8	GO:0005576, GO:0009664	PGSC0003DMT400042944	0	100	Expansin
Soltu.DM.01G032640.1	-1.90096	0.664837	-2.85928	0.004246	0.0372654	TCP family transcription factor	.	PGSC0003DMT400095626	0	100	Transcription factor TCP9
Soltu.DM.04G032980.1	-1.89612	0.633309	-2.99398	0.00275362	0.0272064	Gibberellin-regulated family protein	.	PGSC0003DMT400055426	2.08e-139	100	Snakin-1
Soltu.DM.08G028280.3	-1.89604	0.488263	-3.88324	0.000103076	0.00187627	monodehydroascorbate reductase	GO:0055114, GO:0050660, GO:0016491	PGSC0003DMT400032099	0	98.249	Monodehydroascorbate reductase
Soltu.DM.01G031400.1	-1.88805	0.588242	-3.20964	0.001329	0.015386	GATA transcription factor	GO:0006355, GO:0045893, GO:0043565, GO:0005634, GO:0008270, GO:0003677	PGSC0003DMT400066953	0	100	AG-motif binding protein-3
Soltu.DM.03G034810.1	-1.86276	0.620517	-3.00195	0.00268255	0.026633	CDC27 family protein	GO:0005515	PGSC0003DMT400006587	0	99.936	Cdc27B
Soltu.DM.08G009920.3	-1.85766	0.558382	-3.32686	0.000878315	0.0112092	SET domain protein	GO:0005515	.	.	.	N-acylethanolamine amidohydrolase
Soltu.DM.03G030790.1	-1.85174	0.557308	-3.32265	0.000891677	0.0113037	fatty acid desaturase	GO:0055114, GO:0016717, GO:0006629	PGSC0003DMT400001709	0	100	Delta 9 desaturase
Soltu.DM.11G023930.1	-1.84326	0.384158	-4.79819	1.60109e-06	5.32855e-05	GroES-like zinc-binding dehydrogenase family protein	GO:0055114	PGSC0003DMT400047760	0	100	Alcohol dehydrogenase
Soltu.DM.12G026740.1	-1.8086	0.573839	-3.15176	0.00162288	0.0180412	Bifunctional inhibitor/lipid-transfer protein/seed storage 2S albumin superfamily protein	.	PGSC0003DMT400007468	0	100	Proline-rich protein
Soltu.DM.08G028970.1	-1.80789	0.615795	-2.93586	0.0033262	0.0311595	Integrase-type DNA-binding superfamily protein	GO:0003677, GO:0003700, GO:0006355	PGSC0003DMT400031685	0	100	AP2 domain-containing transcription factor 9
Soltu.DM.06G004980.5	-1.80087	0.549204	-3.27905	0.00104156	0.0128481	disease resistance protein (TIR-NBS-LRR class), putative	GO:0007165, GO:0043531, GO:0005515	PGSC0003DMT400083945	0	99.736	Bacterial spot disease resistance protein 4
Soltu.DM.02G002890.1	-1.78889	0.606214	-2.95091	0.00316834	0.0301595	Leucine-rich receptor-like protein kinase family protein	GO:0005524, GO:0005515, GO:0006468, GO:0004672	PGSC0003DMT400054175	0	100	LRR receptor-like serine/threonine-protein kinase
Soltu.DM.03G022330.1	-1.77226	0.468884	-3.77975	0.000156985	0.00268635	Ribonuclease P protein subunit P38-related	.	PGSC0003DMT400047726	0	100	Conserved gene of unknown function
Soltu.DM.08G012010.1	-1.76492	0.475199	-3.71407	0.000203951	0.00335596	Leucine-rich receptor-like protein kinase family protein	GO:0006468, GO:0004672, GO:0005524, GO:0005515	PGSC0003DMT400048435	0	100	Erecta
Soltu.DM.12G026030.1	-1.76307	0.475529	-3.70759	0.000209239	0.00342388	photosystem II subunit X	GO:0016020, GO:0015979, GO:0009523	PGSC0003DMT400000866	0	100	Ultraviolet-B-repressible protein
Soltu.DM.12G029610.1	-1.75581	0.642196	-2.73407	0.00625571	0.0491246	protochlorophyllide oxidoreductase B	GO:0055114, GO:0016630	PGSC0003DMT400039734	0	100	NADPH:protochlorophyllide oxidoreductase
Soltu.DM.02G014690.1	-1.75201	0.511357	-3.42619	0.000612103	0.00839681	GDSL-like Lipase/Acylhydrolase superfamily protein	GO:0016788	PGSC0003DMT400018704	0	100	GDSL-lipase 1
Soltu.DM.10G029290.1	-1.73913	0.423695	-4.10467	4.04898e-05	0.000860224	squamosa promoter binding protein-like	GO:0042025, GO:0005634, GO:0003677	PGSC0003DMT400029751	0	100	Promoter-binding protein SPL9
Soltu.DM.07G011640.1	-1.73519	0.591717	-2.93247	0.00336279	0.0314055	polyamine oxidase	GO:0055114, GO:0016491	PGSC0003DMT400045965	0	100	ATPAO5
Soltu.DM.07G010420.4	-1.7346	0.540513	-3.20918	0.00133113	0.0153933	protein kinase family protein	GO:0005515	PGSC0003DMT400062510	0	100	Leaf protein
Soltu.DM.10G003770.2	-1.73393	0.416748	-4.16062	3.1738e-05	0.000703587	Methyltransferase domain containing protein	GO:0008168	PGSC0003DMT400027341	0	100	CMV 1a interacting protein 1
Soltu.DM.05G002420.1	-1.72838	0.485685	-3.55865	0.00037276	0.00555543	RNI-like superfamily protein	GO:0005515	PGSC0003DMT400002145	0	100	Serine-threonine protein kinase, plant-type
Soltu.DM.10G017460.1	-1.72476	0.466274	-3.69903	0.000216426	0.00352578	Major facilitator superfamily protein	.	PGSC0003DMT400031414	0	100	Nodulin family protein
Soltu.DM.11G020640.1	-1.72147	0.51407	-3.34871	0.000811877	0.0105231	xyloglucan endotransglucosylase/hydrolase	GO:0006073, GO:0010411, GO:0042546, GO:0005618, GO:0004553, GO:0005975, GO:0048046, GO:0016762	PGSC0003DMT400001076	0	100	Xyloglucan endotransglucosylase-hydrolase XTH6
Soltu.DM.01G047000.1	-1.72136	0.503637	-3.41786	0.000631149	0.00858244	Leucine-rich repeat protein kinase family protein	GO:0005524, GO:0004672, GO:0006468	PGSC0003DMT400066225	0	100	Interleukin-1 receptor-associated kinase
Soltu.DM.05G003000.1	-1.71471	0.430098	-3.9868	6.697e-05	0.00130875	alpha-xylosidase	GO:0005975, GO:0003824, GO:0030246, GO:0004553	PGSC0003DMT400037696	0	100	Alpha-glucosidase
Soltu.DM.03G022580.3	-1.70322	0.507104	-3.35872	0.000783042	0.0102102	HSP20-like chaperones superfamily protein	.	PGSC0003DMT400023553	0	100	Salt tolerance protein 5
Soltu.DM.12G001290.1	-1.69532	0.395058	-4.29131	1.77622e-05	0.000428845	Photosystem II 5 kD protein	.	PGSC0003DMT400011811	2.55e-179	100	Photosystem II 5 kDa protein, chloroplastic
Soltu.DM.10G005170.1	-1.69509	0.571943	-2.96375	0.0030392	0.0293176	Protein of unknown function (DUF707)	.	PGSC0003DMT400028074	0	100	Conserved gene of unknown function
Soltu.DM.08G018410.1	-1.67968	0.558277	-3.00869	0.0026238	0.0262855	Peroxidase family protein	GO:0042744, GO:0004601, GO:0006979, GO:0055114, GO:0020037	PGSC0003DMT400075962	0	100	Class III peroxidase
Soltu.DM.06G000430.1	-1.6784	0.459912	-3.64939	0.000262859	0.00414303	Plant invertase/pectin methylesterase inhibitor superfamily	GO:0030599, GO:0042545, GO:0004650, GO:0004857, GO:0005975	PGSC0003DMT400046204	0	100	Pectinesterase
Soltu.DM.04G005570.1	-1.67543	0.365753	-4.58077	4.63257e-06	0.000134314	NB-ARC domain-containing disease resistance protein	GO:0043531	PGSC0003DMT400030019	0	96.53	Rpi protein
Soltu.DM.03G006400.1	-1.67213	0.591426	-2.82728	0.00469449	0.040063	ammonium transporter 1;1	GO:0072488, GO:0016020, GO:0015696, GO:0008519	PGSC0003DMT400048284	0	100	Ammonium transporter 1 member 3
Soltu.DM.04G027060.1	-1.67074	0.496806	-3.36297	0.000771085	0.0100929	Inositol monophosphatase family protein	GO:0042578, GO:0005975, GO:0042132, GO:0016791	PGSC0003DMT400061951	0	100	Fructose-1,6-bisphosphatase, cytosolic
Soltu.DM.03G006400.2	-1.67023	0.590088	-2.83048	0.00464778	0.0398016	ammonium transporter 1;1	GO:0072488, GO:0016020, GO:0015696, GO:0008519	PGSC0003DMT400048284	0	100	Ammonium transporter 1 member 3
Soltu.DM.11G002420.2	-1.65659	0.577189	-2.8701	0.00410345	0.0363628	high mobility group A	GO:0000785, GO:0006355, GO:0042025, GO:0005634, GO:0006334, GO:0003677, GO:0000786	PGSC0003DMT400040569	0	100	High mobility group protein
Soltu.DM.08G002010.1	-1.65632	0.314202	-5.27151	1.35309e-07	6.12185e-06	CONSTANS-like	GO:0008270, GO:0005515	PGSC0003DMT400067657	0	100	CONSTANS
Soltu.DM.10G002220.1	-1.64517	0.577714	-2.84773	0.00440328	0.0383543	protein kinase family protein	GO:0004672, GO:0006468, GO:0005524	PGSC0003DMT400064427	0	100	Receptor kinase THESEUS 1
Soltu.DM.03G025820.1	-1.63881	0.481072	-3.40658	0.000657812	0.00885911	conserved hypothetical protein	.	PGSC0003DMT400046830	7.64e-180	100	Conserved gene of unknown function
Soltu.DM.02G020840.1	-1.63879	0.5935	-2.76124	0.00575828	0.0463419	PHYTOENE SYNTHASE	GO:0016740, GO:0016765, GO:0009058, GO:0051996, GO:0004310	PGSC0003DMT400043104	0	99.924	Phytoene synthase 2
Soltu.DM.01G049490.1	-1.63322	0.374747	-4.35821	1.31132e-05	0.000331994	cryptochrome-interacting basic-helix-loop-helix	GO:0046983	PGSC0003DMT400001888	0	100	Basic helix-loop-helix protein BHLH7
Soltu.DM.12G025270.1	-1.63015	0.533506	-3.05555	0.00224651	0.0232151	conserved hypothetical protein	.	PGSC0003DMT400000984	0	100	Avr9/Cf-9 rapidly elicited protein 146
Soltu.DM.02G020840.2	-1.62758	0.59247	-2.7471	0.00601239	0.0478305	PHYTOENE SYNTHASE	GO:0004310, GO:0009058, GO:0016765, GO:0051996, GO:0016740	PGSC0003DMT400043104	0	99.924	Phytoene synthase 2
Soltu.DM.03G018820.1	-1.62641	0.461623	-3.52324	0.000426312	0.0062243	Protein of unknown function (DUF761)	.	PGSC0003DMT400026311	0	100	Conserved gene of unknown function
Soltu.DM.02G020840.3	-1.62508	0.595153	-2.73052	0.00632341	0.0495536	PHYTOENE SYNTHASE	GO:0004310, GO:0016740, GO:0051996, GO:0009058, GO:0016765	PGSC0003DMT400043104	0	99.924	Phytoene synthase 2
Soltu.DM.02G001370.3	-1.61622	0.484781	-3.33392	0.000856308	0.0109758	cofactor assembly, complex C (B6F)	GO:0016020	PGSC0003DMT400051088	0	100	Conserved gene of unknown function
Soltu.DM.03G030260.1	-1.61583	0.530885	-3.04365	0.00233729	0.0239297	phytochrome kinase substrate-related	.	PGSC0003DMT400083182	8.54e-175	75.768	Phytochrome kinase substrate
Soltu.DM.02G034380.1	-1.61455	0.489647	-3.29737	0.000975949	0.0121858	Pollen Ole e 1 allergen and extensin family protein	.	PGSC0003DMT400052053	0	100	Hydrolase, acting on ester bonds
Soltu.DM.02G034380.2	-1.61455	0.489647	-3.29737	0.000975949	0.0121858	Pollen Ole e 1 allergen and extensin family protein	.	PGSC0003DMT400052053	0	100	Hydrolase, acting on ester bonds
Soltu.DM.11G003710.1	-1.60505	0.563422	-2.84876	0.00438897	0.0382548	Protein of unknown function (DUF707)	.	PGSC0003DMT400041693	0	100	Conserved gene of unknown function
Soltu.DM.08G014110.1	-1.60491	0.503729	-3.18606	0.00144224	0.0164179	Zinc finger C-x8-C-x5-C-x3-H type family protein	GO:0046872	PGSC0003DMT400065463	0	100	C3HL domain class transcription factor
Soltu.DM.09G031500.1	-1.602	0.451207	-3.55047	0.000384542	0.0057054	Leucine-rich receptor-like protein kinase family protein	GO:0005524, GO:0005515, GO:0006468, GO:0004672	PGSC0003DMT400055650	0	100	Receptor protein kinase
Soltu.DM.11G002420.1	-1.60154	0.564562	-2.83678	0.00455716	0.0393207	high mobility group A	GO:0000786, GO:0003677, GO:0006334, GO:0005634, GO:0042025, GO:0006355, GO:0000785	PGSC0003DMT400040569	0	100	High mobility group protein
Soltu.DM.03G030000.1	-1.59517	0.50573	-3.1542	0.00160941	0.017929	atypical CYS HIS rich thioredoxin	.	PGSC0003DMT400050229	0	100	Thioredoxin II
Soltu.DM.03G016400.1	-1.59482	0.357195	-4.46485	8.01251e-06	0.000218791	2-oxoglutarate (2OG) and Fe(II)-dependent oxygenase superfamily protein	GO:0055114, GO:0016491	PGSC0003DMT400062314	0	100	Gibberellin 20-oxidase-1
Soltu.DM.07G004210.1	-1.59352	0.329088	-4.84223	1.2839e-06	4.36593e-05	CCT motif family protein	GO:0005515	PGSC0003DMT400059170	0	100	Protein CHLOROPLAST IMPORT APPARATUS 2
Soltu.DM.02G030250.1	-1.58741	0.384107	-4.13272	3.58493e-05	0.000776578	NSP-interacting kinase	GO:0005515, GO:0005524, GO:0004672, GO:0006468	PGSC0003DMT400026061	0	100	Receptor protein kinase
Soltu.DM.01G034010.1	-1.58662	0.532112	-2.98174	0.00286612	0.0280363	Protein kinase superfamily protein	GO:0004672, GO:0006468, GO:0005524	PGSC0003DMT400000186	0	100	BRASSINOSTEROID INSENSITIVE 1-associated receptor kinase 1
Soltu.DM.01G034010.2	-1.58662	0.532112	-2.98174	0.00286612	0.0280363	Protein kinase superfamily protein	GO:0006468, GO:0004672, GO:0005524	PGSC0003DMT400000186	0	100	BRASSINOSTEROID INSENSITIVE 1-associated receptor kinase 1
Soltu.DM.01G034010.4	-1.58662	0.532112	-2.98174	0.00286612	0.0280363	Protein kinase superfamily protein	GO:0004672, GO:0006468, GO:0005524	PGSC0003DMT400000186	0	100	BRASSINOSTEROID INSENSITIVE 1-associated receptor kinase 1
Soltu.DM.06G018130.1	-1.57659	0.34274	-4.59995	4.22596e-06	0.000124151	homeobox protein	GO:0006355, GO:0000981, GO:0003677, GO:0043565, GO:0005634	PGSC0003DMT400062081	0	100	Homeobox-leucine zipper protein
Soltu.DM.08G029590.1	-1.57496	0.522474	-3.01444	0.00257457	0.0259194	RING/U-box superfamily protein	.	PGSC0003DMT400031650	0	100	Ring finger protein
Soltu.DM.02G020650.1	-1.56844	0.248863	-6.30244	2.92994e-10	2.36514e-08	conserved hypothetical protein	.	PGSC0003DMT400043110	0	100	Conserved gene of unknown function
Soltu.DM.05G013640.1	-1.56772	0.564427	-2.77754	0.0054772	0.0448131	phosphoglucomutase, putative / glucose phosphomutase, putative	GO:0016868, GO:0005975	.	.	.	N-acylethanolamine amidohydrolase
Soltu.DM.01G037690.2	-1.56536	0.389075	-4.02329	5.739e-05	0.00115554	Frigida-like protein	.	PGSC0003DMT400057906	0	100	Protein FRIGIDA
Soltu.DM.08G026400.1	-1.55826	0.320247	-4.8658	1.13997e-06	3.95758e-05	Subtilase family protein	GO:0004252, GO:0006508, GO:0008236	PGSC0003DMT400009991	0	98.617	Serine protease
Soltu.DM.06G022210.1	-1.55328	0.501905	-3.09476	0.0019697	0.0209581	Dormancy/auxin associated family protein	.	PGSC0003DMT400012546	0	100	Auxin-repressed protein
Soltu.DM.06G018400.2	-1.54136	0.503704	-3.06005	0.00221302	0.0229225	CheY-like two-component responsive regulator family protein	GO:0000160	PGSC0003DMT400068374	0	100	Transcription factor
Soltu.DM.11G009850.1	-1.53567	0.495038	-3.10211	0.00192144	0.0205599	Duplicated homeodomain-like superfamily protein	.	PGSC0003DMT400023903	0	100	I-box binding factor
Soltu.DM.08G001130.1	-1.53278	0.380368	-4.02972	5.58424e-05	0.00112866	SBP (S-ribonuclease binding protein) family protein	.	PGSC0003DMT400052841	0	100	Ubiquitin-protein ligase
Soltu.DM.11G002840.1	-1.53128	0.535765	-2.85812	0.00426163	0.0373533	UDP-Glycosyltransferase superfamily protein	GO:0008194	PGSC0003DMT400041594	0	100	Anthocyanidine rhamnosyl-transferase
Soltu.DM.02G031420.2	-1.52898	0.376495	-4.0611	4.88422e-05	0.00100554	Protein of unknown function (DUF1336)	.	PGSC0003DMT400003405	0	100	Conserved gene of unknown function
Soltu.DM.01G024080.1	-1.52357	0.45116	-3.377	0.000732801	0.00969693	Eukaryotic aspartyl protease family protein	.	PGSC0003DMT400083215	0	100	Basic 7S globulin 2 small subunit
Soltu.DM.01G041230.1	-1.52337	0.408424	-3.72988	0.000191573	0.0031759	Major facilitator superfamily protein	GO:0016020, GO:0055085, GO:0022857	PGSC0003DMT400046950	0	100	Nitrate transporter
Soltu.DM.03G005510.2	-1.52076	0.555963	-2.73536	0.00623121	0.0490017	Phototropic-responsive NPH3 family protein	GO:0005515	PGSC0003DMT400038537	0	100	BZIP domain class transcription factor
Soltu.DM.03G005510.1	-1.51327	0.554716	-2.72801	0.00637185	0.0498743	Phototropic-responsive NPH3 family protein	GO:0005515	PGSC0003DMT400038537	0	100	BZIP domain class transcription factor
Soltu.DM.02G014900.1	-1.51246	0.39935	-3.7873	0.000152291	0.00261952	Leucine-rich repeat transmembrane protein kinase	GO:0006468, GO:0004672, GO:0005524, GO:0005515	PGSC0003DMT400065908	5.13e-90	86.364	Conserved gene of unknown function
Soltu.DM.02G027780.1	-1.5115	0.525366	-2.87704	0.00401427	0.0357275	Acyl-CoA N-acyltransferases (NAT) superfamily protein	GO:0008080	PGSC0003DMT400064262	0	100	N-acetyltransferase
Soltu.DM.02G031420.1	-1.50745	0.376212	-4.00691	6.15175e-05	0.00121878	Protein of unknown function (DUF1336)	.	PGSC0003DMT400003405	0	100	Conserved gene of unknown function
Soltu.DM.03G033140.1	-1.50719	0.501927	-3.00282	0.00267492	0.026587	WUSCHEL related homeobox	GO:0003677	PGSC0003DMT400014464	0	100	MAEWEST protein
Soltu.DM.12G019540.1	-1.50136	0.447891	-3.35206	0.000802123	0.0104086	conserved hypothetical protein	.	PGSC0003DMT400074969	0	100	Conserved gene of unknown function
Soltu.DM.07G005750.1	-1.49978	0.438076	-3.42355	0.00061808	0.00846569	Phospholipase A2 family protein	GO:0004623, GO:0050482, GO:0006644	PGSC0003DMT400077045	0	100	Phospholipase A2
Soltu.DM.03G015270.2	-1.49595	0.434485	-3.44303	0.00057523	0.00797753	Haloacid dehalogenase-like hydrolase (HAD) superfamily protein	GO:0003824, GO:0005992	PGSC0003DMT400035990	0	100	Trehalose 6-phosphate phosphatase
Soltu.DM.02G002420.1	-1.49371	0.503348	-2.96756	0.00300177	0.0290423	Mitochondrial transcription termination factor family protein	GO:0006355, GO:0003690	PGSC0003DMT400080487	0	100	MTERF
Soltu.DM.03G015270.5	-1.48905	0.432246	-3.44492	0.000571239	0.00793876	Haloacid dehalogenase-like hydrolase (HAD) superfamily protein	GO:0003824, GO:0005992	PGSC0003DMT400035990	0	100	Trehalose 6-phosphate phosphatase
Soltu.DM.03G015270.7	-1.48905	0.432246	-3.44492	0.000571239	0.00793876	Haloacid dehalogenase-like hydrolase (HAD) superfamily protein	GO:0005992, GO:0003824	PGSC0003DMT400035990	0	100	Trehalose 6-phosphate phosphatase
Soltu.DM.03G033570.1	-1.48694	0.469982	-3.16381	0.00155716	0.0174717	FKBP-like peptidyl-prolyl cis-trans isomerase family protein	GO:0003755	PGSC0003DMT400014695	0	100	FK506 binding protein
Soltu.DM.09G020070.2	-1.48526	0.359678	-4.1294	3.63715e-05	0.000785967	CVP2 like	GO:0046856	PGSC0003DMT400049727	0	100	Type I inositol polyphosphate 5-phosphatase
Soltu.DM.12G020760.1	-1.48517	0.540695	-2.74677	0.0060185	0.0478561	photosystem II subunit R	GO:0042651, GO:0009523, GO:0015979, GO:0009654	PGSC0003DMT400005957	1.18e-177	100	Photosystem II 10 kDa polypeptide, chloroplast
Soltu.DM.03G015270.1	-1.48437	0.433754	-3.42215	0.000621291	0.00849215	Haloacid dehalogenase-like hydrolase (HAD) superfamily protein	GO:0005992, GO:0003824	PGSC0003DMT400035990	0	100	Trehalose 6-phosphate phosphatase
Soltu.DM.03G015270.3	-1.48437	0.433754	-3.42215	0.000621291	0.00849215	Haloacid dehalogenase-like hydrolase (HAD) superfamily protein	GO:0003824, GO:0005992	PGSC0003DMT400035990	0	100	Trehalose 6-phosphate phosphatase
Soltu.DM.03G015270.4	-1.48437	0.433754	-3.42215	0.000621291	0.00849215	Haloacid dehalogenase-like hydrolase (HAD) superfamily protein	GO:0005992, GO:0003824	PGSC0003DMT400035990	0	100	Trehalose 6-phosphate phosphatase
Soltu.DM.03G016270.1	-1.48004	0.472034	-3.13545	0.00171592	0.0187229	subtilase 1.3	GO:0004252, GO:0006508, GO:0008236	PGSC0003DMT400019555	0	100	SBT2 protein
Soltu.DM.01G046710.1	-1.47951	0.502528	-2.94414	0.00323857	0.0305896	SWIB/MDM2 domain superfamily protein	GO:0005515	PGSC0003DMT400066526	0	100	Brg-1 associated factor
Soltu.DM.02G024150.1	-1.47233	0.365706	-4.026	5.67325e-05	0.00114317	histone H1-3	GO:0000786, GO:0003677, GO:0006334, GO:0042025	PGSC0003DMT400009344	0	100	H1 histone
Soltu.DM.08G021900.1	-1.4718	0.38728	-3.80036	0.000144489	0.00249664	Tetratricopeptide repeat (TPR)-like superfamily protein	GO:0005515, GO:0008270	PGSC0003DMT400086425	0	100	Pentatricopeptide repeat-containing protein
Soltu.DM.01G043080.1	-1.47144	0.444438	-3.3108	0.000930309	0.0116874	RmlC-like cupins superfamily protein	GO:0045735	PGSC0003DMT400061073	0	100	Globulin
Soltu.DM.09G001220.2	-1.46633	0.482336	-3.04005	0.00236539	0.0241709	conserved hypothetical protein	.	PGSC0003DMT400030629	0	100	Conserved gene of unknown function
Soltu.DM.06G026000.1	-1.46198	0.453868	-3.22115	0.00127678	0.0149312	phytochrome kinase substrate-related	.	PGSC0003DMT400083182	0	100	Phytochrome kinase substrate
Soltu.DM.02G017090.1	-1.45979	0.416824	-3.50218	0.000461466	0.00664981	conserved hypothetical protein	.	PGSC0003DMT400081267	0	100	Conserved gene of unknown function
Soltu.DM.01G020460.2	-1.45969	0.464678	-3.14129	0.00168207	0.0185073	Protein phosphatase 2C family protein	GO:0003824	PGSC0003DMT400015950	0	100	Protein phosphatase 2c
Soltu.DM.08G028140.1	-1.45964	0.528709	-2.76075	0.00576682	0.0463966	Phosphoglycerate mutase family protein	GO:0003824	PGSC0003DMT400031777	0	100	Phosphoglycerate mutase
Soltu.DM.01G002370.1	-1.45905	0.510425	-2.8585	0.00425647	0.037345	IRK-interacting protein	.	PGSC0003DMT400055002	0	100	Conserved gene of unknown function
Soltu.DM.09G030640.1	-1.45896	0.406299	-3.59087	0.000329582	0.00499602	basic helix-loop-helix (bHLH) DNA-binding superfamily protein	GO:0046983	PGSC0003DMT400042791	0	100	Transcription factor
Soltu.DM.12G008540.1	-1.45348	0.463097	-3.13861	0.0016975	0.0186175	Glycosyl hydrolase superfamily protein	GO:0004553, GO:0005975	PGSC0003DMT400012900	0	100	Glucan endo-1,3-beta-glucosidase
Soltu.DM.01G020460.1	-1.45298	0.447843	-3.24441	0.00117695	0.0141117	Protein phosphatase 2C family protein	GO:0003824	PGSC0003DMT400015950	0	100	Protein phosphatase 2c
Soltu.DM.08G025400.1	-1.45264	0.520198	-2.79248	0.00523064	0.0433163	hypothetical protein	.	PGSC0003DMT400088447	0	100	Gene of unknown function
Soltu.DM.01G020460.3	-1.44719	0.448943	-3.22356	0.00126607	0.0148649	Protein phosphatase 2C family protein	GO:0003824	PGSC0003DMT400015950	0	100	Protein phosphatase 2c
Soltu.DM.01G020460.4	-1.44719	0.448943	-3.22356	0.00126607	0.0148649	Protein phosphatase 2C family protein	GO:0003824	PGSC0003DMT400015950	0	100	Protein phosphatase 2c
Soltu.DM.01G020460.5	-1.44719	0.448943	-3.22356	0.00126607	0.0148649	Protein phosphatase 2C family protein	GO:0003824	PGSC0003DMT400015950	0	100	Protein phosphatase 2c
Soltu.DM.07G024900.2	-1.44501	0.313276	-4.61258	3.97709e-06	0.000118545	myosin	GO:0005515, GO:0005524, GO:0016459, GO:0003774	PGSC0003DMT400049643	0	100	Myosin VIII-B
Soltu.DM.05G007830.1	-1.44102	0.286686	-5.02648	4.99571e-07	1.89537e-05	Major facilitator superfamily protein	GO:0006857, GO:0022857, GO:0016020, GO:0055085	PGSC0003DMT400040276	0	100	Nitrate transporter
Soltu.DM.01G051730.1	-1.43755	0.478455	-3.00456	0.00265963	0.0265244	flavin-dependent monooxygenase	GO:0055114, GO:0004499, GO:0050661, GO:0050660	PGSC0003DMT400048020	0	99.734	Dimethylaniline monooxygenase
Soltu.DM.12G024950.1	-1.43325	0.331568	-4.32263	1.54178e-05	0.000379838	heat shock transcription factor C1	GO:0006355, GO:0043565, GO:0003700, GO:0042025	PGSC0003DMT400001025	0	100	HSF domain class transcription factor
Soltu.DM.09G029590.1	-1.43213	0.428764	-3.34013	0.000837398	0.0107792	UDP-D-glucuronate 4-epimerase	.	PGSC0003DMT400053071	0	100	NAD dependent epimerase
Soltu.DM.01G034490.1	-1.42972	0.387595	-3.68869	0.000225407	0.00364356	hypothetical protein	.	PGSC0003DMT400017245	1.11e-163	97.898	Conserved gene of unknown function
Soltu.DM.01G023330.1	-1.42067	0.427518	-3.32307	0.000890334	0.0112934	Major facilitator superfamily protein	GO:0022857, GO:0016020, GO:0055085, GO:0016021	PGSC0003DMT400046976	0	100	Sugar transporter ERD6-like 16
Soltu.DM.10G005300.1	-1.42044	0.477709	-2.97343	0.00294489	0.0285761	Basic helix-loop-helix (bHLH) DNA-binding family protein	GO:0046983	PGSC0003DMT400014097	0	100	DNA binding protein
Soltu.DM.01G001890.2	-1.41974	0.373841	-3.79771	0.000146039	0.00252172	Plastid-lipid associated protein PAP / fibrillin family protein	.	PGSC0003DMT400081896	0	100	Structural molecule
Soltu.DM.03G010340.1	-1.4186	0.490493	-2.89219	0.00382563	0.0345934	NDH-dependent cyclic electron flow	GO:0003824, GO:0005975, GO:0030246	PGSC0003DMT400022268	0	100	Aldose 1-epimerase family protein
Soltu.DM.04G029620.1	-1.41668	0.27558	-5.14075	2.73647e-07	1.1285e-05	conserved hypothetical protein	GO:0005515	PGSC0003DMT400016381	0	100	Conserved gene of unknown function
Soltu.DM.07G002680.1	-1.41654	0.288794	-4.90502	9.3419e-07	3.33023e-05	hypothetical protein	.	PGSC0003DMT400078865	0	100	Conserved gene of unknown function
Soltu.DM.03G017000.1	-1.41632	0.494104	-2.86645	0.004151	0.0366619	S-adenosyl-L-methionine-dependent methyltransferases superfamily protein	GO:0008168	PGSC0003DMT400037042	0	100	ATP binding protein
Soltu.DM.09G002450.1	-1.41585	0.345399	-4.09918	4.1462e-05	0.00087671	NAD(P)-binding Rossmann-fold superfamily protein	.	PGSC0003DMT400022813	0	100	Short-chain dehydrogenase
Soltu.DM.04G003280.1	-1.41239	0.2707	-5.21756	1.813e-07	7.91933e-06	high mobility group A	GO:0003677, GO:0000786, GO:0042025, GO:0006334	PGSC0003DMT400075917	0	100	High mobility group family
Soltu.DM.08G002900.1	-1.40995	0.392912	-3.58846	0.000332634	0.0050308	KAR-UP F-box	GO:0005515	PGSC0003DMT400011403	0	100	F-box/kelch-repeat protein SKIP25
Soltu.DM.08G015680.4	-1.40581	0.493946	-2.84608	0.00442608	0.038515	alpha/beta-Hydrolases superfamily protein	GO:0016787	PGSC0003DMT400083903	0	100	Acyl-protein thioesterase
Soltu.DM.03G030100.1	-1.4033	0.385683	-3.63849	0.000274244	0.00428686	Pyridine nucleotide-disulphide oxidoreductase family protein	GO:0015995, GO:0055114, GO:0071949, GO:0015979, GO:0016628, GO:0045550	PGSC0003DMT400050234	0	100	Geranylgeranyl diphosphate reductase, chloroplastic
Soltu.DM.10G020030.2	-1.40077	0.383364	-3.6539	0.000258289	0.00408798	Nuclear transport factor 2 (NTF2) family protein	GO:0005515	PGSC0003DMT400049221	0	100	DNA binding protein
Soltu.DM.10G020030.3	-1.40077	0.383364	-3.6539	0.000258289	0.00408798	Nuclear transport factor 2 (NTF2) family protein	GO:0005515	PGSC0003DMT400049221	0	100	DNA binding protein
Soltu.DM.02G007030.4	-1.39991	0.502889	-2.78373	0.00537372	0.0442407	Ribulose bisphosphate carboxylase (small chain) family protein	.	PGSC0003DMT400062138	0	100	Ribulose bisphosphate carboxylase small chain C, chloroplastic
Soltu.DM.02G007030.3	-1.39513	0.504041	-2.7679	0.00564191	0.0457403	Ribulose bisphosphate carboxylase (small chain) family protein	.	PGSC0003DMT400062138	0	100	Ribulose bisphosphate carboxylase small chain C, chloroplastic
Soltu.DM.08G015680.3	-1.39396	0.491564	-2.83576	0.00457166	0.0394074	alpha/beta-Hydrolases superfamily protein	GO:0016787	PGSC0003DMT400083903	0	100	Acyl-protein thioesterase
Soltu.DM.08G001850.1	-1.39013	0.464365	-2.9936	0.00275705	0.0272301	Plant invertase/pectin methylesterase inhibitor superfamily protein	GO:0004857	PGSC0003DMT400067636	0	100	Pectinesterase
Soltu.DM.07G022770.1	-1.3868	0.472762	-2.9334	0.00335277	0.0313863	ankyrin repeat family protein	GO:0005515	PGSC0003DMT400071072	0	92.651	Conserved gene of unknown function
Soltu.DM.01G023320.2	-1.38081	0.310588	-4.4458	8.75656e-06	0.000236098	squamosa promoter binding protein-like	GO:0003677, GO:0042025, GO:0005634	PGSC0003DMT400016072	0	100	Squamosa promoter-binding protein
Soltu.DM.03G020080.4	-1.37383	0.468494	-2.93244	0.0033631	0.0314055	Nodulin MtN3 family protein	GO:0016021	PGSC0003DMT400081210	0	100	UPA16
Soltu.DM.07G027850.1	-1.3711	0.439649	-3.11863	0.00181696	0.0196959	amino acid permease	.	.	.	.	N-acylethanolamine amidohydrolase
Soltu.DM.10G028270.1	-1.36869	0.494545	-2.76757	0.00564762	0.0457703	Leucine-rich repeat protein kinase family protein	GO:0005524, GO:0005515, GO:0006468, GO:0004672	PGSC0003DMT400021049	0	100	Leucine-rich repeat receptor kinase
Soltu.DM.09G023890.1	-1.35134	0.472464	-2.86019	0.00423383	0.0372201	hypothetical protein	.	PGSC0003DMT400081443	0	100	Nutrient reservoir
Soltu.DM.08G001360.1	-1.34516	0.42614	-3.1566	0.00159617	0.017789	photosystem I subunit K	GO:0016020, GO:0009522, GO:0015979	PGSC0003DMT400052829	0	99.746	Photosystem I reaction center subunit X psaK
Soltu.DM.04G034880.1	-1.34482	0.474329	-2.8352	0.00457968	0.0394493	Sin3 binding region of histone deacetylase complex subunit SAP30 domain containing protein	GO:0005515	PGSC0003DMT400071594	0	100	Conserved gene of unknown function
Soltu.DM.04G031500.1	-1.33927	0.445052	-3.00924	0.00261903	0.0262477	Tetratricopeptide repeat (TPR)-like superfamily protein	GO:0005515, GO:0008270	PGSC0003DMT400016361	0	100	Pentatricopeptide repeat-containing protein
Soltu.DM.01G022330.1	-1.33893	0.491023	-2.72681	0.00639499	0.0499818	Thioredoxin superfamily protein	GO:0015035, GO:0009055	PGSC0003DMT400058374	1.1e-162	100	Glutaredoxin
Soltu.DM.06G010960.1	-1.33793	0.396393	-3.37526	0.000737457	0.00973428	potassium transporter	GO:0071805, GO:0016020, GO:0015079	PGSC0003DMT400062467	0	100	KUP2
Soltu.DM.06G010960.2	-1.33793	0.396393	-3.37526	0.000737457	0.00973428	potassium transporter	GO:0016020, GO:0015079, GO:0071805	PGSC0003DMT400062467	0	100	KUP2
Soltu.DM.03G025700.1	-1.33499	0.449351	-2.97094	0.00296894	0.028777	Plant protein of unknown function (DUF868)	.	PGSC0003DMT400046694	0	100	Protein phosphatase 2c
Soltu.DM.06G010960.3	-1.33389	0.394714	-3.3794	0.000726454	0.00962733	potassium transporter	GO:0071805, GO:0015079, GO:0016020	PGSC0003DMT400062467	0	100	KUP2
Soltu.DM.08G002160.1	-1.33307	0.275347	-4.84141	1.28923e-06	4.37844e-05	FAD-dependent oxidoreductase family protein	GO:0016491, GO:0055114	PGSC0003DMT400067678	0	100	Sarcosine oxidase
Soltu.DM.03G007190.1	-1.33294	0.437597	-3.04604	0.00231874	0.0237766	conserved hypothetical protein	.	PGSC0003DMT400083712	5.9e-63	100	Conserved gene of unknown function
Soltu.DM.04G027930.2	-1.33273	0.327866	-4.06484	4.80648e-05	0.000992616	DNAse I-like superfamily protein	GO:0046856	PGSC0003DMT400064483	0	100	Inositol-1,4,5-triphosphate-5-phosphatase
Soltu.DM.09G022040.1	-1.32733	0.396108	-3.35094	0.000805387	0.0104441	Pollen Ole e 1 allergen and extensin family protein	.	PGSC0003DMT400009694	0	97.211	Male specific sperm protein
Soltu.DM.10G030260.1	-1.32118	0.38998	-3.38781	0.000704539	0.00936963	dicarboxylate diiron protein, putative (Crd1)	GO:0016491, GO:0015995, GO:0046872, GO:0055114, GO:0048529, GO:0015979	PGSC0003DMT400018519	0	100	Desaturase
Soltu.DM.12G024940.1	-1.30503	0.402279	-3.24408	0.0011783	0.0141144	serine-rich protein-related	.	PGSC0003DMT400000842	2.02e-134	100	Conserved gene of unknown function
Soltu.DM.11G002990.1	-1.30492	0.455173	-2.86686	0.00414561	0.0366508	conserved hypothetical protein	.	PGSC0003DMT400041767	0	100	Conserved gene of unknown function
Soltu.DM.05G001230.1	-1.30491	0.420301	-3.1047	0.00190472	0.0204386	Cytochrome P450 superfamily protein	GO:0016705, GO:0020037, GO:0055114, GO:0005506	PGSC0003DMT400072880	0	100	Cytochrome P450
Soltu.DM.05G003400.1	-1.30399	0.418652	-3.11473	0.00184111	0.0199169	leucine-rich repeat transmembrane protein kinase family protein	GO:0006468, GO:0004672, GO:0005524, GO:0005515	PGSC0003DMT400037779	0	100	Receptor kinase
Soltu.DM.01G038640.1	-1.30191	0.314833	-4.13523	3.54598e-05	0.000770025	disease resistance family protein / LRR family protein	GO:0005515	PGSC0003DMT400048879	0	100	Serine/threonine-protein kinase bri1
Soltu.DM.09G018670.1	-1.29934	0.223152	-5.82268	5.79129e-09	3.61894e-07	photosystem I subunit E-2	GO:0009522, GO:0015979, GO:0009538	PGSC0003DMT400056635	0	100	Photosystem I reaction center subunit IV B isoform 2
Soltu.DM.02G012610.1	-1.29805	0.45415	-2.8582	0.0042605	0.0373533	NagB/RpiA/CoA transferase-like superfamily protein	GO:0004751, GO:0009052	PGSC0003DMT400054455	0	100	Ribose 5-phosphate isomerase
Soltu.DM.04G001110.1	-1.29768	0.431174	-3.00965	0.00261552	0.0262306	homeobox	GO:0000981, GO:0003677, GO:0043565, GO:0006355	PGSC0003DMT400007376	0	100	Homeobox protein
Soltu.DM.02G018230.1	-1.29567	0.305957	-4.23482	2.28734e-05	0.000535689	glycine-rich protein	.	PGSC0003DMT400057614	0	100	Nucleic acid binding protein
Soltu.DM.12G010440.1	-1.29298	0.423755	-3.05125	0.00227894	0.023459	D-isomer specific 2-hydroxyacid dehydrogenase family protein	GO:0055114, GO:0016616, GO:0051287	PGSC0003DMT400019584	0	100	Hydroxyphenylpyruvate reductase
Soltu.DM.10G025430.1	-1.29147	0.287304	-4.49515	6.95209e-06	0.000192929	Leucine-rich repeat protein kinase family protein	GO:0004672, GO:0006468, GO:0005524	PGSC0003DMT400072330	0	100	Protein kinase
Soltu.DM.07G025790.1	-1.28744	0.466088	-2.76222	0.00574103	0.0463089	F-box/RNI-like superfamily protein	GO:0005515	PGSC0003DMT400002698	0	100	F-box protein
Soltu.DM.04G037140.1	-1.2872	0.441841	-2.91327	0.00357668	0.0329025	Cupredoxin superfamily protein	GO:0005507, GO:0009055	PGSC0003DMT400092049	0	100	Plastocyanin, chloroplastic
Soltu.DM.02G012460.1	-1.28435	0.403416	-3.18369	0.00145412	0.016546	photosystem I subunit F	GO:0009522, GO:0015979, GO:0009538	PGSC0003DMT400054482	0	100	Photosystem I subunit III
Soltu.DM.02G007540.1	-1.28323	0.381315	-3.36527	0.000764691	0.010024	ADP-ribosylation factor-like A1C	GO:0005525	PGSC0003DMT400008577	0	100	ADP-ribosylation factor
Soltu.DM.09G015190.3	-1.2827	0.382233	-3.35581	0.000791316	0.0102918	autophagocytosis-associated family protein	.	PGSC0003DMT400056384	0	100	Transporter
Soltu.DM.05G004600.3	-1.28157	0.412573	-3.1063	0.00189445	0.0203861	ABC-2 type transporter family protein	GO:0005524, GO:0016020, GO:0016887	PGSC0003DMT400078356	0	100	Abc transporter
Soltu.DM.12G024720.1	-1.27822	0.391586	-3.26421	0.00109769	0.0133543	Cytochrome P450 superfamily protein	GO:0016705, GO:0005506, GO:0055114, GO:0020037	PGSC0003DMT400002738	0	100	Brassinosteroid hydroxylase
Soltu.DM.04G023550.1	-1.27422	0.462764	-2.7535	0.00589616	0.0471941	RAB GTPase homolog G3B	GO:0003924, GO:0005525	PGSC0003DMT400080167	0	100	RAB7A
Soltu.DM.10G005560.2	-1.27108	0.449055	-2.83057	0.00464645	0.0398016	NAD(P)-binding Rossmann-fold superfamily protein	GO:0003824	PGSC0003DMT400051196	0	100	Nadhp hc toxin reductase
Soltu.DM.01G000040.1	-1.26996	0.442215	-2.87181	0.00408133	0.0362152	Protein XRI1	.	.	.	.	N-acylethanolamine amidohydrolase
Soltu.DM.04G031310.1	-1.26671	0.456594	-2.77426	0.00553277	0.0450873	Rhamnogalacturonate lyase family protein	GO:0030246, GO:0003824, GO:0005975	PGSC0003DMT400024138	0	100	Lyase
Soltu.DM.08G022540.1	-1.26613	0.299908	-4.22173	2.42439e-05	0.000560375	Tetratricopeptide repeat (TPR)-like superfamily protein	GO:0005515	PGSC0003DMT400045174	0	100	Conserved gene of unknown function
Soltu.DM.07G013930.2	-1.26165	0.44885	-2.81084	0.00494127	0.0415681	UDP-Glycosyltransferase superfamily protein	GO:0008194	PGSC0003DMT400085311	0	100	Glucosyltransferase
Soltu.DM.11G007270.1	-1.26143	0.449938	-2.80357	0.00505408	0.0422004	cytochrome P450, family 83, subfamily B, polypeptide	GO:0016705, GO:0020037, GO:0055114, GO:0005506	PGSC0003DMT400042825	0	86.519	Cytochrome P450
Soltu.DM.07G019210.1	-1.26126	0.347153	-3.63314	0.00027999	0.00435872	AP2/B3-like transcriptional factor family protein	GO:0003677	PGSC0003DMT400047299	0	100	DNA binding protein
Soltu.DM.03G013250.1	-1.25818	0.415737	-3.02638	0.00247502	0.0250883	ankyrin-like1	GO:0005515	PGSC0003DMT400071285	0	100	Ankyrin repeat-containing protein
Soltu.DM.03G005590.1	-1.25609	0.432454	-2.90455	0.00367776	0.0335996	Subtilase family protein	GO:0008236, GO:0006508, GO:0004252	PGSC0003DMT400038500	0	100	Subtilisin-like protease
Soltu.DM.08G028830.1	-1.24953	0.312839	-3.99418	6.49176e-05	0.00127521	conserved hypothetical protein	.	PGSC0003DMT400032043	0	100	Avr9/Cf-9 rapidly elicited protein 194
Soltu.DM.03G015130.1	-1.24701	0.300897	-4.14432	3.40831e-05	0.000745003	Bifunctional inhibitor/lipid-transfer protein/seed storage 2S albumin superfamily protein	.	PGSC0003DMT400072120	5.42e-176	100	HyPRP
Soltu.DM.03G015120.1	-1.24615	0.3017	-4.13041	3.62116e-05	0.00078315	Bifunctional inhibitor/lipid-transfer protein/seed storage 2S albumin superfamily protein	.	PGSC0003DMT400072120	5.42e-176	100	HyPRP
Soltu.DM.07G013930.1	-1.2428	0.449379	-2.7656	0.00568185	0.0459776	UDP-Glycosyltransferase superfamily protein	GO:0008194	PGSC0003DMT400085311	0	100	Glucosyltransferase
Soltu.DM.05G020140.2	-1.24113	0.411289	-3.01767	0.00254727	0.0257031	Tetratricopeptide repeat (TPR)-like superfamily protein	GO:0005515	PGSC0003DMT400018144	0	100	Tetratricopeptide repeat (TPR)-containing protein
Soltu.DM.06G020450.1	-1.23252	0.402033	-3.06572	0.00217149	0.0225716	myb domain protein	.	PGSC0003DMT400080427	0	100	Myb-like transcription factor 1
Soltu.DM.03G021280.1	-1.22995	0.444936	-2.76433	0.00570405	0.0460818	DNA mismatch repair protein MutS, type	GO:0045910, GO:0004519, GO:0006298, GO:0005524, GO:0016887, GO:0030983	PGSC0003DMT400001555	0	100	DNA mismatch repair muts family protein
Soltu.DM.07G021820.1	-1.22609	0.235571	-5.20475	1.94262e-07	8.40261e-06	Leucine-rich repeat transmembrane protein kinase	GO:0005524, GO:0005515, GO:0006468, GO:0004672	PGSC0003DMT400044535	0	100	LRR receptor-like serine/threonine-protein kinase
Soltu.DM.09G001170.1	-1.22461	0.394125	-3.10716	0.00188895	0.0203433	Protein of unknown function (DUF3527)	.	PGSC0003DMT400052480	0	100	Conserved gene of unknown function
Soltu.DM.11G023040.1	-1.22457	0.29334	-4.17456	2.98566e-05	0.000664098	plasma membrane intrinsic protein	GO:0015267, GO:0016020, GO:0055085	PGSC0003DMT400020870	0	100	Major intrinsic protein 2
Soltu.DM.04G001140.1	-1.22368	0.426898	-2.86645	0.00415099	0.0366619	P-loop containing nucleoside triphosphate hydrolases superfamily protein	.	PGSC0003DMT400007384	0	100	Stage III sporulation protein AA
Soltu.DM.08G015810.1	-1.22256	0.349238	-3.50065	0.00046412	0.00668081	twin BRCT domain containing protein	.	PGSC0003DMT400019039	0	100	Topbp1
Soltu.DM.03G032730.1	-1.22235	0.337694	-3.61969	0.000294957	0.00454906	receptor-like kinase	GO:0005524, GO:0004672, GO:0006468	PGSC0003DMT400036789	0	100	ATP binding protein
Soltu.DM.05G019450.1	-1.22225	0.309276	-3.95196	7.75122e-05	0.00148419	myb domain protein	.	PGSC0003DMT400055763	0	100	R2r3-myb transcription factor
Soltu.DM.09G007070.1	-1.22192	0.433141	-2.82106	0.00478652	0.0405376	pathogenesis-related gene	GO:0005576	PGSC0003DMT400061478	0	100	Cytoplasmic small heat shock protein class I
Soltu.DM.01G005590.1	-1.22088	0.446014	-2.7373	0.00619451	0.0488172	non-specific phospholipase C2	GO:0016788, GO:0003824	PGSC0003DMT400058490	0	100	Phosphoesterase family protein
Soltu.DM.07G027700.1	-1.21925	0.301397	-4.04533	5.22491e-05	0.00106495	Leucine-rich receptor-like protein kinase family protein	GO:0004672, GO:0006468, GO:0005515, GO:0005524	PGSC0003DMT400057334	0	100	LRR receptor-like serine/threonine-protein kinase
Soltu.DM.02G018880.1	-1.21621	0.16565	-7.342	2.10429e-13	3.44974e-11	Octicosapeptide/Phox/Bem1p family protein	GO:0005515	PGSC0003DMT400057687	0	100	ATP binding protein
Soltu.DM.01G034410.1	-1.21527	0.330056	-3.682	0.000231414	0.0037293	BCL-2-associated athanogene	GO:0051087, GO:0005515	PGSC0003DMT400000247	0	100	BCL-2-associated athanogene 6
Soltu.DM.07G001050.1	-1.21464	0.345151	-3.51917	0.000432897	0.0063059	DNA/RNA polymerases superfamily protein	GO:0003677, GO:0006351, GO:0003899	PGSC0003DMT400028972	0	100	DNA-directed RNA polymerase 3A, chloroplastic
Soltu.DM.04G037140.2	-1.21457	0.44147	-2.7512	0.00593771	0.047447	Cupredoxin superfamily protein	GO:0005507, GO:0009055	PGSC0003DMT400092049	0	100	Plastocyanin, chloroplastic
Soltu.DM.11G013930.1	-1.21426	0.422857	-2.87156	0.00408445	0.0362299	strictosidine synthase-like	GO:0016844, GO:0009058	PGSC0003DMT400048627	0	100	Strictosidine synthase
Soltu.DM.06G032090.1	-1.20923	0.442026	-2.73566	0.00622557	0.0489747	josephin protein-related	.	PGSC0003DMT400078314	2.55e-179	100	Conserved gene of unknown function
Soltu.DM.10G026350.2	-1.20715	0.436759	-2.76388	0.00571189	0.0461224	global transcription factor group B1	GO:0003676, GO:0006139, GO:0032968	PGSC0003DMT400072480	0	100	Suppressor of ty
Soltu.DM.12G026040.1	-1.20625	0.434554	-2.77584	0.00550593	0.0449342	photosystem II subunit X	GO:0016020, GO:0009523, GO:0015979	PGSC0003DMT400000865	0	100	Ultraviolet-B-repressible protein
Soltu.DM.08G023050.2	-1.20261	0.358235	-3.35705	0.000787783	0.0102508	CheY-like two-component responsive regulator family protein	GO:0000160	PGSC0003DMT400062232	0	100	Pseudo response regulator
Soltu.DM.01G018750.1	-1.20064	0.31875	-3.76672	0.000165407	0.00280158	agenet domain-containing protein	.	PGSC0003DMT400041252	0	100	RNA binding protein
Soltu.DM.04G036990.1	-1.199	0.298883	-4.01159	6.03121e-05	0.00120343	expansin	GO:0005576, GO:0009664	PGSC0003DMT400025776	0	100	Expansin11
Soltu.DM.05G021120.1	-1.19797	0.2756	-4.34676	1.3816e-05	0.000346811	conserved hypothetical protein	.	PGSC0003DMT400037807	0	98.74	Conserved gene of unknown function
Soltu.DM.01G035540.1	-1.1966	0.277017	-4.31961	1.56308e-05	0.000384728	Basic helix-loop-helix (bHLH) DNA-binding family protein	GO:0046983	PGSC0003DMT400047220	0	100	DNA binding protein
Soltu.DM.02G019490.2	-1.19481	0.405896	-2.94363	0.00324386	0.0305896	Aldolase-type TIM barrel family protein	GO:0003824	PGSC0003DMT400055930	0	100	Furin
Soltu.DM.08G023050.1	-1.19441	0.353198	-3.38171	0.000720354	0.00955602	CheY-like two-component responsive regulator family protein	GO:0000160	PGSC0003DMT400062232	0	100	Pseudo response regulator
Soltu.DM.02G018730.1	-1.1943	0.349681	-3.41539	0.000636911	0.00862892	F-box/RNI-like superfamily protein	GO:0005515	PGSC0003DMT400057711	0	100	F-box family protein
Soltu.DM.02G018730.2	-1.19245	0.349259	-3.41424	0.000639613	0.00865352	F-box/RNI-like superfamily protein	GO:0005515	PGSC0003DMT400057711	0	100	F-box family protein
Soltu.DM.09G023250.2	-1.19137	0.260643	-4.57089	4.85652e-06	0.000139891	tetratricopeptide repeat (TPR)-containing protein	GO:0005515	PGSC0003DMT400029566	0	100	Conserved gene of unknown function
Soltu.DM.06G032770.1	-1.18911	0.418535	-2.84113	0.00449535	0.0389392	ovate family protein	GO:0003677	PGSC0003DMT400078126	0	100	Conserved gene of unknown function
Soltu.DM.02G027820.1	-1.18872	0.337305	-3.52418	0.000424798	0.00620634	LOB domain-containing protein	.	PGSC0003DMT400064185	0	100	LOB domain-containing protein
Soltu.DM.03G017020.1	-1.18462	0.299524	-3.955	7.65354e-05	0.00146972	IQ-domain	GO:0005515	PGSC0003DMT400037043	0	97.947	Calmodulin binding protein
Soltu.DM.10G018170.1	-1.18358	0.418307	-2.82945	0.00466279	0.0398437	Vacuolar sorting protein 9 (VPS9) domain	GO:0005515	.	.	.	N-acylethanolamine amidohydrolase
Soltu.DM.12G007140.1	-1.18349	0.312949	-3.78173	0.000155742	0.00266852	Protein of unknown function (DUF581)	.	PGSC0003DMT400022055	0	100	Conserved gene of unknown function
Soltu.DM.01G024440.1	-1.18327	0.405582	-2.91747	0.00352884	0.0325752	ADP glucose pyrophosphorylase large subunit	GO:0005978, GO:0008878, GO:0009058, GO:0016779	PGSC0003DMT400023304	0	100	Glucose-1-phosphate adenylyltransferase
Soltu.DM.08G022100.1	-1.18299	0.413674	-2.8597	0.00424035	0.0372646	early-responsive to dehydration stress protein (ERD4)	GO:0016020	PGSC0003DMT400024013	0	100	Extensin-3
Soltu.DM.06G034070.1	-1.18275	0.301438	-3.9237	8.71981e-05	0.00163661	Photosystem I reaction centre subunit IV / PsaE protein	GO:0015979, GO:0009522, GO:0009538	PGSC0003DMT400051932	1.24e-128	98.467	Photosystem I reaction center subunit IV A isoform 2
Soltu.DM.02G003760.1	-1.18164	0.274825	-4.2996	1.71109e-05	0.000414627	NB-ARC domain-containing disease resistance protein	GO:0043531	PGSC0003DMT400034064	0	100	Disease resistance protein Gpa2
Soltu.DM.02G018730.4	-1.18105	0.350911	-3.36567	0.000763568	0.0100142	F-box/RNI-like superfamily protein	GO:0005515	PGSC0003DMT400057711	0	100	F-box family protein
Soltu.DM.02G018730.3	-1.17887	0.350782	-3.36069	0.000777472	0.0101615	F-box/RNI-like superfamily protein	GO:0005515	PGSC0003DMT400057711	0	100	F-box family protein
Soltu.DM.04G036540.4	-1.17866	0.403334	-2.92228	0.00347475	0.0321686	conserved hypothetical protein	.	PGSC0003DMT400025732	0	100	Conserved gene of unknown function
Soltu.DM.02G033650.1	-1.17849	0.377602	-3.12098	0.00180248	0.0195628	CCT motif family protein	GO:0005515	PGSC0003DMT400032848	0	100	Conserved gene of unknown function
Soltu.DM.07G027980.1	-1.1746	0.398089	-2.9506	0.00317159	0.0301796	photosystem I subunit G	GO:0016020, GO:0009522, GO:0015979	PGSC0003DMT400057281	0	100	Chloroplast photosystem I reaction center V
Soltu.DM.05G001350.1	-1.17441	0.414186	-2.83546	0.00457598	0.0394318	sulphotransferase	GO:0008146	PGSC0003DMT400072874	0	100	Flavonol 4'-sulfotransferase
Soltu.DM.07G005540.1	-1.17023	0.311612	-3.75539	0.000173069	0.00291834	isoamylase	GO:0004553, GO:0005975, GO:0003824	PGSC0003DMT400053345	0	100	Isoamylase isoform 1
Soltu.DM.02G024280.2	-1.16963	0.260129	-4.49633	6.9136e-06	0.000192062	fructose-bisphosphate aldolase	GO:0004332, GO:0003824, GO:0006096	PGSC0003DMT400009127	0	100	Fructose-bisphosphate aldolase
Soltu.DM.02G016390.1	-1.16716	0.341232	-3.42043	0.000625221	0.0085283	alpha/beta-Hydrolases superfamily protein	GO:0006629	PGSC0003DMT400059110	0	88.628	Triacylglycerol lipase
Soltu.DM.08G000380.1	-1.16528	0.375892	-3.10005	0.00193488	0.0206786	AT-hook motif nuclear-localized protein	.	PGSC0003DMT400032575	0	100	DNA binding protein
Soltu.DM.01G007020.1	-1.16485	0.371241	-3.13773	0.00170261	0.0186403	receptor like protein	GO:0005515	PGSC0003DMT400030581	0	100	Conserved gene of unknown function
Soltu.DM.09G029490.1	-1.16404	0.294752	-3.94924	7.83992e-05	0.00149901	HXXXD-type acyl-transferase family protein	GO:0016747	PGSC0003DMT400062607	0	100	Anthranilate N-benzoyltransferase protein
Soltu.DM.11G024450.1	-1.16251	0.363241	-3.20039	0.0013724	0.0157852	aldehyde oxidase	GO:0050660, GO:0009055, GO:0051537, GO:0016491, GO:0055114, GO:0051536, GO:0046872, GO:0071949, GO:0005506	PGSC0003DMT400048153	0	88.544	Aldehyde oxidase
Soltu.DM.02G018160.3	-1.16051	0.295267	-3.93037	8.48169e-05	0.0016048	STRUBBELIG-receptor family	GO:0005524, GO:0005515, GO:0006468, GO:0004672	PGSC0003DMT400057768	0	99.73	Lrr receptor-linked protein kinase
Soltu.DM.03G028580.1	-1.15868	0.407756	-2.84161	0.00448869	0.0388941	strictosidine synthase	GO:0009058, GO:0016844	PGSC0003DMT400063277	0	100	Conserved gene of unknown function
Soltu.DM.05G022620.2	-1.15736	0.381558	-3.03325	0.00241933	0.0245802	sedoheptulose-bisphosphatase	GO:0005975, GO:0016791	PGSC0003DMT400069751	0	100	Chloroplast sedoheptulose-1,7-bisphosphatase
Soltu.DM.05G003570.1	-1.1563	0.341388	-3.38707	0.000706435	0.00939014	Protein phosphatase 2C family protein	GO:0003824	PGSC0003DMT400036494	0	100	Protein phosphatase
Soltu.DM.10G026780.1	-1.15549	0.282967	-4.08348	4.43656e-05	0.000927035	Galactose oxidase/kelch repeat superfamily protein	GO:0005515	PGSC0003DMT400060940	0	100	F-box family protein
Soltu.DM.12G026050.1	-1.1532	0.389977	-2.9571	0.0031055	0.0297104	photosystem II subunit X	GO:0016020, GO:0015979, GO:0009523	PGSC0003DMT400000864	0	100	Ultraviolet-B-repressible protein
Soltu.DM.02G016030.1	-1.1506	0.366174	-3.14222	0.00167673	0.0184697	SCAR family protein	.	.	.	.	N-acylethanolamine amidohydrolase
Soltu.DM.04G002000.1	-1.14887	0.259062	-4.43474	9.21844e-06	0.000246054	B-box type zinc finger protein with CCT domain	GO:0008270, GO:0005515	PGSC0003DMT400020031	0	100	Transcription factor
Soltu.DM.02G033020.2	-1.14492	0.362565	-3.15782	0.00158955	0.0177449	ribosomal protein L12-A	GO:0005840, GO:0003735, GO:0006412	PGSC0003DMT400001283	0	100	50S ribosomal protein L12, chloroplastic
Soltu.DM.06G010630.1	-1.14392	0.36318	-3.14974	0.00163418	0.0181365	Transcription factor bHLH61	GO:0046983	PGSC0003DMT400071914	0	100	DNA binding protein
Soltu.DM.02G033020.1	-1.14305	0.363742	-3.14248	0.00167524	0.0184697	ribosomal protein L12-A	GO:0006412, GO:0005840, GO:0003735	PGSC0003DMT400001283	0	100	50S ribosomal protein L12, chloroplastic
Soltu.DM.12G028490.1	-1.14017	0.411497	-2.7708	0.00559194	0.0454856	RNI-like superfamily protein	GO:0005515	PGSC0003DMT400020318	0	99.862	F-box family protein
Soltu.DM.09G025790.1	-1.13907	0.340639	-3.34391	0.000826063	0.0106601	winged-helix DNA-binding transcription factor family protein	GO:0006334, GO:0042025, GO:0000786, GO:0003677	PGSC0003DMT400002887	0	100	Histone H1F
Soltu.DM.08G029230.1	-1.13704	0.297952	-3.81618	0.000135535	0.0023728	NAD(P)H dehydrogenase subunit S domain containing protein	GO:0009767	PGSC0003DMT400095387	0	100	Conserved gene of unknown function
Soltu.DM.04G030200.2	-1.13483	0.391608	-2.89788	0.00375692	0.0341232	ascorbate peroxidase	GO:0004601, GO:0006979, GO:0055114, GO:0020037	PGSC0003DMT400079219	0	100	Thylakoid lumenal 29 kDa protein, chloroplastic
Soltu.DM.05G017240.1	-1.13441	0.319234	-3.55354	0.000380088	0.00565511	Kinase-related protein of unknown function (DUF1296)	GO:0005515	.	.	.	N-acylethanolamine amidohydrolase
Soltu.DM.11G012500.1	-1.13396	0.375763	-3.01776	0.00254653	0.0257031	Potato type II proteinase inhibitor family domain containing protein	GO:0004867	PGSC0003DMT400023963	0	100	Proteinase inhibitor
Soltu.DM.06G001160.1	-1.13181	0.333666	-3.39206	0.000693696	0.00924592	Protein of unknown function, DUF547	.	PGSC0003DMT400028261	0	100	Transcription factor
Soltu.DM.06G003900.1	-1.12844	0.366637	-3.07781	0.00208527	0.0218581	plastid transcriptionally active	.	PGSC0003DMT400005492	0	100	PTAC16
Soltu.DM.01G039310.1	-1.1284	0.130511	-8.64597	5.33524e-18	1.81658e-15	Heavy metal transport/detoxification superfamily protein	GO:0030001, GO:0046872	PGSC0003DMT400063687	0	100	Chloroplast-targeted copper chaperone
Soltu.DM.03G023400.1	-1.12144	0.394421	-2.84327	0.00446539	0.0387302	Protein of unknown function (DUF3464)	.	PGSC0003DMT400024565	0	100	ABC-type Co2+ transport system, permease component
Soltu.DM.11G022960.2	-1.11599	0.309586	-3.60479	0.000312404	0.00478204	GATA transcription factor	GO:0006355, GO:0043565, GO:0008270	PGSC0003DMT400020876	0	100	GATA-1 zinc finger protein
Soltu.DM.04G002910.1	-1.11586	0.336238	-3.31866	0.000904506	0.011439	MLP-like protein	GO:0006952	PGSC0003DMT400049062	0	100	Sn-1 protein
Soltu.DM.02G022010.1	-1.11449	0.40285	-2.7665	0.0056661	0.0458642	DNA glycosylase superfamily protein	GO:0003824, GO:0008725, GO:0006281, GO:0006284	PGSC0003DMT400035460	0	100	DNA-3-methyladenine glycosylase
Soltu.DM.02G021410.1	-1.11374	0.350331	-3.17911	0.00147728	0.0167521	zinc transporter 1 precursor	GO:0055085, GO:0016020, GO:0016021, GO:0030001, GO:0005385, GO:0071577, GO:0046873	PGSC0003DMT400045724	0	100	Zinc/iron transporter
Soltu.DM.07G025320.2	-1.11365	0.318405	-3.49758	0.000469493	0.00673625	Translation protein SH3-like family protein	GO:0005840, GO:0003735, GO:0006412, GO:0003723	PGSC0003DMT400049598	0	100	50S ribosomal protein L24, chloroplastic
Soltu.DM.11G022960.1	-1.11302	0.309098	-3.60085	0.000317177	0.00483612	GATA transcription factor	GO:0006355, GO:0043565, GO:0008270	PGSC0003DMT400020876	0	100	GATA-1 zinc finger protein
Soltu.DM.06G022300.1	-1.11289	0.370329	-3.00513	0.00265466	0.0264947	Protein of unknown function (DUF1677)	.	PGSC0003DMT400012538	0	100	Conserved gene of unknown function
Soltu.DM.03G010890.1	-1.11245	0.299784	-3.71085	0.000206561	0.00339471	zinc finger protein	.	PGSC0003DMT400013992	0	100	Nucleic acid binding protein
Soltu.DM.02G027200.1	-1.11232	0.220834	-5.03688	4.73173e-07	1.81074e-05	Homeobox-leucine zipper protein family	GO:0003677, GO:0000981, GO:0043565, GO:0006355	PGSC0003DMT400055199	0	100	Homeodomain leucine-zipper 1
Soltu.DM.05G000030.1	-1.10918	0.376576	-2.94543	0.00322501	0.0305048	Pentatricopeptide repeat (PPR) superfamily protein	GO:0005515	PGSC0003DMT400014192	0	100	Pentatricopeptide repeat-containing protein
Soltu.DM.04G002140.2	-1.1075	0.203178	-5.45088	5.01214e-08	2.53066e-06	Plant protein of unknown function (DUF639)	.	.	.	.	N-acylethanolamine amidohydrolase
Soltu.DM.08G027430.1	-1.10706	0.391921	-2.82469	0.00473263	0.040285	Protein of unknown function (DUF567)	.	PGSC0003DMT400007876	0	100	GTP binding protein
Soltu.DM.02G032700.1	-1.10669	0.251951	-4.3925	1.12055e-05	0.000290337	nodulin MtN21 /EamA-like transporter family protein	GO:0016020, GO:0016021	.	.	.	N-acylethanolamine amidohydrolase
Soltu.DM.04G010600.1	-1.10447	0.401875	-2.74828	0.00599088	0.0477263	Glycosyl hydrolase family protein	GO:0004553, GO:0005975	PGSC0003DMT400070042	0	100	Hydrolase, hydrolyzing O-glycosyl compounds
Soltu.DM.04G010600.2	-1.10447	0.401875	-2.74828	0.00599088	0.0477263	Glycosyl hydrolase family protein	GO:0005975, GO:0004553	PGSC0003DMT400070042	0	100	Hydrolase, hydrolyzing O-glycosyl compounds
Soltu.DM.04G010600.3	-1.10447	0.401875	-2.74828	0.00599088	0.0477263	Glycosyl hydrolase family protein	GO:0005975, GO:0004553	PGSC0003DMT400070042	0	100	Hydrolase, hydrolyzing O-glycosyl compounds
Soltu.DM.12G005840.1	-1.10219	0.396124	-2.78244	0.00539525	0.0443499	UDP-glucosyltransferase 73B2	GO:0008194	PGSC0003DMT400039912	0	100	UDP-glucose glucosyltransferase
Soltu.DM.03G034490.1	-1.09921	0.293309	-3.74762	0.000178521	0.00298562	sulfate transmembrane transporters	GO:0015689, GO:0015098	PGSC0003DMT400014777	0	100	Sulfate transporter
Soltu.DM.04G022680.1	-1.09906	0.38308	-2.86901	0.00411762	0.0364641	cytochrome P450, family 71, subfamily A, polypeptide	GO:0005506, GO:0055114, GO:0020037, GO:0016705	PGSC0003DMT400025446	0	99.868	Cytochrome P450
Soltu.DM.04G033150.1	-1.09818	0.188886	-5.81399	6.10019e-09	3.78525e-07	F-box family protein	GO:0005515	PGSC0003DMT400008560	0	100	F-box protein GID2
Soltu.DM.02G014420.1	-1.09625	0.278352	-3.93837	8.20387e-05	0.0015585	senescence-related gene	GO:0055114, GO:0016491	PGSC0003DMT400007993	0	100	Leucoanthocyanidin dioxygenase
Soltu.DM.01G008850.1	-1.09425	0.377784	-2.8965	0.00377345	0.0342032	Plant protein 1589 of unknown function (A_thal_3526) domain containing protein	.	PGSC0003DMT400024865	0	100	Uncharacterized plant-specific domain TIGR01589 family protein
Soltu.DM.12G006630.1	-1.09253	0.379777	-2.87676	0.00401781	0.0357371	conserved hypothetical protein	.	PGSC0003DMT400005152	0	100	Conserved gene of unknown function
Soltu.DM.01G031380.1	-1.09206	0.307994	-3.54573	0.000391531	0.00579937	conserved hypothetical protein	.	PGSC0003DMT400066814	0	100	Zinc ion binding protein
Soltu.DM.05G023010.1	-1.09097	0.289797	-3.76462	0.000166805	0.00281807	protein phosphatase 2CA	GO:0003824, GO:0043169	PGSC0003DMT400069947	0	100	Protein phosphatase 2C
Soltu.DM.09G020660.1	-1.08684	0.350187	-3.10362	0.00191171	0.0204805	conserved hypothetical protein	.	PGSC0003DMT400019516	0	99.803	Conserved gene of unknown function
Soltu.DM.09G020660.3	-1.08684	0.350187	-3.10362	0.00191171	0.0204805	conserved hypothetical protein	.	PGSC0003DMT400019516	0	99.803	Conserved gene of unknown function
Soltu.DM.02G013850.1	-1.08254	0.272462	-3.97317	7.09217e-05	0.0013741	DUF561 domain containing protein	GO:0003824	PGSC0003DMT400021426	0	100	Conserved gene of unknown function
Soltu.DM.03G024040.1	-1.08055	0.332151	-3.25318	0.00114121	0.013789	white-brown complex homolog protein	GO:0016887, GO:0005524, GO:0016020	PGSC0003DMT400039496	0	100	ATP-binding cassette transporter
Soltu.DM.04G010160.1	-1.0802	0.363245	-2.97374	0.00294191	0.0285677	hypothetical protein	.	.	.	.	N-acylethanolamine amidohydrolase
Soltu.DM.07G005220.1	-1.07866	0.381943	-2.82414	0.0047407	0.0402973	xyloglucan endotransglucosylase/hydrolase	GO:0016762, GO:0005975, GO:0048046, GO:0006073, GO:0042546, GO:0010411, GO:0004553, GO:0005618	PGSC0003DMT400093262	6.35e-15	76.97	Xyloglucan endotransglucosylase/hydrolase protein 2
Soltu.DM.03G028480.1	-1.0781	0.390898	-2.758	0.00581554	0.0467037	calcium sensing receptor	.	PGSC0003DMT400062981	0	100	Extracellular Ca2+ sensing receptor
Soltu.DM.01G041530.1	-1.07651	0.265568	-4.05362	5.04311e-05	0.00103425	Polyketide cyclase/dehydrase and lipid transport superfamily protein	GO:0008289	PGSC0003DMT400046917	0	100	Conserved gene of unknown function
Soltu.DM.02G017580.1	-1.073	0.390226	-2.74968	0.00596528	0.0476182	Protein of unknown function (DUF506)	.	PGSC0003DMT400076441	0	100	Conserved gene of unknown function
Soltu.DM.01G033260.8	-1.07216	0.349876	-3.0644	0.00218106	0.0226445	acetyl Co-enzyme a carboxylase carboxyltransferase alpha subunit	GO:0016874	PGSC0003DMT400000090	0	99.662	Acetyl-coenzyme A carboxylase carboxyl transferase alpha
Soltu.DM.12G024870.1	-1.07196	0.369246	-2.90309	0.00369495	0.0337218	ATP binding	GO:0005524	PGSC0003DMT400001029	0	99.067	Mrp protein
Soltu.DM.10G002540.2	-1.06941	0.232543	-4.59875	4.25039e-06	0.000124731	sequence-specific DNA binding transcription factors;sequence-specific DNA binding	GO:0003677, GO:0003682	.	.	.	N-acylethanolamine amidohydrolase
Soltu.DM.02G033040.1	-1.0694	0.377664	-2.8316	0.0046315	0.0397427	ribosomal protein L12-C	GO:0005840, GO:0003735, GO:0006412	PGSC0003DMT400001282	0	100	50S ribosomal protein L12, chloroplastic
Soltu.DM.01G043050.1	-1.06739	0.378327	-2.82134	0.00478231	0.040526	RmlC-like cupins superfamily protein	GO:0045735	PGSC0003DMT400061076	0	100	Globulin
Soltu.DM.06G016260.1	-1.06654	0.307226	-3.47153	0.000517501	0.007295	Thiamin diphosphate-binding fold (THDP-binding) superfamily protein	GO:0016624	PGSC0003DMT400033905	0	100	Branched chain alpha-keto acid dehydrogenase E1-alpha subunit
Soltu.DM.09G020460.2	-1.0652	0.378043	-2.81768	0.00483721	0.0408609	Protein of unknown function (DUF506)	.	PGSC0003DMT400049773	0	100	Conserved gene of unknown function
Soltu.DM.04G019160.2	-1.06476	0.36682	-2.90269	0.00369977	0.0337446	RNA binding (RRM/RBD/RNP motifs) family protein	GO:0003676	PGSC0003DMT400008780	0	100	General negative transcription regulator
Soltu.DM.03G027560.1	-1.06455	0.19755	-5.38874	7.09525e-08	3.43235e-06	Homeodomain-like superfamily protein	.	PGSC0003DMT400063172	0	100	MYB transcription factor
Soltu.DM.02G029790.1	-1.06451	0.344569	-3.0894	0.00200564	0.0212383	photosystem II subunit O-2	GO:0010242, GO:0042549, GO:0010207, GO:0009654	PGSC0003DMT400026009	0	100	Oxygen-evolving enhancer protein 1, chloroplastic
Soltu.DM.01G026550.6	-1.06189	0.160821	-6.60294	4.03072e-11	3.76929e-09	Zinc finger (CCCH-type) family protein / RNA recognition motif (RRM)-containing protein	GO:0003676, GO:0046872	PGSC0003DMT400017607	0	100	Nucleic acid binding protein
Soltu.DM.01G026550.4	-1.0562	0.159412	-6.62562	3.45803e-11	3.2917e-09	Zinc finger (CCCH-type) family protein / RNA recognition motif (RRM)-containing protein	GO:0003676, GO:0046872	PGSC0003DMT400017607	0	100	Nucleic acid binding protein
Soltu.DM.01G026550.5	-1.05271	0.158534	-6.64027	3.1311e-11	2.99121e-09	Zinc finger (CCCH-type) family protein / RNA recognition motif (RRM)-containing protein	GO:0003676, GO:0046872	PGSC0003DMT400017607	0	100	Nucleic acid binding protein
Soltu.DM.12G000640.1	-1.05215	0.219208	-4.79978	1.58836e-06	5.29282e-05	A20/AN1-like zinc finger family protein	GO:0008270	PGSC0003DMT400061226	0	100	Stress-associated protein 10
Soltu.DM.10G024970.1	-1.0518	0.355603	-2.95778	0.00309865	0.0296805	IQ calmodulin-binding motif family protein	GO:0005515	PGSC0003DMT400072375	0	100	Calmodulin binding protein
Soltu.DM.12G010020.1	-1.05032	0.229548	-4.57559	4.74884e-06	0.000137262	Homeodomain-like superfamily protein	GO:0003676, GO:0008270	PGSC0003DMT400067994	0	100	MYBR domain class transcription factor
Soltu.DM.07G022790.1	-1.04918	0.260984	-4.02011	5.81713e-05	0.00116774	ankyrin repeat family protein	GO:0005515	PGSC0003DMT400071072	0	95.909	Conserved gene of unknown function
Soltu.DM.03G022810.2	-1.04514	0.375102	-2.78628	0.00533163	0.044029	FTSH protease	GO:0004222, GO:0005524, GO:0016020, GO:0006508	PGSC0003DMT400023505	0	100	ATP-dependent peptidase
Soltu.DM.03G022230.2	-1.04383	0.255967	-4.07799	4.54268e-05	0.000946975	thylakoid-associated phosphatase	GO:0003824, GO:0043169	PGSC0003DMT400047713	0	100	Protein phosphatase
Soltu.DM.01G039150.1	-1.04355	0.31451	-3.318	0.000906629	0.0114604	histone H2A	GO:0003677, GO:0000786, GO:0046982	PGSC0003DMT400063677	0	100	Histone H2A.1
Soltu.DM.12G016150.1	-1.042	0.319029	-3.26617	0.00109014	0.0132802	microtubule-associated proteins 70-2	GO:0008017, GO:0007010	PGSC0003DMT400038689	0	100	Myosin heavy chain, clone
Soltu.DM.05G010860.1	-1.04194	0.27583	-3.77747	0.000158427	0.00270753	Ankyrin repeat family protein	GO:0005515	PGSC0003DMT400044952	0	100	Ankyrin
Soltu.DM.02G032870.2	-1.03871	0.312091	-3.32822	0.000874016	0.011165	Prenyltransferase family protein	GO:0005965, GO:0003824, GO:0018343	PGSC0003DMT400001414	0	100	Farnesyl-protein transferase beta subunit
Soltu.DM.06G002540.1	-1.03834	0.328781	-3.15816	0.00158767	0.0177314	Lactoylglutathione lyase / glyoxalase I family protein	.	PGSC0003DMT400053209	0	100	Early tobacco anther 1
Soltu.DM.09G004100.1	-1.03571	0.369535	-2.80275	0.00506695	0.0422676	starch branching enzyme 2.2	GO:0005978, GO:0004553, GO:0043169, GO:0003844, GO:0005975, GO:0003824	.	.	.	N-acylethanolamine amidohydrolase
Soltu.DM.11G003020.3	-1.03278	0.29108	-3.5481	0.000388024	0.00575064	O-fucosyltransferase family protein	.	PGSC0003DMT400041771	0	100	Auxin growth promotor protein
Soltu.DM.02G032340.1	-1.03091	0.288149	-3.57771	0.000346612	0.00520663	chloroplast signal recognition particle component (CAO)	GO:0005515	PGSC0003DMT400003274	0	100	Ankyrin repeat domain protein
Soltu.DM.06G017820.1	-1.02957	0.357358	-2.88107	0.00396328	0.0354186	Protein kinase superfamily protein	GO:0004672, GO:0006468, GO:0005524	PGSC0003DMT400035851	0	100	Receptor protein kinase
Soltu.DM.02G024420.1	-1.02886	0.375352	-2.74106	0.00612422	0.0485079	Leucine-rich repeat (LRR) family protein	GO:0005515	PGSC0003DMT400009115	0	100	Serine-threonine protein kinase, plant-type
Soltu.DM.07G022060.1	-1.02583	0.356133	-2.88047	0.00397077	0.0354473	Carbohydrate-binding X8 domain superfamily protein	.	PGSC0003DMT400044716	0	100	Hydrolase, hydrolyzing O-glycosyl compounds
Soltu.DM.03G025050.1	-1.02578	0.325907	-3.14746	0.00164694	0.01824	Pentatricopeptide repeat (PPR) superfamily protein	GO:0005515	PGSC0003DMT400039389	0	100	Pentatricopeptide repeat-containing protein
Soltu.DM.05G015410.1	-1.02565	0.375703	-2.72995	0.00633442	0.0496252	hypothetical protein	.	.	.	.	N-acylethanolamine amidohydrolase
Soltu.DM.03G034270.1	-1.02561	0.30366	-3.3775	0.000731481	0.00968429	Duplicated homeodomain-like superfamily protein	.	PGSC0003DMT400014350	0	100	DNA binding protein
Soltu.DM.03G017070.1	-1.02519	0.2206	-4.64731	3.36295e-06	0.000102777	RHOMBOID-like	GO:0016021, GO:0004252	PGSC0003DMT400037141	0	100	KOM
Soltu.DM.12G002820.1	-1.02451	0.310078	-3.30405	0.00095299	0.0119272	Cyclin-dependent kinase inhibitor family protein	GO:0005634, GO:0004861, GO:0007050	PGSC0003DMT400019919	0	100	Cyclin dependent kinase inhibitor
Soltu.DM.05G022410.1	-1.01878	0.215485	-4.72783	2.2693e-06	7.26123e-05	laccase	GO:0048046, GO:0046274, GO:0004672, GO:0055114, GO:0005507, GO:0016491, GO:0006468, GO:0052716, GO:0005524, GO:0005515	PGSC0003DMT400069725	0	100	Leucine Rich Repeat family protein
Soltu.DM.07G025590.1	-1.01834	0.17587	-5.79027	7.02723e-09	4.25124e-07	Translation initiation factor SUI1 family protein	GO:0003743, GO:0006413	PGSC0003DMT400049575	2.34e-101	100	Translational initiation factor eIF1
Soltu.DM.04G037180.1	-1.01825	0.230994	-4.40813	1.04265e-05	0.000273354	SEC14 cytosolic factor family protein / phosphoglyceride transfer family protein	.	PGSC0003DMT400025596	0	100	Conserved gene of unknown function
Soltu.DM.03G001070.1	-1.01652	0.363906	-2.79336	0.00521642	0.043212	Leucine-rich repeat transmembrane protein kinase	GO:0006468, GO:0004672, GO:0005524, GO:0005515	PGSC0003DMT400071485	0	100	Leucine-rich repeat family protein / protein kinase family protein
Soltu.DM.01G042470.3	-1.01547	0.281881	-3.60248	0.000315197	0.00481091	evolutionarily conserved C-terminal region	GO:0003723	PGSC0003DMT400064041	0	99.825	Yth domain-containing protein
Soltu.DM.07G021940.4	-1.01512	0.364912	-2.78183	0.00540534	0.0443893	galacturonosyltransferase	GO:0016757	PGSC0003DMT400044705	0	100	Glycosyltransferase QUASIMODO1
Soltu.DM.03G016770.2	-1.01384	0.371595	-2.72834	0.00636537	0.0498383	TraB family protein	.	PGSC0003DMT400037007	0	99.158	Conserved gene of unknown function
Soltu.DM.08G017860.1	-1.01196	0.267573	-3.782	0.000155572	0.00266731	Plastid-lipid associated protein PAP / fibrillin family protein	.	PGSC0003DMT400074712	0	100	Fibrillin 8
Soltu.DM.02G027100.1	-1.00572	0.23931	-4.2026	2.63864e-05	0.00060152	Leucine-rich receptor-like protein kinase family protein	GO:0004672, GO:0006468, GO:0005515, GO:0005524	PGSC0003DMT400078706	0	100	Receptor protein kinase CLAVATA1
Soltu.DM.10G021270.1	-1.00439	0.348	-2.88618	0.00389948	0.0350304	aluminum sensitive	.	PGSC0003DMT400045391	0	100	Protein ALUMINUM SENSITIVE 3
Soltu.DM.07G013200.1	-1.00405	0.350982	-2.86068	0.0042273	0.037175	Pentatricopeptide repeat (PPR-like) superfamily protein	GO:0005515	PGSC0003DMT400035342	0	100	Putative callose synthase
Soltu.DM.09G002130.1	-1.00327	0.336605	-2.98055	0.00287732	0.0281044	myb-like HTH transcriptional regulator family protein	.	PGSC0003DMT400022772	0	100	Phantastica
Soltu.DM.11G013090.1	-1.00315	0.307145	-3.26605	0.0010906	0.0132802	ATP-dependent protease La (LON) domain protein	.	PGSC0003DMT400068735	0	100	ATP-dependent peptidase
Soltu.DM.08G002490.1	-1.00202	0.262339	-3.81955	0.000133695	0.00234988	ChaC-like family protein	GO:0003839, GO:0006751	PGSC0003DMT400024692	0	100	Meloidogyne-induced giant cell protein
Soltu.DM.04G002540.1	-1.00062	0.352458	-2.83899	0.0045257	0.039151	ribose-5-phosphate isomerase	GO:0009052, GO:0004751	PGSC0003DMT400015282	0	100	Ribose-5-phosphate isomerase
Soltu.DM.02G009800.1	-0.996635	0.19792	-5.03556	4.7646e-07	1.82069e-05	homeobox protein	.	PGSC0003DMT400034368	0	100	ZF-HD homeobox protein
Soltu.DM.03G003390.1	-0.9966	0.303346	-3.28536	0.00101854	0.0126226	AMP-dependent synthetase and ligase family protein	GO:0003824	PGSC0003DMT400048064	0	100	AMP dependent ligase
Soltu.DM.01G034900.1	-0.995494	0.237934	-4.1839	2.86548e-05	0.000643292	ubiquitin family protein	.	PGSC0003DMT400000310	0	100	Ubiquitin family protein
Soltu.DM.11G025330.1	-0.995113	0.292878	-3.39771	0.000679535	0.0091055	Microtubule associated protein (MAP65/ASE1) family protein	.	PGSC0003DMT400070431	0	99.856	Microtubule-associated protein
Soltu.DM.02G001600.1	-0.994218	0.246856	-4.02753	5.63664e-05	0.00113666	DNA-binding storekeeper protein-related transcriptional regulator	GO:0006355	PGSC0003DMT400027440	0	100	Storekeeper protein
Soltu.DM.09G005470.2	-0.993438	0.329841	-3.01187	0.00259647	0.0261003	Phosphoglycerate kinase family protein	GO:0006400, GO:0008176, GO:0006096, GO:0004618	PGSC0003DMT400009906	0	99.925	Phosphoglycerate kinase
Soltu.DM.07G025910.2	-0.989965	0.243084	-4.07251	4.65082e-05	0.000965728	polymerase gamma	GO:0003887, GO:0008408, GO:0003676, GO:0006260, GO:0006139, GO:0003677, GO:0006261	PGSC0003DMT400036146	0	99.94	DNA polymerase
Soltu.DM.06G024580.2	-0.989899	0.232301	-4.26127	2.03266e-05	0.000483721	respiratory burst oxidase homologue D	GO:0005509, GO:0055114, GO:0050664, GO:0004601, GO:0016491, GO:0016020	.	.	.	N-acylethanolamine amidohydrolase
Soltu.DM.04G031850.1	-0.988616	0.334291	-2.95735	0.00310293	0.0297071	plastid-specific 50S ribosomal protein	GO:0009507, GO:0019843, GO:0006412, GO:0005840, GO:0003735	PGSC0003DMT400012622	1.18e-177	100	50S ribosomal protein 6, chloroplastic
Soltu.DM.05G009910.2	-0.986348	0.341593	-2.8875	0.00388321	0.0349594	Phototropic-responsive NPH3 family protein	.	PGSC0003DMT400047866	0	100	Signal transducer
Soltu.DM.04G029150.1	-0.985391	0.225108	-4.37741	1.20099e-05	0.000308173	Transducin/WD40 repeat-like superfamily protein	.	PGSC0003DMT400024503	0	100	WD-repeat protein
Soltu.DM.03G007660.1	-0.981571	0.303966	-3.22921	0.00124133	0.0146326	Transmembrane amino acid transporter family protein	.	PGSC0003DMT400076795	0	100	Amino acid transporter
Soltu.DM.03G020370.1	-0.979394	0.337361	-2.90311	0.00369479	0.0337218	sigma factor A	GO:0006352, GO:0003700, GO:0006355	PGSC0003DMT400068113	0	100	Sigma factor
Soltu.DM.10G017660.1	-0.979086	0.171011	-5.72527	1.0327e-08	6.13569e-07	plasma membrane intrinsic protein	GO:0016020, GO:0055085, GO:0015267	PGSC0003DMT400068708	0	100	Plasma membrane intrinsic protein PIP2
Soltu.DM.01G049720.1	-0.978106	0.266281	-3.67321	0.000239526	0.00384371	G-box binding factor	GO:0006355, GO:0003700	PGSC0003DMT400079474	0	100	BZIP transcription factor
Soltu.DM.03G021440.1	-0.977502	0.305616	-3.19846	0.00138163	0.0158709	O-methyltransferase	GO:0008171, GO:0046983	PGSC0003DMT400001512	0	100	Catechol O-methyltransferase
Soltu.DM.05G002580.1	-0.974338	0.255173	-3.81834	0.000134355	0.00235835	galacturonosyltransferase-like	GO:0016757	PGSC0003DMT400002161	0	100	Glycosyltransferase, CAZy family GT8
Soltu.DM.09G018970.1	-0.970708	0.317555	-3.05682	0.00223699	0.0231527	Plant protein of unknown function (DUF946)	.	PGSC0003DMT400022134	0	100	Conserved gene of unknown function
Soltu.DM.02G012460.2	-0.969526	0.35044	-2.7666	0.0056645	0.0458642	photosystem I subunit F	GO:0009538, GO:0009522, GO:0015979	PGSC0003DMT400054480	0	100	Photosystem I subunit III
Soltu.DM.08G022600.1	-0.969469	0.255594	-3.793	0.000148837	0.0025652	NAD(P)-binding Rossmann-fold superfamily protein	GO:0003824	PGSC0003DMT400045219	0	100	Cinnamoyl-CoA reductase
Soltu.DM.11G002580.1	-0.969289	0.354961	-2.73069	0.00632018	0.0495429	receptor-like kinase	GO:0006468, GO:0004672, GO:0005524, GO:0005515	PGSC0003DMT400040459	0	100	ATP binding protein
Soltu.DM.02G032690.1	-0.969097	0.193691	-5.0033	5.63562e-07	2.111e-05	nodulin MtN21 /EamA-like transporter family protein	GO:0016021, GO:0016020	.	.	.	N-acylethanolamine amidohydrolase
Soltu.DM.07G006540.1	-0.968005	0.29517	-3.27949	0.00103996	0.0128343	lysine-ketoglutarate reductase/saccharopine dehydrogenase bifunctional enzyme	GO:0016491, GO:0055114	PGSC0003DMT400005927	0	100	Bifunctional lysine-ketoglutarate reductase/saccharopine dehydrogenase
Soltu.DM.05G009910.1	-0.965587	0.347561	-2.77818	0.00546636	0.0447659	Phototropic-responsive NPH3 family protein	.	PGSC0003DMT400047866	0	100	Signal transducer
Soltu.DM.09G000260.1	-0.964538	0.25433	-3.79246	0.000149161	0.00256901	wall-associated kinase	GO:0030247, GO:0004672, GO:0006468, GO:0005509, GO:0005524	PGSC0003DMT400021855	0	100	ATP binding protein
Soltu.DM.04G004270.2	-0.962038	0.339378	-2.83471	0.0045867	0.0394729	indeterminate(ID)-domain	.	PGSC0003DMT400075838	0	100	C2H2L domain class transcription factor
Soltu.DM.01G000930.1	-0.961861	0.322462	-2.98287	0.0028556	0.0279642	Protein of Unknown Function (DUF239)	.	PGSC0003DMT400081788	0	100	Conserved gene of unknown function
Soltu.DM.11G024750.1	-0.961355	0.334872	-2.87081	0.00409419	0.0362929	Outer membrane OMP85 family protein	GO:0019867	PGSC0003DMT400007724	0	100	Conserved gene of unknown function
Soltu.DM.12G024870.3	-0.961007	0.173678	-5.53328	3.143e-08	1.65618e-06	ATP binding	GO:0005524	PGSC0003DMT400001029	0	100	Mrp protein
Soltu.DM.10G021850.1	-0.960021	0.258772	-3.70991	0.000207334	0.0034032	NB-ARC domain-containing disease resistance protein	GO:0043531	PGSC0003DMT400021631	0	100	Cc-nbs-lrr resistance protein
Soltu.DM.11G011960.1	-0.959232	0.176737	-5.42744	5.71686e-08	2.81163e-06	chloroplast heat shock protein 70-2	GO:0051082, GO:0006457, GO:0005524	PGSC0003DMT400070986	0	100	Heat shock protein 70
Soltu.DM.09G002530.1	-0.959068	0.319258	-3.00405	0.00266408	0.0265488	Pentatricopeptide repeat (PPR) superfamily protein	GO:0005515	PGSC0003DMT400023059	0	100	Pentatricopeptide repeat-containing protein, chloroplastic
Soltu.DM.01G040830.1	-0.958169	0.236177	-4.05699	4.97083e-05	0.001021	S-adenosylmethionine synthetase	GO:0005524, GO:0004478, GO:0006556	PGSC0003DMT400047145	0	100	S-adenosylmethionine synthase 1
Soltu.DM.03G036320.1	-0.956014	0.306127	-3.12293	0.00179058	0.0194655	beta galactosidase	GO:0030246, GO:0004553, GO:0005975	PGSC0003DMT400006654	0	100	Beta-galactosidase
Soltu.DM.04G008980.1	-0.954014	0.259904	-3.67064	0.000241942	0.00386845	Adenine nucleotide alpha hydrolases-like superfamily protein	.	PGSC0003DMT400060724	0	100	Universal stress protein family protein
Soltu.DM.11G009610.1	-0.953922	0.317799	-3.00165	0.00268522	0.0266495	DPP6 N-terminal domain-like protein	.	PGSC0003DMT400015484	0	100	Conserved gene of unknown function
Soltu.DM.04G033360.2	-0.953263	0.271046	-3.51698	0.000436494	0.00634505	P-loop containing nucleoside triphosphate hydrolases superfamily protein	GO:0008017, GO:0003777, GO:0007018, GO:0005524	PGSC0003DMT400020657	0	100	Kinesin heavy chain
Soltu.DM.08G028930.1	-0.952645	0.225994	-4.21536	2.49375e-05	0.000574137	regulatory component of ABA receptor	.	PGSC0003DMT400031686	0	100	Pathogenesis-induced protein
Soltu.DM.02G032660.1	-0.950465	0.147494	-6.44409	1.16299e-10	1.00937e-08	nodulin MtN21 /EamA-like transporter family protein	.	.	.	.	N-acylethanolamine amidohydrolase
Soltu.DM.11G011960.2	-0.950146	0.177155	-5.36336	8.16863e-08	3.86707e-06	chloroplast heat shock protein 70-2	GO:0006457, GO:0051082, GO:0005524	PGSC0003DMT400070986	0	100	Heat shock protein 70
Soltu.DM.04G011640.2	-0.94942	0.313766	-3.02589	0.00247903	0.0251167	DHFS-FPGS homolog C	GO:0009396, GO:0009058, GO:0005524, GO:0004326	.	.	.	N-acylethanolamine amidohydrolase
Soltu.DM.11G000610.1	-0.947705	0.286097	-3.31253	0.000924559	0.0116372	SWIB complex BAF60b domain-containing protein	GO:0005515	PGSC0003DMT400034550	0	100	Brg-1 associated factor
Soltu.DM.09G024400.1	-0.947267	0.320743	-2.95336	0.0031434	0.0299973	secE/sec61-gamma protein transport protein	.	PGSC0003DMT400082126	0	100	Protein translocase
Soltu.DM.08G015880.1	-0.94255	0.333577	-2.82559	0.00471939	0.0401981	CBL-interacting protein kinase	GO:0007165, GO:0005524, GO:0004672, GO:0006468	PGSC0003DMT400019062	0	100	CBL-interacting protein kinase 6
Soltu.DM.03G011170.1	-0.941411	0.224425	-4.19477	2.73149e-05	0.000620556	Transmembrane amino acid transporter family protein	.	PGSC0003DMT400036273	0	99.848	Amino acid transporter
Soltu.DM.07G011470.2	-0.939579	0.290447	-3.23494	0.00121668	0.0143966	conserved hypothetical protein	.	PGSC0003DMT400034213	0	100	Conserved gene of unknown function
Soltu.DM.03G021490.1	-0.939562	0.33942	-2.76814	0.00563769	0.0457403	Late embryogenesis abundant (LEA) hydroxyproline-rich glycoprotein family	.	PGSC0003DMT400001571	0	100	NDR1/HIN1
Soltu.DM.01G040400.3	-0.938202	0.307294	-3.05311	0.00226483	0.0233318	haloacid dehalogenase-like hydrolase family protein	GO:0016787, GO:0005515	PGSC0003DMT400007237	3.6e-127	100	2-deoxyglucose-6-phosphate phosphatase
Soltu.DM.01G026550.2	-0.936119	0.192677	-4.85849	1.18283e-06	4.09031e-05	Zinc finger (CCCH-type) family protein / RNA recognition motif (RRM)-containing protein	GO:0046872, GO:0003676	PGSC0003DMT400017607	0	99.86	Nucleic acid binding protein
Soltu.DM.08G028990.1	-0.935595	0.311254	-3.00589	0.00264801	0.0264482	glycosyl hydrolase 9C2	GO:0005975, GO:0003824, GO:0030246, GO:0004553	PGSC0003DMT400032028	0	100	Endo-beta-1,4-D-glucanase
Soltu.DM.07G001080.1	-0.933721	0.267779	-3.48691	0.000488642	0.00695836	serine carboxypeptidase-like	GO:0006508, GO:0004185	PGSC0003DMT400029153	0	100	Serine carboxypeptidase
Soltu.DM.06G030980.1	-0.933342	0.321954	-2.89899	0.0037437	0.034038	related to AP2.7	GO:0003700, GO:0003677, GO:0006355	PGSC0003DMT400016881	0	100	Apetala 2
Soltu.DM.12G004460.1	-0.930692	0.284896	-3.26678	0.00108778	0.0132703	hydroxyproline-rich glycoprotein family protein	.	PGSC0003DMT400075345	0	100	Early flowering 3
Soltu.DM.06G011560.1	-0.929822	0.255879	-3.63384	0.000279233	0.00435459	Leucine-rich repeat protein kinase family protein	GO:0004672, GO:0006468, GO:0005515, GO:0005524	PGSC0003DMT400042952	0	100	ATP binding protein
Soltu.DM.04G035960.1	-0.929671	0.322002	-2.88716	0.00388733	0.0349728	ATP-dependent protease La (LON) domain protein	.	PGSC0003DMT400009499	0	100	ATP-dependent peptidase
Soltu.DM.06G033230.1	-0.929514	0.338668	-2.74462	0.00605813	0.0480938	photosystem I subunit l	GO:0009538, GO:0015979, GO:0009522	PGSC0003DMT400071155	0	99.849	Photosystem I subunit XI
Soltu.DM.12G023910.3	-0.929427	0.316896	-2.93291	0.00335802	0.0314055	putative mitochondrial RNA helicase	GO:0003676, GO:0005524	PGSC0003DMT400074131	0	100	DEAD-box ATP-dependent RNA helicase 53
Soltu.DM.02G008210.1	-0.928395	0.23272	-3.98932	6.62638e-05	0.00129877	CDPK-related kinase	GO:0004672, GO:0006468, GO:0005509, GO:0005524	PGSC0003DMT400001990	0	100	Calcium/calmodulin-dependent protein kinase CaMK3
Soltu.DM.05G024500.1	-0.92472	0.16882	-5.47756	4.31231e-08	2.20243e-06	Cystatin/monellin superfamily protein	GO:0004869	PGSC0003DMT400021799	0	100	Cystatin
Soltu.DM.12G007030.1	-0.924226	0.311814	-2.96403	0.00303641	0.0293027	cryptochrome	GO:0009785, GO:0009882	PGSC0003DMT400022039	0	100	Cryptochrome 1b
Soltu.DM.04G021620.1	-0.922605	0.260599	-3.54032	0.000399638	0.00589644	Haloacid dehalogenase-like hydrolase (HAD) superfamily protein	GO:0005992, GO:0003824	PGSC0003DMT400053144	0	100	Trehalose-6-phosphate synthase
Soltu.DM.01G050610.1	-0.920998	0.241602	-3.81205	0.000137818	0.00240327	Pentatricopeptide repeat (PPR) superfamily protein	GO:0005515	PGSC0003DMT400004049	0	100	Pentatricopeptide repeat-containing protein
Soltu.DM.12G023910.4	-0.920782	0.263882	-3.48937	0.000484166	0.00690203	putative mitochondrial RNA helicase	GO:0003676, GO:0005524	PGSC0003DMT400074131	0	100	DEAD-box ATP-dependent RNA helicase 53
Soltu.DM.04G036620.1	-0.920265	0.327795	-2.80744	0.00499373	0.0418635	hypothetical protein	.	PGSC0003DMT400025539	0	100	Gene of unknown function
Soltu.DM.12G023910.1	-0.918721	0.264213	-3.4772	0.000506687	0.00716538	putative mitochondrial RNA helicase	GO:0003676, GO:0005524	PGSC0003DMT400074131	0	100	DEAD-box ATP-dependent RNA helicase 53
Soltu.DM.08G001280.1	-0.91661	0.329126	-2.78498	0.00535311	0.0441104	aluminum-activated, malate transporter	GO:0015743	PGSC0003DMT400052884	0	100	Conserved gene of unknown function
Soltu.DM.01G033040.3	-0.915987	0.313073	-2.9258	0.00343574	0.0318709	cytochrome P450, family 704, subfamily A, polypeptide	GO:0005506, GO:0055114, GO:0020037, GO:0016705	PGSC0003DMT400000439	0	100	Cytochrome P450
Soltu.DM.02G017860.1	-0.915232	0.25442	-3.59733	0.000321503	0.00489592	RING/U-box superfamily protein	.	PGSC0003DMT400057645	0	100	Zinc finger, RING-type
Soltu.DM.01G046590.1	-0.915143	0.312712	-2.92647	0.00342832	0.0318132	Family of unknown function (DUF566)	.	.	.	.	N-acylethanolamine amidohydrolase
Soltu.DM.03G024340.5	-0.910612	0.287993	-3.16192	0.00156732	0.0175707	Protein kinase superfamily protein	GO:0005524, GO:0006468, GO:0004672	.	.	.	N-acylethanolamine amidohydrolase
Soltu.DM.03G035810.2	-0.909241	0.307089	-2.96084	0.00306799	0.0294576	phytochrome-associated protein	GO:0005515	PGSC0003DMT400006709	0	100	ARF domain class transcription factor
Soltu.DM.06G031840.1	-0.908474	0.288386	-3.1502	0.00163161	0.0181155	HSP20-like chaperones superfamily protein	.	PGSC0003DMT400078201	0	100	17.6 kD class I small heat shock protein
Soltu.DM.08G000780.1	-0.907879	0.292314	-3.10583	0.00189746	0.0204019	NB-ARC domain-containing disease resistance protein	GO:0043531, GO:0005515	PGSC0003DMT400032442	0	83.607	Conserved gene of unknown function
Soltu.DM.06G013790.1	-0.906758	0.274342	-3.30521	0.000949064	0.0118837	Plant invertase/pectin methylesterase inhibitor superfamily	GO:0042545, GO:0030599, GO:0004857	PGSC0003DMT400050474	0	100	Pectin methylesterase 1
Soltu.DM.11G017190.2	-0.906733	0.274772	-3.29994	0.000967047	0.0120917	Sucrose-phosphate synthase family protein	GO:0005985, GO:0016157, GO:0046524	PGSC0003DMT400049047	0	100	Sucrose-phosphate synthase isoform C
Soltu.DM.04G019420.2	-0.905916	0.331323	-2.73424	0.00625242	0.0491132	phosphate starvation response	.	.	.	.	N-acylethanolamine amidohydrolase
Soltu.DM.08G029550.1	-0.905497	0.288529	-3.13832	0.00169921	0.0186246	auxin response factor	GO:0009725, GO:0005515, GO:0006355, GO:0005634, GO:0003677	PGSC0003DMT400031965	0	100	Auxin response factor 9
Soltu.DM.01G035530.2	-0.905212	0.31967	-2.83171	0.00462999	0.0397425	Rho GTPase activating protein with PAK-box/P21-Rho-binding domain	GO:0007165	PGSC0003DMT400000367	0	100	Gtpase activating protein
Soltu.DM.06G014820.4	-0.904846	0.241518	-3.7465	0.000179319	0.00299519	P-loop containing nucleoside triphosphate hydrolases superfamily protein	GO:0005524, GO:0016301	PGSC0003DMT400042080	0	100	H1flk
Soltu.DM.12G017180.1	-0.904601	0.261606	-3.45787	0.000544457	0.00763447	Calmodulin-binding transcription activator protein with CG-1 and Ankyrin domains	GO:0003677	PGSC0003DMT400084738	0	78.972	Calmodulin-binding transcription activator (Camta), plants
Soltu.DM.03G024640.1	-0.903819	0.311059	-2.90562	0.00366526	0.03352	RNA-metabolising metallo-beta-lactamase family protein	.	PGSC0003DMT400039419	0	100	EMB2746
Soltu.DM.07G005020.1	-0.903496	0.317147	-2.84882	0.00438816	0.0382548	Protein kinase superfamily protein	GO:0005524, GO:0004672, GO:0006468	PGSC0003DMT400062205	0	99.595	Ubiquinone biosynthesis protein coq-8
Soltu.DM.02G016580.1	-0.902814	0.317377	-2.84461	0.00444661	0.0386442	hypothetical protein	.	PGSC0003DMT400027841	0	99.729	Gene of unknown function
Soltu.DM.03G037700.1	-0.902084	0.187066	-4.82228	1.4193e-06	4.77741e-05	autoinhibited Ca(2+)-ATPase	GO:0016021, GO:0016020, GO:0005516, GO:0005524, GO:0000166, GO:0070588, GO:0005388	PGSC0003DMT400055192	1.16e-17	77.059	Calcium-transporting ATPase 2, plasma membrane-type
Soltu.DM.05G026040.1	-0.901072	0.313109	-2.87783	0.00400425	0.0356622	cytochrome P450, family 77, subfamily A, polypeptide	GO:0016705, GO:0020037, GO:0055114, GO:0005506	PGSC0003DMT400060106	0	100	Cytochrome P450 77A2
Soltu.DM.01G040070.1	-0.900976	0.257497	-3.49898	0.000467045	0.00671801	Protein of unknown function (DUF1645)	.	PGSC0003DMT400095838	0	100	Conserved gene of unknown function
Soltu.DM.01G035530.1	-0.899409	0.314154	-2.86296	0.00419704	0.037007	Rho GTPase activating protein with PAK-box/P21-Rho-binding domain	GO:0007165	PGSC0003DMT400000367	0	100	Gtpase activating protein
Soltu.DM.12G015680.1	-0.899173	0.312287	-2.87931	0.0039854	0.0355182	atypical CYS HIS rich thioredoxin	.	PGSC0003DMT400048452	0	100	Thioredoxin
Soltu.DM.08G015820.1	-0.897541	0.316315	-2.83749	0.00454696	0.0392838	sterile alpha motif (SAM) domain-containing protein	GO:0005515	PGSC0003DMT400019067	0	100	DNA cross-link repair protein pso2/snm1
Soltu.DM.03G008850.1	-0.89712	0.274917	-3.26324	0.00110147	0.0133753	Core-2/I-branching beta-1,6-N-acetylglucosaminyltransferase family protein	GO:0016020	PGSC0003DMT400046019	0	100	Acetylglucosaminyltransferase
Soltu.DM.07G020230.1	-0.897	0.280982	-3.19238	0.00141107	0.0161392	GOLDEN2-like	.	PGSC0003DMT400024265	0	100	DNA binding protein
Soltu.DM.12G029970.1	-0.896484	0.279185	-3.21108	0.00132239	0.0153228	P-loop containing nucleoside triphosphate hydrolases superfamily protein	GO:0005524	.	.	.	N-acylethanolamine amidohydrolase
Soltu.DM.11G021240.1	-0.895279	0.25976	-3.44655	0.000567784	0.00790314	endonucleases	GO:0004519, GO:0005515	PGSC0003DMT400068228	0	100	Pentatricopeptide repeat-containing protein
Soltu.DM.10G016480.1	-0.894668	0.260902	-3.42914	0.000605508	0.00832068	Leucine-rich repeat protein kinase family protein	GO:0006468, GO:0004672, GO:0005524	PGSC0003DMT400080229	0	90.663	LRR receptor-like serine/threonine-protein kinase
Soltu.DM.06G015490.1	-0.894384	0.299802	-2.98325	0.0028521	0.0279402	Major facilitator superfamily protein	GO:0016021, GO:0022857, GO:0016020, GO:0055085	PGSC0003DMT400030841	0	100	Conserved gene of unknown function
Soltu.DM.04G020150.1	-0.894279	0.309292	-2.89137	0.00383564	0.0346532	conserved hypothetical protein	.	PGSC0003DMT400013600	0	97	Conserved gene of unknown function
Soltu.DM.04G000210.1	-0.893777	0.310002	-2.88313	0.00393747	0.0352911	magnesium ion binding;thiamin pyrophosphate binding;hydro-lyases;catalytics;2-succinyl-5-enolpyruvyl-6-hydroxy-3-cyclohexene-1-carboxylic-acid synthases	GO:0030976, GO:0009063, GO:0009234, GO:0070204, GO:0070205, GO:0003824	PGSC0003DMT400004826	0	100	2-oxoglutarate decarboxylase/ hydro-lyase/ magnesium ion binding / thiamin pyrophosphate binding
Soltu.DM.06G034030.1	-0.893202	0.241187	-3.70336	0.000212759	0.00346866	Protein of unknown function (DUF3741)	.	PGSC0003DMT400051727	0	100	Conserved gene of unknown function
Soltu.DM.06G015480.1	-0.892676	0.284327	-3.13961	0.00169171	0.0185655	photosystem I subunit D-2	GO:0009538, GO:0015979, GO:0009522	PGSC0003DMT400030843	0	100	Photosystem I reaction centre PSI-D subunit
Soltu.DM.06G026700.2	-0.890601	0.306047	-2.91001	0.00361412	0.0331551	Protein phosphatase 2A, regulatory subunit PR55	GO:0019888, GO:0005515, GO:0000159	PGSC0003DMT400069666	0	100	Protein phosphatase pp2a regulatory subunit B
Soltu.DM.11G021240.2	-0.890063	0.261552	-3.40301	0.000666488	0.00895561	endonucleases	GO:0004519, GO:0005515	PGSC0003DMT400068228	0	100	Pentatricopeptide repeat-containing protein
Soltu.DM.11G021240.3	-0.890063	0.261552	-3.40301	0.000666488	0.00895561	endonucleases	GO:0004519, GO:0005515	PGSC0003DMT400068228	0	100	Pentatricopeptide repeat-containing protein
Soltu.DM.11G021240.4	-0.890063	0.261552	-3.40301	0.000666488	0.00895561	endonucleases	GO:0004519, GO:0005515	PGSC0003DMT400068228	0	100	Pentatricopeptide repeat-containing protein
Soltu.DM.10G020650.1	-0.885624	0.170694	-5.18839	2.12123e-07	9.07176e-06	RNA-binding (RRM/RBD/RNP motifs) family protein	GO:0003676	PGSC0003DMT400049444	0	100	ALY protein
Soltu.DM.11G024670.1	-0.885033	0.257549	-3.43636	0.00058958	0.00812984	Plant-specific transcription factor YABBY family protein	GO:0007275	PGSC0003DMT400007731	0	100	FAS protein
Soltu.DM.01G042470.1	-0.884535	0.229088	-3.86112	0.000112868	0.002024	evolutionarily conserved C-terminal region	GO:0003723	PGSC0003DMT400064041	0	100	Yth domain-containing protein
Soltu.DM.10G015760.1	-0.882952	0.182774	-4.83084	1.35955e-06	4.59377e-05	cold, circadian rhythm, and rna binding	GO:0003676	PGSC0003DMT400084265	0	100	RNA-binding gricine-rich protein-1c
Soltu.DM.07G009760.1	-0.880726	0.251755	-3.49834	0.000468164	0.00672081	SH3 domain-containing protein	GO:0005515, GO:0005737	PGSC0003DMT400035686	0	100	Clathrin binding protein
Soltu.DM.03G027570.2	-0.880121	0.230155	-3.82403	0.000131286	0.0023152	plastid transcriptionally active	GO:0005515	PGSC0003DMT400063174	0	100	Pentatricopeptide repeat-containing protein, chloroplastic
Soltu.DM.07G023080.1	-0.879638	0.174604	-5.03791	4.70652e-07	1.8063e-05	chlorsulfuron/imidazolinone resistant	GO:0003824, GO:0050660, GO:0009082, GO:0003984, GO:0000287, GO:0030976	PGSC0003DMT400018236	0	99.747	Acetolactate synthase
Soltu.DM.04G007420.1	-0.878853	0.231426	-3.79756	0.00014613	0.00252172	ubiquitin carrier protein	.	PGSC0003DMT400071311	0	100	Ubiquitin carrier protein
Soltu.DM.05G003180.1	-0.87873	0.293944	-2.98945	0.00279484	0.0274807	conserved hypothetical protein	.	PGSC0003DMT400037756	0	100	Conserved gene of unknown function
Soltu.DM.11G022570.1	-0.878638	0.224046	-3.9217	8.79282e-05	0.00164451	auxin response factor	GO:0009725, GO:0006355, GO:0005515, GO:0005634, GO:0003677	PGSC0003DMT400020839	0	100	Auxin response factor 4
Soltu.DM.11G021240.5	-0.878418	0.262597	-3.34511	0.000822485	0.0106212	endonucleases	GO:0005515, GO:0004519	PGSC0003DMT400068228	0	100	Pentatricopeptide repeat-containing protein
Soltu.DM.12G003910.1	-0.876279	0.199584	-4.39053	1.13076e-05	0.000292128	CONSTANS-like	GO:0008270, GO:0005515	PGSC0003DMT400075520	0	100	CONSTANS
Soltu.DM.01G013440.1	-0.87566	0.291158	-3.00751	0.00263399	0.0263284	terpene synthase	GO:0000287, GO:0016829, GO:0010333	PGSC0003DMT400075074	0	100	Vetispiradiene synthase
Soltu.DM.08G030260.1	-0.871297	0.288007	-3.02526	0.0024842	0.0251527	plastid ribosomal protein l11	GO:0006412, GO:0003735, GO:0005840	PGSC0003DMT400031869	0	100	PRPL11 (PLASTID RIBOSOMAL PROTEIN L11)
Soltu.DM.08G009720.1	-0.868694	0.310951	-2.79367	0.00521134	0.0431834	Myosin heavy chain-related protein	.	PGSC0003DMT400010993	0	100	Ubiquitin-protein ligase BRE1A
Soltu.DM.02G016810.4	-0.868486	0.241791	-3.59188	0.000328295	0.00498221	lipoyltransferase	GO:0006464, GO:0033819, GO:0009249	PGSC0003DMT400081239	0	99.853	Octanoyltransferase
Soltu.DM.01G050980.1	-0.867795	0.193932	-4.47474	7.65029e-06	0.000210983	subtilisin-like serine protease	GO:0004252, GO:0006508, GO:0008236	PGSC0003DMT400015864	0	100	Cucumisin
Soltu.DM.08G026970.1	-0.867682	0.313069	-2.77153	0.00557928	0.0453966	BCL-2-associated athanogene	GO:0005515, GO:0051087	PGSC0003DMT400058588	0	100	Conserved gene of unknown function
Soltu.DM.08G025380.2	-0.863278	0.217682	-3.96577	7.31586e-05	0.00141366	Plant-specific transcription factor YABBY family protein	GO:0007275	PGSC0003DMT400012083	0	100	Axial regulator YABBY1
Soltu.DM.02G016990.1	-0.862827	0.184695	-4.67163	2.98818e-06	9.2714e-05	Guanylate-binding family protein	GO:0003924, GO:0005525	PGSC0003DMT400058773	0	83.426	Interferon-induced guanylate-binding protein
Soltu.DM.01G017210.3	-0.861834	0.309598	-2.78372	0.00537391	0.0442407	syntaxin of plants	GO:0016192, GO:0005484, GO:0016020, GO:0006886	PGSC0003DMT400072284	0	89.084	Syntaxin
Soltu.DM.05G019200.1	-0.861318	0.314934	-2.73491	0.00623967	0.0490421	Protein kinase protein with adenine nucleotide alpha hydrolases-like domain	GO:0006468, GO:0004672, GO:0005524	PGSC0003DMT400035586	0	99.581	ATP binding protein
Soltu.DM.06G032440.2	-0.860504	0.269518	-3.19276	0.00140921	0.0161249	fructose-2,6-bisphosphatase	GO:0005524, GO:0006000, GO:0030246, GO:0006003, GO:2001070, GO:0003824, GO:0003873	PGSC0003DMT400078083	0	100	Fructose-6-phosphate 2-kinase/fructose-2,6-bisphosphatase
Soltu.DM.03G017970.1	-0.860008	0.270759	-3.17629	0.00149172	0.0168655	U-box domain-containing protein kinase family protein	GO:0005524, GO:0004842, GO:0006468, GO:0004672, GO:0016567	PGSC0003DMT400040840	0	100	Receptor protein kinase
Soltu.DM.05G022610.1	-0.858173	0.312069	-2.74995	0.00596044	0.047594	CRINKLY4 related	GO:0005524, GO:0004672, GO:0006468	PGSC0003DMT400069749	0	100	Serine/threonine-protein kinase CCR3
Soltu.DM.01G022350.2	-0.858033	0.206335	-4.15845	3.2041e-05	0.000707942	Galactose oxidase/kelch repeat superfamily protein	GO:0005515	PGSC0003DMT400058373	0	100	Acyl-CoA binding protein
Soltu.DM.11G010100.1	-0.856792	0.197898	-4.32946	1.49473e-05	0.000369619	3-dehydroquinate synthase II domain containing protein	GO:0016491, GO:0003856, GO:0009073, GO:0055114	PGSC0003DMT400023822	0	99.662	Conserved gene of unknown function
Soltu.DM.05G013430.1	-0.853722	0.215362	-3.96412	7.36663e-05	0.00142127	pleiotropic drug resistance	GO:0016020	PGSC0003DMT400010338	6.5e-46	96.429	ABC transporter G family member 32
Soltu.DM.07G023660.1	-0.848389	0.24582	-3.45126	0.000557983	0.00778756	cytochrome P450, family 72, subfamily A, polypeptide	GO:0016705, GO:0055114, GO:0020037, GO:0005506	PGSC0003DMT400032232	0	100	CYP72A58
Soltu.DM.12G013910.2	-0.844875	0.209105	-4.04043	5.33526e-05	0.00108495	Plant protein of unknown function (DUF869)	.	PGSC0003DMT400008743	0	100	DNA double-strand break repair rad50 ATPase
Soltu.DM.04G029160.1	-0.843013	0.235236	-3.58368	0.000338784	0.00511508	Transducin/WD40 repeat-like superfamily protein	GO:0005515	PGSC0003DMT400024506	0	100	WD-repeat protein
Soltu.DM.06G024560.2	-0.842233	0.185868	-4.53135	5.86066e-06	0.000165759	respiratory burst oxidase homologue D	GO:0004601, GO:0016491, GO:0016020, GO:0005509, GO:0050664, GO:0055114	PGSC0003DMT400036734	0	80.088	Respiratory burst oxidase homolog protein C
Soltu.DM.08G013220.1	-0.841861	0.261306	-3.22174	0.00127414	0.0149069	indeterminate(ID)-domain	.	PGSC0003DMT400021189	0	100	C2H2L domain class transcription factor
Soltu.DM.06G023720.2	-0.839476	0.205301	-4.089	4.33242e-05	0.000908849	Single hybrid motif superfamily protein	.	PGSC0003DMT400073476	0	100	Biotin/lipoyl attachment
Soltu.DM.03G029710.1	-0.8381	0.299098	-2.80209	0.00507729	0.0423102	Plant protein of unknown function (DUF863)	.	PGSC0003DMT400063396	0	100	Conserved gene of unknown function
Soltu.DM.02G022230.1	-0.836962	0.263196	-3.17999	0.0014728	0.0167156	Histidine kinase-, DNA gyrase B-, and HSP90-like ATPase family protein	GO:0008270	.	.	.	N-acylethanolamine amidohydrolase
Soltu.DM.09G019480.1	-0.834779	0.285665	-2.92223	0.00347535	0.0321686	Plant protein of unknown function (DUF828)	.	PGSC0003DMT400003021	0	98.818	Conserved gene of unknown function
Soltu.DM.03G001390.1	-0.834009	0.28749	-2.901	0.00371974	0.0338446	Leucine-rich repeat transmembrane protein kinase	GO:0004672, GO:0006468, GO:0005515	PGSC0003DMT400068787	0	87.734	Conserved gene of unknown function
Soltu.DM.03G025150.1	-0.832017	0.273147	-3.04604	0.00231875	0.0237766	alpha/beta-Hydrolases superfamily protein	.	PGSC0003DMT400039199	0	100	Protein bem46
Soltu.DM.04G028530.2	-0.831919	0.218459	-3.80812	0.000140025	0.00243376	hypothetical protein	.	PGSC0003DMT400070833	0	100	Sodium/potassium/calcium exchanger
Soltu.DM.08G029620.1	-0.831477	0.283581	-2.93206	0.00336721	0.0314218	ABL interactor-like protein	.	PGSC0003DMT400031954	0	100	Protein ABIL2
Soltu.DM.07G021400.1	-0.830169	0.191406	-4.33721	1.44301e-05	0.000359508	cytochrome P450, family 72, subfamily A, polypeptide	GO:0055114, GO:0020037, GO:0005506, GO:0016705	PGSC0003DMT400044654	0	90.319	CYP72A56
Soltu.DM.12G019950.1	-0.829381	0.293009	-2.83057	0.00464658	0.0398016	ATP binding;valine-tRNA ligases;aminoacyl-tRNA ligases;nucleotide binding;ATP binding;aminoacyl-tRNA ligases	GO:0006418, GO:0004832, GO:0006438, GO:0005737, GO:0000166, GO:0005524, GO:0004812	.	.	.	N-acylethanolamine amidohydrolase
Soltu.DM.04G028530.1	-0.828578	0.219875	-3.7684	0.000164297	0.00278633	hypothetical protein	.	PGSC0003DMT400070833	0	100	Sodium/potassium/calcium exchanger
Soltu.DM.10G025640.4	-0.828351	0.223649	-3.7038	0.000212391	0.0034648	RING-H2 group F2A	.	PGSC0003DMT400072300	0	100	Zinc finger, RING-type
Soltu.DM.09G005560.1	-0.825476	0.283815	-2.9085	0.00363171	0.0332704	RNApolymerase sigma-subunit F	GO:0003700, GO:0006352, GO:0006355	PGSC0003DMT400055509	0	100	RNA polymerase sigma factor rpoD
Soltu.DM.03G021880.2	-0.823372	0.205427	-4.0081	6.12088e-05	0.00121584	Ypt/Rab-GAP domain of gyp1p superfamily protein	.	PGSC0003DMT400047628	0	100	Rab GTPase activator
Soltu.DM.08G014120.1	-0.821056	0.276218	-2.97249	0.00295391	0.0286523	RNApolymerase sigma-subunit C	GO:0006355, GO:0003700, GO:0006352	PGSC0003DMT400065483	0	100	RNA polymerase sigma factor rpoD
Soltu.DM.03G025610.2	-0.820957	0.221405	-3.70795	0.000208944	0.00342328	FUS3-complementing gene	GO:0004672, GO:0006468, GO:0005524	PGSC0003DMT400046853	0	100	Afc
Soltu.DM.04G002870.1	-0.820783	0.258453	-3.17575	0.00149447	0.0168895	MLP-like protein	GO:0006952	PGSC0003DMT400059754	0	100	Sn-2 protein
Soltu.DM.02G025200.1	-0.82016	0.214593	-3.82193	0.00013241	0.00233192	GRAS family transcription factor	.	PGSC0003DMT400038573	0	100	Chitin-inducible gibberellin-responsive protein
Soltu.DM.01G037560.1	-0.818371	0.23357	-3.50374	0.000458765	0.00662167	Esterase/lipase/thioesterase family protein	GO:0016747	PGSC0003DMT400057921	0	99.679	Esterase/lipase/thioesterase family protein
Soltu.DM.02G022600.2	-0.818333	0.208251	-3.92955	8.51048e-05	0.00160551	DUF4378 domain containing protein	.	PGSC0003DMT400003982	0	100	Conserved gene of unknown function
Soltu.DM.01G037360.1	-0.817198	0.245871	-3.32369	0.000888352	0.011283	Acyl-CoA N-acyltransferases (NAT) superfamily protein	GO:0008080	PGSC0003DMT400057859	0	100	N-acetyltransferase
Soltu.DM.04G020580.1	-0.81386	0.28246	-2.88133	0.00396	0.035417	LRR and NB-ARC domains-containing disease resistance protein	GO:0043531	PGSC0003DMT400043611	0	100	Disease resistance protein
Soltu.DM.06G029950.3	-0.813774	0.231298	-3.51829	0.000434337	0.00631716	phosphoglycerate/bisphosphoglycerate mutase family protein	GO:0003824	PGSC0003DMT400018417	0	100	Phosphoglycerate mutase
Soltu.DM.07G006060.1	-0.812819	0.1981	-4.10306	4.07714e-05	0.000864172	Transcriptional factor B3 family protein / auxin-responsive factor AUX/IAA-related	GO:0006355, GO:0005515, GO:0009725, GO:0005634, GO:0003677	PGSC0003DMT400025312	0	100	Auxin response factor 19
Soltu.DM.08G010200.1	-0.812713	0.249999	-3.25086	0.00115055	0.0138577	cytochrome P450, family 71, subfamily B, polypeptide	GO:0016705, GO:0020037, GO:0055114, GO:0005506	PGSC0003DMT400076858	0	100	Cytochrome P450 hydroxylase
Soltu.DM.02G031190.1	-0.81242	0.148693	-5.46375	4.66191e-08	2.36732e-06	Cyclic nucleotide-regulated ion channel family protein	GO:0006811, GO:0016020, GO:0055085, GO:0005216	PGSC0003DMT400003651	0	100	Cyclic nucleotide-gated ion channel
Soltu.DM.02G025200.2	-0.811573	0.211262	-3.84154	0.000122264	0.00217487	GRAS family transcription factor	.	PGSC0003DMT400038573	0	100	Chitin-inducible gibberellin-responsive protein
Soltu.DM.04G021630.1	-0.810557	0.169191	-4.79079	1.66124e-06	5.50803e-05	Integrase-type DNA-binding superfamily protein	GO:0006355, GO:0003700, GO:0003677	PGSC0003DMT400053152	0	100	AP2/ERF domain-containing transcription factor
Soltu.DM.05G009320.1	-0.807826	0.160811	-5.02345	5.07527e-07	1.91734e-05	glycosyl hydrolase 9A1	GO:0004553, GO:0003824, GO:0005975	PGSC0003DMT400035186	0	100	Endo-1,4-beta-glucanase
Soltu.DM.05G019690.1	-0.806838	0.236131	-3.41691	0.000633354	0.0085995	RING/U-box superfamily protein	.	PGSC0003DMT400084223	0	100	Potyviral helper component protease-interacting protein 1
Soltu.DM.07G020910.1	-0.805939	0.269451	-2.99104	0.00278031	0.0273885	RNI-like superfamily protein	GO:0005515	PGSC0003DMT400085749	0	100	F-box/leucine rich repeat protein
Soltu.DM.11G009770.1	-0.805508	0.269353	-2.99053	0.00278493	0.0274239	Gibberellin-regulated family protein	.	PGSC0003DMT400023914	2.38e-164	100	Gibberellin-regulated protein 1
Soltu.DM.03G022960.1	-0.805335	0.196384	-4.10081	4.11701e-05	0.000871232	myosin heavy chain-related	GO:0016459, GO:0003774	PGSC0003DMT400023491	0	100	Conserved gene of unknown function
Soltu.DM.09G001220.1	-0.799332	0.195013	-4.09886	4.15186e-05	0.000877208	conserved hypothetical protein	.	PGSC0003DMT400030630	0	100	Conserved gene of unknown function
Soltu.DM.02G026690.1	-0.799293	0.288705	-2.76855	0.00563068	0.0457168	UDP-Glycosyltransferase superfamily protein	GO:0008194	PGSC0003DMT400078644	0	100	Conserved gene of unknown function
Soltu.DM.04G010510.1	-0.797627	0.284958	-2.79911	0.00512442	0.0426094	ALBINA	GO:0005524, GO:0016851, GO:0015995	.	.	.	N-acylethanolamine amidohydrolase
Soltu.DM.12G003180.1	-0.796172	0.282532	-2.81799	0.00483255	0.0408345	Peptidase S41 family protein	GO:0005515, GO:0008236, GO:0006508	PGSC0003DMT400022218	0	100	D1 protease
Soltu.DM.01G034770.1	-0.796069	0.283523	-2.80778	0.00498849	0.0418592	thylakoid rhodanese-like	.	PGSC0003DMT400000604	0	100	Chitinase
Soltu.DM.01G028480.1	-0.795976	0.280591	-2.83678	0.00455703	0.0393207	PRLI-interacting factor, putative	.	PGSC0003DMT400074554	0	100	PRLI-interacting factor A
Soltu.DM.05G014220.1	-0.795968	0.222276	-3.58098	0.000342305	0.00515359	Protein of unknown function, DUF647	.	.	.	.	N-acylethanolamine amidohydrolase
Soltu.DM.01G003710.1	-0.793594	0.250052	-3.17371	0.00150503	0.0169871	CCCH-type zinc finger family protein	GO:0046872	PGSC0003DMT400042253	0	100	Zinc finger CCCH domain-containing protein 32
Soltu.DM.06G033220.1	-0.792681	0.270295	-2.93265	0.00336082	0.0314055	photosystem I subunit l	GO:0009538, GO:0015979, GO:0009522	PGSC0003DMT400071154	0	100	Photosystem I subunit XI
Soltu.DM.07G017720.1	-0.792267	0.229478	-3.45248	0.000555465	0.00776014	Galactosyltransferase family protein	GO:0016020, GO:0006486	PGSC0003DMT400074517	0	100	Galactosyltransferase family protein
Soltu.DM.02G027620.1	-0.790206	0.157103	-5.02986	4.90829e-07	1.86737e-05	Tetratricopeptide repeat (TPR)-like superfamily protein	GO:0005515	PGSC0003DMT400055237	0	100	GTP binding protein
Soltu.DM.07G000850.1	-0.790063	0.251977	-3.13545	0.00171588	0.0187229	MIF4G domain-containing protein / MA3 domain-containing protein	GO:0005515, GO:0003723	PGSC0003DMT400029103	0	85.643	Eukaryotic translation initiation factor 4F / eIF-4F, putative
Soltu.DM.11G009630.1	-0.78986	0.192883	-4.09501	4.22148e-05	0.000888383	ATPase family associated with various cellular activities (AAA)	GO:0003677, GO:0006260, GO:0005524	PGSC0003DMT400015483	0	100	Replication factor C / DNA polymerase III gamma-tau subunit
Soltu.DM.11G024310.1	-0.788597	0.27375	-2.88072	0.00396772	0.0354432	Duplicated homeodomain-like superfamily protein	.	PGSC0003DMT400048134	0	99.192	I-box binding factor
Soltu.DM.02G022600.1	-0.788386	0.20384	-3.86768	0.000109877	0.00197705	DUF4378 domain containing protein	.	PGSC0003DMT400003982	0	100	Conserved gene of unknown function
Soltu.DM.03G029170.1	-0.786668	0.265387	-2.96423	0.00303441	0.0293027	Protein of unknown function (DUF1118)	.	PGSC0003DMT400063328	0	100	Conserved gene of unknown function
Soltu.DM.07G027620.1	-0.786208	0.176975	-4.44248	8.89289e-06	0.000239288	heat shock protein 81-2	GO:0051082, GO:0006457, GO:0005524	PGSC0003DMT400057003	0	100	Heat shock cognate protein 80
Soltu.DM.01G024990.1	-0.785585	0.167353	-4.69418	2.67679e-06	8.40763e-05	HIT zinc finger ;PAPA-1-like conserved region	GO:0031011	PGSC0003DMT400023348	0	100	Conserved gene of unknown function
Soltu.DM.12G010270.2	-0.784922	0.278649	-2.81688	0.00484922	0.0409363	Homeobox-leucine zipper family protein / lipid-binding START domain-containing protein	GO:0008289	PGSC0003DMT400068037	0	100	DNA binding protein
Soltu.DM.03G007800.1	-0.783789	0.271744	-2.88429	0.00392294	0.0351859	PHD finger family protein	.	PGSC0003DMT400032211	0	100	Pearli
Soltu.DM.12G025930.1	-0.782929	0.159417	-4.91122	9.05135e-07	3.25285e-05	Lycopene beta/epsilon cyclase protein	GO:0016705, GO:0016117	PGSC0003DMT400000880	0	100	Lycopene epsilon cyclase
Soltu.DM.11G017110.1	-0.782452	0.27225	-2.87402	0.00405284	0.036004	crinkly4	GO:0004672, GO:0006468, GO:0005515, GO:0005524	PGSC0003DMT400017082	0	100	Receptor protein kinase
Soltu.DM.04G036490.1	-0.779344	0.22528	-3.45944	0.000541292	0.00759811	C2H2-like zinc finger protein	.	PGSC0003DMT400025521	0	100	Nucleic acid binding protein
Soltu.DM.08G004180.2	-0.778988	0.234319	-3.32448	0.000885826	0.0112755	conserved hypothetical protein	.	PGSC0003DMT400002961	0	100	Conserved gene of unknown function
Soltu.DM.02G019510.1	-0.778244	0.221108	-3.51975	0.000431955	0.0062963	photosystem II subunit Q-2	GO:0019898, GO:0009654, GO:0015979, GO:0009523, GO:0005509	PGSC0003DMT400055931	0	100	Photosystem II oxygen-evolving complex protein 3
Soltu.DM.02G033350.1	-0.776541	0.24742	-3.13855	0.00169786	0.0186175	RNI-like superfamily protein	GO:0005515	PGSC0003DMT400032888	0	100	F-box/LRR-repeat protein
Soltu.DM.05G009040.1	-0.772475	0.250922	-3.07855	0.00208009	0.0218525	enoyl-CoA hydratase/isomerase D	GO:0003824, GO:0009234, GO:0008935	PGSC0003DMT400035160	0	100	Naphthoate synthase
Soltu.DM.01G026910.1	-0.771391	0.189659	-4.06725	4.75711e-05	0.000984719	Ribosomal protein L1p/L10e family	GO:0003723, GO:0006412, GO:0003735, GO:0015934	PGSC0003DMT400017646	0	100	Ribosomal protein
Soltu.DM.07G023030.1	-0.769511	0.256821	-2.99629	0.00273288	0.0270316	ribosomal protein L4	GO:0005840, GO:0003735, GO:0006412	PGSC0003DMT400018162	0	100	50S ribosomal protein L4, chloroplastic
Soltu.DM.04G019140.1	-0.769332	0.16854	-4.5647	5.00215e-06	0.000143619	related to AP2.7	GO:0003677, GO:0003700, GO:0006355	PGSC0003DMT400031401	0	100	APETALA2
Soltu.DM.01G003270.1	-0.768526	0.193313	-3.97556	7.0214e-05	0.00136312	GTP binding	.	.	.	.	N-acylethanolamine amidohydrolase
Soltu.DM.10G027260.4	-0.767396	0.219475	-3.49651	0.000471379	0.00675236	NADPH-dependent thioredoxin reductase C	GO:0055114, GO:0016491	PGSC0003DMT400060907	0	100	Thioredoxin reductase
Soltu.DM.05G023090.2	-0.767004	0.126426	-6.06682	1.30468e-09	9.41571e-08	lipoamide dehydrogenase	GO:0050660, GO:0016668, GO:0045454, GO:0055114, GO:0016491	PGSC0003DMT400069799	0	100	Dihydrolipoyl dehydrogenase
Soltu.DM.11G006950.1	-0.766861	0.273613	-2.80272	0.0050674	0.0422676	pentatricopeptide (PPR) repeat-containing protein	GO:0005515, GO:0003676	PGSC0003DMT400019664	0	100	A membrane-associated salt-inducible protein
Soltu.DM.02G024910.1	-0.766526	0.218137	-3.51396	0.000441479	0.00640699	Chaperone DnaJ-domain superfamily protein	.	PGSC0003DMT400009048	0	99.872	Heat shock protein binding
Soltu.DM.09G028880.1	-0.765921	0.280411	-2.73142	0.00630618	0.0494685	plastid transcriptionally active	.	PGSC0003DMT400076236	0	100	Peptidoglycan binding domain containing protein
Soltu.DM.08G026240.1	-0.764927	0.196263	-3.89745	9.72102e-05	0.00178913	armadillo repeat kinesin	GO:0008017, GO:0003777, GO:0007018, GO:0005515, GO:0005524	PGSC0003DMT400010080	0	100	Kinesin heavy chain
Soltu.DM.06G026600.3	-0.763995	0.248188	-3.0783	0.00208189	0.0218541	peroxin	.	PGSC0003DMT400069685	0	100	PEX14 protein
Soltu.DM.02G001130.1	-0.761128	0.257132	-2.96007	0.00307572	0.0295212	cofactor assembly of complex C	.	PGSC0003DMT400037674	0	100	Conserved gene of unknown function
Soltu.DM.07G021790.1	-0.760383	0.256534	-2.96406	0.0030361	0.0293027	F-box/RNI-like superfamily protein	GO:0005515	PGSC0003DMT400034455	0	79.923	Ubiquitin-protein ligase
Soltu.DM.11G000490.1	-0.760377	0.131108	-5.79963	6.64631e-09	4.05777e-07	ARM repeat superfamily protein	GO:0005515	PGSC0003DMT400034564	0	100	Ubiquitin-protein ligase
Soltu.DM.03G021290.1	-0.759899	0.27515	-2.76176	0.00574903	0.0463382	Major facilitator superfamily protein	.	PGSC0003DMT400001488	0	100	Conserved gene of unknown function
Soltu.DM.03G031570.1	-0.758837	0.272399	-2.78575	0.00534033	0.0440598	Transducin family protein / WD-40 repeat family protein	GO:0005515	PGSC0003DMT400036648	0	100	WD-repeat protein
Soltu.DM.03G002870.1	-0.758694	0.26814	-2.82947	0.00466249	0.0398437	Homeobox-leucine zipper family protein / lipid-binding START domain-containing protein	GO:0003677, GO:0008289	PGSC0003DMT400061859	0	100	Homeobox-leucine zipper protein PROTODERMAL FACTOR 2
Soltu.DM.02G021740.1	-0.758153	0.273809	-2.76891	0.00562434	0.0456793	plastid transcriptionally active	GO:0005515	PGSC0003DMT400018912	0	100	PTAC14
Soltu.DM.12G023910.2	-0.755983	0.237906	-3.17765	0.00148472	0.0168079	putative mitochondrial RNA helicase	GO:0005524, GO:0003676	PGSC0003DMT400074131	0	100	DEAD-box ATP-dependent RNA helicase 53
Soltu.DM.09G004280.1	-0.75428	0.265407	-2.84198	0.00448348	0.0388617	Thioredoxin superfamily protein	GO:0016491	PGSC0003DMT400007046	0	100	Peroxiredoxin
Soltu.DM.01G047560.1	-0.749522	0.217983	-3.43844	0.000585067	0.0080844	Class I glutamine amidotransferase-like superfamily protein	.	PGSC0003DMT400066295	0	100	DJ-1 family protein
Soltu.DM.03G029170.2	-0.749513	0.273556	-2.73989	0.00614599	0.0486223	Protein of unknown function (DUF1118)	.	PGSC0003DMT400063328	0	100	Conserved gene of unknown function
Soltu.DM.06G021390.1	-0.748267	0.219093	-3.41529	0.000637146	0.00862892	tetratricopeptide repeat (TPR)-containing protein	GO:0005515	PGSC0003DMT400083233	0	100	O-linked n-acetylglucosamine transferase, ogt
Soltu.DM.08G015050.1	-0.746759	0.242221	-3.08297	0.00204946	0.0216476	Exostosin family protein	.	PGSC0003DMT400005712	0	100	Exostosin family protein
Soltu.DM.05G013420.1	-0.746376	0.170015	-4.39005	1.13324e-05	0.000292483	pleiotropic drug resistance	GO:0016020, GO:0005524, GO:0016887	.	.	.	N-acylethanolamine amidohydrolase
Soltu.DM.01G032510.1	-0.745651	0.224826	-3.31656	0.00091132	0.0115032	Protein kinase superfamily protein	.	PGSC0003DMT400043942	0	100	Fructosamine kinase family protein
Soltu.DM.06G030600.1	-0.744395	0.169595	-4.38926	1.13737e-05	0.000293068	indeterminate(ID)-domain	.	PGSC0003DMT400008694	0	100	Nucleic acid binding protein
Soltu.DM.10G022470.1	-0.741565	0.247408	-2.99734	0.0027235	0.0269589	MATE efflux family protein	GO:0015297, GO:0042910, GO:0055085, GO:0016020	PGSC0003DMT400028664	0	100	DNA-damage-inducible protein f
Soltu.DM.05G025710.1	-0.73844	0.132574	-5.57004	2.54685e-08	1.3637e-06	DNAJ homologue	GO:0006457, GO:0031072, GO:0051082, GO:0005524, GO:0009408	PGSC0003DMT400060145	0	100	DnaJ
Soltu.DM.01G030830.2	-0.737052	0.262805	-2.80456	0.00503852	0.0421022	Hyaluronan / mRNA binding family	.	PGSC0003DMT400066877	0	100	Nuclear RNA binding protein
Soltu.DM.03G034180.1	-0.735641	0.198891	-3.69872	0.000216693	0.0035263	Ribosomal protein L12/ ATP-dependent Clp protease adaptor protein ClpS family protein	GO:0030163	PGSC0003DMT400014351	0	100	Conserved gene of unknown function
Soltu.DM.07G004760.2	-0.735564	0.251736	-2.92196	0.00347832	0.0321686	subtilisin-like serine protease	GO:0006508, GO:0004252, GO:0008236	PGSC0003DMT400073949	0	100	Subtilase family protein
Soltu.DM.07G004760.1	-0.735523	0.247141	-2.97612	0.00291918	0.02844	subtilisin-like serine protease	GO:0004252, GO:0006508, GO:0008236	PGSC0003DMT400073949	0	100	Subtilase family protein
Soltu.DM.10G002380.1	-0.734031	0.12452	-5.8949	3.74918e-09	2.47688e-07	haloacid dehalogenase-like hydrolase family protein	GO:0043874, GO:0016787, GO:0000287, GO:0019509	PGSC0003DMT400064454	0	100	Enolase-phosphatase E1
Soltu.DM.09G022780.1	-0.733747	0.23597	-3.10949	0.00187408	0.0202078	DEGP protease	GO:0004252, GO:0006508, GO:0005515	PGSC0003DMT400061744	0	87.15	Serine endopeptidase degp2
Soltu.DM.03G032540.1	-0.733246	0.0999171	-7.33855	2.15918e-13	3.51801e-11	auxin response factor	GO:0009725, GO:0005515, GO:0006355, GO:0003677, GO:0005634	PGSC0003DMT400036765	0	100	Auxin response factor 2
Soltu.DM.03G034880.1	-0.728135	0.257638	-2.82619	0.00471053	0.0401741	MAR binding filament-like protein	.	PGSC0003DMT400006590	0	100	MAR-binding filament 1
Soltu.DM.08G028280.1	-0.724088	0.204567	-3.53961	0.000400715	0.00590577	monodehydroascorbate reductase	GO:0050660, GO:0055114, GO:0016491	PGSC0003DMT400032099	0	100	Monodehydroascorbate reductase
Soltu.DM.02G029870.1	-0.723232	0.238366	-3.03413	0.00241231	0.0245463	BTB/POZ domain-containing protein At3g50780	.	PGSC0003DMT400026018	0	100	Conserved gene of unknown function
Soltu.DM.02G014300.1	-0.721864	0.191918	-3.76131	0.000169027	0.0028538	phytochrome E	GO:0009881, GO:0009584, GO:0006355, GO:0005515, GO:0018298, GO:0000155, GO:0009585, GO:0042803, GO:0017006, GO:0007165	PGSC0003DMT400007943	0	100	Phytochrome E
Soltu.DM.06G016960.1	-0.719705	0.231583	-3.10776	0.00188512	0.0203104	NAD kinase	GO:0006741, GO:0003951, GO:0019674	PGSC0003DMT400030761	0	100	Poly(P)/ATP NAD kinase
Soltu.DM.08G010350.1	-0.718042	0.258698	-2.77559	0.00551011	0.044944	DEAD box RNA helicase (RH3)	GO:0003676, GO:0005634, GO:0008270, GO:0003723, GO:0004386, GO:0005524	.	.	.	N-acylethanolamine amidohydrolase
Soltu.DM.08G004180.1	-0.715343	0.257095	-2.7824	0.0053958	0.0443499	conserved hypothetical protein	GO:0004222, GO:0016020, GO:0071586	PGSC0003DMT400002961	0	100	Conserved gene of unknown function
Soltu.DM.03G000060.1	-0.71499	0.181503	-3.93926	8.17321e-05	0.00155439	S-adenosyl-L-methionine-dependent methyltransferases superfamily protein	GO:0006396, GO:0008173	PGSC0003DMT400034922	0	100	Conserved gene of unknown function
Soltu.DM.03G032760.2	-0.714957	0.222407	-3.21463	0.00130611	0.0151806	Protein kinase superfamily protein	GO:0005524, GO:0004674, GO:0004672, GO:0006468	PGSC0003DMT400074066	0	80.517	Kinase
Soltu.DM.01G010760.1	-0.714653	0.173912	-4.10927	3.96904e-05	0.000845308	A20/AN1-like zinc finger family protein	GO:0003677, GO:0008270	PGSC0003DMT400081478	0	100	Stress-associated protein 3
Soltu.DM.07G023370.1	-0.714526	0.178161	-4.01057	6.05715e-05	0.00120632	TRICHOME BIREFRINGENCE-LIKE	.	PGSC0003DMT400018279	0	100	Conserved gene of unknown function
Soltu.DM.07G023370.2	-0.714526	0.178161	-4.01057	6.05715e-05	0.00120632	TRICHOME BIREFRINGENCE-LIKE	.	PGSC0003DMT400018279	0	100	Conserved gene of unknown function
Soltu.DM.08G022140.1	-0.714229	0.23424	-3.04914	0.002295	0.0235877	homeodomain GLABROUS	GO:0008289, GO:0006355, GO:0000981, GO:0003677	PGSC0003DMT400006155	0	100	Homeobox protein
Soltu.DM.11G003560.1	-0.713572	0.17169	-4.15616	3.23641e-05	0.000714486	3-deoxy-D-arabino-heptulosonate 7-phosphate synthase	GO:0009073, GO:0003849	PGSC0003DMT400041818	0	100	Phospho-2-dehydro-3-deoxyheptonate aldolase 2, chloroplastic
Soltu.DM.01G022100.1	-0.71206	0.212731	-3.34723	0.000816228	0.010564	cullin	GO:0031625, GO:0006511	.	.	.	N-acylethanolamine amidohydrolase
Soltu.DM.06G021850.1	-0.708573	0.223524	-3.17001	0.00152434	0.0171831	alpha-mannosidase	GO:0016020, GO:0005509, GO:0004571, GO:0003824	PGSC0003DMT400023755	0	87.955	Mannosyl-oligosaccharide alpha-1,2-mannosidase
Soltu.DM.04G037000.1	-0.707109	0.243004	-2.90986	0.00361587	0.0331596	Alba DNA/RNA-binding protein	GO:0003676	PGSC0003DMT400025777	0	100	Conserved gene of unknown function
Soltu.DM.03G024430.1	-0.706219	0.21504	-3.28413	0.00102298	0.0126659	Nucleic acid-binding, OB-fold-like protein	GO:0003676	PGSC0003DMT400039443	0	100	Plastid RNA-binding protein
Soltu.DM.01G046820.1	-0.705541	0.252511	-2.7941	0.00520449	0.0431535	zinc finger protein	.	PGSC0003DMT400066536	0	100	C2H2L domain class transcription factor
Soltu.DM.09G027920.1	-0.704353	0.22845	-3.08318	0.00204802	0.0216476	coenzyme F420 hydrogenase family / dehydrogenase, beta subunit family	GO:0016491, GO:0055114, GO:0003824	PGSC0003DMT400030288	0	100	Coenzyme F420 hydrogenase family
Soltu.DM.10G029840.1	-0.703874	0.217132	-3.24168	0.00118826	0.0141835	myosin heavy chain-related	GO:0003779	PGSC0003DMT400018477	0	100	Conserved gene of unknown function
Soltu.DM.03G029640.1	-0.703303	0.235427	-2.98735	0.00281406	0.0276185	SNF2 domain-containing protein / helicase domain-containing protein / HNH endonuclease domain-containing protein	GO:0005524, GO:0004519, GO:0003676	PGSC0003DMT400063385	0	100	SNF2 domain-containing protein / helicase domain-containing protein / HNH endonuclease domain-containing protein
Soltu.DM.03G036460.4	-0.702913	0.224643	-3.12902	0.00175393	0.0190827	indeterminate(ID)-domain	.	PGSC0003DMT400006386	0	100	C2H2L domain class transcription factor
Soltu.DM.09G005980.1	-0.701469	0.139059	-5.04438	4.54984e-07	1.74869e-05	RING/U-box superfamily protein	GO:0008270	PGSC0003DMT400004459	0	100	Zinc finger family protein
Soltu.DM.02G001740.2	-0.701315	0.242729	-2.88929	0.00386111	0.034784	photosystem II stability/assembly factor, chloroplast (HCF136)	GO:0005515	PGSC0003DMT400005977	0	100	Plastid high chlorophyll fluorescence 136
Soltu.DM.01G000160.1	-0.700921	0.249176	-2.81295	0.00490885	0.0413608	xyloglucan endotransglucosylase/hydrolase	GO:0006073, GO:0010411, GO:0042546, GO:0004553, GO:0005618, GO:0005975, GO:0048046, GO:0016762	PGSC0003DMT400058670	0	100	Xyloglucan endotransglucosylase/hydrolase 13
Soltu.DM.10G023790.3	-0.699656	0.251009	-2.78737	0.00531382	0.0439093	related to AP2.7	GO:0003700, GO:0003677, GO:0006355	PGSC0003DMT400028706	0	100	PHAP2B protein
Soltu.DM.01G041520.1	-0.699262	0.189704	-3.68608	0.000227737	0.00367451	Leucine-rich repeat protein kinase family protein	GO:0004672, GO:0006468, GO:0005524	PGSC0003DMT400047023	0	99.965	Serine/threonine-protein kinase PBS1
Soltu.DM.04G035730.1	-0.698487	0.249593	-2.79851	0.00513395	0.0426619	conserved hypothetical protein	.	PGSC0003DMT400009483	0	100	Conserved gene of unknown function
Soltu.DM.02G032510.1	-0.697327	0.23025	-3.02856	0.00245722	0.0249269	CRM family member	GO:0003723	PGSC0003DMT400003527	0	100	CFM2
Soltu.DM.02G001740.1	-0.696642	0.23696	-2.93991	0.00328305	0.0308314	photosystem II stability/assembly factor, chloroplast (HCF136)	GO:0005515	PGSC0003DMT400005977	0	100	Plastid high chlorophyll fluorescence 136
Soltu.DM.11G003280.1	-0.696108	0.237508	-2.93088	0.00338	0.0315026	ENTH/ANTH/VHS superfamily protein	GO:0005543	PGSC0003DMT400041801	0	100	Clathrin assembly protein
Soltu.DM.10G016540.1	-0.69548	0.241678	-2.87772	0.00400566	0.0356629	Leucine-rich repeat protein kinase family protein	GO:0004672, GO:0006468, GO:0005524	PGSC0003DMT400080229	0	90.663	LRR receptor-like serine/threonine-protein kinase
Soltu.DM.06G025070.1	-0.695291	0.22805	-3.04885	0.00229721	0.0236013	conserved hypothetical protein	.	PGSC0003DMT400074083	0	100	Conserved gene of unknown function
Soltu.DM.04G035810.2	-0.690417	0.236198	-2.92305	0.00346622	0.0321424	basic helix-loop-helix (bHLH) DNA-binding superfamily protein	GO:0046983	PGSC0003DMT400009604	0	100	Transcription factor
Soltu.DM.02G026660.1	-0.689243	0.187989	-3.66639	0.000245998	0.00391914	UDP-Glycosyltransferase superfamily protein	GO:0008194	PGSC0003DMT400078642	0	100	Conserved gene of unknown function
Soltu.DM.02G026660.2	-0.689243	0.187989	-3.66639	0.000245998	0.00391914	UDP-Glycosyltransferase superfamily protein	GO:0008194	PGSC0003DMT400078642	0	100	Conserved gene of unknown function
Soltu.DM.02G026660.3	-0.689243	0.187989	-3.66639	0.000245998	0.00391914	UDP-Glycosyltransferase superfamily protein	GO:0008194	PGSC0003DMT400078642	0	100	Conserved gene of unknown function
Soltu.DM.02G031120.1	-0.68914	0.222476	-3.0976	0.00195095	0.020817	casein lytic proteinase B3	GO:0005737, GO:0042026, GO:0005524, GO:0009408	PGSC0003DMT400003652	0	100	Heat shock protein
Soltu.DM.04G021660.1	-0.689058	0.2443	-2.82054	0.00479429	0.0405887	Protein of unknown function (DUF630 and DUF632)	.	PGSC0003DMT400053154	0	100	BZIP transcription factor
Soltu.DM.01G042110.1	-0.68881	0.2467	-2.7921	0.00523668	0.0433528	Peptidogalycan biosysnthesis/recognition domain containing protein	.	PGSC0003DMT400063984	0	100	Conserved gene of unknown function
Soltu.DM.03G028920.1	-0.688377	0.201763	-3.41181	0.000645342	0.0087177	nucleic acid binding;ATP-dependent helicases;ATP binding;helicases;ATP-dependent helicases	GO:0005524, GO:0003676	PGSC0003DMT400063041	0	100	Dead box ATP-dependent RNA helicase
Soltu.DM.11G003020.1	-0.683805	0.184907	-3.6981	0.00021722	0.00353055	O-fucosyltransferase family protein	.	PGSC0003DMT400041770	0	100	Auxin growth promotor protein
Soltu.DM.11G003020.2	-0.683556	0.183731	-3.72041	0.000198898	0.00329118	O-fucosyltransferase family protein	.	PGSC0003DMT400041770	0	100	Auxin growth promotor protein
Soltu.DM.11G022690.1	-0.683093	0.179484	-3.80586	0.00014131	0.00245128	conserved hypothetical protein	.	PGSC0003DMT400020827	0	100	Conserved gene of unknown function
Soltu.DM.11G003020.4	-0.683084	0.184961	-3.69313	0.00022151	0.00358931	O-fucosyltransferase family protein	.	PGSC0003DMT400041770	0	100	Auxin growth promotor protein
Soltu.DM.12G007690.1	-0.680623	0.172783	-3.93917	8.17639e-05	0.00155439	Duplicated homeodomain-like superfamily protein	.	PGSC0003DMT400061942	6.45e-78	82.875	GT2 protein
Soltu.DM.12G021450.1	-0.679178	0.235877	-2.87937	0.0039847	0.0355182	Co-chaperone GrpE family protein	GO:0051087, GO:0006457, GO:0000774, GO:0042803	PGSC0003DMT400033475	0	100	GrpE protein homolog
Soltu.DM.01G037530.1	-0.679068	0.195643	-3.47095	0.000518614	0.00730681	P-loop containing nucleoside triphosphate hydrolases superfamily protein	GO:0007018, GO:0003777, GO:0005524, GO:0008017	PGSC0003DMT400057842	0	100	BY-2 kinesin 5
Soltu.DM.04G037120.1	-0.678849	0.244136	-2.78062	0.00542544	0.0445131	Major facilitator superfamily protein	GO:0055085, GO:0022857	PGSC0003DMT400025588	0	100	Tetracycline transporter
Soltu.DM.12G024350.1	-0.678423	0.144841	-4.68391	2.8146e-06	8.80448e-05	ribosome biogenesis regulatory protein (RRS1) family protein	GO:0042254, GO:0005634	PGSC0003DMT400048813	0	100	Ribosome biogenesis regulatory protein
Soltu.DM.06G013510.1	-0.677538	0.226414	-2.99247	0.00276727	0.0272909	Pentatricopeptide repeat (PPR) superfamily protein	.	PGSC0003DMT400074342	0	100	Conserved gene of unknown function
Soltu.DM.10G012200.2	-0.675153	0.231764	-2.9131	0.00357856	0.0329084	potassium transport 2/3	GO:0005216, GO:0006813, GO:0055085, GO:0016020, GO:0005515, GO:0005249, GO:0006811	PGSC0003DMT400062100	0	100	Inward rectifying potassium channel
Soltu.DM.12G000060.1	-0.674016	0.236111	-2.85466	0.00430825	0.0377068	acyl-activating enzyme	GO:0003824	PGSC0003DMT400010911	0	100	Acetyl-CoA synthetase
Soltu.DM.03G026460.1	-0.672349	0.165876	-4.05332	5.0495e-05	0.00103476	high mobility group	GO:0005634, GO:0003677	PGSC0003DMT400046614	0	100	Structure-specific recognition protein
Soltu.DM.02G006330.1	-0.672081	0.235829	-2.84987	0.00437371	0.038197	Phosphatidic acid phosphatase (PAP2) family protein	.	PGSC0003DMT400040098	0	100	Conserved gene of unknown function
Soltu.DM.02G031950.1	-0.671914	0.186468	-3.60337	0.000314116	0.00480462	conserved hypothetical protein	.	PGSC0003DMT400003581	0	99.553	Conserved gene of unknown function
Soltu.DM.12G028330.1	-0.669518	0.241395	-2.77353	0.00554512	0.0451647	STRUBBELIG-receptor family	GO:0005515, GO:0005524, GO:0004672, GO:0006468	PGSC0003DMT400020334	0	100	SRF3
Soltu.DM.03G001190.1	-0.669335	0.223209	-2.99868	0.00271148	0.02687	Leucine-rich repeat protein kinase family protein	GO:0004672, GO:0006468, GO:0005515, GO:0005524	PGSC0003DMT400068787	0	88.254	Conserved gene of unknown function
Soltu.DM.09G025700.1	-0.667284	0.21962	-3.03835	0.00237877	0.0242726	indole-3-acetic acid inducible	GO:0005515	PGSC0003DMT400015610	0	100	Auxin responsive protein
Soltu.DM.12G019510.1	-0.66601	0.211487	-3.14917	0.00163734	0.0181563	transporter associated with antigen processing protein	GO:0016021, GO:0016887, GO:0005524, GO:0055085, GO:0042626	PGSC0003DMT400074962	0	100	ABC transporter B family member 26, chloroplastic
Soltu.DM.11G020460.2	-0.663689	0.148603	-4.4662	7.96204e-06	0.000218221	63 kDa inner membrane family protein	GO:0016021, GO:0032977	PGSC0003DMT400001063	0	100	Inner membrane protein PPF-1, chloroplast
Soltu.DM.11G020460.3	-0.663685	0.141388	-4.69407	2.67824e-06	8.40763e-05	63 kDa inner membrane family protein	GO:0016021, GO:0032977	PGSC0003DMT400001063	0	100	Inner membrane protein PPF-1, chloroplast
Soltu.DM.11G020460.1	-0.663571	0.149884	-4.42724	9.54464e-06	0.000253233	63 kDa inner membrane family protein	GO:0032977, GO:0016021	PGSC0003DMT400001063	0	100	Inner membrane protein PPF-1, chloroplast
Soltu.DM.05G001470.1	-0.661079	0.183716	-3.59838	0.000320209	0.00487901	phosphoinositide 4-kinase gamma	.	PGSC0003DMT400050546	0	100	Inositol or phosphatidylinositol kinase
Soltu.DM.07G025910.3	-0.660129	0.22673	-2.91152	0.00359672	0.0330296	polymerase gamma	GO:0003887, GO:0003677, GO:0006261, GO:0006260, GO:0003676	PGSC0003DMT400036146	0	100	DNA polymerase
Soltu.DM.11G020460.4	-0.659667	0.13887	-4.75024	2.03171e-06	6.56539e-05	63 kDa inner membrane family protein	GO:0032977, GO:0016021	PGSC0003DMT400001063	0	100	Inner membrane protein PPF-1, chloroplast
Soltu.DM.03G033410.1	-0.659568	0.199278	-3.30979	0.000933656	0.0117186	modifier of snc1,4	GO:0006397	PGSC0003DMT400014424	0	100	Pre-mRNA-splicing factor SPF27 homolog
Soltu.DM.12G023600.1	-0.65858	0.235259	-2.79938	0.00512002	0.0425898	nuclear factor Y, subunit B3	GO:0005634, GO:0046982, GO:0043565, GO:0006355	PGSC0003DMT400010977	0	100	Ccaat-binding transcription factor subunit A
Soltu.DM.08G011740.1	-0.657377	0.203083	-3.23699	0.00120797	0.0143284	overexpressor of cationic peroxidase	GO:0003677	PGSC0003DMT400053577	0	100	Conserved gene of unknown function
Soltu.DM.06G035020.1	-0.656353	0.187088	-3.50826	0.000451045	0.00652897	F-box/RNI-like superfamily protein	.	PGSC0003DMT400061752	0	100	Transport inhibitor response 1
Soltu.DM.04G019710.1	-0.654793	0.144783	-4.52259	6.10881e-06	0.000172044	conserved hypothetical protein	.	PGSC0003DMT400073883	0	100	Conserved gene of unknown function
Soltu.DM.11G022160.1	-0.654013	0.210553	-3.10616	0.00189532	0.0203872	NTM1-like	GO:0006355, GO:0003677	PGSC0003DMT400050484	0	100	NAC domain protein
Soltu.DM.03G015690.1	-0.652591	0.218024	-2.99321	0.00276059	0.0272448	low psii accumulation2	.	PGSC0003DMT400059214	0	100	Conserved gene of unknown function
Soltu.DM.08G015300.2	-0.651828	0.202284	-3.22235	0.00127144	0.0148932	phospholipase D alpha	GO:0016020, GO:0005509, GO:0046470, GO:0003824, GO:0004630	PGSC0003DMT400024831	0	100	Phospholipase D
Soltu.DM.05G003760.1	-0.649978	0.215778	-3.01226	0.00259313	0.0260865	Protein kinase superfamily protein	GO:0006468, GO:0004672, GO:0005524	PGSC0003DMT400078441	0	100	Wall-associated kinase
Soltu.DM.01G046760.1	-0.649837	0.177576	-3.65948	0.000252726	0.00401189	DUF760 domain containing protein	.	PGSC0003DMT400066532	0	100	Seed maturation protein PM23
Soltu.DM.10G018140.1	-0.649671	0.221679	-2.93069	0.0033821	0.0315026	conserved hypothetical protein	.	PGSC0003DMT400043341	0	100	Conserved gene of unknown function
Soltu.DM.06G001960.1	-0.648996	0.201835	-3.21549	0.00130224	0.0151422	differentiation and greening-like	.	PGSC0003DMT400038117	0	100	DAG protein, chloroplast
Soltu.DM.05G007090.1	-0.648952	0.116589	-5.56614	2.6044e-08	1.3917e-06	conserved hypothetical protein	.	PGSC0003DMT400058244	0	100	Conserved gene of unknown function
Soltu.DM.01G042960.2	-0.647682	0.109358	-5.92256	3.16962e-09	2.10974e-07	potassium transport 2/3	GO:0005249, GO:0006811, GO:0055085, GO:0016020, GO:0005515, GO:0005216, GO:0006813	PGSC0003DMT400061090	0	100	Potassium channel NKT2
Soltu.DM.08G015300.3	-0.645536	0.202545	-3.18712	0.00143696	0.0163859	phospholipase D alpha	GO:0016020, GO:0004630, GO:0003824, GO:0005509, GO:0046470	PGSC0003DMT400024831	0	100	Phospholipase D
Soltu.DM.02G026930.1	-0.645116	0.21778	-2.96224	0.00305407	0.0293852	global transcription factor group E7	GO:0005515	PGSC0003DMT400078795	0	100	Chloroplast bromodomain-containing protein
Soltu.DM.01G018210.1	-0.642132	0.191279	-3.35705	0.000787784	0.0102508	ADP-ribosylation factor A1F	GO:0005525	PGSC0003DMT400003226	0	100	ADP-ribosylation factor 1
Soltu.DM.05G004490.4	-0.641605	0.20299	-3.16078	0.00157347	0.0176248	conserved hypothetical protein	.	PGSC0003DMT400078367	0	100	Sarcoplasmic reticulum histidine-rich calcium-binding protein
Soltu.DM.05G004490.1	-0.641524	0.204849	-3.1317	0.00173798	0.0189324	conserved hypothetical protein	.	PGSC0003DMT400078367	0	100	Sarcoplasmic reticulum histidine-rich calcium-binding protein
Soltu.DM.05G004490.2	-0.641524	0.204849	-3.1317	0.00173798	0.0189324	conserved hypothetical protein	.	PGSC0003DMT400078367	0	100	Sarcoplasmic reticulum histidine-rich calcium-binding protein
Soltu.DM.05G004490.3	-0.640402	0.202326	-3.16521	0.00154974	0.0174103	conserved hypothetical protein	.	PGSC0003DMT400078367	0	100	Sarcoplasmic reticulum histidine-rich calcium-binding protein
Soltu.DM.06G010090.1	-0.640343	0.153286	-4.17744	2.94815e-05	0.000657957	UDP-glucose pyrophosphorylase	GO:0070569	PGSC0003DMT400077212	4.45e-06	100	Gene of unknown function
Soltu.DM.06G035060.1	-0.639502	0.195244	-3.27541	0.0010551	0.0129717	AAA-type ATPase family protein	GO:0005524, GO:0005515	.	.	.	N-acylethanolamine amidohydrolase
Soltu.DM.03G021660.3	-0.639151	0.193042	-3.31094	0.000929822	0.0116868	SER/ARG-rich protein 34A	GO:0003676	PGSC0003DMT400008349	0	100	Pre-mRNA splicing factor
Soltu.DM.12G001200.1	-0.638126	0.199361	-3.20085	0.00137023	0.0157671	Regulator of chromosome condensation (RCC1) family with FYVE zinc finger domain	GO:0046872	.	.	.	N-acylethanolamine amidohydrolase
Soltu.DM.12G001200.2	-0.638126	0.199361	-3.20085	0.00137023	0.0157671	Regulator of chromosome condensation (RCC1) family with FYVE zinc finger domain	GO:0046872	.	.	.	N-acylethanolamine amidohydrolase
Soltu.DM.05G010490.1	-0.637755	0.18669	-3.41612	0.000635198	0.00861572	Leucine-rich repeat protein kinase family protein	GO:0005524, GO:0006468, GO:0004672	PGSC0003DMT400027924	0	100	Leucine-rich repeat family protein / protein kinase family protein
Soltu.DM.06G000150.1	-0.637557	0.215897	-2.95306	0.00314636	0.0300147	CP12 domain-containing protein	.	PGSC0003DMT400018798	0	100	CP12
Soltu.DM.02G030760.1	-0.637067	0.175064	-3.63906	0.000273638	0.00427991	SPIRAL1-like1	.	PGSC0003DMT400003457	5.42e-176	100	SP1L
Soltu.DM.12G002420.1	-0.636545	0.217028	-2.93301	0.00335698	0.0314055	Calcium-dependent lipid-binding (CaLB domain) plant phosphoribosyltransferase family protein	.	PGSC0003DMT400011904	0	99.957	C2 domain-containing protein
Soltu.DM.11G011300.1	-0.635286	0.189098	-3.35956	0.00078067	0.0101979	thylakoidal ascorbate peroxidase	GO:0055114, GO:0020037, GO:0006979, GO:0004601	PGSC0003DMT400002341	0	100	Thylakoid-bound ascorbate peroxidase 6
Soltu.DM.12G016400.2	-0.635077	0.1817	-3.4952	0.00047371	0.0067748	DEAD box RNA helicase	GO:0005524, GO:0005515, GO:0003676	PGSC0003DMT400080613	0	100	ATP-dependent RNA helicase DB10
Soltu.DM.05G024510.1	-0.634645	0.158024	-4.01612	5.91629e-05	0.00118406	Mo25 family protein	.	PGSC0003DMT400021798	0	100	Calcium-binding protein
Soltu.DM.01G032690.1	-0.63458	0.171081	-3.70924	0.00020788	0.00341006	calcineurin B subunit-related	GO:0016746, GO:0005509	PGSC0003DMT400000024	0	100	1-acylglycerophosphocholine O-acyltransferase
Soltu.DM.12G001200.3	-0.633955	0.199667	-3.17506	0.00149804	0.0169195	Regulator of chromosome condensation (RCC1) family with FYVE zinc finger domain	GO:0046872	.	.	.	N-acylethanolamine amidohydrolase
Soltu.DM.04G037000.2	-0.633902	0.174854	-3.62532	0.000288601	0.0044692	Alba DNA/RNA-binding protein	GO:0003676	PGSC0003DMT400025778	0	100	Conserved gene of unknown function
Soltu.DM.04G037020.1	-0.633433	0.2226	-2.84561	0.0044327	0.0385473	DC1 domain-containing protein	.	PGSC0003DMT400025576	0	100	Nucleoredoxin
Soltu.DM.08G015300.1	-0.633416	0.195413	-3.24142	0.00118934	0.0141835	phospholipase D alpha	GO:0004630, GO:0003824, GO:0005509, GO:0046470, GO:0016020	PGSC0003DMT400024831	0	100	Phospholipase D
Soltu.DM.12G018030.1	-0.633297	0.225338	-2.81043	0.00494756	0.0415946	STT7 homolog STN7	GO:0006468, GO:0004672, GO:0005524	PGSC0003DMT400016912	0	100	Serine/threonine protein kinase
Soltu.DM.01G042860.1	-0.632757	0.171446	-3.69071	0.000223626	0.00361697	thiamin biosynthesis protein, putative	GO:0004789, GO:0009228, GO:0008972, GO:0003824	PGSC0003DMT400061098	0	100	Phosphomethylpyrimidine kinase
Soltu.DM.02G030760.2	-0.632686	0.171982	-3.67879	0.000234343	0.00376964	SPIRAL1-like1	.	PGSC0003DMT400003457	5.42e-176	100	SP1L
Soltu.DM.01G044900.1	-0.632131	0.230913	-2.73753	0.00619022	0.0488123	phosphoenolpyruvate carboxylase-related kinase	GO:0006468, GO:0004672, GO:0005524	PGSC0003DMT400083735	0	100	Calcium-dependent protein kinase
Soltu.DM.01G044900.2	-0.632131	0.230913	-2.73753	0.00619022	0.0488123	phosphoenolpyruvate carboxylase-related kinase	GO:0005524, GO:0004672, GO:0006468	PGSC0003DMT400083735	0	100	Calcium-dependent protein kinase
Soltu.DM.03G021660.1	-0.632126	0.186358	-3.392	0.000693844	0.00924592	SER/ARG-rich protein 34A	GO:0003676	PGSC0003DMT400008349	0	100	Pre-mRNA splicing factor
Soltu.DM.02G014210.1	-0.630767	0.181117	-3.48264	0.000496492	0.00705126	Peptidase S41 family protein	GO:0008236, GO:0005515, GO:0006508	PGSC0003DMT400007927	0	100	D1 protease
Soltu.DM.12G020580.1	-0.629751	0.225892	-2.78784	0.00530613	0.0438594	ABC transporter family protein	GO:0016887, GO:0016021, GO:0055085, GO:0005524, GO:0042626	PGSC0003DMT400025010	0	100	Peroxisomal membrane protein
Soltu.DM.03G033240.1	-0.629312	0.230773	-2.72697	0.00639187	0.0499746	RING/U-box superfamily protein	.	PGSC0003DMT400014732	0	100	Ring finger containing protein
Soltu.DM.04G025390.1	-0.628721	0.222742	-2.82264	0.00476296	0.0403812	F-box and associated interaction domains-containing protein	GO:0005515	PGSC0003DMT400089784	0	80.104	F-box family protein
Soltu.DM.07G020250.1	-0.628606	0.13232	-4.75066	2.02753e-06	6.56539e-05	Homeodomain-like transcriptional regulator	GO:0006351, GO:0006355, GO:0003677	PGSC0003DMT400024314	0	100	Homeobox protein
Soltu.DM.09G002330.1	-0.628228	0.149719	-4.19604	2.71618e-05	0.000618135	heat shock protein	.	PGSC0003DMT400023039	0	100	Heat shock protein 70
Soltu.DM.12G018230.1	-0.627882	0.174993	-3.58804	0.000333173	0.00503609	Rhodanese/Cell cycle control phosphatase superfamily protein	.	.	.	.	N-acylethanolamine amidohydrolase
Soltu.DM.03G037860.1	-0.627548	0.219258	-2.86214	0.00420785	0.0370531	Polyketide cyclase/dehydrase and lipid transport superfamily protein	GO:0008289	PGSC0003DMT400023777	0	97.34	Phosphatidylcholine transfer protein
Soltu.DM.02G009820.1	-0.626982	0.211682	-2.9619	0.00305749	0.0293993	homeobox protein	.	PGSC0003DMT400017840	0	100	Homeobox domain, ZF-HD class
Soltu.DM.02G008740.1	-0.626819	0.220134	-2.84744	0.0044072	0.0383759	photosystem II subunit O-2	GO:0010242, GO:0042549, GO:0010207, GO:0009654	PGSC0003DMT400007189	0	100	Oxygen-evolving enhancer protein 1, chloroplastic
Soltu.DM.02G011600.1	-0.625715	0.147578	-4.23991	2.23614e-05	0.000525088	TCP-1/cpn60 chaperonin family protein	GO:0042026, GO:0005524, GO:0006457	PGSC0003DMT400027020	0	100	Rubisco subunit binding-protein alpha subunit, ruba
Soltu.DM.01G026590.1	-0.62535	0.173565	-3.60297	0.000314603	0.00480462	Protein kinase superfamily protein	GO:0005524, GO:0004672, GO:0006468	PGSC0003DMT400017610	0	100	Protein kinase APK1B, chloroplast
Soltu.DM.03G021660.2	-0.624585	0.184488	-3.38551	0.000710473	0.00943438	SER/ARG-rich protein 34A	GO:0003676	PGSC0003DMT400008349	0	100	Pre-mRNA splicing factor
Soltu.DM.12G001510.1	-0.624555	0.194384	-3.21299	0.0013136	0.0152445	alpha/beta-Hydrolases superfamily protein	GO:0003824	PGSC0003DMT400011790	0	100	Epoxide hydrolase 1
Soltu.DM.08G022270.1	-0.624308	0.22693	-2.75111	0.00593942	0.047447	phospholipid/glycerol acyltransferase family protein	GO:0004366, GO:0006650, GO:0016746	PGSC0003DMT400093197	0	100	Gene of unknown function
Soltu.DM.01G042470.2	-0.624234	0.129795	-4.80939	1.51395e-06	5.0703e-05	evolutionarily conserved C-terminal region	GO:0003723	PGSC0003DMT400064041	0	100	Yth domain-containing protein
Soltu.DM.08G004380.1	-0.621662	0.19647	-3.16416	0.00155533	0.0174657	serine racemase	GO:0006520, GO:0030170	PGSC0003DMT400014923	0	100	Serine racemase
Soltu.DM.11G021470.1	-0.620349	0.225045	-2.75655	0.00584139	0.0468688	Protein kinase superfamily protein	GO:0005524, GO:0004672, GO:0006468	PGSC0003DMT400068291	0	100	Serine/threonine protein kinase
Soltu.DM.10G022950.1	-0.619743	0.210319	-2.94669	0.00321199	0.0304766	conserved hypothetical protein	.	PGSC0003DMT400028620	0	100	Conserved gene of unknown function
Soltu.DM.10G007920.1	-0.619551	0.210301	-2.94601	0.00321898	0.0304855	Domain of unknown function (DUF3598)	.	PGSC0003DMT400067807	0	100	Conserved gene of unknown function
Soltu.DM.01G038330.1	-0.618968	0.212579	-2.9117	0.00359462	0.0330218	Heavy metal transport/detoxification superfamily protein	GO:0030001, GO:0046872	PGSC0003DMT400073578	0	100	Chloroplast-targeted copper chaperone
Soltu.DM.03G021110.1	-0.618634	0.211345	-2.92712	0.00342112	0.0317908	conserved hypothetical protein	.	PGSC0003DMT400001468	0	100	Hydrogen peroxide-induced 1
Soltu.DM.03G020700.1	-0.617943	0.209527	-2.94922	0.00318573	0.0302815	Protein kinase superfamily protein	GO:0005524, GO:0006468, GO:0004672	PGSC0003DMT400008158	0	100	ATP binding protein
Soltu.DM.06G026360.1	-0.616279	0.135059	-4.56305	5.04165e-06	0.000144596	Homeodomain-like superfamily protein	.	PGSC0003DMT400083032	0	100	DNA binding protein
Soltu.DM.04G035870.2	-0.615674	0.210174	-2.92936	0.00339661	0.0316073	GTP-binding protein, HflX	GO:0005525	PGSC0003DMT400009608	0	100	GTP-binding protein hflx
Soltu.DM.04G003350.1	-0.61009	0.146164	-4.174	2.99299e-05	0.00066517	MMS ZWEI homologue	.	PGSC0003DMT400075803	0	100	Ubiquitin-conjugating enzyme 2
Soltu.DM.01G026710.1	-0.609807	0.198981	-3.06466	0.0021792	0.022634	F-box family protein with WD40/YVTN repeat doamin	GO:0005515	.	.	.	N-acylethanolamine amidohydrolase
Soltu.DM.12G016400.1	-0.609328	0.145268	-4.19451	2.73462e-05	0.000620735	DEAD box RNA helicase	GO:0005515, GO:0005524, GO:0003676	PGSC0003DMT400080614	0	100	ATP-dependent RNA helicase DB10
Soltu.DM.01G046580.1	-0.607009	0.213422	-2.84417	0.00445273	0.0386836	LOB domain-containing protein	.	PGSC0003DMT400066165	0	100	LOB domain-containing protein
Soltu.DM.02G023260.1	-0.606389	0.205691	-2.94806	0.00319774	0.0303848	ACT-like protein tyrosine kinase family protein	GO:0006468, GO:0004672, GO:0005524	PGSC0003DMT400022377	0	85.313	Protein kinase
Soltu.DM.10G022490.1	-0.602957	0.173335	-3.47857	0.0005041	0.00714007	PYR1-like	.	PGSC0003DMT400028658	0	100	Abscisic acid receptor PYL4
Soltu.DM.07G000920.1	-0.601745	0.212319	-2.83415	0.00459472	0.0395139	Translation initiation factor 3 protein	GO:0003743, GO:0006413	PGSC0003DMT400028956	0	100	Translation initiation factor IF-3
Soltu.DM.03G020830.1	-0.60164	0.201332	-2.9883	0.00280536	0.0275535	Tetratricopeptide repeat (TPR)-like superfamily protein	GO:0005515	PGSC0003DMT400008145	0	100	Pentatricopeptide repeat-containing protein
Soltu.DM.03G003320.1	-0.598957	0.15132	-3.95821	7.55134e-05	0.00145115	high mobility group B3	.	PGSC0003DMT400048092	0	100	High mobility group protein 2 HMG2
Soltu.DM.10G020430.1	-0.597433	0.175433	-3.40548	0.000660489	0.00889065	far-red elongated hypocotyl	.	PGSC0003DMT400049264	0	100	S-acyltransferase
Soltu.DM.09G022200.1	-0.596837	0.135998	-4.38857	1.14097e-05	0.000293624	alpha/beta-Hydrolases superfamily protein	GO:0016787	PGSC0003DMT400009701	0	100	Endo-1,3-1,4-beta-d-glucanase
Soltu.DM.09G002610.2	-0.595939	0.183937	-3.23991	0.00119569	0.0142399	RAB GTPase homolog	GO:0005525, GO:0003924	PGSC0003DMT400022824	0	100	Small GTP-binding protein
Soltu.DM.01G027370.3	-0.595898	0.187483	-3.17841	0.00148084	0.0167711	carotenoid cleavage dioxygenase	GO:0016702, GO:0055114	.	.	.	N-acylethanolamine amidohydrolase
Soltu.DM.01G034800.2	-0.595821	0.143268	-4.15877	3.1996e-05	0.000707536	regulatory components of ABA receptor	.	PGSC0003DMT400000606	0	100	Conserved gene of unknown function
Soltu.DM.07G006780.1	-0.595162	0.168107	-3.54039	0.000399541	0.00589644	U4/U6.U5 small nuclear ribonucleoproteins domain containing protein	GO:0008380	PGSC0003DMT400010467	0	100	U4/U6.U5 tri-snRNP-associated protein
Soltu.DM.09G002610.1	-0.594828	0.182046	-3.26746	0.00108517	0.0132511	RAB GTPase homolog	GO:0005525, GO:0003924	PGSC0003DMT400022824	0	100	Small GTP-binding protein
Soltu.DM.02G023390.1	-0.592853	0.163024	-3.63659	0.000276269	0.00431343	Eukaryotic aspartyl protease family protein	GO:0006508, GO:0004190	PGSC0003DMT400009410	0	100	Aspartic proteinase nepenthesin-2
Soltu.DM.07G013020.1	-0.591743	0.136499	-4.33514	1.45669e-05	0.000362235	Transcriptional factor B3 family protein / auxin-responsive factor AUX/IAA-related	GO:0003677, GO:0005634, GO:0006355, GO:0005515, GO:0009725	PGSC0003DMT400006151	0	99.13	Auxin response factor 7
Soltu.DM.01G051450.1	-0.589682	0.206658	-2.85342	0.00432516	0.0378103	F-box/RNI-like superfamily protein	GO:0005515	PGSC0003DMT400047987	0	100	Ubiquitin-protein ligase
Soltu.DM.07G002740.1	-0.589146	0.167933	-3.50822	0.000451113	0.00652897	serine-rich protein-related	.	PGSC0003DMT400078959	0	100	Conserved gene of unknown function
Soltu.DM.01G003280.2	-0.588535	0.145767	-4.03751	5.40212e-05	0.00109686	indeterminate(ID)-domain	.	PGSC0003DMT400042209	0	100	Zinc finger protein
Soltu.DM.10G029030.1	-0.586929	0.21093	-2.78258	0.0053929	0.0443499	WCRKC thioredoxin	.	PGSC0003DMT400029694	0	100	Thioredoxin-like 3-1, chloroplastic
Soltu.DM.08G005960.2	-0.586067	0.208754	-2.80746	0.00499346	0.0418635	O-acetylserine (thiol) lyase isoform C	GO:0004124, GO:0006535	PGSC0003DMT400059624	0	100	Cysteine synthase
Soltu.DM.08G022530.1	-0.585253	0.15599	-3.75186	0.000175525	0.00295412	P-glycoprotein	GO:0042626, GO:0005524, GO:0055085, GO:0016021, GO:0016887	PGSC0003DMT400045176	0	100	P-glycoprotein
Soltu.DM.06G034990.1	-0.584185	0.205111	-2.84814	0.00439756	0.0383171	conserved hypothetical protein	.	PGSC0003DMT400061795	0	100	Conserved gene of unknown function
Soltu.DM.01G033040.1	-0.583199	0.199065	-2.92969	0.00339301	0.0315849	cytochrome P450, family 704, subfamily A, polypeptide	GO:0055114, GO:0020037, GO:0005506, GO:0016705	PGSC0003DMT400000440	0	100	Cytochrome P450
Soltu.DM.12G022120.1	-0.583107	0.181961	-3.20457	0.00135265	0.0155919	histone H2A	GO:0046982, GO:0003677, GO:0000786	PGSC0003DMT400056131	0	100	Histone H2A
Soltu.DM.12G011590.1	-0.582224	0.179991	-3.23474	0.00121752	0.0143966	CLPC homologue	GO:0005515, GO:0005524	PGSC0003DMT400037527	0	100	ATP-dependent Clp protease ATP-binding subunit clpA homolog CD4B, chloroplastic
Soltu.DM.09G031610.1	-0.581187	0.19544	-2.97374	0.00294196	0.0285677	RNA-binding (RRM/RBD/RNP motifs) family protein	GO:0003676	PGSC0003DMT400055636	0	100	U1 small nuclear ribonucleoprotein 70 kD
Soltu.DM.03G033300.1	-0.577638	0.200455	-2.88164	0.00395611	0.035417	Protein phosphatase 2C family protein	GO:0003824	PGSC0003DMT400014727	0	100	Protein phosphatase 2C 8
Soltu.DM.07G012480.1	-0.574952	0.149163	-3.85451	0.00011596	0.00207525	binding	GO:0005515	PGSC0003DMT400050339	2.75e-148	100	PAF1 complex component
Soltu.DM.07G022110.1	-0.573621	0.187449	-3.06014	0.00221235	0.0229225	glucan synthase-like	GO:0016020, GO:0006075, GO:0003843, GO:0000148	.	.	.	N-acylethanolamine amidohydrolase
Soltu.DM.01G002900.1	-0.571966	0.200674	-2.85023	0.00436876	0.0381663	UDP-Glycosyltransferase superfamily protein	.	PGSC0003DMT400054943	0	100	Digalactosyldiacylglycerol synthase 1
Soltu.DM.11G023000.1	-0.570457	0.175422	-3.25191	0.00114634	0.0138258	Homeobox-leucine zipper family protein / lipid-binding START domain-containing protein	GO:0003677, GO:0008289	PGSC0003DMT400020801	0	100	DNA binding protein
Soltu.DM.01G003230.1	-0.569601	0.18261	-3.11923	0.00181324	0.0196635	Tetratricopeptide repeat (TPR)-like superfamily protein	GO:0008270, GO:0005515	PGSC0003DMT400042333	0	100	Pentatricopeptide repeat-containing protein
Soltu.DM.03G021210.1	-0.568056	0.110265	-5.15175	2.58067e-07	1.07258e-05	Mitochondrial import inner membrane translocase subunit Tim17/Tim22/Tim23 family protein	GO:0005515	PGSC0003DMT400001543	0	100	Protein translocase
Soltu.DM.01G028500.1	-0.568018	0.178266	-3.18635	0.00144081	0.0164086	glucan synthase-like	.	.	.	.	N-acylethanolamine amidohydrolase
Soltu.DM.06G013280.1	-0.567485	0.207306	-2.73743	0.00619212	0.0488128	SCARECROW-like	.	PGSC0003DMT400076932	0	100	GRAS9
Soltu.DM.09G028840.1	-0.566491	0.200887	-2.81996	0.00480303	0.0406368	Cyclin-dependent kinase inhibitor family protein	GO:0004861, GO:0007050, GO:0005634	PGSC0003DMT400076291	0	100	Cyclin dependent kinase inhibitor
Soltu.DM.06G015630.1	-0.565967	0.174309	-3.24693	0.00116658	0.0140126	Serinc-domain containing serine and sphingolipid biosynthesis protein	GO:0016020	PGSC0003DMT400079117	0	100	Membrane protein PB1A10.07c
Soltu.DM.07G015760.2	-0.565469	0.133348	-4.24056	2.22963e-05	0.000524023	histidine kinase	GO:0007165, GO:0016772, GO:0016310, GO:0000155, GO:0000160	PGSC0003DMT400015729	0	100	Histidine kinase 1, 2, 3 plant
Soltu.DM.01G038610.1	-0.564422	0.153707	-3.67206	0.000240603	0.00385633	Domain of unknown function (DUF1995)	.	PGSC0003DMT400048880	0	100	Conserved gene of unknown function
Soltu.DM.01G033260.4	-0.563906	0.180759	-3.11965	0.00181065	0.0196434	acetyl Co-enzyme a carboxylase carboxyltransferase alpha subunit	GO:0006633, GO:0009317, GO:0003989, GO:0016874	PGSC0003DMT400000089	0	100	Acetyl-coenzyme A carboxylase carboxyl transferase alpha
Soltu.DM.01G028490.2	-0.563559	0.105647	-5.33435	9.58872e-08	4.47552e-06	glucan synthase-like	GO:0000148, GO:0016020, GO:0003843, GO:0006075	PGSC0003DMT400074555	0	100	Transferase, transferring glycosyl groups
Soltu.DM.03G018280.1	-0.563125	0.1468	-3.83602	0.000125046	0.0022199	SCARECROW-like	.	PGSC0003DMT400026240	0	99.898	GRAS10
Soltu.DM.01G028490.1	-0.562072	0.108783	-5.1669	2.38015e-07	1.00177e-05	glucan synthase-like	GO:0016020, GO:0003843, GO:0006075, GO:0000148	PGSC0003DMT400074555	0	100	Transferase, transferring glycosyl groups
Soltu.DM.09G029000.1	-0.561841	0.174347	-3.22254	0.0012706	0.0148932	4F5 protein family domain containing protein	.	PGSC0003DMT400080373	1.63e-104	100	4F5 protein family protein
Soltu.DM.07G028260.1	-0.561455	0.136829	-4.10334	4.07226e-05	0.000863827	photosystem II subunit R	GO:0042651, GO:0009523, GO:0015979, GO:0009654	PGSC0003DMT400057257	0	100	Photosystem II 10 kDa polypeptide, chloroplastic
Soltu.DM.09G027590.1	-0.561446	0.173813	-3.23016	0.00123719	0.0145903	MUTL protein homolog	GO:0006298, GO:0005524, GO:0030983	.	.	.	N-acylethanolamine amidohydrolase
Soltu.DM.01G033260.3	-0.559403	0.179728	-3.11249	0.00185515	0.0200443	acetyl Co-enzyme a carboxylase carboxyltransferase alpha subunit	GO:0009317, GO:0006633, GO:0016874, GO:0003989	PGSC0003DMT400000089	0	100	Acetyl-coenzyme A carboxylase carboxyl transferase alpha
Soltu.DM.08G004620.1	-0.558384	0.177698	-3.14231	0.00167618	0.0184697	ubiquitin-conjugating enzyme	.	PGSC0003DMT400014816	0	100	Ubiquitin carrier protein
Soltu.DM.05G017200.1	-0.556841	0.169962	-3.27627	0.00105188	0.0129453	CONSTANS-like	GO:0005515, GO:0008270	PGSC0003DMT400013624	0	100	Transcription factor
Soltu.DM.10G026990.1	-0.556492	0.167023	-3.33184	0.000862753	0.0110424	Calcium-dependent lipid-binding (CaLB domain) plant phosphoribosyltransferase family protein	.	PGSC0003DMT400060959	0	99.87	C2
Soltu.DM.10G005330.5	-0.556158	0.190457	-2.92012	0.00349899	0.0323334	RNA-binding (RRM/RBD/RNP motifs) family protein	GO:0003676	PGSC0003DMT400048580	0	100	Arginine/serine-rich splicing factor
Soltu.DM.01G043220.1	-0.554378	0.133279	-4.15953	3.18908e-05	0.000705798	Protein of unknown function (DUF3411)	.	PGSC0003DMT400061143	0	100	Conserved gene of unknown function
Soltu.DM.09G020930.1	-0.553896	0.188929	-2.93177	0.00337034	0.0314289	pfkB-like carbohydrate kinase family protein	.	PGSC0003DMT400051257	0	100	Ribokinase
Soltu.DM.01G033260.1	-0.553537	0.179047	-3.09157	0.001991	0.021117	acetyl Co-enzyme a carboxylase carboxyltransferase alpha subunit	GO:0016874, GO:0003989, GO:0009317, GO:0006633	PGSC0003DMT400000089	0	100	Acetyl-coenzyme A carboxylase carboxyl transferase alpha
Soltu.DM.10G020710.5	-0.552156	0.188916	-2.92276	0.0034694	0.0321495	conserved hypothetical protein	.	PGSC0003DMT400049451	0	100	BRI1-KD interacting protein 130
Soltu.DM.02G033430.1	-0.551438	0.144639	-3.81251	0.000137562	0.00240038	Protein kinase superfamily protein	GO:0006468, GO:0004672, GO:0005524	PGSC0003DMT400032824	0	100	Protein kinase atn1
Soltu.DM.01G048830.1	-0.550074	0.194407	-2.8295	0.00466204	0.0398437	RING/U-box superfamily protein	.	PGSC0003DMT400064824	0	100	Ring finger protein
Soltu.DM.10G003160.2	-0.549993	0.15536	-3.54011	0.000399959	0.0058979	MAP kinase	GO:0005524, GO:0006468, GO:0004672, GO:0004707	PGSC0003DMT400054750	0	100	Mitogen-activated protein kinase
Soltu.DM.01G033260.2	-0.549789	0.178528	-3.07957	0.00207303	0.0218017	acetyl Co-enzyme a carboxylase carboxyltransferase alpha subunit	GO:0006633, GO:0009317, GO:0003989, GO:0016874	PGSC0003DMT400000089	0	100	Acetyl-coenzyme A carboxylase carboxyl transferase alpha
Soltu.DM.06G028420.1	-0.549324	0.125692	-4.37039	1.24027e-05	0.000317638	30S ribosomal protein, putative	GO:0044238	PGSC0003DMT400069506	0	100	Chloroplast-specific ribosomal protein
Soltu.DM.03G031760.2	-0.547155	0.199991	-2.73589	0.00622109	0.048954	multidrug resistance-associated protein	GO:0016887, GO:0016021, GO:0055085, GO:0005524, GO:0042626	PGSC0003DMT400036691	0	100	Multidrug Resistance associated Protein 1
Soltu.DM.06G018940.2	-0.547012	0.186581	-2.93178	0.00337031	0.0314289	cytochrome P450, family 76, subfamily C, polypeptide	GO:0055114, GO:0020037, GO:0005506, GO:0016705	PGSC0003DMT400043228	0	100	Cytochrome P450
Soltu.DM.10G021350.1	-0.547011	0.147158	-3.71718	0.000201462	0.00332531	Heavy metal transport/detoxification superfamily protein	GO:0030001, GO:0046872	PGSC0003DMT400045360	0	100	Chloroplast-targeted copper chaperone
Soltu.DM.05G005540.1	-0.5453	0.176108	-3.0964	0.00195885	0.020867	RNA-dependent RNA polymerase	GO:0003968	PGSC0003DMT400080319	0	99.671	RNA-dependent RNA-polymerase
Soltu.DM.10G029900.1	-0.544733	0.181347	-3.00382	0.00266614	0.0265495	Single-stranded nucleic acid binding R3H protein	GO:0003676	PGSC0003DMT400018543	0	100	R3h domain containing protein
Soltu.DM.06G026090.1	-0.543513	0.16918	-3.21263	0.00131526	0.0152536	ubiquiting-conjugating enzyme	.	PGSC0003DMT400083067	0	100	Ubiquitin carrier protein
Soltu.DM.09G002100.2	-0.543146	0.167013	-3.25212	0.00114549	0.0138256	Ribonuclease II/R family protein	GO:0003723, GO:0004540	PGSC0003DMT400022765	0	100	EMB2730
Soltu.DM.03G017090.1	-0.542518	0.195003	-2.7821	0.00540085	0.0443662	Homeobox-leucine zipper family protein / lipid-binding START domain-containing protein	GO:0008289, GO:0003677	PGSC0003DMT400037055	0	100	Homeobox protein
Soltu.DM.06G026780.1	-0.542333	0.18684	-2.90267	0.00369999	0.0337446	U5 small nuclear ribonucleoprotein helicase, putative	.	PGSC0003DMT400069427	0	100	Integrator complex subunit
Soltu.DM.08G019010.1	-0.541067	0.176482	-3.06585	0.00217056	0.0225714	Threonyl-tRNA synthetase	GO:0006418, GO:0004812, GO:0000166, GO:0005524, GO:0043039, GO:0006435, GO:0004829, GO:0005737	PGSC0003DMT400076047	0	99.833	Threonyl-tRNA synthetase
Soltu.DM.09G025600.1	-0.541055	0.099647	-5.42971	5.64447e-08	2.79154e-06	acylaminoacyl-peptidase-related	GO:0006508, GO:0004252, GO:0008236	PGSC0003DMT400034976	0	82.373	Acylamino-acid-releasing enzyme
Soltu.DM.09G002100.1	-0.540606	0.165931	-3.25802	0.00112192	0.0135869	Ribonuclease II/R family protein	GO:0004540, GO:0003723	PGSC0003DMT400022765	0	100	EMB2730
Soltu.DM.07G015760.1	-0.539682	0.138482	-3.89711	9.7346e-05	0.00179039	histidine kinase	GO:0000155, GO:0000160, GO:0016310, GO:0007165, GO:0016772	PGSC0003DMT400015729	0	100	Histidine kinase 1, 2, 3 plant
Soltu.DM.03G036460.3	-0.539399	0.194176	-2.77789	0.00547129	0.0447805	indeterminate(ID)-domain	.	PGSC0003DMT400006386	0	100	C2H2L domain class transcription factor
Soltu.DM.02G001010.1	-0.537355	0.146984	-3.65588	0.000256302	0.0040638	AP2/B3-like transcriptional factor family protein	GO:0003677	PGSC0003DMT400037688	0	100	DNA binding protein
Soltu.DM.06G026560.1	-0.537293	0.123589	-4.34743	1.37743e-05	0.000346092	Protein of unknown function (DUF3506)	.	PGSC0003DMT400069690	0	100	EXECUTER1 protein, chloroplast
Soltu.DM.09G023700.1	-0.535942	0.151996	-3.52602	0.000421858	0.00617965	RELA/SPOT homolog	GO:0015969	PGSC0003DMT400081393	0	100	RelA-SpoT RSH1
Soltu.DM.02G032060.2	-0.535385	0.115223	-4.64652	3.37577e-06	0.00010305	conserved hypothetical protein	.	PGSC0003DMT400003309	0	100	Conserved gene of unknown function
Soltu.DM.12G015910.1	-0.534961	0.151731	-3.52571	0.000422347	0.0061834	Small acidic protein family domain containing protein	.	.	.	.	N-acylethanolamine amidohydrolase
Soltu.DM.01G000910.1	-0.534405	0.182963	-2.92084	0.00349093	0.0322701	Lysyl-tRNA synthetase, class II	GO:0005737, GO:0006430, GO:0004824, GO:0004812, GO:0000166, GO:0005524, GO:0006418, GO:0003676	PGSC0003DMT400081942	0	100	Lysyl-tRNA synthetase
Soltu.DM.11G011280.1	-0.533553	0.128504	-4.15203	3.29533e-05	0.000725081	BTB/POZ domain-containing protein	GO:0005515	PGSC0003DMT400002312	0	100	BTB/POZ domain-containing protein
Soltu.DM.06G010850.1	-0.533225	0.104456	-5.10479	3.31161e-07	1.32854e-05	Haloacid dehalogenase-like hydrolase (HAD) superfamily protein	.	.	.	.	N-acylethanolamine amidohydrolase
Soltu.DM.08G017280.1	-0.532483	0.176493	-3.01702	0.00255275	0.025743	BURP domain-containing protein	.	PGSC0003DMT400037627	0	100	BURP domain-containing protein
Soltu.DM.05G002610.1	-0.530378	0.10354	-5.12243	3.0163e-07	1.23052e-05	methionine aminopeptidase 1B	GO:0006508, GO:0008235, GO:0004177	PGSC0003DMT400002126	0	100	Methionine aminopeptidase
Soltu.DM.12G024970.1	-0.53032	0.177991	-2.97948	0.00288743	0.028172	conserved hypothetical protein	.	PGSC0003DMT400000837	0	100	Conserved gene of unknown function
Soltu.DM.07G022820.1	-0.530304	0.145696	-3.63981	0.000272838	0.00427242	ubiquitin-specific protease	GO:0006511, GO:0036459, GO:0016579	PGSC0003DMT400071066	0	100	Ubiquitin-specific protease 15
Soltu.DM.01G045610.1	-0.530241	0.17898	-2.96257	0.00305084	0.0293779	global transcription factor group E7	GO:0005515	PGSC0003DMT400008041	0	100	Bromodomain-containing RNA-binding protein 1
Soltu.DM.02G015030.1	-0.529091	0.141119	-3.74927	0.000177353	0.00296983	receptor-like kinase in flowers	GO:0005524, GO:0004672, GO:0006468	PGSC0003DMT400073238	0	100	Kinase
Soltu.DM.03G028320.1	-0.528232	0.175519	-3.00955	0.00261635	0.0262306	1-deoxy-D-xylulose 5-phosphate reductoisomerase	GO:0030604, GO:0005515, GO:0008299, GO:0055114, GO:0070402, GO:0046872	PGSC0003DMT400062966	0	100	1-deoxy-D-xylulose-5-phosphate reductoisomerase
Soltu.DM.07G000570.1	-0.527937	0.154664	-3.41344	0.000641488	0.00867446	ubiquitin-specific protease	GO:0006511, GO:0036459, GO:0016579	PGSC0003DMT400028924	0	100	Ubiquitin carboxyl-terminal hydrolase
Soltu.DM.12G021150.1	-0.52603	0.162194	-3.24321	0.00118193	0.0141331	Pentatricopeptide repeat (PPR) superfamily protein	GO:0005515	PGSC0003DMT400076659	0	100	Pentatricopeptide repeat-containing protein
Soltu.DM.01G033700.1	-0.525862	0.122163	-4.3046	1.6729e-05	0.000408353	SIGNAL PEPTIDE PEPTIDASE-LIKE	GO:0016021, GO:0004190	.	.	.	N-acylethanolamine amidohydrolase
Soltu.DM.03G027650.1	-0.525377	0.177348	-2.9624	0.00305247	0.029383	B12D protein	.	PGSC0003DMT400062855	9.86e-143	100	B12D protein
Soltu.DM.02G009470.1	-0.524737	0.189627	-2.76721	0.00565392	0.0458074	putative endonuclease or glycosyl hydrolase with C2H2-type zinc finger domain	GO:0008270, GO:0003676	PGSC0003DMT400064714	0	100	Conserved gene of unknown function
Soltu.DM.01G033260.7	-0.519676	0.151598	-3.42799	0.000608077	0.00835021	acetyl Co-enzyme a carboxylase carboxyltransferase alpha subunit	GO:0009317, GO:0006633, GO:0016874, GO:0003989	PGSC0003DMT400000090	0	100	Acetyl-coenzyme A carboxylase carboxyl transferase alpha
Soltu.DM.01G002690.2	-0.519271	0.159038	-3.26507	0.00109437	0.01332	RNA helicase family protein	GO:0003676, GO:0004386, GO:0005524	PGSC0003DMT400055058	0	100	Helicase domain-containing protein
Soltu.DM.04G034230.1	-0.518273	0.166264	-3.11717	0.00182595	0.0197771	uroporphyrinogen-III synthase family protein	GO:0004852, GO:0033014	PGSC0003DMT400077774	5.8e-16	98	Methylcobalamin:com methyltransferase
Soltu.DM.07G018490.1	-0.517533	0.166963	-3.09968	0.00193732	0.0206964	HOPZ-ACTIVATED RESISTANCE	GO:0043531	PGSC0003DMT400067354	0	100	Nbs-lrr resistance protein
Soltu.DM.10G027850.1	-0.514162	0.163605	-3.14271	0.00167394	0.0184696	Glutaredoxin family protein	GO:0009055, GO:0015035	PGSC0003DMT400020985	0	100	Thioredoxin fold
Soltu.DM.05G010380.2	-0.512544	0.120328	-4.25956	2.04827e-05	0.000486565	Regulator of chromosome condensation (RCC1) family protein	.	PGSC0003DMT400027900	0	100	RCC1 and BTB domain-containing protein
Soltu.DM.04G029350.4	-0.512182	0.14646	-3.49707	0.000470395	0.00674555	ortholog of human splicing factor SC35	GO:0003676	PGSC0003DMT400045694	0	100	Serine/arginine rich splicing factor
Soltu.DM.02G009310.1	-0.511337	0.167362	-3.05528	0.00224852	0.0232269	RS2-interacting KH protein	GO:0003723	PGSC0003DMT400064730	0	100	Protein RIK
Soltu.DM.06G003040.1	-0.511182	0.171631	-2.97838	0.00289778	0.0282419	Pleckstrin homology (PH) domain superfamily protein	GO:0046907	PGSC0003DMT400052941	0	100	Ran binding protein
Soltu.DM.05G009680.1	-0.506984	0.183394	-2.76446	0.00570179	0.0460818	Pentatricopeptide repeat (PPR) superfamily protein	GO:0005515	PGSC0003DMT400047874	0	100	Tetratricopeptide-like helical
Soltu.DM.02G027870.1	-0.506902	0.184803	-2.74294	0.00608922	0.0482739	Phototropic-responsive NPH3 family protein	.	PGSC0003DMT400064271	0	100	Root phototropism protein
Soltu.DM.04G029350.3	-0.50689	0.142058	-3.5682	0.000359445	0.00537205	ortholog of human splicing factor SC35	GO:0003676	PGSC0003DMT400045694	0	100	Serine/arginine rich splicing factor
Soltu.DM.01G040280.1	-0.506507	0.123467	-4.10235	4.08967e-05	0.000866137	conserved hypothetical protein	.	.	.	.	N-acylethanolamine amidohydrolase
Soltu.DM.07G007730.1	-0.50647	0.172577	-2.93474	0.00333827	0.0312615	basic helix-loop-helix (bHLH) DNA-binding superfamily protein	GO:0046983	PGSC0003DMT400013045	0	100	Transcription factor
Soltu.DM.06G030080.2	-0.506343	0.150005	-3.37551	0.000736785	0.00973428	RNA-binding (RRM/RBD/RNP motifs) family protein	GO:0003676	PGSC0003DMT400018358	0	100	RNA binding protein
Soltu.DM.01G039490.1	-0.504559	0.125536	-4.01924	5.83851e-05	0.00117102	translationally controlled tumor protein	.	PGSC0003DMT400063580	0	100	Translationally-controlled tumor protein homolog
Soltu.DM.11G012540.1	-0.503449	0.153714	-3.27522	0.0010558	0.0129717	C2 calcium/lipid-binding plant phosphoribosyltransferase family protein	.	PGSC0003DMT400089685	0	100	Synaptotagmin
Soltu.DM.12G020050.1	-0.499811	0.160957	-3.10525	0.00190121	0.0204174	Replication factor-A protein 1-related	.	PGSC0003DMT400052517	0	99.887	70 kDa subunit of replication protein A
Soltu.DM.11G003380.1	-0.499741	0.17771	-2.81212	0.00492167	0.0414162	homeobox protein	GO:0006355, GO:0043565, GO:0003677, GO:0000981	PGSC0003DMT400041655	0	100	Homeodomain protein Hfi22
Soltu.DM.02G020250.1	-0.499422	0.181443	-2.7525	0.00591417	0.0472956	ARM repeat superfamily protein	.	PGSC0003DMT400042485	0	99.801	Conserved gene of unknown function
Soltu.DM.04G035670.1	-0.499053	0.146121	-3.41535	0.000636996	0.00862892	pfkB-like carbohydrate kinase family protein	.	PGSC0003DMT400009476	0	100	Adenosine kinase
Soltu.DM.03G030740.1	-0.498475	0.178059	-2.79949	0.00511837	0.0425898	methyl-CPG-binding domain	GO:0003677, GO:0042025	PGSC0003DMT400001661	0	100	Nucleosome-binding protein
Soltu.DM.12G004800.1	-0.49798	0.165832	-3.00291	0.00267413	0.026587	conserved hypothetical protein	.	PGSC0003DMT400075610	0	100	Conserved gene of unknown function
Soltu.DM.04G034920.1	-0.497479	0.156119	-3.18653	0.0014399	0.0164054	RUB1 conjugating enzyme	.	PGSC0003DMT400071583	0	100	Ubiquitin carrier protein
Soltu.DM.01G032180.1	-0.497156	0.154154	-3.22506	0.00125947	0.0148136	delta(3), delta(2)-enoyl CoA isomerase	GO:0003824	PGSC0003DMT400033247	0	100	Carnitine racemase
Soltu.DM.08G028620.1	-0.49543	0.167307	-2.96121	0.00306437	0.0294548	multidrug resistance-associated protein	GO:0042626, GO:0016021, GO:0016887, GO:0005524, GO:0055085	PGSC0003DMT400031716	0	100	Multidrug resistance protein ABC transporter family
Soltu.DM.10G004320.1	-0.494214	0.16809	-2.94018	0.00328025	0.030816	Protein of unknown function (DUF789)	.	PGSC0003DMT400055781	0	100	Conserved gene of unknown function
Soltu.DM.05G008390.4	-0.4911	0.140943	-3.48439	0.000493259	0.00700908	splicing factor PWI domain-containing protein / RNA recognition motif (RRM)-containing protein	GO:0006397, GO:0003676	PGSC0003DMT400079554	0	100	RNA-binding region RNP-1 and Splicing factor PWI family member protein
Soltu.DM.09G000730.2	-0.490591	0.162571	-3.0177	0.00254698	0.0257031	Cysteine proteinases superfamily protein	.	PGSC0003DMT400052431	0	100	OTU-like cysteine protease family protein
Soltu.DM.02G000310.1	-0.48755	0.167994	-2.90219	0.00370568	0.0337617	Plant protein of unknown function (DUF639)	.	.	.	.	N-acylethanolamine amidohydrolase
Soltu.DM.06G030080.1	-0.486784	0.161654	-3.01126	0.00260164	0.026124	RNA-binding (RRM/RBD/RNP motifs) family protein	GO:0003676	PGSC0003DMT400018358	0	100	RNA binding protein
Soltu.DM.01G044920.1	-0.486288	0.177127	-2.74543	0.00604324	0.0479953	sequence-specific DNA binding transcription factors;transcription regulators	GO:0046983	PGSC0003DMT400083777	0	100	Transcription factor
Soltu.DM.08G024300.1	-0.481329	0.17459	-2.75691	0.00583505	0.046832	hydroxyproline-rich glycoprotein family protein	.	PGSC0003DMT400067482	0	100	Glycoprotein homolog
Soltu.DM.03G032670.1	-0.479933	0.147789	-3.24742	0.00116456	0.0140011	Insulinase (Peptidase family M16) family protein	GO:0046872, GO:0003824	PGSC0003DMT400036982	0	99.913	Pitrilysin
Soltu.DM.11G003420.1	-0.477447	0.142929	-3.34044	0.000836458	0.0107733	Histone superfamily protein	GO:0046982, GO:0000786, GO:0003677	PGSC0003DMT400041662	0	100	Histone H3.3
Soltu.DM.03G014090.3	-0.477018	0.169836	-2.80869	0.00497433	0.0417535	conserved hypothetical protein	.	PGSC0003DMT400021454	2.66e-63	100	Gene of unknown function
Soltu.DM.03G031220.1	-0.476798	0.14555	-3.27584	0.00105349	0.0129591	Ribosomal protein L30/L7 family protein	GO:0022625, GO:0000463, GO:0003735	PGSC0003DMT400036807	0	100	60S ribosomal protein L7
Soltu.DM.02G004640.1	-0.475113	0.159691	-2.9752	0.00292797	0.028504	nodulin MtN21 /EamA-like transporter family protein	GO:0016020, GO:0016021	PGSC0003DMT400055258	0	100	Integral membrane family protein
Soltu.DM.02G023890.2	-0.474515	0.164229	-2.88935	0.00386038	0.034784	Phosphatidylinositol 3- and 4-kinase family protein with FAT domain	GO:0005515, GO:0016301	PGSC0003DMT400009200	2.11e-149	98.667	Inositol or phosphatidylinositol kinase
Soltu.DM.02G028850.1	-0.473972	0.11015	-4.30295	1.68539e-05	0.000410646	Alternative splicing regulator domain containing protein	.	PGSC0003DMT400010353	0	100	Splicing factor, arginine/serine-rich
Soltu.DM.01G027650.1	-0.473329	0.11532	-4.10449	4.05204e-05	0.000860224	zinc finger (CCCH-type/C3HC4-type RING finger) family protein	GO:0046872	.	.	.	N-acylethanolamine amidohydrolase
Soltu.DM.07G024730.1	-0.472612	0.120442	-3.92398	8.70977e-05	0.00163589	Peroxisomal membrane 22 kDa (Mpv17/PMP22) family protein	GO:0016021	PGSC0003DMT400049563	0	100	Mpv17 / PMP22 family protein
Soltu.DM.04G036320.1	-0.471886	0.153139	-3.08143	0.00206009	0.0217024	IQ-domain	GO:0005515	PGSC0003DMT400009545	0	100	Iqd32 (IQ-domain 32)
Soltu.DM.02G017660.2	-0.470867	0.145157	-3.24384	0.0011793	0.0141144	glucan synthase-like	GO:0000148, GO:0016020, GO:0006075, GO:0003843	PGSC0003DMT400076360	0	100	Transferase, transferring glycosyl groups
Soltu.DM.08G009920.2	-0.469671	0.168235	-2.79177	0.00524213	0.0433708	SET domain protein	GO:0005515	.	.	.	N-acylethanolamine amidohydrolase
Soltu.DM.01G025120.1	-0.468443	0.152467	-3.07242	0.0021233	0.0221748	RNA helicase family protein	GO:0004386	PGSC0003DMT400023284	0	100	ATP-dependent RNA helicase
Soltu.DM.03G034350.1	-0.465673	0.151352	-3.07675	0.00209269	0.0219104	conserved hypothetical protein	.	PGSC0003DMT400014566	0	100	Conserved gene of unknown function
Soltu.DM.10G012200.1	-0.464056	0.103454	-4.48563	7.26987e-06	0.000201328	potassium transport 2/3	GO:0055085, GO:0005515, GO:0016020, GO:0006811, GO:0005249, GO:0006813, GO:0005216	PGSC0003DMT400062100	0	100	Inward rectifying potassium channel
Soltu.DM.01G042340.2	-0.462312	0.103806	-4.45361	8.44372e-06	0.000228592	RNA-binding KH domain-containing protein	GO:0003723, GO:0003676	PGSC0003DMT400064107	0	99.858	Nucleic acid binding protein
Soltu.DM.07G018390.1	-0.46051	0.168198	-2.7379	0.00618331	0.0488083	SET domain protein	GO:0005515	.	.	.	N-acylethanolamine amidohydrolase
Soltu.DM.10G015110.1	-0.457467	0.127405	-3.59066	0.000329847	0.00499719	Family of unknown function (DUF716)	.	PGSC0003DMT400015915	0	100	Conserved gene of unknown function
Soltu.DM.05G027050.2	-0.456695	0.122935	-3.71492	0.000203266	0.00334701	Transmembrane CLPTM1 family protein	GO:0016021	PGSC0003DMT400060289	0	100	Cleft lip and palate transmembrane protein
Soltu.DM.01G042340.3	-0.456683	0.108091	-4.225	2.38938e-05	0.000553728	RNA-binding KH domain-containing protein	GO:0003723, GO:0003676	PGSC0003DMT400064107	0	99.858	Nucleic acid binding protein
Soltu.DM.04G008960.1	-0.455936	0.105798	-4.30947	1.63646e-05	0.000401673	PRP38 family protein	.	PGSC0003DMT400060729	0	100	Conserved gene of unknown function
Soltu.DM.11G021510.1	-0.453811	0.132787	-3.41759	0.000631775	0.00858244	DNA polymerase epsilon catalytic subunit	GO:0000166, GO:0003887, GO:0008270, GO:0003677, GO:0003676, GO:0006260, GO:0005634	.	.	.	N-acylethanolamine amidohydrolase
Soltu.DM.04G016510.1	-0.45365	0.158902	-2.85491	0.00430488	0.037695	MUTL-homologue	GO:0030983, GO:0006298, GO:0005524	.	.	.	N-acylethanolamine amidohydrolase
Soltu.DM.08G029930.1	-0.451631	0.137919	-3.27462	0.00105805	0.012991	conserved hypothetical protein	.	PGSC0003DMT400031912	0	100	Conserved gene of unknown function
Soltu.DM.02G002790.1	-0.449442	0.164345	-2.73476	0.00624267	0.0490511	toprim domain-containing protein	.	.	.	.	N-acylethanolamine amidohydrolase
Soltu.DM.04G038280.1	-0.448724	0.145714	-3.07948	0.00207362	0.0218017	TBP-associated factor	GO:0005669, GO:0006367	PGSC0003DMT400065926	0	100	TAF7 (TBP-ASSOCIATED FACTOR 7)
Soltu.DM.05G011970.1	-0.447242	0.161562	-2.76824	0.00563604	0.0457403	histidine kinase	GO:0007165, GO:0016772, GO:0016310, GO:0000160, GO:0000155	PGSC0003DMT400084727	0	100	Histidine kinase 3B
Soltu.DM.01G029300.1	-0.445205	0.13107	-3.39668	0.000682077	0.00912115	Nucleolar GTP-binding protein	GO:0005525, GO:0005730	PGSC0003DMT400068950	0	95.888	Nucleolar GTP-binding protein
Soltu.DM.07G020660.1	-0.44496	0.108251	-4.11044	3.94898e-05	0.000841709	ketol-acid reductoisomerase	GO:0004455, GO:0009082, GO:0016491, GO:0055114	PGSC0003DMT400052673	0	100	Ketol-acid reductoisomerase
Soltu.DM.12G008280.1	-0.443748	0.134858	-3.29049	0.00100013	0.0124235	ubiquitin-conjugating enzyme	.	PGSC0003DMT400012800	1.18e-177	100	Ubiquitin-conjugating enzyme E2 8
Soltu.DM.09G024370.1	-0.442936	0.158409	-2.79615	0.00517161	0.0429345	FRIGIDA-like protein	.	PGSC0003DMT400077344	0	100	Protein FRIGIDA
Soltu.DM.01G045080.2	-0.44197	0.123006	-3.59307	0.000326807	0.00496937	K-box region and MADS-box transcription factor family protein	GO:0045944, GO:0006355, GO:0000977, GO:0003700, GO:0005634, GO:0046983, GO:0003677	PGSC0003DMT400083739	0	100	MADS transcriptional factor
Soltu.DM.11G007460.2	-0.441202	0.133885	-3.29538	0.000982887	0.0122379	DNAJ homologue	GO:0005524, GO:0006457, GO:0031072, GO:0051082, GO:0009408	PGSC0003DMT400005020	0	100	DnaJ
Soltu.DM.03G024990.1	-0.436157	0.156608	-2.78503	0.0053522	0.0441104	relative of early flowering	.	PGSC0003DMT400039224	0	100	Zinc finger protein
Soltu.DM.04G029350.1	-0.435903	0.156126	-2.79199	0.00523852	0.0433545	ortholog of human splicing factor SC35	GO:0003676	PGSC0003DMT400045694	0	100	Serine/arginine rich splicing factor
Soltu.DM.11G016590.1	-0.435808	0.130189	-3.3475	0.000815452	0.0105591	Costars domain containing protein	.	PGSC0003DMT400089729	4.4e-136	100	Conserved gene of unknown function
Soltu.DM.05G011970.4	-0.434641	0.157636	-2.75725	0.00582905	0.046798	histidine kinase	GO:0007165, GO:0016772, GO:0016310, GO:0000155, GO:0000160	PGSC0003DMT400084727	0	100	Histidine kinase 3B
Soltu.DM.04G037350.1	-0.433405	0.132789	-3.26385	0.00109908	0.013359	Ubiquitin-like superfamily protein	GO:0005515	PGSC0003DMT400025616	0	100	Scythe/bat3
Soltu.DM.09G019960.1	-0.432192	0.140371	-3.07893	0.00207746	0.0218335	conserved hypothetical protein	.	PGSC0003DMT400049833	0	100	Conserved gene of unknown function
Soltu.DM.05G011970.2	-0.431781	0.156723	-2.75505	0.00586826	0.0470134	histidine kinase	GO:0000155, GO:0000160, GO:0016310, GO:0007165, GO:0016772	PGSC0003DMT400084727	0	100	Histidine kinase 3B
Soltu.DM.07G028650.1	-0.428178	0.119089	-3.59545	0.000323826	0.00492846	cyclin b3;1	GO:0042025	.	.	.	N-acylethanolamine amidohydrolase
Soltu.DM.07G026190.1	-0.428011	0.123896	-3.45461	0.000551091	0.00770714	RNA-binding (RRM/RBD/RNP motifs) family protein	GO:0003676	PGSC0003DMT400057203	0	100	RNA Binding Protein 45
Soltu.DM.11G024070.3	-0.427954	0.155268	-2.75623	0.00584714	0.0468866	NAD(P)-binding Rossmann-fold superfamily protein	.	PGSC0003DMT400047837	0	100	Carbonyl reductase
Soltu.DM.02G015010.1	-0.427145	0.153601	-2.78088	0.00542116	0.0445016	Leucine-rich repeat transmembrane protein kinase	GO:0005524, GO:0005515, GO:0006468, GO:0004672	.	.	.	N-acylethanolamine amidohydrolase
Soltu.DM.02G021770.2	-0.42497	0.142852	-2.97489	0.0029309	0.028504	SWAP (Suppressor-of-White-APricot)/surp domain-containing protein / ubiquitin family protein	GO:0005515, GO:0003723, GO:0006396	PGSC0003DMT400018892	0	100	Spliceosome associated protein
Soltu.DM.09G027770.1	-0.424912	0.155071	-2.7401	0.00614202	0.0486054	beta-amylase	GO:0016161, GO:0000272	PGSC0003DMT400003933	0	100	Beta-amylase
Soltu.DM.11G002330.1	-0.422605	0.145364	-2.90722	0.00364651	0.0333715	GRAS family transcription factor family protein	.	PGSC0003DMT400040589	0	100	DELLA protein GAI
Soltu.DM.03G032760.1	-0.422131	0.1511	-2.79371	0.00521066	0.0431834	Protein kinase superfamily protein	GO:0005524, GO:0004672, GO:0004674, GO:0006468	PGSC0003DMT400074066	0	80.517	Kinase
Soltu.DM.06G032710.3	-0.421119	0.149731	-2.8125	0.00491575	0.0413906	RNA-directed DNA methylation	.	PGSC0003DMT400078119	0	100	Conserved gene of unknown function
Soltu.DM.10G013050.1	-0.419799	0.146371	-2.86804	0.0041302	0.0365511	HVA22 homologue A	GO:0008270, GO:0003676	PGSC0003DMT400074627	0	100	Conserved gene of unknown function
Soltu.DM.01G025140.4	-0.419032	0.125987	-3.326	0.000881005	0.0112381	DOMAIN OF UNKNOWN FUNCTION 724	.	PGSC0003DMT400023378	0	100	RNA binding protein
Soltu.DM.09G030970.1	-0.417494	0.137341	-3.03983	0.00236712	0.0241792	catalytics;carbohydrate kinases;phosphoglucan, water dikinases	GO:0030246, GO:0016310, GO:0005524, GO:0016301, GO:2001070	PGSC0003DMT400042818	0	100	Glucan/water dikinase
Soltu.DM.09G006510.1	-0.416429	0.100422	-4.1468	3.3716e-05	0.000738193	ubiquitin-protein ligase	GO:0004842	.	.	.	N-acylethanolamine amidohydrolase
Soltu.DM.06G005190.1	-0.414507	0.150412	-2.75581	0.00585474	0.0469192	Transducin/WD40 repeat-like superfamily protein	GO:0005515	PGSC0003DMT400031540	0	100	WD domain containing protein
Soltu.DM.03G010640.1	-0.413443	0.149624	-2.76321	0.00572351	0.0462022	P-loop containing nucleoside triphosphate hydrolases superfamily protein	.	.	.	.	N-acylethanolamine amidohydrolase
Soltu.DM.06G029170.1	-0.412464	0.0974296	-4.23345	2.30133e-05	0.000536601	Structural maintenance of chromosomes (SMC) family protein	GO:0051276, GO:0005694, GO:0005524, GO:0005515	PGSC0003DMT400015140	0	100	Structural maintenance of chromosome
Soltu.DM.12G007150.1	-0.406571	0.114839	-3.54037	0.000399569	0.00589644	acetyl-CoA carboxylase	GO:0046872, GO:0006633, GO:0005524, GO:0016874, GO:0003989	PGSC0003DMT400022054	0	100	Homomeric Acetyl-CoA Carboxylase (Hom-ACCase)
Soltu.DM.02G021770.1	-0.40648	0.146093	-2.78234	0.00539688	0.0443499	SWAP (Suppressor-of-White-APricot)/surp domain-containing protein / ubiquitin family protein	GO:0006396, GO:0003723, GO:0005515	PGSC0003DMT400018892	0	100	Spliceosome associated protein
Soltu.DM.09G012290.1	-0.405544	0.146862	-2.76139	0.00575564	0.0463419	Phosphatidate cytidylyltransferase family protein	.	PGSC0003DMT400034280	0	100	Phytol kinase 1, chloroplast
Soltu.DM.03G029620.1	-0.405035	0.142604	-2.84028	0.00450737	0.0390305	glucuronidase	GO:0016020, GO:0016798	PGSC0003DMT400063381	0	100	Heparanase-2
Soltu.DM.12G016610.3	-0.401678	0.14349	-2.79936	0.00512047	0.0425898	like SEX4	GO:0005515, GO:0006470, GO:0016311, GO:0008138	PGSC0003DMT400077364	0	100	Protein tyrosine
Soltu.DM.10G023470.1	-0.399093	0.120324	-3.31681	0.000910522	0.0115003	Acyl-CoA N-acyltransferase with RING/FYVE/PHD-type zinc finger domain	.	PGSC0003DMT400028730	0	100	PHD finger family protein
Soltu.DM.04G034780.1	-0.395848	0.129885	-3.04768	0.00230615	0.0236749	BEL1-like homeodomain	GO:0003677, GO:0006355	.	.	.	N-acylethanolamine amidohydrolase
Soltu.DM.05G013210.1	-0.393667	0.139579	-2.82039	0.00479657	0.0405951	RNA-binding CRS1 / YhbY (CRM) domain-containing protein	GO:0003723	PGSC0003DMT400070583	0	100	CRS2-associated factor 1, chloroplastic
Soltu.DM.04G034850.1	-0.393516	0.141239	-2.78617	0.00533342	0.0440301	metalloendopeptidases;zinc ion binding	GO:0007155, GO:0006508, GO:0016020, GO:0004222	PGSC0003DMT400043471	0	100	Metalloendopeptidase
Soltu.DM.06G010190.1	-0.389716	0.131857	-2.95559	0.00312068	0.0298126	ferritin	GO:0006879, GO:0008199	PGSC0003DMT400022663	0	100	Ferritin
Soltu.DM.09G002440.5	-0.38855	0.134162	-2.89612	0.00377814	0.0342314	ARF-GAP domain	GO:0005096	PGSC0003DMT400023046	0	100	Arf gtpase-activating protein
Soltu.DM.09G002440.4	-0.38739	0.13349	-2.90202	0.00370762	0.0337678	ARF-GAP domain	GO:0005096	PGSC0003DMT400023046	0	100	Arf gtpase-activating protein
Soltu.DM.06G027290.1	-0.385996	0.118474	-3.25807	0.00112172	0.0135869	Putative integral membrane protein conserved region (DUF2404)	GO:0008289	PGSC0003DMT400069613	0	100	Conserved gene of unknown function
Soltu.DM.01G035010.1	-0.384126	0.11745	-3.27056	0.00107333	0.0131301	SET domain protein	GO:0005515	.	.	.	N-acylethanolamine amidohydrolase
Soltu.DM.09G002440.2	-0.383933	0.13546	-2.8343	0.00459265	0.0395114	ARF-GAP domain	GO:0005096	PGSC0003DMT400023046	0	100	Arf gtpase-activating protein
Soltu.DM.09G002440.3	-0.382078	0.134264	-2.84571	0.0044312	0.0385469	ARF-GAP domain	GO:0005096	PGSC0003DMT400023046	0	100	Arf gtpase-activating protein
Soltu.DM.07G003060.1	-0.38133	0.137334	-2.77665	0.00549216	0.0448803	Voltage-gated chloride channel family protein	GO:0016020, GO:0055085, GO:0006821, GO:0005247	PGSC0003DMT400078919	0	100	Chloride channel clc
Soltu.DM.02G029660.1	-0.380585	0.128951	-2.95139	0.00316351	0.0301264	extra-large G-protein	GO:0003924, GO:0031683, GO:0007165, GO:0019001, GO:0007186	PGSC0003DMT400026150	0	100	GTP-binding protein alpha subunit, gna
Soltu.DM.09G002440.1	-0.380179	0.133649	-2.8446	0.00444675	0.0386442	ARF-GAP domain	GO:0005096	PGSC0003DMT400023046	0	100	Arf gtpase-activating protein
Soltu.DM.07G006370.1	-0.377819	0.130645	-2.89196	0.00382848	0.0346075	RING/FYVE/PHD-type zinc finger family protein	GO:0046872	PGSC0003DMT400041172	2.87e-80	100	Zinc ion binding protein
Soltu.DM.03G033710.2	-0.376041	0.131438	-2.86097	0.00422348	0.0371538	Histidyl-tRNA synthetase	GO:0004821, GO:0005524, GO:0005737, GO:0006427	PGSC0003DMT400014393	0	100	Histidyl-tRNA synthetase
Soltu.DM.03G030860.1	-0.375605	0.112749	-3.33132	0.000864338	0.0110467	Molecular chaperone Hsp40/DnaJ family protein	GO:0005524, GO:0051082, GO:0006457, GO:0031072, GO:0009408	.	.	.	N-acylethanolamine amidohydrolase
Soltu.DM.08G026340.1	-0.370836	0.12064	-3.0739	0.00211282	0.0220827	conserved hypothetical protein	.	PGSC0003DMT400010069	0	100	Conserved gene of unknown function
Soltu.DM.07G016420.2	-0.369974	0.100164	-3.69367	0.000221037	0.00358382	Major facilitator superfamily protein	GO:0055085, GO:0016020, GO:0022857	PGSC0003DMT400001784	0	100	Nitrate transporter NRT1.1
Soltu.DM.01G035040.4	-0.368813	0.129733	-2.84286	0.00447112	0.0387672	Tetratricopeptide repeat (TPR)-like superfamily protein	GO:0005515	PGSC0003DMT400000320	0	99.865	Eukaryotic translation initiation factor 3 subunit
Soltu.DM.12G003650.1	-0.365691	0.124888	-2.92815	0.00340982	0.031708	Zinc-binding dehydrogenase family protein	GO:0016491, GO:0055114	PGSC0003DMT400075488	0	100	Allyl alcohol dehydrogenase
Soltu.DM.03G023370.1	-0.360065	0.120414	-2.99022	0.00278775	0.0274414	Pentatricopeptide repeat (PPR) superfamily protein	.	PGSC0003DMT400074342	0	78.458	Conserved gene of unknown function
Soltu.DM.01G035040.2	-0.357283	0.125987	-2.83587	0.00457012	0.0394069	Tetratricopeptide repeat (TPR)-like superfamily protein	GO:0005515	PGSC0003DMT400000320	0	99.865	Eukaryotic translation initiation factor 3 subunit
Soltu.DM.03G014310.1	-0.356784	0.129614	-2.75266	0.00591125	0.0472864	peptide met sulfoxide reductase	GO:0008113, GO:0055114	PGSC0003DMT400054153	0	100	Peptide methionine sulfoxide reductase
Soltu.DM.11G004540.1	-0.356531	0.103425	-3.44723	0.000566372	0.00789177	kow domain-containing transcription factor	GO:0006355	.	.	.	N-acylethanolamine amidohydrolase
Soltu.DM.11G007590.1	-0.355476	0.105645	-3.36482	0.000765949	0.0100356	Nuclear pore complex protein NUP1	.	PGSC0003DMT400060416	1.4e-32	81.818	Proteophosphoglycan ppg4
Soltu.DM.03G027310.1	-0.353628	0.0973919	-3.63098	0.000282351	0.00438263	H(+)-ATPase	GO:0008553, GO:0000166, GO:0120029, GO:0016021	PGSC0003DMT400065170	0	100	Plasma membrane ATPase 1
Soltu.DM.06G003160.1	-0.346932	0.115102	-3.01412	0.00257723	0.0259363	smr (Small MutS Related) domain-containing protein	.	PGSC0003DMT400010646	0	100	ATP binding protein
Soltu.DM.01G044560.1	-0.346683	0.0909165	-3.8132	0.000137178	0.00239525	DNAJ heat shock family protein	GO:0009408, GO:0051082, GO:0031072, GO:0006457, GO:0005524	PGSC0003DMT400032760	0	100	Chaperone protein DNAj
Soltu.DM.03G027730.1	-0.346314	0.113316	-3.05618	0.0022418	0.0231845	aldehyde dehydrogenase 10A8	GO:0016491, GO:0016620, GO:0055114	PGSC0003DMT400063205	0	100	Aminoaldehyde dehydrogenase 2
Soltu.DM.01G046300.1	-0.341701	0.10233	-3.3392	0.00084019	0.0108057	magnesium transporter	.	PGSC0003DMT400066130	0	100	Magnesium transporter
Soltu.DM.01G049290.1	-0.341588	0.119326	-2.86265	0.0042011	0.0370181	DNA-binding family protein	GO:0008270, GO:0005515	PGSC0003DMT400001865	0	100	Transcription regulatory protein SWI3
Soltu.DM.11G022460.1	-0.339546	0.118398	-2.86784	0.00413286	0.0365625	ABC transporter family protein	GO:0016887, GO:0005524	PGSC0003DMT400020972	0	100	ABC transporter family protein
Soltu.DM.12G020740.1	-0.338003	0.11922	-2.83511	0.00458098	0.0394493	ARM repeat superfamily protein	.	.	.	.	N-acylethanolamine amidohydrolase
Soltu.DM.10G000130.1	-0.33558	0.118571	-2.8302	0.00465186	0.0398016	Coproporphyrinogen III oxidase	GO:0004109, GO:0055114, GO:0006779	PGSC0003DMT400029316	0	100	Coproporphyrinogen-III oxidase, chloroplastic
Soltu.DM.04G008430.1	-0.334978	0.100395	-3.33662	0.000848034	0.0108802	protein kinase family protein / WD-40 repeat family protein	GO:0004672, GO:0006468, GO:0005515, GO:0005524	PGSC0003DMT400060652	0	100	Protein kinase family protein / WD-40 repeat family protein
Soltu.DM.06G012130.1	-0.332792	0.108165	-3.0767	0.00209303	0.0219104	E3 ubiquitin ligase, putative	GO:0005680	.	.	.	N-acylethanolamine amidohydrolase
Soltu.DM.05G013660.1	-0.330951	0.120744	-2.74094	0.0061264	0.0485107	sister-chromatid cohesion protein	.	PGSC0003DMT400041085	0	100	Stromal antigen
Soltu.DM.01G045270.2	-0.33007	0.0949663	-3.47565	0.000509614	0.00720294	Protein of unknown function (DUF3506)	.	PGSC0003DMT400083768	0	100	EXECUTER1 protein, chloroplast
Soltu.DM.03G036800.1	-0.325364	0.113676	-2.8622	0.00420705	0.0370531	TRF-like	.	PGSC0003DMT400006344	0	100	TRFL6 (TRF-LIKE 6)
Soltu.DM.01G051970.1	-0.324379	0.106925	-3.0337	0.00241578	0.0245629	conserved hypothetical protein	.	PGSC0003DMT400038080	0	97.855	Pantothenate kinase
Soltu.DM.07G010570.1	-0.321967	0.0985408	-3.26734	0.00108561	0.0132511	NAD(P)-binding Rossmann-fold superfamily protein	.	PGSC0003DMT400077668	0	100	Chlorophyll b reductase
Soltu.DM.04G035210.2	-0.318854	0.107951	-2.95369	0.00313996	0.0299752	GYF domain-containing protein	GO:0005515	PGSC0003DMT400013160	0	100	GYF domain-containing protein
Soltu.DM.01G024510.1	-0.295732	0.0996497	-2.96771	0.00300026	0.0290382	Putative RNA methyltransferase domain containing protein	.	PGSC0003DMT400023240	0	100	Conserved gene of unknown function
Soltu.DM.12G000010.1	-0.280354	0.099034	-2.83088	0.00464195	0.0398016	calpain-type cysteine protease family	GO:0004198, GO:0006508	PGSC0003DMT400010928	0	100	Phytocalpain
Soltu.DM.03G017810.1	-0.277717	0.0728292	-3.81326	0.000137143	0.00239525	tripeptidyl peptidase ii	GO:0006508, GO:0004252, GO:0008240, GO:0008236	PGSC0003DMT400051447	2.95e-54	99.16	Anthocyanin 5-aromatic acyltransferase
Soltu.DM.01G046160.1	-0.272604	0.0960502	-2.83814	0.00453778	0.039222	target of rapamycin	GO:0044877, GO:0005515, GO:0016301	PGSC0003DMT400066098	0	100	PTOR
Soltu.DM.07G003160.1	-0.269944	0.0859723	-3.13989	0.00169011	0.0185566	sucrose phosphate synthase 1F	GO:0046524, GO:0016157, GO:0005985	PGSC0003DMT400071807	0	100	Sucrose-phosphate-synthase
Soltu.DM.10G001210.1	-0.26775	0.0909431	-2.94415	0.00323848	0.0305896	ENHANCED DOWNY MILDEW	.	PGSC0003DMT400037280	0	100	Conserved gene of unknown function
Soltu.DM.12G025150.1	-0.260969	0.0902646	-2.89116	0.00383825	0.0346604	casein kinase I-like	GO:0005524, GO:0004672, GO:0006468	PGSC0003DMT400001003	0	100	Casein kinase
Soltu.DM.10G001070.1	-0.253494	0.0842853	-3.00757	0.00263347	0.0263284	Transducin/WD40 repeat-like superfamily protein	GO:0005515	.	.	.	N-acylethanolamine amidohydrolase
Soltu.DM.06G003280.1	-0.251394	0.0892492	-2.81676	0.00485101	0.0409384	FTSH protease	GO:0016020, GO:0005524, GO:0004222, GO:0016021, GO:0006508, GO:0008270	PGSC0003DMT400010621	0	99.937	Cell division protein ftsH
Soltu.DM.02G025260.1	-0.215585	0.0773823	-2.78598	0.00533666	0.0440432	U1 small nuclear ribonucleoprotein-70K	GO:0030619, GO:0003676	PGSC0003DMT400038557	0	100	U1 small nuclear ribonucleoprotein 70 kDa
Soltu.DM.06G002880.1	0.219685	0.0688459	3.19097	0.00141796	0.0161971	Ribosomal protein S4 (RPS4A) family protein	GO:0003735, GO:0005840, GO:0006412, GO:0003723	PGSC0003DMT400054543	0	85.66	40S ribosomal protein S4
Soltu.DM.03G028390.1	0.235879	0.082282	2.86671	0.00414757	0.036656	P-loop containing nucleoside triphosphate hydrolases superfamily protein	GO:0005524, GO:0003676	PGSC0003DMT400063252	0	100	Dead box ATP-dependent RNA helicase
Soltu.DM.02G017690.1	0.236475	0.0797351	2.96576	0.00301938	0.0291808	DNA-directed RNA polymerase family protein	GO:0003677, GO:0003899, GO:0006351, GO:0032549	PGSC0003DMT400076427	0	100	DNA-directed RNA polymerase II subunit RPB2
Soltu.DM.06G026220.1	0.237095	0.086807	2.73129	0.00630878	0.0494685	H(+)-ATPase	GO:0120029, GO:0016021, GO:0000166, GO:0008553	PGSC0003DMT400083041	0	100	Plasma membrane H+-ATPase
Soltu.DM.02G021810.1	0.243167	0.076402	3.18274	0.0014589	0.0165934	cytosolic ribosomal protein S15	GO:0003723, GO:0006412, GO:0015935, GO:0003735, GO:0005840	PGSC0003DMT400018921	0	100	40S ribosomal protein S15
Soltu.DM.06G026860.1	0.24905	0.0748868	3.32569	0.000882	0.0112454	Ribosomal protein L18e/L15 superfamily protein	GO:0006412, GO:0015934, GO:0005840, GO:0003735	PGSC0003DMT400069410	0	100	Ribosomal protein L27a
Soltu.DM.01G043000.1	0.255921	0.0911125	2.80885	0.00497186	0.041746	ARM repeat superfamily protein	GO:0005515, GO:0008536, GO:0006886	PGSC0003DMT400061083	0	100	Importin beta-2 subunit family protein
Soltu.DM.04G030160.1	0.260878	0.0900446	2.89721	0.00376495	0.0341495	DNA-binding storekeeper protein-related transcriptional regulator	GO:0006355	PGSC0003DMT400079215	0	100	Transcription regulator
Soltu.DM.06G021330.2	0.266634	0.0935673	2.84965	0.00437668	0.0382034	Ribosomal protein L7Ae/L30e/S12e/Gadd45 family protein	GO:1990904, GO:0042254	PGSC0003DMT400083240	0	98.667	60S ribosomal protein L7A
Soltu.DM.06G005580.1	0.277928	0.0825112	3.36836	0.000756164	0.00993185	GTP binding Elongation factor Tu family protein	GO:0005525, GO:0003924, GO:0006414, GO:0003746	PGSC0003DMT400059832	0	99.777	Elongation factor 1-alpha
Soltu.DM.03G013130.1	0.28008	0.080162	3.49392	0.000475985	0.00680367	Clathrin, heavy chain	GO:0032051, GO:0006886, GO:0071439, GO:0005515, GO:0016192, GO:0030132, GO:0005198, GO:0030130	.	.	.	N-acylethanolamine amidohydrolase
Soltu.DM.07G015680.1	0.292285	0.0959662	3.04571	0.00232131	0.0237937	pescadillo-related	GO:0042254, GO:0005730	PGSC0003DMT400015674	0	100	Pescadillo
Soltu.DM.06G000220.1	0.295067	0.0950498	3.10434	0.00190703	0.0204551	Carbohydrate-binding-like fold	.	.	.	.	N-acylethanolamine amidohydrolase
Soltu.DM.09G009000.1	0.295289	0.0795194	3.71342	0.000204481	0.0033626	ubiquitin-activating enzyme	GO:0008641, GO:0006464	PGSC0003DMT400068514	0	100	Ubiquitin-activating enzyme E1
Soltu.DM.06G023990.1	0.296285	0.107584	2.754	0.00588725	0.0471371	Class II aaRS and biotin synthetases superfamily protein	GO:0006433, GO:0006418, GO:0004812, GO:0004827, GO:0005737, GO:0005524, GO:0000166	PGSC0003DMT400073336	0	100	Prolyl-tRNA synthetase
Soltu.DM.07G024960.1	0.298682	0.0960087	3.11099	0.00186461	0.0201221	ubiquitin-specific protease	GO:0016579, GO:0005515, GO:0008270, GO:0004843, GO:0006511, GO:0036459	.	.	.	N-acylethanolamine amidohydrolase
Soltu.DM.09G007440.1	0.300224	0.104207	2.88105	0.00396355	0.0354186	diaminopimelate epimerase family protein	GO:0009089, GO:0008837, GO:0005737	.	.	.	N-acylethanolamine amidohydrolase
Soltu.DM.04G000950.1	0.300363	0.104702	2.86875	0.00412094	0.0364813	Ribosomal protein S4	GO:0003723, GO:0015935, GO:0006412, GO:0019843, GO:0003735	PGSC0003DMT400007431	0	100	40S ribosomal protein S9
Soltu.DM.08G005300.1	0.302648	0.104481	2.89668	0.00377138	0.0341961	NAD-dependent malic enzyme	GO:0004470, GO:0004471, GO:0051287, GO:0055114	.	.	.	N-acylethanolamine amidohydrolase
Soltu.DM.01G040740.1	0.303838	0.0829942	3.66096	0.000251274	0.00399362	shaggy-related kinase	GO:0006468, GO:0004672, GO:0005524	PGSC0003DMT400007088	0	100	NtK-1
Soltu.DM.07G013720.1	0.309445	0.0967627	3.19798	0.00138393	0.0158903	pyruvate dehydrogenase E1 alpha	GO:0006086, GO:0016624, GO:0043231, GO:0004739	PGSC0003DMT400035288	0	100	Pyruvate dehydrogenase E1 alpha subunit
Soltu.DM.01G045560.1	0.313983	0.114477	2.74277	0.00609235	0.0482843	DNA polymerase V family	GO:0006355, GO:0005730, GO:0003677, GO:0008134	PGSC0003DMT400027698	0	100	DNA binding protein
Soltu.DM.09G022430.1	0.314772	0.113361	2.77673	0.00549084	0.0448803	BSD domain-containing protein	.	PGSC0003DMT400009813	0	100	Synapse-associated protein
Soltu.DM.01G029860.1	0.315766	0.0973087	3.24499	0.00117456	0.0140958	DYNAMIN-like 1E	GO:0005525, GO:0003924	PGSC0003DMT400004319	0	99.946	Dynamin
Soltu.DM.01G040310.1	0.320636	0.117222	2.73528	0.00623269	0.0490017	homolog of nucleolar protein NOP56	.	PGSC0003DMT400007150	0	100	Nucleolar protein nop56
Soltu.DM.09G030310.2	0.320636	0.112926	2.83934	0.00452065	0.03912	Sec23/Sec24 protein transport family protein	GO:0006888, GO:0030127, GO:0006886, GO:0090114, GO:0008270	PGSC0003DMT400080958	0	100	Protein transport protein Sec23
Soltu.DM.08G029790.1	0.32166	0.114624	2.80622	0.00501266	0.0419692	general control non-repressible	GO:0005524, GO:0016887	PGSC0003DMT400031936	0	100	ABC transporter family protein
Soltu.DM.01G051950.1	0.327978	0.112242	2.92206	0.00347724	0.0321686	Calcium-dependent protein kinase family protein	GO:0005524, GO:0004672, GO:0005509, GO:0006468	PGSC0003DMT400043322	0	87.713	Calcium-dependent protein kinase 4
Soltu.DM.10G025830.1	0.329295	0.120673	2.72881	0.00635627	0.0497818	ATPase, V0/A0 complex, subunit C/D	GO:0033179, GO:0015078, GO:1902600	PGSC0003DMT400072522	0	100	Vacuolar ATP synthase subunit ac39
Soltu.DM.09G006620.1	0.330742	0.093986	3.51905	0.000433088	0.0063059	Zinc finger C-x8-C-x5-C-x3-H type family protein	GO:0046872	PGSC0003DMT400071724	0	100	Zinc finger protein
Soltu.DM.01G050750.1	0.330868	0.100094	3.30557	0.000947825	0.0118737	rotamase CYP	GO:0006457, GO:0003755, GO:0000413	PGSC0003DMT400004125	0	100	Peptidyl-prolyl cis-trans isomerase
Soltu.DM.01G033270.1	0.333085	0.120588	2.76216	0.00574196	0.0463089	RNAhelicase-like	GO:0003676, GO:0005524	.	.	.	N-acylethanolamine amidohydrolase
Soltu.DM.03G030880.2	0.335453	0.0989266	3.39092	0.000696577	0.00927767	Signal recognition particle, SRP54 subunit protein	GO:0008312, GO:0048500, GO:0005525, GO:0006614, GO:0003924	PGSC0003DMT400001674	0	100	Signal recognition particle 54 kDa protein 1
Soltu.DM.03G036770.1	0.33556	0.12183	2.75432	0.00588135	0.047104	phospholipid:diacylglycerol acyltransferase	GO:0008374, GO:0006629	PGSC0003DMT400006347	0	100	Phosphatidylcholine: Diacylglycerol Acyltransferase
Soltu.DM.04G026340.1	0.338804	0.113373	2.98839	0.0028045	0.0275535	Regulator of chromosome condensation (RCC1) family with FYVE zinc finger domain	GO:0046872	PGSC0003DMT400002081	0	100	Ran GTPase binding protein
Soltu.DM.03G034990.1	0.339446	0.110267	3.07839	0.00208122	0.0218541	tetratricopeptide repeat (TPR)-containing protein	GO:0005515	PGSC0003DMT400006808	0	100	NMDA receptor-regulated protein
Soltu.DM.10G001550.1	0.33959	0.0950776	3.57171	0.000354653	0.00530342	tryptophan synthase beta-subunit	GO:0000162, GO:0004834, GO:0006568	PGSC0003DMT400037303	0	100	Tryptophan synthase beta subunit
Soltu.DM.06G006540.1	0.340001	0.117317	2.89814	0.00375379	0.0341181	Translation elongation factor EF1B, gamma chain	GO:0003746, GO:0006414, GO:0005515	PGSC0003DMT400040683	0	99.517	Elongation factor 1-gamma
Soltu.DM.04G029780.1	0.340231	0.118889	2.86176	0.00421301	0.0370862	general regulatory factor	.	PGSC0003DMT400016422	0	100	14-3-3 protein 7
Soltu.DM.08G002770.1	0.341485	0.105977	3.22226	0.00127185	0.0148932	ribosomal protein S6	GO:0003735, GO:0005840, GO:0006412	PGSC0003DMT400038488	0	100	Ribosomal protein S6
Soltu.DM.02G001880.1	0.341711	0.112778	3.02995	0.00244596	0.0248303	nucleolin like	GO:0003676	PGSC0003DMT400003013	0	100	Nucleolin
Soltu.DM.06G030020.1	0.34222	0.122876	2.78509	0.00535125	0.0441104	alpha-adaptin	GO:0030122, GO:0072583, GO:0030117, GO:0015031, GO:0016192, GO:0030131, GO:0035615, GO:0006886	.	.	.	N-acylethanolamine amidohydrolase
Soltu.DM.05G027320.1	0.346163	0.0883084	3.91993	8.85731e-05	0.00165191	S-adenosyl-L-methionine-dependent methyltransferases superfamily protein	GO:0008168	PGSC0003DMT400059933	0	100	ATP binding protein
Soltu.DM.09G028810.1	0.347061	0.119023	2.91591	0.00354652	0.0326929	Ribosomal protein L13 family protein	GO:0030599, GO:0042545, GO:0015934, GO:0005840, GO:0003735, GO:0006412	PGSC0003DMT400076290	0	100	60S ribosomal protein L13a
Soltu.DM.10G026010.1	0.348749	0.107322	3.24957	0.00115581	0.0139148	RNA-binding (RRM/RBD/RNP motifs) family protein	GO:0003676	PGSC0003DMT400072501	0	100	Heterogeneous nuclear ribonucleoprotein A1
Soltu.DM.04G035380.1	0.351053	0.111353	3.15263	0.00161806	0.0180103	S-adenosyl-L-methionine-dependent methyltransferases superfamily protein	GO:0008168	PGSC0003DMT400009562	0	100	ATP binding protein
Soltu.DM.09G026790.1	0.352836	0.117696	2.99786	0.00271882	0.0269226	S-adenosyl-L-methionine-dependent methyltransferases superfamily protein	GO:0008168	PGSC0003DMT400044353	0	100	S-adenosylmethionine-dependent methyltransferase
Soltu.DM.09G007410.1	0.353923	0.082736	4.27774	1.88804e-05	0.00045296	ribosomal protein L23AA	GO:0006412, GO:0005840, GO:0003735	PGSC0003DMT400061484	0	100	Ribosomal protein L25
Soltu.DM.07G020210.1	0.354152	0.0845327	4.18953	2.79531e-05	0.000631811	26S proteasome regulatory subunit S2 1A	GO:0042176, GO:0000502, GO:0030234	PGSC0003DMT400024306	0	100	26S proteasome regulatory subunit rpn1
Soltu.DM.01G009130.1	0.354761	0.0781635	4.5387	5.66032e-06	0.000160263	Ribosomal protein S4	GO:0003723, GO:0019843, GO:0006412, GO:0015935, GO:0003735	PGSC0003DMT400059349	0	90.709	40S ribosomal protein S9
Soltu.DM.04G011510.1	0.35526	0.105704	3.3609	0.000776883	0.0101588	Ribosomal RNA processing Brix domain protein	.	PGSC0003DMT400033116	0	100	Ribosome biogenesis protein brix
Soltu.DM.07G003790.1	0.355477	0.128429	2.76788	0.00564218	0.0457403	RNAse l inhibitor protein	GO:0016887, GO:0005524	PGSC0003DMT400051208	0	100	ABC transporter E family member 2
Soltu.DM.07G014610.1	0.355819	0.103335	3.44337	0.000574509	0.00797168	Phosphoglycerate mutase, 2,3-bisphosphoglycerate-independent	GO:0046872, GO:0003824, GO:0004619, GO:0030145, GO:0006007, GO:0005737	PGSC0003DMT400002454	0	100	Phosphoglycerate mutase
Soltu.DM.06G032940.1	0.35762	0.101244	3.53227	0.000412012	0.00605881	Ribosomal protein L16p/L10e family protein	GO:0006412, GO:0003735, GO:0005840	PGSC0003DMT400078129	0	100	60S ribosomal protein L10
Soltu.DM.02G013190.1	0.360627	0.121236	2.97459	0.00293385	0.0285202	P-loop containing nucleoside triphosphate hydrolases superfamily protein	GO:0005524, GO:0003676	PGSC0003DMT400054570	0	100	Dead box ATP-dependent RNA helicase
Soltu.DM.01G008370.1	0.360822	0.123258	2.92738	0.00341836	0.0317763	glycine-rich protein	.	PGSC0003DMT400019928	0	100	Conserved gene of unknown function
Soltu.DM.01G006950.1	0.361098	0.0631034	5.72232	1.05081e-08	6.21548e-07	Ribosomal protein L1p/L10e family	GO:0015934, GO:0003735, GO:0006412, GO:0003723	PGSC0003DMT400030586	0	100	Ribosomal protein L10a
Soltu.DM.12G002260.1	0.363161	0.101474	3.57887	0.000345084	0.00518955	ENTH/VHS family protein	.	PGSC0003DMT400011674	0	100	Epsin, N-terminal
Soltu.DM.07G015060.1	0.363674	0.0996365	3.65001	0.000262234	0.00413563	AMP-dependent synthetase and ligase family protein	GO:0003824	PGSC0003DMT400044861	0	100	Long-chain acyl-CoA synthetase
Soltu.DM.01G036160.1	0.363777	0.13295	2.7362	0.00621539	0.0489364	Vacuolar sorting protein 9 (VPS9) domain	.	PGSC0003DMT400070782	0	100	Vacuolar protein sorting-associated protein VPS9
Soltu.DM.02G021840.1	0.363877	0.115616	3.1473	0.00164787	0.0182427	trigalactosyldiacylglycerol2	.	PGSC0003DMT400018895	0	100	Protein TRIGALACTOSYLDIACYLGLYCEROL 2, chloroplastic
Soltu.DM.06G032930.1	0.364229	0.117634	3.09629	0.00195957	0.020867	regulatory particle triple-A ATPase	GO:0005524, GO:0016787, GO:0005737, GO:0030163	PGSC0003DMT400078301	0	100	26S protease regulatory subunit 6B homolog
Soltu.DM.06G005560.1	0.364991	0.0918586	3.9734	7.08543e-05	0.0013741	GTP binding Elongation factor Tu family protein	GO:0005525, GO:0003924	PGSC0003DMT400059832	0	99.897	Elongation factor 1-alpha
Soltu.DM.06G014670.1	0.365892	0.113166	3.23324	0.00122394	0.0144533	indole-3-butyric acid response	GO:0003824	PGSC0003DMT400041985	0	99.722	Enoyl-CoA hydratase/isomerase family protein
Soltu.DM.09G018830.1	0.367025	0.133539	2.74845	0.00598775	0.0477263	Tetratricopeptide repeat (TPR)-like superfamily protein	GO:0005515	PGSC0003DMT400019944	0	98.391	Tetratricopeptide repeat (TPR)-containing protein
Soltu.DM.07G015060.2	0.367083	0.10107	3.63196	0.000281282	0.00437115	AMP-dependent synthetase and ligase family protein	GO:0003824	PGSC0003DMT400044861	0	100	Long-chain acyl-CoA synthetase
Soltu.DM.09G002880.1	0.367641	0.0937406	3.9219	8.7855e-05	0.00164429	Ribosomal protein S11 family protein	GO:0005840, GO:0003735, GO:0006412	PGSC0003DMT400022864	0	100	Ribosomal protein S14
Soltu.DM.06G029200.1	0.368592	0.128899	2.85955	0.00424242	0.0372646	ribosomal protein S11-beta	GO:0005840, GO:0003735, GO:0006412	PGSC0003DMT400015124	0	100	40S ribosomal protein S11
Soltu.DM.06G013860.1	0.368829	0.108509	3.39906	0.000676188	0.0090698	ARM repeat superfamily protein	GO:0008536, GO:0006886	PGSC0003DMT400050414	0	100	Importin beta-1
Soltu.DM.01G009130.2	0.369273	0.0926535	3.98553	6.73292e-05	0.00131287	Ribosomal protein S4	GO:0003735, GO:0003723, GO:0019843, GO:0015935, GO:0006412	PGSC0003DMT400059349	0	90.709	40S ribosomal protein S9
Soltu.DM.02G027720.1	0.369838	0.0896543	4.12516	3.70484e-05	0.000797997	Translation protein SH3-like family protein	GO:0003723, GO:0006412, GO:0003735, GO:0005840, GO:0015934	PGSC0003DMT400055191	0	100	L24 ribosomal protein
Soltu.DM.01G041330.1	0.370836	0.135773	2.73128	0.00630883	0.0494685	Protein of unknown function (DUF300)	GO:0005515	PGSC0003DMT400046943	0	100	Conserved gene of unknown function
Soltu.DM.01G026610.1	0.371338	0.13149	2.82408	0.00474166	0.0402973	transducin family protein / WD-40 repeat family protein	GO:0005515	.	.	.	N-acylethanolamine amidohydrolase
Soltu.DM.01G028790.1	0.37172	0.112887	3.29287	0.00099171	0.0123247	UDP-GLUCOSE PYROPHOSPHORYLASE	GO:0003735, GO:0005840, GO:0006412, GO:0070569	PGSC0003DMT400079915	0	100	Utp-glucose-1-phosphate uridylyltransferase
Soltu.DM.06G028670.1	0.371747	0.0878537	4.23143	2.32214e-05	0.000539558	lysyl-tRNA synthetase	GO:0004824, GO:0004812, GO:0005524, GO:0000166, GO:0003676, GO:0006418, GO:0006430, GO:0005737	PGSC0003DMT400069178	0	100	Lysyl-tRNA synthetase
Soltu.DM.02G022020.2	0.373713	0.134098	2.78686	0.0053221	0.0439641	Surfeit locus protein	.	PGSC0003DMT400035523	0	100	Caldesmon
Soltu.DM.06G011940.1	0.374157	0.119574	3.12908	0.00175355	0.0190827	Lung seven transmembrane receptor family protein	GO:0016021	PGSC0003DMT400070940	0	100	Lung seven transmembrane receptor family protein
Soltu.DM.10G028990.1	0.374275	0.0997759	3.75116	0.000176019	0.00296056	Translation protein SH3-like family protein	GO:0006412, GO:0005840, GO:0003735	PGSC0003DMT400029796	0	100	60S ribosomal protein L21
Soltu.DM.03G026920.1	0.374562	0.128567	2.91336	0.00357565	0.0329025	Calcineurin-like metallo-phosphoesterase superfamily protein	GO:0042147, GO:0030904	PGSC0003DMT400046728	0	100	Vacuolar protein sorting
Soltu.DM.06G032880.2	0.375468	0.12186	3.08114	0.00206209	0.0217149	eukaryotic translation initiation factor 2 beta subunit	GO:0003743, GO:0006413	PGSC0003DMT400078293	0	100	Eukaryotic translation initiation factor 2 beta subunit
Soltu.DM.06G003050.2	0.376669	0.115007	3.27517	0.00105598	0.0129717	metallopeptidase M24 family protein	.	PGSC0003DMT400052939	0	100	EBP1
Soltu.DM.12G009740.1	0.376761	0.118447	3.18085	0.00146843	0.0166803	ubiquitin-specific protease	GO:0016579, GO:0036459, GO:0006511	.	.	.	N-acylethanolamine amidohydrolase
Soltu.DM.01G006400.1	0.376891	0.133526	2.82259	0.00476369	0.0403812	Ergosterol biosynthesis ERG4/ERG24 family	GO:0016020, GO:0016628, GO:0016126, GO:0055114	PGSC0003DMT400038174	0	100	Sterol delta-7 reductase DWF5
Soltu.DM.10G000650.1	0.379185	0.133066	2.84961	0.00437732	0.0382034	related to ubiquitin	GO:0005515	PGSC0003DMT400029234	0	100	NEDD8 RUB2
Soltu.DM.01G028660.1	0.381293	0.128776	2.96089	0.00306747	0.0294576	protein phosphatase 2A-3	GO:0016787	PGSC0003DMT400079934	0	100	Serine/threonine-protein phosphatase PP2A-5 catalytic subunit
Soltu.DM.02G028840.1	0.38275	0.109812	3.48551	0.000491192	0.00699094	phenylalanyl-tRNA synthetase, putative / phenylalanine--tRNA ligase, putative	GO:0043039, GO:0006432, GO:0005737, GO:0004826, GO:0000049, GO:0004812, GO:0000166, GO:0005524	PGSC0003DMT400010292	0	100	Phenylalanyl-tRNA synthetase alpha chain
Soltu.DM.06G032880.1	0.38281	0.123796	3.09227	0.00198631	0.0210756	eukaryotic translation initiation factor 2 beta subunit	GO:0006413, GO:0003743	PGSC0003DMT400078293	0	100	Eukaryotic translation initiation factor 2 beta subunit
Soltu.DM.10G023870.2	0.383206	0.136255	2.81242	0.00491704	0.0413906	Ribosomal protein S12/S23 family protein	GO:0006412, GO:0015935, GO:0003735, GO:0005840	PGSC0003DMT400027147	0	100	40S ribosomal protein S23
Soltu.DM.12G005810.1	0.384651	0.08187	4.69831	2.62321e-06	8.28384e-05	poly(A) binding protein	GO:0003676, GO:0003723	PGSC0003DMT400039842	0	100	Polyadenylate-binding protein
Soltu.DM.01G043750.1	0.384795	0.0985298	3.90537	9.40815e-05	0.00173515	ribosomal protein	GO:0003735, GO:0005840, GO:0006412	PGSC0003DMT400076546	0	100	Ribosomal protein L3
Soltu.DM.12G025770.1	0.385223	0.122263	3.15078	0.00162834	0.0180944	serine acetyltransferase 1;1	GO:0005737, GO:0009001, GO:0006535, GO:0016740	PGSC0003DMT400000764	0	100	Serine acetyltransferase 7
Soltu.DM.03G029990.1	0.385297	0.1337	2.8818	0.00395414	0.035417	Protein of unknown function (DUF962)	.	PGSC0003DMT400050263	0	100	YGL010w
Soltu.DM.02G022020.1	0.385329	0.135993	2.83344	0.00460495	0.0395659	Surfeit locus protein	.	PGSC0003DMT400035523	0	100	Caldesmon
Soltu.DM.03G022210.1	0.385381	0.121922	3.16088	0.00157295	0.0176248	ARM repeat superfamily protein	GO:0008536, GO:0006886	PGSC0003DMT400047662	0	100	Importin beta-1
Soltu.DM.06G034170.1	0.385393	0.0924393	4.16915	3.05744e-05	0.000678358	Ribosomal protein L14p/L23e family protein	GO:0006412, GO:0005840, GO:0003735	PGSC0003DMT400051919	0	100	60S ribosomal protein L23
Soltu.DM.01G042840.1	0.385831	0.128514	3.00225	0.00267992	0.0266267	transmembrane nine	GO:0016021	PGSC0003DMT400011519	0	100	Endomembrane protein emp70
Soltu.DM.08G018700.1	0.38645	0.128684	3.0031	0.00267248	0.026587	ribosomal protein S6	GO:0006412, GO:0005840, GO:0003735	PGSC0003DMT400038488	0	89.867	Ribosomal protein S6
Soltu.DM.12G025750.1	0.38648	0.135663	2.84881	0.00438824	0.0382548	arginine methyltransferase	GO:0016274, GO:0018216	PGSC0003DMT400000915	0	100	Protein arginine n-methyltransferase 1
Soltu.DM.01G019370.1	0.388356	0.103115	3.76623	0.000165733	0.00280353	conserved hypothetical protein	.	PGSC0003DMT400003038	0	100	Conserved gene of unknown function
Soltu.DM.01G049690.1	0.388665	0.134983	2.87935	0.00398492	0.0355182	Sec14p-like phosphatidylinositol transfer family protein	.	PGSC0003DMT400001942	0	100	Phosphatidylinositol transporter
Soltu.DM.01G032100.1	0.388861	0.138625	2.80513	0.00502969	0.0420852	SEC7-like guanine nucleotide exchange family protein	GO:0005086, GO:0032012	PGSC0003DMT400033251	0	100	Cytohesin 1, 2, 3
Soltu.DM.07G009030.1	0.389232	0.134345	2.89725	0.00376451	0.0341495	Regulator of Vps4 activity in the MVB pathway protein	GO:0015031	PGSC0003DMT400022180	0	100	Conserved gene of unknown function
Soltu.DM.03G011750.2	0.389761	0.121887	3.19773	0.00138515	0.0158975	actin	.	PGSC0003DMT400047481	0	100	Actin
Soltu.DM.06G011130.1	0.39029	0.0776682	5.0251	5.03179e-07	1.90634e-05	Ribosomal protein L7Ae/L30e/S12e/Gadd45 family protein	GO:1990904, GO:0042254	PGSC0003DMT400008912	0	100	60S ribosomal protein L7A
Soltu.DM.06G019930.1	0.390494	0.104413	3.7399	0.000184094	0.00306723	TCP-1/cpn60 chaperonin family protein	GO:0006457, GO:0051082, GO:0005524	PGSC0003DMT400067201	0	100	Chaperonin containing t-complex protein 1, eta subunit, tcph
Soltu.DM.07G023320.1	0.390708	0.121927	3.20444	0.00135324	0.0155919	Protein of unknown function DUF92, transmembrane	GO:0016021	PGSC0003DMT400018273	0	100	Integral membrane family protein
Soltu.DM.07G003510.1	0.390924	0.138079	2.83116	0.00463798	0.0397854	Transducin family protein / WD-40 repeat family protein	GO:0005515	.	.	.	N-acylethanolamine amidohydrolase
Soltu.DM.01G049940.1	0.391184	0.103612	3.77549	0.000159696	0.00272571	vacuolar proton ATPase A3	GO:0033179, GO:0015078, GO:1902600, GO:0000220	.	.	.	N-acylethanolamine amidohydrolase
Soltu.DM.03G011750.1	0.392982	0.118194	3.32488	0.000884565	0.0112727	actin	.	PGSC0003DMT400047481	0	100	Actin
Soltu.DM.01G031710.1	0.393243	0.139625	2.81643	0.00485602	0.0409677	methionine aminopeptidase 1A	GO:0004177, GO:0006508, GO:0008235	PGSC0003DMT400066905	0	100	Methionine aminopeptidase
Soltu.DM.04G016110.1	0.393528	0.141717	2.77687	0.00548855	0.0448784	centrin2	GO:0005509	.	.	.	N-acylethanolamine amidohydrolase
Soltu.DM.06G002460.1	0.393617	0.140069	2.81017	0.00495153	0.0416016	peroxin	.	PGSC0003DMT400053220	0	99.345	Peroxisome biogenesis factor 13
Soltu.DM.04G035110.1	0.393766	0.130815	3.01009	0.00261169	0.0262038	Proteasome component (PCI) domain protein	.	PGSC0003DMT400013225	0	100	Cop9 complex subunit
Soltu.DM.01G014670.1	0.396199	0.0993233	3.98898	6.63584e-05	0.00129967	ARM repeat superfamily protein	GO:0005515, GO:0008536, GO:0006886	PGSC0003DMT400041005	0	100	EMB2734
Soltu.DM.01G039070.1	0.397152	0.118246	3.35869	0.000783125	0.0102102	acyl-CoA binding protein	GO:0000062, GO:0005515	PGSC0003DMT400063503	0	100	Acyl-CoA binding protein
Soltu.DM.06G001910.2	0.397786	0.132308	3.00653	0.0026425	0.0264031	Ribosomal protein L14	GO:0006412, GO:0003735, GO:0005840	PGSC0003DMT400038120	0	100	Glycoprotein
Soltu.DM.04G030730.1	0.398433	0.137584	2.89593	0.00378043	0.0342314	Phosphoglucose isomerase domain containing protein	GO:0006094, GO:0006096, GO:0004347	PGSC0003DMT400033620	0	100	Glucose-6-phosphate isomerase
Soltu.DM.07G003430.1	0.39973	0.121109	3.30058	0.000964849	0.0120699	RabGAP/TBC domain-containing protein	.	PGSC0003DMT400003823	0	99.657	RAB GTPase activator
Soltu.DM.10G030140.1	0.400301	0.136	2.94338	0.00324648	0.0305896	Nascent polypeptide-associated complex (NAC), alpha subunit family protein	.	PGSC0003DMT400018552	0	100	Alpha chain of nascent polypeptide associated complex
Soltu.DM.04G036560.1	0.400958	0.139983	2.86434	0.00417883	0.0368586	Plant neutral invertase family protein	GO:0033926, GO:0003824	PGSC0003DMT400025736	0	100	Beta-fructofuranosidase
Soltu.DM.10G003950.1	0.401193	0.0980311	4.09251	4.26735e-05	0.000896616	prohibitin	GO:0016020	PGSC0003DMT400056251	0	100	PHB2
Soltu.DM.12G009620.2	0.402709	0.141495	2.8461	0.00442586	0.038515	DEA(D/H)-box RNA helicase family protein	GO:0003676, GO:0005524	PGSC0003DMT400083878	0	100	Ethylene-responsive RNA helicase
Soltu.DM.01G039630.1	0.404719	0.101028	4.00602	6.17512e-05	0.00122205	ribosomal protein L18	.	PGSC0003DMT400063593	0	100	60S ribosomal protein L18
Soltu.DM.09G014700.1	0.404752	0.108941	3.71532	0.000202947	0.00334638	ribosomal protein L5 B	GO:0003735, GO:0005840, GO:0008097, GO:0006412	PGSC0003DMT400052323	0	100	Ribosomal protein L5
Soltu.DM.04G001480.1	0.407517	0.133744	3.04699	0.00231148	0.0237203	Disease resistance protein (CC-NBS-LRR class) family	GO:0043531	PGSC0003DMT400019329	0	99.727	NRC1
Soltu.DM.07G016180.1	0.410885	0.135612	3.02985	0.00244675	0.0248303	Ubiquitin fusion degradation UFD1 family protein	GO:0006511	PGSC0003DMT400015719	0	100	Ubiquitin fusion degradaton protein
Soltu.DM.09G017230.1	0.410982	0.121914	3.37108	0.000748728	0.00985367	Nuclear transport factor 2 (NTF2) family protein with RNA binding (RRM-RBD-RNP motifs) domain	GO:0003676	PGSC0003DMT400071822	0	100	RNA binding protein
Soltu.DM.08G009930.2	0.411222	0.144894	2.8381	0.00453834	0.039222	conserved hypothetical protein	.	PGSC0003DMT400040360	0	100	Conserved gene of unknown function
Soltu.DM.03G013620.1	0.411377	0.138937	2.96088	0.00306757	0.0294576	conserved hypothetical protein	.	PGSC0003DMT400013467	0	100	Conserved gene of unknown function
Soltu.DM.07G023710.1	0.413099	0.150331	2.74792	0.00599744	0.0477458	ubiquitin-conjugating enzyme	.	PGSC0003DMT400032251	0	100	Ubiquitin-conjugating enzyme E2 36
Soltu.DM.10G026180.1	0.413231	0.143122	2.88727	0.00388601	0.0349728	Leucine-rich repeat (LRR) family protein	GO:0005515	PGSC0003DMT400072238	0	100	LRR protein
Soltu.DM.01G031390.1	0.413438	0.0931706	4.43743	9.10382e-06	0.000243729	T-complex protein 1 alpha subunit	GO:0006457, GO:0051082, GO:0005524	PGSC0003DMT400066954	0	100	T-complex protein 1 subunit alpha
Soltu.DM.02G030750.1	0.413523	0.109964	3.76053	0.000169556	0.00286091	Proteasome component (PCI) domain protein	GO:0005852, GO:0003743, GO:0005737	PGSC0003DMT400003458	0	100	Cop9 complex subunit 7a
Soltu.DM.01G041610.1	0.414519	0.0763855	5.42667	5.74164e-08	2.81861e-06	Class II aaRS and biotin synthetases superfamily protein	GO:0003824, GO:0006427, GO:0005524, GO:0004821	PGSC0003DMT400047012	0	100	Histidyl-tRNA synthetase
Soltu.DM.10G030290.1	0.415191	0.128145	3.24002	0.00119523	0.0142399	calmodulin	GO:0005509	PGSC0003DMT400018569	0	100	Calmodulin
Soltu.DM.03G007150.2	0.415902	0.130209	3.19411	0.00140261	0.0160632	Pyridoxal phosphate (PLP)-dependent transferases superfamily protein	GO:0019346, GO:0030170, GO:0003824	PGSC0003DMT400021841	0	100	Cystathionine gamma-synthase isoform 2
Soltu.DM.03G037610.1	0.418256	0.104386	4.00683	6.15404e-05	0.00121878	D-3-phosphoglycerate dehydrogenase	GO:0006564, GO:0051287, GO:0004617, GO:0003676, GO:0016616, GO:0055114	PGSC0003DMT400023675	0	99.894	D-3-phosphoglycerate dehydrogenase, chloroplastic
Soltu.DM.07G024190.1	0.418668	0.141274	2.96351	0.00304157	0.0293205	haloacid dehalogenase-like hydrolase family protein	GO:0043874, GO:0000287, GO:0005737, GO:0016787, GO:0046872, GO:0019509	PGSC0003DMT400032317	0	100	Enolase-phosphatase E1
Soltu.DM.10G026680.1	0.419068	0.107908	3.88357	0.000102935	0.001875	Class II aminoacyl-tRNA and biotin synthetases superfamily protein	GO:0004816, GO:0006421, GO:0006418, GO:0003676, GO:0004812, GO:0000166, GO:0005524	PGSC0003DMT400060831	0	100	EMB2755
Soltu.DM.03G024020.1	0.419471	0.106476	3.93958	8.16246e-05	0.00155397	40s ribosomal protein SA	GO:0003735, GO:0005840, GO:0006412, GO:0015935	PGSC0003DMT400039497	0	100	P40
Soltu.DM.04G010760.1	0.420581	0.126023	3.33734	0.000845857	0.0108575	Insulinase (Peptidase family M16) family protein	GO:0004222, GO:0046872, GO:0003824, GO:0006508	PGSC0003DMT400070070	0	100	Insulin degrading enzyme
Soltu.DM.06G011120.1	0.421351	0.125962	3.34506	0.000822648	0.0106212	Melibiase family protein	GO:0004553, GO:0003824, GO:0005975	PGSC0003DMT400008908	0	100	Glycosyl hydrolase family
Soltu.DM.03G023300.1	0.42138	0.149051	2.82709	0.00469728	0.040074	phosphatase-related	GO:0005515	PGSC0003DMT400053839	0	100	SGT1
Soltu.DM.01G003080.1	0.421457	0.154516	2.7276	0.00637962	0.0499204	Ribosomal RNA processing Brix domain protein	.	PGSC0003DMT400042227	0	100	U3 small nucleolar ribonucleoprotein protein imp4
Soltu.DM.01G035190.1	0.42149	0.118669	3.5518	0.000382605	0.00568937	cellular apoptosis susceptibility protein, putative / importin-alpha re-exporter, putative	GO:0005515, GO:0008536, GO:0006886	PGSC0003DMT400000342	0	100	Importin-alpha re-exporter
Soltu.DM.01G051980.1	0.421539	0.153373	2.74846	0.00598756	0.0477263	Peptidase M20/M25/M40 family protein	GO:0004046, GO:0006520, GO:0016787, GO:0005737	.	.	.	N-acylethanolamine amidohydrolase
Soltu.DM.12G009770.1	0.421768	0.12688	3.32414	0.000886911	0.0112755	Ribosomal L28e protein family	.	PGSC0003DMT400016607	0	100	Ribosomal protein L28
Soltu.DM.04G017950.1	0.422104	0.145464	2.90178	0.00371049	0.0337824	ABC transporter family protein	GO:0005524, GO:0016887	.	.	.	N-acylethanolamine amidohydrolase
Soltu.DM.01G032370.1	0.422405	0.134632	3.13748	0.00170406	0.0186403	26S proteasome, regulatory subunit Rpn7;Proteasome component (PCI) domain	.	PGSC0003DMT400071374	0	100	Cop11 protein
Soltu.DM.05G019950.1	0.42273	0.133614	3.16381	0.00155717	0.0174717	Auxin-responsive GH3 family protein	.	PGSC0003DMT400084210	0	100	Jasmonic acid-amino acid-conjugating enzyme
Soltu.DM.01G044330.1	0.422807	0.0976092	4.33163	1.48008e-05	0.000366679	Endoplasmic reticulum vesicle transporter protein	.	PGSC0003DMT400032717	0	100	Endoplasmic reticulum-Golgi intermediate compartment protein
Soltu.DM.01G030520.1	0.422971	0.123054	3.43727	0.000587604	0.00811101	Nucleoside diphosphate kinase family protein	GO:0006228, GO:0006165, GO:0004550, GO:0006183, GO:0006241	PGSC0003DMT400080042	0	100	Nucleoside diphosphate kinase
Soltu.DM.12G003960.1	0.424102	0.139277	3.04502	0.00232664	0.0238298	Zinc finger protein	GO:0008270, GO:0003676	PGSC0003DMT400075524	0	100	C2H2L domain class transcription factor
Soltu.DM.08G001000.2	0.424116	0.143903	2.94723	0.0032063	0.0304342	Hyaluronan / mRNA binding family	.	PGSC0003DMT400052781	0	94.46	Nuclear RNA binding protein
Soltu.DM.05G016210.1	0.42476	0.116266	3.65334	0.000258848	0.00409431	chaperone binding;ATPase activators	GO:0001671, GO:0051087	.	.	.	N-acylethanolamine amidohydrolase
Soltu.DM.10G005180.1	0.425044	0.134963	3.14933	0.00163646	0.0181542	secretory carrier	GO:0016021, GO:0015031	PGSC0003DMT400028073	0	100	Secretory carrier membrane protein
Soltu.DM.05G006380.1	0.425592	0.121017	3.5168	0.000436779	0.00634572	conserved hypothetical protein	.	PGSC0003DMT400045422	7.45e-158	100	Conserved gene of unknown function
Soltu.DM.06G027060.1	0.425885	0.0918607	4.6362	3.54869e-06	0.00010722	NAD(P)-binding Rossmann-fold superfamily protein	GO:0016491, GO:0055114, GO:0004316, GO:0006633, GO:0051287	PGSC0003DMT400069374	0	100	3-oxoacyl-(Acyl-carrier protein) reductase
Soltu.DM.03G007150.1	0.426154	0.125767	3.38844	0.000702919	0.00935277	Pyridoxal phosphate (PLP)-dependent transferases superfamily protein	GO:0019346, GO:0003824, GO:0030170	PGSC0003DMT400021841	0	100	Cystathionine gamma-synthase isoform 2
Soltu.DM.06G005620.1	0.427641	0.111263	3.84353	0.000121276	0.0021631	GTP binding Elongation factor Tu family protein	GO:0006414, GO:0003746, GO:0005525, GO:0003924	PGSC0003DMT400053553	0	98.218	Elongation factor 1-alpha
Soltu.DM.08G027000.1	0.427929	0.131463	3.25513	0.0011334	0.0137072	HOPW1-1-interacting	GO:0030170, GO:0003824, GO:0006525, GO:0008483	PGSC0003DMT400058543	0	100	Acetylornithine aminotransferase, mitochondrial
Soltu.DM.08G001000.1	0.428058	0.143051	2.99235	0.0027684	0.0272914	Hyaluronan / mRNA binding family	.	PGSC0003DMT400052781	0	94.46	Nuclear RNA binding protein
Soltu.DM.07G009640.1	0.428316	0.08589	4.98679	6.13899e-07	2.28027e-05	Coatomer, alpha subunit	GO:0006886, GO:0030117, GO:0030126, GO:0005515, GO:0016192, GO:0005198	PGSC0003DMT400009636	0	88.327	Coatomer alpha subunit
Soltu.DM.10G001950.1	0.429152	0.136813	3.13678	0.00170812	0.0186684	Ribosomal protein L2 family	GO:0006412, GO:0005840, GO:0003735	PGSC0003DMT400064385	0	100	60S ribosomal protein L8
Soltu.DM.06G002700.1	0.429705	0.0999086	4.30098	1.70048e-05	0.000413565	Ribosomal protein L16p/L10e family protein	GO:0003735, GO:0005840, GO:0006412	PGSC0003DMT400006183	0	99.638	60S ribosomal protein L10
Soltu.DM.09G028130.2	0.430665	0.147345	2.92284	0.00346859	0.0321495	GATA transcription factor	GO:0043565, GO:0008270, GO:0006355	PGSC0003DMT400030274	0	100	AG-motif binding protein-2
Soltu.DM.02G025220.1	0.430832	0.11067	3.89295	9.90309e-05	0.00181634	Cytochrome P450 superfamily protein	GO:0016705, GO:0020037, GO:0055114, GO:0005506, GO:0004497	PGSC0003DMT400038580	0	100	Cytochrome P450
Soltu.DM.10G029550.1	0.431008	0.141417	3.04777	0.00230544	0.0236749	H/ACA ribonucleoprotein complex, subunit Gar1/Naf1 protein	GO:0001522, GO:0042254	PGSC0003DMT400021579	0	100	H/ACA ribonucleoprotein complex subunit
Soltu.DM.02G008580.1	0.431118	0.119316	3.61324	0.000302389	0.00465018	ATP binding;leucine-tRNA ligases;aminoacyl-tRNA ligases;nucleotide binding;ATP binding;aminoacyl-tRNA ligases	GO:0004812, GO:0004823, GO:0002161, GO:0005524, GO:0000166, GO:0006418, GO:0006429	PGSC0003DMT400034106	0	100	Leucyl-tRNA synthetase
Soltu.DM.04G000900.1	0.434086	0.154643	2.80703	0.0050001	0.0419037	Mitochondrial substrate carrier family protein	.	PGSC0003DMT400007428	0	100	Peroxisomal membrane protein pmp34
Soltu.DM.03G020720.1	0.434421	0.139912	3.10496	0.00190303	0.0204287	RNA-binding (RRM/RBD/RNP motifs) family protein	GO:0003676	PGSC0003DMT400008196	0	100	Nucleic acid binding protein
Soltu.DM.02G033390.1	0.435735	0.121648	3.58195	0.000341042	0.00514041	Sucrase/ferredoxin-like family protein	.	PGSC0003DMT400032818	0	100	Clostridium pasteurianum ferredoxin homolog
Soltu.DM.03G026190.1	0.436407	0.134499	3.24469	0.00117578	0.0141041	WD-40 repeat family protein / notchless protein, putative	GO:0005515	PGSC0003DMT400046634	0	100	Notchless
Soltu.DM.06G028670.3	0.436498	0.126835	3.44145	0.000578606	0.00801179	lysyl-tRNA synthetase	GO:0006430, GO:0005737, GO:0000166, GO:0005524, GO:0004824, GO:0004812, GO:0006418, GO:0003676	PGSC0003DMT400069178	0	100	Lysyl-tRNA synthetase
Soltu.DM.01G024760.1	0.436998	0.157874	2.76802	0.00563985	0.0457403	secretion-associated RAS super family	GO:0005525, GO:0006886	PGSC0003DMT400023327	0	100	NtSar1 protein
Soltu.DM.06G032380.1	0.438082	0.106287	4.12168	3.76125e-05	0.000808836	metallopeptidase M24 family protein	.	PGSC0003DMT400078068	0	100	EBP1
Soltu.DM.09G021280.1	0.438519	0.0837358	5.23694	1.6326e-07	7.20244e-06	Ribosomal protein L14	GO:0005840, GO:0003735, GO:0006412	PGSC0003DMT400026640	0	100	Glycoprotein
Soltu.DM.01G031560.1	0.440031	0.155265	2.83407	0.00459592	0.0395139	vesicle associated protein	GO:0005789	PGSC0003DMT400066923	0	100	VAP27
Soltu.DM.06G032380.2	0.440398	0.106866	4.12103	3.77189e-05	0.000810468	metallopeptidase M24 family protein	.	PGSC0003DMT400078068	0	100	EBP1
Soltu.DM.07G016000.1	0.440847	0.14775	2.98373	0.00284757	0.0279165	Transducin/WD40 repeat-like superfamily protein	GO:0005515	PGSC0003DMT400015755	0	100	Prolactin regulatory element-binding protein
Soltu.DM.02G020820.1	0.441138	0.161193	2.73671	0.00620573	0.0488766	Ribosomal protein L18e/L15 superfamily protein	GO:0006412, GO:0015934, GO:0003735	PGSC0003DMT400043119	0	100	60S ribosomal protein L10, mitochondrial
Soltu.DM.05G022540.1	0.441366	0.123225	3.58178	0.000341262	0.00514081	Clathrin, heavy chain	GO:0030130, GO:0005198, GO:0030132, GO:0006886, GO:0032051, GO:0016192, GO:0005515, GO:0071439	.	.	.	N-acylethanolamine amidohydrolase
Soltu.DM.11G010360.1	0.441778	0.117148	3.77109	0.000162533	0.00276525	FORMS APLOID AND BINUCLEATE CELLS 1A	GO:0005524, GO:0046488, GO:0016307	PGSC0003DMT400067203	0	82.035	Phosphatidylinositol-4-phosphate 5-kinase
Soltu.DM.07G020680.1	0.441902	0.101379	4.35893	1.30699e-05	0.000331213	general regulatory factor	.	PGSC0003DMT400052619	0	100	14-3-3 protein 9
Soltu.DM.10G027660.1	0.443401	0.143512	3.08964	0.00200401	0.0212296	cystathionine beta-lyase	GO:0019346, GO:0030170, GO:0004121, GO:0003824, GO:0071266	PGSC0003DMT400076713	0	100	Cystathionine beta-lyase
Soltu.DM.05G019810.1	0.443403	0.135629	3.26923	0.00107839	0.0131799	Nucleic acid-binding, OB-fold-like protein	GO:0006413, GO:0003743, GO:0003723	PGSC0003DMT400084202	0	100	Eif-1a
Soltu.DM.08G006750.1	0.444117	0.145072	3.06136	0.00220333	0.0228489	20S proteasome alpha subunit E2	GO:0019773, GO:0005839, GO:0051603, GO:0006511, GO:0043161	PGSC0003DMT400024982	0	100	Proteasome subunit alpha type-5
Soltu.DM.07G021050.1	0.445025	0.126757	3.51085	0.000446676	0.00647534	ribosomal protein large subunit 16A	GO:0006412, GO:0003735, GO:0005840	PGSC0003DMT400052643	0	100	Ribosomal protein L11
Soltu.DM.01G003890.1	0.445961	0.113644	3.9242	8.70178e-05	0.00163554	tRNA synthetase beta subunit family protein	GO:0000287, GO:0000166, GO:0005524, GO:0004826, GO:0005737, GO:0006432, GO:0003723	.	.	.	N-acylethanolamine amidohydrolase
Soltu.DM.10G024520.1	0.44605	0.148884	2.99595	0.00273593	0.0270517	Ankyrin repeat family protein	GO:0005515	PGSC0003DMT400072677	0	100	Ankyrin repeat-containing protein
Soltu.DM.07G006040.1	0.446228	0.144741	3.08294	0.00204963	0.0216476	Glutathione S-transferase, C-terminal-like;Translation elongation factor EF1B/ribosomal protein S6	GO:0005853, GO:0003746, GO:0006414	PGSC0003DMT400025323	0	100	Ripening regulated protein DDTFR10
Soltu.DM.01G016000.1	0.44659	0.149554	2.98615	0.00282518	0.0277175	conserved hypothetical protein	.	PGSC0003DMT400054327	0	99.533	Conserved gene of unknown function
Soltu.DM.04G024090.1	0.447056	0.138094	3.23732	0.00120657	0.0143246	26S proteasome regulatory subunit, putative (RPN5)	.	PGSC0003DMT400050738	0	100	26S proteasome subunit RPN5b
Soltu.DM.04G024090.2	0.447483	0.138672	3.22693	0.00125126	0.0147418	26S proteasome regulatory subunit, putative (RPN5)	.	PGSC0003DMT400050738	0	100	26S proteasome subunit RPN5b
Soltu.DM.11G000190.1	0.448631	0.0974346	4.60443	4.13598e-06	0.000122048	oligopeptide transporter	GO:0055085	PGSC0003DMT400034602	0	100	Oligopeptide transporter OPT family
Soltu.DM.06G000650.1	0.44885	0.159251	2.81851	0.00482474	0.040782	GTP binding Elongation factor Tu family protein	GO:0005525, GO:0003924, GO:0003746, GO:0006414	PGSC0003DMT400037910	0	100	Elongation factor Tu
Soltu.DM.02G012420.1	0.448952	0.15186	2.95635	0.00311301	0.02975	senescence-associated gene	GO:0006629	PGSC0003DMT400054651	0	100	Conserved gene of unknown function
Soltu.DM.10G017700.1	0.449864	0.123756	3.63509	0.000277888	0.00433616	ATPase, V1 complex, subunit B protein	GO:0005524, GO:1902600, GO:0046034, GO:0033180	PGSC0003DMT400068704	0	100	ATP synthase subunit beta vacuolar
Soltu.DM.03G003350.2	0.452709	0.104301	4.34042	1.42208e-05	0.000355292	ubiquitin family protein	GO:0005515	PGSC0003DMT400003987	0	83.688	Plant ubiquilin
Soltu.DM.03G006430.1	0.452962	0.110829	4.08705	4.369e-05	0.000915078	conserved hypothetical protein	GO:0016021	PGSC0003DMT400048302	0	100	Conserved gene of unknown function
Soltu.DM.09G020530.1	0.454695	0.120388	3.77693	0.000158776	0.00271176	NADH-ubiquinone oxidoreductase 24 kDa subunit, putative	.	PGSC0003DMT400049678	0	100	NADH-ubiquinone oxidoreductase 24 kDa subunit, mitochondrial
Soltu.DM.10G024790.2	0.455305	0.164872	2.76156	0.00575267	0.0463419	Ribosomal RNA processing Brix domain protein	.	PGSC0003DMT400072407	0	100	Brix domain containing protein
Soltu.DM.11G003930.1	0.455542	0.165012	2.76065	0.00576858	0.0463967	Ribosomal protein S5 family protein	GO:0003723, GO:0006412, GO:0005840, GO:0003735	PGSC0003DMT400041871	0	100	30S ribosomal protein S5
Soltu.DM.01G009110.1	0.456108	0.15176	3.00545	0.00265185	0.0264766	Ribosomal protein S4	GO:0006412, GO:0015935, GO:0019843, GO:0003723, GO:0003735	PGSC0003DMT400059349	0	90.372	40S ribosomal protein S9
Soltu.DM.01G049780.1	0.45787	0.114083	4.0135	5.98243e-05	0.0011955	AAA-type ATPase family protein	GO:0030163, GO:0005524, GO:0005737, GO:0016787	PGSC0003DMT400079514	0	100	26S proteasome AAA-ATPase subunit RPT4a
Soltu.DM.07G027910.1	0.45819	0.166852	2.74609	0.00603105	0.0479217	RNA-binding KH domain-containing protein	GO:0003723, GO:0003676	PGSC0003DMT400057307	0	100	Nucleic acid binding protein
Soltu.DM.08G018810.2	0.45831	0.107622	4.25852	2.05781e-05	0.000488395	myosin heavy chain-related	.	PGSC0003DMT400076024	0	100	Conserved gene of unknown function
Soltu.DM.04G021230.1	0.458961	0.158737	2.89133	0.00383614	0.0346532	cyclin-dependent kinase C;1	GO:0005524, GO:0006468, GO:0004672	PGSC0003DMT400004748	0	100	Cyclin dependent kinase C
Soltu.DM.11G003930.2	0.458965	0.167105	2.74657	0.00602226	0.0478717	Ribosomal protein S5 family protein	GO:0003735, GO:0005840, GO:0006412, GO:0003723	PGSC0003DMT400041871	0	100	30S ribosomal protein S5
Soltu.DM.09G004520.1	0.459311	0.114227	4.02103	5.79445e-05	0.00116406	Ribosomal protein L24e family protein	.	PGSC0003DMT400007062	0	100	Ribosomal protein L24
Soltu.DM.01G030810.1	0.459886	0.151367	3.03821	0.00237992	0.0242726	RAS	GO:0005525, GO:0003924	PGSC0003DMT400034028	0	86.765	GTP-binding protein
Soltu.DM.03G013270.2	0.460287	0.162164	2.8384	0.00453405	0.0392104	Eukaryotic translation initiation factor 2 subunit	GO:0003743, GO:0003723, GO:0003676	PGSC0003DMT400071268	0	100	Eukaryotic translation initiation factor
Soltu.DM.01G023730.1	0.461043	0.150411	3.06523	0.00217506	0.0225998	Bax inhibitor-1 family protein	.	PGSC0003DMT400033268	0	100	BI1
Soltu.DM.08G029030.1	0.462038	0.166762	2.77065	0.00559445	0.0454922	homolog of yeast oxidase assembly 1 (OXA1)	GO:0016021, GO:0032977	.	.	.	N-acylethanolamine amidohydrolase
Soltu.DM.01G046170.1	0.462048	0.160356	2.88138	0.00395934	0.035417	Pyruvate kinase family protein	GO:0004743, GO:0000287, GO:0003824, GO:0030955, GO:0006096	PGSC0003DMT400066112	0	100	Pyruvate kinase
Soltu.DM.05G001990.1	0.463058	0.162255	2.8539	0.00431865	0.0377658	LAG1 longevity assurance homolog	GO:0016021	PGSC0003DMT400064667	0	100	ASC1
Soltu.DM.08G018810.1	0.463158	0.10827	4.27781	1.88741e-05	0.00045296	myosin heavy chain-related	.	PGSC0003DMT400076024	0	100	Conserved gene of unknown function
Soltu.DM.03G034530.1	0.463982	0.136787	3.39201	0.00069382	0.00924592	nucleotide transporter	GO:0006862, GO:0016021, GO:0005471	PGSC0003DMT400014304	0	100	Plastidic ATP/ADP-transporter
Soltu.DM.01G042720.1	0.464646	0.126045	3.68634	0.000227505	0.00367299	Ribosomal protein L7Ae/L30e/S12e/Gadd45 family protein	GO:0003735, GO:0005840, GO:0006412	PGSC0003DMT400064166	0	100	40S ribosomal protein S12
Soltu.DM.02G021520.1	0.465126	0.124594	3.73314	0.000189106	0.00313893	20S proteasome alpha subunit C1	GO:0006511, GO:0019773, GO:0005839, GO:0051603	PGSC0003DMT400018852	0	100	Proteasome subunit alpha type
Soltu.DM.01G002950.1	0.465414	0.167852	2.77277	0.00555816	0.0452525	Coatomer, beta subunit	GO:0005198, GO:0005737, GO:0016192, GO:0030117, GO:0030126, GO:0006886	PGSC0003DMT400054939	0	100	Coatomer subunit beta-1
Soltu.DM.01G044120.1	0.465592	0.128605	3.62031	0.000294247	0.00454074	phosphatidylserine decarboxylase	GO:0005509, GO:0008654, GO:0004609	.	.	.	N-acylethanolamine amidohydrolase
Soltu.DM.01G000990.1	0.465832	0.0927228	5.02392	5.06267e-07	1.9153e-05	Mitochondrial substrate carrier family protein	GO:0055085, GO:0005347	PGSC0003DMT400081953	0	100	Oxoglutarate malate translocator
Soltu.DM.07G014930.1	0.465845	0.152202	3.06069	0.00220824	0.0228909	conserved hypothetical protein	.	PGSC0003DMT400044888	0	100	Conserved gene of unknown function
Soltu.DM.06G009710.1	0.465876	0.141708	3.28758	0.00101053	0.0125409	Clathrin, heavy chain	GO:0030130, GO:0030132, GO:0005198, GO:0005515, GO:0016192, GO:0071439, GO:0006886, GO:0032051	.	.	.	N-acylethanolamine amidohydrolase
Soltu.DM.10G023400.1	0.466711	0.161277	2.89385	0.00380549	0.0344231	Ribosomal protein S18	GO:0006412, GO:0003735, GO:0005840	PGSC0003DMT400028574	0	100	Structural constituent of ribosome
Soltu.DM.02G002360.1	0.466801	0.120307	3.88008	0.000104421	0.00189817	ribosomal protein S28	GO:0005840, GO:0003735, GO:0006412	PGSC0003DMT400056441	1.36e-102	100	28 kDa small subunit ribosomal protein
Soltu.DM.10G024790.1	0.467001	0.16575	2.81751	0.00483974	0.0408693	Ribosomal RNA processing Brix domain protein	.	PGSC0003DMT400072407	0	100	Brix domain containing protein
Soltu.DM.11G024650.1	0.467777	0.159029	2.94145	0.00326678	0.0307214	Succinate dehydrogenase subunit 6, mitochondrial	.	PGSC0003DMT400007733	0	100	Conserved gene of unknown function
Soltu.DM.12G014050.1	0.467969	0.143679	3.25704	0.00112581	0.0136215	phytochrome and flowering time regulatory protein (PFT1)	.	.	.	.	N-acylethanolamine amidohydrolase
Soltu.DM.08G017490.1	0.468345	0.100317	4.66865	3.03181e-06	9.39543e-05	RNA polymerase I-associated factor PAF67	GO:0005852, GO:0003743, GO:0005737	PGSC0003DMT400028109	0	100	Eukaryotic translation initiation factor 3 subunit 6-interacting protein
Soltu.DM.05G003700.1	0.468484	0.0982322	4.76915	1.85009e-06	6.04112e-05	isopropylmalate dehydrogenase	GO:0051287, GO:0009098, GO:0055114, GO:0016616, GO:0000287, GO:0003862	PGSC0003DMT400078553	0	100	3-isopropylmalate dehydrogenase
Soltu.DM.05G013670.1	0.469091	0.1617	2.90099	0.00371987	0.0338446	Protein of unknown function DUF2359, transmembrane	.	PGSC0003DMT400041092	0	100	Conserved gene of unknown function
Soltu.DM.08G010480.1	0.469254	0.100241	4.68126	2.85113e-06	8.90829e-05	Ribosomal protein S10p/S20e family protein	GO:0003735, GO:0005840, GO:0003723, GO:0006412, GO:0015935	PGSC0003DMT400002536	0	100	Ribosomal protein S10, eukaryotic and archaeal form
Soltu.DM.04G003380.1	0.469318	0.157561	2.97864	0.00289528	0.0282279	ARM repeat superfamily protein	.	PGSC0003DMT400075800	0	100	Conserved gene of unknown function
Soltu.DM.08G006140.1	0.469775	0.171551	2.7384	0.00617393	0.0487707	Ribosomal protein L6 family	GO:0006412, GO:0019843, GO:0005840, GO:0003735	PGSC0003DMT400064920	0	100	60S ribosomal protein L9
Soltu.DM.01G040790.1	0.46991	0.13112	3.58383	0.000338597	0.00511508	ATP-citrate lyase A-3	GO:0005524	PGSC0003DMT400047154	0	100	ATP-citrate synthase
Soltu.DM.10G030280.1	0.470051	0.147503	3.18672	0.00143898	0.0164019	Protein kinase superfamily protein	.	PGSC0003DMT400018568	0	100	Conserved gene of unknown function
Soltu.DM.11G022070.1	0.470731	0.169186	2.78232	0.0053972	0.0443499	Protein of unknown function (DUF1022)	.	PGSC0003DMT400067750	4.88e-152	100	Conserved gene of unknown function
Soltu.DM.03G021870.1	0.470852	0.110849	4.24769	2.15985e-05	0.000510786	NagB/RpiA/CoA transferase-like superfamily protein	GO:0017057, GO:0006098, GO:0005975	PGSC0003DMT400047627	0	100	6-phosphogluconolactonase
Soltu.DM.05G000800.1	0.472938	0.129472	3.65283	0.000259368	0.00409774	arginosuccinate synthase family	GO:0005524, GO:0004055, GO:0006526	PGSC0003DMT400072766	0	100	Argininosuccinate synthase
Soltu.DM.01G024900.1	0.47318	0.0929749	5.08933	3.59332e-07	1.42795e-05	Cytochrome c oxidase subunit Vc family protein	.	PGSC0003DMT400023338	1.48e-97	100	Cytochrome c oxidase polypeptide Vc
Soltu.DM.07G000900.1	0.473228	0.10122	4.67522	2.93632e-06	9.13147e-05	MIF4G domain-containing protein / MA3 domain-containing protein	GO:0003723, GO:0005515	PGSC0003DMT400029102	0	100	Eukaryotic translation initiation factor 4F / eIF-4F, putative
Soltu.DM.05G019950.3	0.473291	0.146413	3.23256	0.00122685	0.0144812	Auxin-responsive GH3 family protein	.	PGSC0003DMT400084210	0	100	Jasmonic acid-amino acid-conjugating enzyme
Soltu.DM.03G033320.1	0.473331	0.0964105	4.90954	9.12895e-07	3.27188e-05	TCP-1/cpn60 chaperonin family protein	GO:0006457, GO:0051082, GO:0005524	PGSC0003DMT400014441	0	100	T-complex protein 1 subunit delta
Soltu.DM.08G013060.1	0.474552	0.116745	4.06487	4.80601e-05	0.000992616	Ribosomal protein S5/Elongation factor G/III/V family protein	GO:0003924, GO:0005525	.	.	.	N-acylethanolamine amidohydrolase
Soltu.DM.04G006160.1	0.47456	0.16122	2.94355	0.00324474	0.0305896	chorismate synthase, putative / 5-enolpyruvylshikimate-3-phosphate phospholyase, putative	GO:0009073, GO:0004107	PGSC0003DMT400041351	0	100	Chorismate synthase 2, chloroplastic
Soltu.DM.10G026970.1	0.474589	0.154273	3.0763	0.00209585	0.0219313	Tubulin binding cofactor C domain-containing protein	GO:0000902	.	.	.	N-acylethanolamine amidohydrolase
Soltu.DM.06G025980.1	0.474589	0.126862	3.74099	0.0001833	0.00305784	Ribosomal protein L34e superfamily protein	GO:0006412, GO:0005840, GO:0003735	PGSC0003DMT400083150	4.83e-142	99.636	60S ribosomal protein L34
Soltu.DM.02G022520.1	0.474688	0.156422	3.03466	0.00240809	0.0245223	Transmembrane amino acid transporter family protein	.	PGSC0003DMT400094217	0	100	Amino acid transporter
Soltu.DM.05G019950.2	0.477266	0.14866	3.21046	0.00132522	0.0153489	Auxin-responsive GH3 family protein	.	PGSC0003DMT400084210	0	100	Jasmonic acid-amino acid-conjugating enzyme
Soltu.DM.11G023640.1	0.477582	0.161515	2.95689	0.00310757	0.0297194	NADH-ubiquinone oxidoreductase 20 kDa subunit, mitochondrial	GO:0048038, GO:0008137, GO:0051536, GO:0055114, GO:0051539	.	.	.	N-acylethanolamine amidohydrolase
Soltu.DM.12G022210.1	0.477605	0.0990401	4.82234	1.41884e-06	4.77741e-05	Ribosomal protein L2 family	GO:0003735, GO:0005840, GO:0006412	PGSC0003DMT400056142	0	100	60S ribosomal protein L8
Soltu.DM.02G030240.1	0.478506	0.111412	4.29493	1.74745e-05	0.000422281	Pentatricopeptide repeat (PPR) superfamily protein	GO:0005515	PGSC0003DMT400026059	0	100	Pentatricopeptide repeat-containing protein
Soltu.DM.01G003970.1	0.479885	0.101513	4.72731	2.27519e-06	7.2713e-05	RP non-ATPase subunit 8A	GO:0005515, GO:0070122, GO:0008237, GO:0005838	PGSC0003DMT400042160	0	99.893	26S proteasome regulatory particle non-ATPase subunit 8
Soltu.DM.01G029430.1	0.479916	0.146931	3.26628	0.00108971	0.0132802	beta-hydroxyisobutyryl-CoA hydrolase	GO:0003860	PGSC0003DMT400000054	0	87.435	Beta-hydroxyisobutyryl-CoA hydrolase 1
Soltu.DM.04G021110.1	0.480079	0.10435	4.60068	4.21105e-06	0.000123988	isopentenyl pyrophosphate:dimethylallyl pyrophosphate isomerase	GO:0016787, GO:0008299, GO:0004452	PGSC0003DMT400018755	0	100	Plastid isopentenyl diphosphate isomerase
Soltu.DM.12G001920.1	0.48032	0.125835	3.81707	0.000135046	0.00236736	ubiquitin	GO:0005515, GO:0005840, GO:0003735, GO:0006412	PGSC0003DMT400011737	0	99.577	Ubiquitin extension protein
Soltu.DM.02G033750.1	0.480503	0.154724	3.10554	0.00189932	0.0204054	ATP12 protein-related	GO:0043461	PGSC0003DMT400032920	0	100	ATP synthase mitochondrial F1 complex assembly factor 2, mitochondrial
Soltu.DM.10G025420.2	0.48068	0.0990233	4.85421	1.20869e-06	4.16346e-05	Coatomer, beta subunit	GO:0030117, GO:0030126, GO:0006886, GO:0005198, GO:0005737, GO:0016192	PGSC0003DMT400072565	0	100	Coatomer subunit beta-1
Soltu.DM.04G035980.1	0.481043	0.0955921	5.03225	4.84767e-07	1.84712e-05	xylem bark cysteine peptidase	GO:0005506, GO:0031418, GO:0006508, GO:0055114, GO:0016705, GO:0016491, GO:0008234	PGSC0003DMT400009624	0	100	Cysteine protease
Soltu.DM.08G001420.1	0.48118	0.163591	2.94136	0.00326774	0.0307214	Ribosomal protein L32e	GO:0006412, GO:0003735, GO:0005840	PGSC0003DMT400022579	0	100	Ly200 protein
Soltu.DM.01G001500.1	0.482103	0.131776	3.6585	0.000253699	0.00402493	protein phosphatase 2A-4	GO:0016787	PGSC0003DMT400081973	0	100	Serine/threonine-protein phosphatase
Soltu.DM.03G029750.1	0.482388	0.166205	2.90237	0.00370353	0.0337537	carbamoyl phosphate synthetase A	GO:0006207, GO:0004088, GO:0006541	PGSC0003DMT400063129	0	100	Carbamoyl phosphate synthase small subunit
Soltu.DM.11G005220.1	0.483234	0.124019	3.89646	9.76088e-05	0.00179398	P-loop containing nucleoside triphosphate hydrolases superfamily protein	GO:0005524, GO:0003676	PGSC0003DMT400070324	0	100	Dead box ATP-dependent RNA helicase
Soltu.DM.03G019210.1	0.483562	0.172772	2.79884	0.00512864	0.0426311	serine palmitoyltransferase	GO:0030170, GO:0003824, GO:0009058, GO:0016740	PGSC0003DMT400079757	0	100	Serine palmitoyltransferase
Soltu.DM.08G001420.3	0.485599	0.163223	2.97507	0.00292921	0.028504	Ribosomal protein L32e	GO:0005840, GO:0003735, GO:0006412	PGSC0003DMT400022579	0	100	Ly200 protein
Soltu.DM.08G013050.1	0.486039	0.120017	4.04976	5.12697e-05	0.00104821	Ribosomal protein S5/Elongation factor G/III/V family protein	GO:0005525	.	.	.	N-acylethanolamine amidohydrolase
Soltu.DM.07G013230.1	0.486284	0.075468	6.44358	1.1669e-10	1.00946e-08	ARM repeat superfamily protein	.	.	.	.	N-acylethanolamine amidohydrolase
Soltu.DM.08G001420.2	0.486789	0.164184	2.96491	0.00302775	0.029251	Ribosomal protein L32e	GO:0006412, GO:0003735, GO:0005840	PGSC0003DMT400022579	0	100	Ly200 protein
Soltu.DM.10G025420.1	0.487396	0.100001	4.87391	1.0941e-06	3.80829e-05	Coatomer, beta subunit	GO:0005737, GO:0016192, GO:0005198, GO:0006886, GO:0030117, GO:0030126	PGSC0003DMT400072565	0	100	Coatomer subunit beta-1
Soltu.DM.01G039480.1	0.487411	0.096138	5.06992	3.97992e-07	1.5453e-05	regulatory particle triple-A ATPase 5A	GO:0030163, GO:0005524, GO:0016787, GO:0005737	PGSC0003DMT400063574	0	100	26S protease regulatory subunit 6A homolog
Soltu.DM.09G025560.1	0.488439	0.0824297	5.92552	3.11306e-09	2.0773e-07	NOP56-like pre RNA processing ribonucleoprotein	.	PGSC0003DMT400015638	0	100	MAR-binding protein
Soltu.DM.12G004480.1	0.490337	0.157238	3.11843	0.00181817	0.0197009	phosphofructokinase	GO:0006002, GO:0005524, GO:0003872, GO:0006096	PGSC0003DMT400065447	0	87.317	Phosphofructokinase
Soltu.DM.01G020480.1	0.490729	0.123744	3.96567	7.31899e-05	0.00141366	phospholipase D P1	GO:0048017, GO:0006654, GO:0004630, GO:0003824	.	.	.	N-acylethanolamine amidohydrolase
Soltu.DM.04G005940.2	0.49115	0.17053	2.88013	0.00397507	0.0354738	proteasome beta subunit C1	GO:0043161, GO:0019774, GO:0005839, GO:0051603, GO:0004298	PGSC0003DMT400082475	0	100	Proteasome subunit beta type-3-A
Soltu.DM.07G006650.1	0.491172	0.177817	2.76224	0.00574068	0.0463089	H(+)-ATPase	GO:0000166, GO:0008553, GO:0016021, GO:0120029	PGSC0003DMT400010497	0	100	H(+)-transporting ATPase
Soltu.DM.09G006580.1	0.491538	0.0959982	5.12028	3.05083e-07	1.2408e-05	Ribosomal protein L4/L1 family	GO:0006412, GO:0003735, GO:0005840	PGSC0003DMT400071725	0	100	60S ribosomal protein L1
Soltu.DM.07G002790.1	0.492439	0.15967	3.0841	0.0020417	0.021603	Glucosidase II beta subunit-like protein domain containing protein	.	PGSC0003DMT400078855	0	100	Protein OS-9
Soltu.DM.12G026190.1	0.492896	0.0953521	5.16922	2.3507e-07	9.9095e-06	20S proteasome subunit PAA2	GO:0006511, GO:0005839, GO:0051603, GO:0019773	PGSC0003DMT400007520	0	100	Proteasome subunit alpha type-6
Soltu.DM.01G049400.1	0.493213	0.0898485	5.48939	4.03328e-08	2.07589e-06	Alpha-helical ferredoxin	GO:0051539, GO:0016651, GO:0016020, GO:0055114	PGSC0003DMT400001914	0	100	NADH:ubiquinone oxidoreductase
Soltu.DM.01G009390.1	0.494858	0.134769	3.6719	0.000240757	0.00385647	voltage dependent anion channel	GO:0008308, GO:0005741, GO:0098656, GO:0055085	PGSC0003DMT400002261	0	100	Mitochondrial outer membrane protein porin of 36 kDa
Soltu.DM.12G000030.1	0.494911	0.152679	3.24152	0.00118895	0.0141835	tubulin alpha-3	GO:0003924, GO:0005525, GO:0005874, GO:0007017, GO:0005200	PGSC0003DMT400010906	0	100	Tubulin alpha chain
Soltu.DM.05G006090.1	0.495718	0.181784	2.72695	0.00639219	0.0499746	Plant protein 1589 of unknown function (A_thal_3526) domain containing protein	.	PGSC0003DMT400024865	0	88.754	Uncharacterized plant-specific domain TIGR01589 family protein
Soltu.DM.09G022340.1	0.496202	0.0801103	6.19399	5.86591e-10	4.50251e-08	GTP binding Elongation factor Tu family protein	GO:0003746, GO:0006414, GO:0003924, GO:0005525	PGSC0003DMT400009804	0	100	Elongation factor Tu
Soltu.DM.11G010140.1	0.497701	0.135974	3.66027	0.000251954	0.00400203	TGF-beta receptor interacting protein	GO:0005852, GO:0005515, GO:0005737, GO:0003743	PGSC0003DMT400023872	0	100	Eukaryotic translation initiation factor 3 subunit
Soltu.DM.02G023840.1	0.498419	0.181603	2.74456	0.00605926	0.0480938	calcium-dependent protein kinase	GO:0006468, GO:0005509, GO:0004672, GO:0005524	PGSC0003DMT400009177	0	100	Calcium-dependent protein kinase CPK4
Soltu.DM.11G022240.1	0.498832	0.107055	4.6596	3.16827e-06	9.76134e-05	uridine 5'-monophosphate synthase / UMP synthase (PYRE-F) (UMPS)	GO:0006207, GO:0009116, GO:0004590, GO:0006221, GO:0003824, GO:0044205, GO:0004588	PGSC0003DMT400050490	0	100	UMP synthase
Soltu.DM.10G012790.1	0.499161	0.181885	2.74438	0.00606245	0.0481048	translocon at the outer membrane of chloroplasts 64-V	GO:0005515	PGSC0003DMT400042984	0	100	Amidase
Soltu.DM.01G049320.1	0.49954	0.157554	3.1706	0.00152125	0.0171556	coatomer gamma-2 subunit, putative / gamma-2 coat protein, putative / gamma-2 COP, putative	GO:0030126, GO:0030117, GO:0006886, GO:0005198, GO:0016192	PGSC0003DMT400001869	0	100	Coatomer gamma subunit
Soltu.DM.01G001460.1	0.500228	0.174939	2.85945	0.00424382	0.0372646	Acid phosphatase/vanadium-dependent haloperoxidase-related protein	.	PGSC0003DMT400081843	0	100	Uncharacterized BCR, COG1963 family protein
Soltu.DM.04G018220.1	0.500368	0.14182	3.5282	0.000418398	0.00614592	Seven transmembrane MLO family protein	GO:0006952, GO:0016021	PGSC0003DMT400013687	8.8e-111	100	MLO1
Soltu.DM.08G012390.1	0.502034	0.12764	3.9332	8.3824e-05	0.00158901	mechanosensitive channel of small conductance-like	GO:0016020, GO:0055085	PGSC0003DMT400055978	0	100	Mechanosensitive ion channel domain-containing protein
Soltu.DM.03G015740.1	0.502237	0.134461	3.7352	0.000187566	0.00311922	ribosomal protein S13A	GO:0003735, GO:0005840, GO:0006412	PGSC0003DMT400059239	0	100	Cytoplasmic ribosomal protein S13
Soltu.DM.01G042140.1	0.502265	0.149721	3.35467	0.000794598	0.0103243	glutamine-rich protein	GO:0005515	PGSC0003DMT400064089	0	99.661	Pentatricopeptide repeat-containing protein
Soltu.DM.01G045550.1	0.50276	0.126347	3.97921	6.91455e-05	0.00134434	mitochondrial HSO70	GO:0005524, GO:0051082, GO:0006457	PGSC0003DMT400027703	0	100	Heat shock 70 kDa protein, mitochondrial
Soltu.DM.12G011790.1	0.502878	0.130952	3.84016	0.000122954	0.00218568	receptor for activated C kinase 1B	GO:0005515	PGSC0003DMT400040923	0	100	LeArcA1 protein
Soltu.DM.05G004780.1	0.504208	0.120723	4.17658	2.95925e-05	0.000659881	quinolinate phoshoribosyltransferase	GO:0003824, GO:0004514, GO:0009435, GO:0016763	PGSC0003DMT400078342	0	100	Quinolinate phosphirobosyltransferase
Soltu.DM.05G024160.1	0.505742	0.139024	3.63781	0.000274969	0.00429567	RAS	GO:0005525, GO:0003924	PGSC0003DMT400034028	0	100	GTP-binding protein
Soltu.DM.01G036610.1	0.506026	0.103208	4.90297	9.43981e-07	3.36062e-05	peptide-N-glycanase	.	PGSC0003DMT400050079	0	100	Peptide-N(4)-(N-acetyl-beta-glucosaminyl)asparagine amidase
Soltu.DM.06G018790.1	0.506039	0.151838	3.33275	0.000859922	0.0110168	P-loop containing nucleoside triphosphate hydrolases superfamily protein	GO:0003678, GO:0005524	PGSC0003DMT400043215	0	100	DNA helicase
Soltu.DM.03G033790.1	0.508136	0.0946152	5.37056	7.84932e-08	3.73667e-06	Ribosomal protein S7e family protein	GO:0006412, GO:0003735, GO:0005840	PGSC0003DMT400014384	0	100	40S ribosomal protein S7
Soltu.DM.08G012360.1	0.508277	0.102266	4.97015	6.69012e-07	2.4643e-05	Ribosomal protein S3 family protein	GO:0003723, GO:0006412, GO:0015935, GO:0003735	.	.	.	N-acylethanolamine amidohydrolase
Soltu.DM.11G003860.1	0.508426	0.0861562	5.90122	3.60831e-09	2.38977e-07	LETM1-like protein	GO:0043022, GO:0005509	PGSC0003DMT400041713	0	100	Leucine zipper-ef-hand containing transmembrane protein
Soltu.DM.06G014810.1	0.508753	0.12082	4.21084	2.54424e-05	0.000583505	nonsense-mediated mRNA decay NMD3 family protein	.	PGSC0003DMT400041978	0	100	Nonsense-mediated mRNA decay protein
Soltu.DM.11G023200.1	0.509032	0.170613	2.98354	0.00284931	0.0279232	P-loop containing nucleoside triphosphate hydrolases superfamily protein	.	PGSC0003DMT400002931	0	100	Conserved gene of unknown function
Soltu.DM.06G034680.1	0.509455	0.107249	4.75021	2.03206e-06	6.56539e-05	Ribosomal protein S24e family protein	GO:0003735, GO:0005840, GO:0006412	PGSC0003DMT400051636	0	100	Gene of unknown function
Soltu.DM.05G022380.1	0.509489	0.161372	3.15724	0.00159271	0.0177654	alpha-soluble NSF attachment protein	GO:0055114, GO:0006886, GO:0005515, GO:0016615, GO:0006108	PGSC0003DMT400030420	0	100	Alpha-soluble NSF attachment protein
Soltu.DM.11G001720.1	0.509533	0.160299	3.17865	0.00147964	0.0167646	FKBP-type peptidyl-prolyl cis-trans isomerase family protein	GO:0005515, GO:0003755	.	.	.	N-acylethanolamine amidohydrolase
Soltu.DM.09G002010.2	0.509641	0.157732	3.23105	0.00123335	0.0145515	beta carbonic anhydrase	GO:0015976, GO:0004089, GO:0008270	PGSC0003DMT400022752	0	100	Carbonic anhydrase
Soltu.DM.06G018870.1	0.510874	0.173039	2.95236	0.00315359	0.0300729	Transcription elongation factor (TFIIS) family protein	GO:0005634	PGSC0003DMT400043235	0	100	IWS1 C-terminus family protein
Soltu.DM.03G029460.1	0.510992	0.0954866	5.35146	8.72493e-08	4.09599e-06	Ribosomal protein S19e family protein	GO:0005840, GO:0003735, GO:0006412	PGSC0003DMT400063101	0	100	40S ribosomal protein S19
Soltu.DM.11G015080.1	0.51138	0.171543	2.98106	0.00287255	0.0280681	no exine formation	.	.	.	.	N-acylethanolamine amidohydrolase
Soltu.DM.03G000790.1	0.511467	0.146334	3.4952	0.000473699	0.0067748	isopropyl malate isomerase large subunit	GO:0003861, GO:0008652, GO:0051539, GO:0016836	PGSC0003DMT400035003	0	100	3-isopropylmalate dehydratase
Soltu.DM.05G020750.1	0.511993	0.149744	3.41912	0.000628235	0.00856062	Transketolase	GO:0003824, GO:0004802	PGSC0003DMT400018062	0	100	Transketolase 1
Soltu.DM.08G000030.1	0.512011	0.176227	2.90541	0.00366776	0.0335313	MBOAT (membrane bound O-acyl transferase) family protein	.	PGSC0003DMT400032627	0	100	Membrane bound O-acyl transferase family protein
Soltu.DM.06G017330.1	0.512541	0.164493	3.1159	0.00183388	0.0198478	aldehyde dehydrogenase 3H1	GO:0016620, GO:0006081, GO:0055114, GO:0016491	PGSC0003DMT400045297	0	100	Aldehyde dehydrogenase
Soltu.DM.06G034660.1	0.512788	0.180334	2.84354	0.00446153	0.0387094	clone eighty-four	GO:0008270, GO:0006886, GO:0030127, GO:0006888	PGSC0003DMT400051875	0	99.894	Protein transport protein Sec24C
Soltu.DM.01G029900.1	0.513367	0.151614	3.386	0.000709184	0.00942197	Ras-related small GTP-binding family protein	GO:0003924, GO:0005525	PGSC0003DMT400004322	0	100	Nt-rab6 protein
Soltu.DM.07G023870.1	0.513962	0.150635	3.41198	0.000644928	0.00871654	sodium/calcium exchanger family protein / calcium-binding EF hand family protein	GO:0055085, GO:0016021, GO:0005509	PGSC0003DMT400032376	0	100	Sodium/calcium exchanger family protein
Soltu.DM.08G013080.1	0.515418	0.110558	4.66197	3.13191e-06	9.67177e-05	Ribosomal protein S5/Elongation factor G/III/V family protein	GO:0003924, GO:0005525	.	.	.	N-acylethanolamine amidohydrolase
Soltu.DM.10G021520.3	0.516605	0.149479	3.45603	0.000548191	0.00767467	P-loop containing nucleoside triphosphate hydrolases superfamily protein	GO:0005524, GO:0003676	PGSC0003DMT400022137	0	100	RNA helicase
Soltu.DM.09G007310.1	0.516833	0.133623	3.86785	0.000109798	0.00197696	UDP-glucuronic acid decarboxylase	.	PGSC0003DMT400061493	0	100	UDP-glucuronic acid decarboxylase 1 isoform 2
Soltu.DM.09G000690.1	0.517135	0.128546	4.02296	5.74709e-05	0.0011563	Ribosomal protein L18ae/LX family protein	GO:0006412, GO:0005840, GO:0003735	PGSC0003DMT400052350	0	100	60S ribosomal protein L18a
Soltu.DM.06G031510.1	0.517654	0.17057	3.03484	0.00240662	0.0245167	eukaryotic translation initiation factor 3C	GO:0003723, GO:0006413, GO:0005852, GO:0003743, GO:0031369	PGSC0003DMT400078176	0	100	Translation-initiation factor 3 subunit
Soltu.DM.06G031250.1	0.518254	0.155089	3.34165	0.000832824	0.0107317	NADH-ubiquinone oxidoreductase B8 subunit, putative	.	PGSC0003DMT400078153	4.93e-156	100	NADH dehydrogenase
Soltu.DM.03G018150.1	0.519219	0.130522	3.97803	6.94881e-05	0.00135001	fibrillarin	GO:0003723, GO:0008168, GO:0006364	PGSC0003DMT400026234	0	100	Fibrillarin homolog
Soltu.DM.04G025200.1	0.519999	0.188689	2.75585	0.00585402	0.0469192	Target of Myb protein	GO:0006886	.	.	.	N-acylethanolamine amidohydrolase
Soltu.DM.03G021320.1	0.520709	0.175699	2.96365	0.00304016	0.0293176	SPFH/Band 7/PHB domain-containing membrane-associated protein family	GO:0016020	PGSC0003DMT400001564	0	100	Band 7 family protein
Soltu.DM.06G032920.1	0.521073	0.0970248	5.37052	7.85097e-08	3.73667e-06	RNA-binding KH domain-containing protein	GO:0003676, GO:0003723	PGSC0003DMT400078300	0	100	Nucleic acid binding protein
Soltu.DM.02G007680.1	0.521853	0.182505	2.85939	0.0042445	0.0372646	2-oxoglutarate (2OG) and Fe(II)-dependent oxygenase superfamily protein	GO:0016705, GO:0016491, GO:0005506, GO:0031418, GO:0055114	PGSC0003DMT400033881	0	100	Prolyl 4-hydroxylase
Soltu.DM.09G023370.1	0.52258	0.12576	4.15536	3.24775e-05	0.000716392	HSP20-like chaperones superfamily protein	.	PGSC0003DMT400029644	0	96.25	P23 co-chaperone
Soltu.DM.12G009750.1	0.522688	0.187826	2.78283	0.00538874	0.044349	ubiquitin-specific protease	GO:0005515, GO:0016579, GO:0036459, GO:0006511	.	.	.	N-acylethanolamine amidohydrolase
Soltu.DM.07G014120.1	0.523261	0.125022	4.18536	2.84712e-05	0.000640253	Ribosomal L27e protein family	GO:0006412, GO:0003735, GO:0005840	PGSC0003DMT400030651	0	100	60S ribosomal protein L27
Soltu.DM.09G018120.1	0.523274	0.129794	4.03158	5.54027e-05	0.00112148	GTP-binding family protein	GO:0005525	PGSC0003DMT400072000	0	100	Nuclear GTPase
Soltu.DM.10G021170.1	0.524782	0.107278	4.89181	9.99134e-07	3.51611e-05	Ribosomal protein S12/S23 family protein	GO:0015935, GO:0006412, GO:0005840, GO:0003735	PGSC0003DMT400045338	0	100	40S ribosomal protein S23
Soltu.DM.06G032420.1	0.525464	0.153179	3.43039	0.000602721	0.00828952	Pleckstrin homology (PH) domain superfamily protein	GO:0046907	PGSC0003DMT400078073	0	100	Ran binding protein
Soltu.DM.06G017300.1	0.526118	0.178727	2.94369	0.00324325	0.0305896	NAC (No Apical Meristem) domain transcriptional regulator superfamily protein	GO:0006355, GO:0003677	PGSC0003DMT400045294	0	100	Nam
Soltu.DM.05G012100.1	0.527837	0.187681	2.81242	0.00491706	0.0413906	Protein of unknown function (DUF1664)	.	.	.	.	N-acylethanolamine amidohydrolase
Soltu.DM.08G017460.1	0.528491	0.170696	3.0961	0.00196087	0.0208724	La protein	GO:0003723, GO:0006396, GO:0005634, GO:0003676, GO:1990904	PGSC0003DMT400028097	0	100	Lupus la ribonucleoprotein
Soltu.DM.03G029060.2	0.528624	0.192308	2.74885	0.00598054	0.0477258	Pentatricopeptide repeat (PPR) superfamily protein	GO:0005515	PGSC0003DMT400063323	0	100	Pentatricopeptide repeat-containing protein
Soltu.DM.08G015850.1	0.530036	0.193602	2.73777	0.00618581	0.0488083	RING/U-box superfamily protein	.	PGSC0003DMT400019033	0	100	Zinc finger protein
Soltu.DM.11G020400.1	0.530444	0.176646	3.00287	0.00267448	0.026587	heat shock protein	.	PGSC0003DMT400001058	0	100	Heat shock protein 70-3
Soltu.DM.08G004710.1	0.531554	0.176957	3.00386	0.00266575	0.0265495	hypothetical protein	.	PGSC0003DMT400014823	0	100	Conserved gene of unknown function
Soltu.DM.06G029710.2	0.531759	0.0879247	6.0479	1.46748e-09	1.04207e-07	Ribosomal protein L1p/L10e family	GO:0003723, GO:0006412, GO:0003735, GO:0015934	PGSC0003DMT400015056	0	100	Ribosomal protein L10a
Soltu.DM.02G025390.1	0.531854	0.177731	2.99247	0.00276731	0.0272909	conserved hypothetical protein	.	PGSC0003DMT400032969	5.42e-176	100	Conserved gene of unknown function
Soltu.DM.02G024200.1	0.531888	0.103921	5.11819	3.08487e-07	1.25081e-05	ATPase, F0/V0 complex, subunit C protein	GO:0033177, GO:1902600, GO:0033179, GO:0015078	PGSC0003DMT400009339	0	100	V-type proton ATPase 16 kDa proteolipid subunit c2
Soltu.DM.12G003700.1	0.532995	0.115632	4.60943	4.03775e-06	0.000119815	Ribosomal protein L6 family	GO:0006412, GO:0019843, GO:0005840, GO:0003735	PGSC0003DMT400075242	0	100	60S ribosomal protein L9
Soltu.DM.08G027630.1	0.534327	0.158388	3.37354	0.000742082	0.00979046	glutathione S-transferase THETA	GO:0005515	.	.	.	N-acylethanolamine amidohydrolase
Soltu.DM.01G046900.1	0.535299	0.129689	4.12756	3.6664e-05	0.000791002	S-methyl-5-thioribose kinase	GO:0009086, GO:0046522	PGSC0003DMT400066543	0	100	Methylthioribose kinase
Soltu.DM.08G006390.1	0.53568	0.136707	3.91845	8.91215e-05	0.0016585	RAB GDP dissociation inhibitor	GO:0015031, GO:0005092, GO:0007264, GO:0005093	PGSC0003DMT400035649	0	100	GDP dissociation inhibitor
Soltu.DM.05G020160.1	0.538581	0.147037	3.66289	0.000249382	0.0039683	dynamin-like protein	GO:0005525, GO:0003924	PGSC0003DMT400000646	0	88.81	Phragmoplastin
Soltu.DM.02G025390.2	0.538856	0.178225	3.02345	0.00249909	0.0252649	conserved hypothetical protein	.	PGSC0003DMT400032969	5.42e-176	100	Conserved gene of unknown function
Soltu.DM.01G026160.1	0.539556	0.174149	3.09824	0.00194671	0.0207884	ubiquitin-specific protease	GO:0016579, GO:0036459, GO:0006511	PGSC0003DMT400033173	2.79e-165	89.241	Ubiquitin carboxyl-terminal hydrolase
Soltu.DM.11G006090.1	0.539632	0.183311	2.94381	0.00324203	0.0305896	alkaline/neutral invertase	GO:0033926, GO:0003824	PGSC0003DMT400050204	0	100	Beta-fructofuranosidase
Soltu.DM.07G003220.2	0.53975	0.164674	3.27769	0.00104659	0.012892	ENTH/ANTH/VHS superfamily protein	GO:0030276, GO:0005545, GO:0048268, GO:0005543, GO:0030136	PGSC0003DMT400017184	0	100	Clathrin assembly protein
Soltu.DM.07G015720.1	0.540298	0.171422	3.15186	0.00162233	0.0180412	DUF423 domain containing protein	.	PGSC0003DMT400015679	0	100	Conserved gene of unknown function
Soltu.DM.03G004770.1	0.540705	0.134096	4.03222	5.52518e-05	0.00111973	Translation initiation factor IF2/IF5	GO:0003743, GO:0005515, GO:0006413	PGSC0003DMT400043059	0	100	Eukaryotic translation initiation factor
Soltu.DM.05G026860.1	0.540825	0.161264	3.35367	0.000797465	0.0103565	N-terminal nucleophile aminohydrolases (Ntn hydrolases) superfamily protein	GO:0004298, GO:0051603, GO:0005839	PGSC0003DMT400059981	0	100	Proteasome subunit beta type-5
Soltu.DM.12G017720.1	0.542347	0.184019	2.94723	0.00320637	0.0304342	NAP1-related protein	GO:0005634, GO:0006334	PGSC0003DMT400083149	0	82.637	SET protein, phospatase 2A inhibitor
Soltu.DM.09G006200.1	0.542673	0.195311	2.7785	0.005461	0.0447357	PLAC8 family protein	.	PGSC0003DMT400004384	0	100	SAT5
Soltu.DM.01G042420.1	0.543388	0.164821	3.29684	0.000977775	0.0121972	clathrin adaptor complexes medium subunit family protein	.	PGSC0003DMT400064114	0	100	Coatomer delta subunit
Soltu.DM.03G009730.1	0.543423	0.159336	3.41055	0.000648319	0.00875346	CCCH-type zinc finger protein with ARM repeat domain	GO:0046872, GO:0005515	PGSC0003DMT400068926	0	100	Nucleic acid binding protein
Soltu.DM.09G025030.2	0.543432	0.0929005	5.84961	4.92726e-09	3.15082e-07	RmlC-like cupins superfamily protein	GO:0055114, GO:0019509, GO:0010309, GO:0016491	PGSC0003DMT400016513	0	100	Acireductone dioxygenase
Soltu.DM.06G029180.1	0.543486	0.169387	3.20855	0.00133407	0.0154045	ribosomal protein S11-beta	GO:0006412, GO:0005840, GO:0003735	PGSC0003DMT400013305	0	95.137	40S ribosomal protein S11
Soltu.DM.08G001890.1	0.54403	0.179889	3.02426	0.00249241	0.0252165	DUF1077 domain containing protein	.	PGSC0003DMT400067608	0	100	Conserved gene of unknown function
Soltu.DM.06G029710.1	0.54425	0.090753	5.99704	2.00944e-09	1.38975e-07	Ribosomal protein L1p/L10e family	GO:0015934, GO:0003735, GO:0003723, GO:0006412	PGSC0003DMT400015056	0	100	Ribosomal protein L10a
Soltu.DM.07G024160.1	0.547248	0.16012	3.41774	0.00063143	0.00858244	3-hydroxyacyl-CoA dehydrogenase family protein	GO:0055114, GO:0006631, GO:0003857, GO:0070403, GO:0016491	PGSC0003DMT400032309	0	100	3-hydroxyacyl-CoA dehyrogenase
Soltu.DM.08G012310.1	0.547707	0.095545	5.73244	9.89933e-09	5.93468e-07	Ribosomal protein S3 family protein	GO:0015935, GO:0006412, GO:0003723, GO:0003735	.	.	.	N-acylethanolamine amidohydrolase
Soltu.DM.09G031490.1	0.547867	0.151886	3.6071	0.000309642	0.0047562	translation initiation factor 3 subunit H1	GO:0005852, GO:0008237, GO:0005737, GO:0003743, GO:0005515, GO:0070122	PGSC0003DMT400055712	0	100	Mov34-1
Soltu.DM.08G016970.1	0.548739	0.170062	3.2267	0.00125226	0.0147418	syntaxin of plants	GO:0005484, GO:0016192, GO:0016020, GO:0006886	PGSC0003DMT400037606	0	99.707	Syntaxin
Soltu.DM.05G000150.1	0.548842	0.182491	3.0075	0.00263403	0.0263284	non-ATPase subunit	.	PGSC0003DMT400072856	0	100	26S proteasome subunit S9
Soltu.DM.11G018550.1	0.549281	0.17486	3.14126	0.00168222	0.0185073	SRP72 RNA-binding domain	GO:0048500, GO:0005515, GO:0008312, GO:0006614	PGSC0003DMT400082352	0	99.863	Signal recognition particle subunit srp72
Soltu.DM.08G023870.1	0.54968	0.154521	3.5573	0.000374683	0.00557782	isocitrate dehydrogenase V	GO:0055114, GO:0016616, GO:0051287, GO:0000287, GO:0004449, GO:0006099	PGSC0003DMT400067503	0	99.819	3-isopropylmalate dehydrogenase, chloroplastic
Soltu.DM.07G018000.1	0.550258	0.146582	3.75392	0.000174093	0.00293188	peroxin	.	.	.	.	N-acylethanolamine amidohydrolase
Soltu.DM.01G036980.1	0.550561	0.18349	3.00049	0.00269546	0.0267211	Protein prenylyltransferase superfamily protein	GO:0005515	PGSC0003DMT400057990	0	100	O-linked GlcNAc transferases
Soltu.DM.07G012430.1	0.551997	0.13333	4.1401	3.47159e-05	0.000755463	Stress responsive alpha-beta barrel domain protein	.	PGSC0003DMT400050346	0	100	Conserved gene of unknown function
Soltu.DM.06G002100.2	0.554041	0.149811	3.69827	0.00021707	0.00353027	Myosin family protein with Dil domain	GO:0003774, GO:0016459, GO:0005524, GO:0005515, GO:0007015	PGSC0003DMT400038143	0	100	Myosin XI-2
Soltu.DM.01G049340.1	0.554182	0.151	3.67008	0.000242477	0.00387468	GTP binding protein beta	GO:0005515	PGSC0003DMT400001906	0	100	Guanine nucleotide-binding protein subunit beta
Soltu.DM.10G028950.1	0.555589	0.143791	3.86386	0.000111608	0.00200547	Protein of unknown function DUF106, transmembrane	GO:0005262, GO:0032469, GO:0030176, GO:0016020	PGSC0003DMT400029800	0	100	Transmembrane and coiled-coil domains protein
Soltu.DM.01G039500.1	0.555956	0.181928	3.05591	0.0022438	0.0231961	translationally controlled tumor protein	.	PGSC0003DMT400063580	0	99.014	Translationally-controlled tumor protein homolog
Soltu.DM.01G038450.1	0.555997	0.140931	3.94518	7.97398e-05	0.00152245	seryl-tRNA synthetase / serine--tRNA ligase	GO:0006418, GO:0004812, GO:0006434, GO:0005524, GO:0000166, GO:0004828	PGSC0003DMT400073593	0	100	Seryl-tRNA synthetase
Soltu.DM.01G033110.1	0.556149	0.188785	2.94593	0.00321981	0.0304855	NAD-dependent malic enzyme	GO:0051287, GO:0055114, GO:0004471, GO:0004470	PGSC0003DMT400000066	0	100	NAD-dependent malic enzyme 59 kDa isoform, mitochondrial
Soltu.DM.07G014310.1	0.556613	0.177233	3.14057	0.00168621	0.0185358	polyamine oxidase	GO:0016491, GO:0055114	PGSC0003DMT400041150	0	100	Amine oxidase
Soltu.DM.10G015730.1	0.55912	0.140391	3.9826	6.81665e-05	0.00132725	Alpha-helical ferredoxin	GO:0055114, GO:0051539, GO:0016020, GO:0016651	PGSC0003DMT400084285	0	100	NADH dehydrogenase [ubiquinone] iron-sulfur protein 8, mitochondrial
Soltu.DM.09G017130.1	0.559641	0.17181	3.25733	0.00112467	0.013614	Oxidoreductase, zinc-binding dehydrogenase family protein	GO:0016491, GO:0055114	PGSC0003DMT400062565	0	100	Ripening regulated protein
Soltu.DM.05G014320.1	0.560023	0.154297	3.62952	0.000283953	0.00440493	DERLIN-1	.	.	.	.	N-acylethanolamine amidohydrolase
Soltu.DM.09G028060.1	0.560155	0.138609	4.04127	5.31624e-05	0.00108191	heat shock protein	GO:0006457, GO:0042026, GO:0005524	PGSC0003DMT400030265	0	100	Chaperonin CPN60-2, mitochondrial
Soltu.DM.02G013570.1	0.560792	0.159118	3.52438	0.00042447	0.00620634	alpha-mannosidase	GO:0016020, GO:0004571, GO:0005509, GO:0003824	.	.	.	N-acylethanolamine amidohydrolase
Soltu.DM.02G030690.1	0.560888	0.201823	2.7791	0.00545093	0.0446946	conserved hypothetical protein	.	PGSC0003DMT400003467	0	100	Conserved gene of unknown function
Soltu.DM.12G005080.1	0.561899	0.205174	2.73864	0.00616935	0.048749	Thioredoxin superfamily protein	.	PGSC0003DMT400075407	0	100	Conserved gene of unknown function
Soltu.DM.03G014970.1	0.563054	0.189758	2.96722	0.00300504	0.0290633	PLAC8 family protein	.	PGSC0003DMT400038388	0	100	DUF614 containing protein
Soltu.DM.11G015020.1	0.563181	0.151949	3.70638	0.000210241	0.00343816	glycyl-tRNA synthetase / glycine--tRNA ligase	GO:0006426, GO:0006418, GO:0004820, GO:0005737, GO:0000166, GO:0005524, GO:0004812	PGSC0003DMT400041104	0	100	Glycyl-tRNA synthetase
Soltu.DM.06G032050.1	0.563714	0.199692	2.82291	0.00475896	0.0403797	peptide transporter	GO:0006857, GO:0055085, GO:0016020, GO:0022857	PGSC0003DMT400078221	0	100	Peptide transporter
Soltu.DM.12G001280.1	0.564054	0.110874	5.08733	3.63144e-07	1.43731e-05	calmodulin-binding protein	GO:0005515	PGSC0003DMT400011814	0	100	Conserved gene of unknown function
Soltu.DM.01G024400.1	0.564181	0.187003	3.01697	0.00255317	0.025743	peroxiredoxin IIF	GO:0016491	PGSC0003DMT400023223	0	100	Peroxiredoxin
Soltu.DM.04G020520.1	0.5662	0.136741	4.14069	3.46262e-05	0.00075439	conserved hypothetical protein	.	PGSC0003DMT400043623	0	100	Conserved gene of unknown function
Soltu.DM.09G031430.1	0.566433	0.125183	4.52484	6.0442e-06	0.000170405	ARM repeat superfamily protein	GO:0008536, GO:0006886	.	.	.	N-acylethanolamine amidohydrolase
Soltu.DM.07G012160.1	0.566609	0.196531	2.88306	0.00393837	0.0352911	zinc ion binding	GO:0003676, GO:0008270	PGSC0003DMT400036580	0	100	Cell growth-regulating nucleolar protein
Soltu.DM.09G007630.1	0.567096	0.122204	4.64057	3.47452e-06	0.000105579	Selenoprotein, Rdx type	.	PGSC0003DMT400011358	0	100	Selenoprotein T
Soltu.DM.11G010610.1	0.567183	0.13634	4.16008	3.18141e-05	0.000704687	eukaryotic translation initiation factor	GO:0006413, GO:0005852, GO:0008237, GO:0003743, GO:0031369, GO:0005515, GO:0070122	PGSC0003DMT400071416	0	100	Eukaryotic translation initiation factor 3f, eif3f
Soltu.DM.02G024750.1	0.567339	0.149091	3.80533	0.000141614	0.00245495	N-terminal nucleophile aminohydrolases (Ntn hydrolases) superfamily protein	GO:0004298, GO:0051603, GO:0005839	PGSC0003DMT400009060	0	100	Proteasome subunit beta type-1
Soltu.DM.07G027880.1	0.567506	0.135789	4.17932	2.92383e-05	0.000653629	proteasome activating protein	.	PGSC0003DMT400056970	0	99.894	Binding protein
Soltu.DM.03G025960.1	0.568058	0.154741	3.67102	0.000241586	0.00386509	ferric reduction oxidase	GO:0055114, GO:0016491, GO:0016020	PGSC0003DMT400046647	0	100	ATFRO8/FRO8
Soltu.DM.10G019940.1	0.56829	0.161141	3.52667	0.000420822	0.0061781	Josephin family protein	GO:0004843, GO:0016579	PGSC0003DMT400049210	0	99.829	Ataxin-3
Soltu.DM.08G008480.1	0.568312	0.127789	4.44728	8.69639e-06	0.000234953	geranyl diphosphate synthase	GO:0008299	.	.	.	N-acylethanolamine amidohydrolase
Soltu.DM.08G001010.1	0.569128	0.175443	3.24394	0.00117888	0.0141144	Hyaluronan / mRNA binding family	.	PGSC0003DMT400052781	0	92.825	Nuclear RNA binding protein
Soltu.DM.02G031040.1	0.569434	0.108638	5.24156	1.59228e-07	7.05973e-06	Insulinase (Peptidase family M16) protein	GO:0006508, GO:0003824, GO:0046872, GO:0004222	PGSC0003DMT400003437	0	100	Mitochondrial processing peptidase
Soltu.DM.06G002930.1	0.569967	0.111678	5.10368	3.33116e-07	1.33437e-05	ubiquitin-activating enzyme	GO:0008641, GO:0006464	PGSC0003DMT400052983	0	100	Ubiquitin-activating enzyme E1
Soltu.DM.01G025520.1	0.570625	0.17719	3.2204	0.0012801	0.0149531	Nucleic acid-binding, OB-fold-like protein	GO:0006412, GO:0005840, GO:0003735	PGSC0003DMT400013305	0	100	40S ribosomal protein S11
Soltu.DM.05G005580.1	0.570724	0.168024	3.39669	0.00068207	0.00912115	S-adenosyl-L-methionine-dependent methyltransferases superfamily protein	GO:0008168	PGSC0003DMT400080300	0	100	Methyltransferase
Soltu.DM.03G003450.1	0.570793	0.16252	3.51214	0.000444513	0.00644751	2-oxoglutarate (2OG) and Fe(II)-dependent oxygenase superfamily protein	GO:0031418, GO:0005506, GO:0055114, GO:0016491, GO:0016705	PGSC0003DMT400058013	0	100	Iron ion binding / oxidoreductase/ oxidoreductase, acting on paired donors, with incorporation or reduction of molecular oxygen, 2-oxoglutarate as one donor, and incorporation of one atom each of oxygen into both donors
Soltu.DM.02G027590.1	0.571859	0.169529	3.37323	0.000742914	0.00979658	NADH-ubiquinone oxidoreductase-related	GO:0016651, GO:0022900	PGSC0003DMT400055230	1.49e-83	100	NADH-ubiquinone oxidoreductase 18 kDa subunit
Soltu.DM.01G036410.1	0.573328	0.203008	2.82417	0.00474033	0.0402973	prenylated RAB acceptor 1.E	.	PGSC0003DMT400050026	0	100	Prenylated Rab acceptor protein
Soltu.DM.04G025890.1	0.575166	0.176214	3.26402	0.00109844	0.0133573	plant glycogenin-like starch initiation protein	GO:0016757	PGSC0003DMT400063796	0	100	Glycogenin
Soltu.DM.11G000070.1	0.576034	0.135833	4.24075	2.22774e-05	0.000524023	Sec14p-like phosphatidylinositol transfer family protein	.	PGSC0003DMT400034789	0	100	SEC14 cytosolic factor
Soltu.DM.11G006940.1	0.576594	0.147247	3.91581	9.01e-05	0.00167303	Ribosomal S17 family protein	GO:0006412, GO:0003735, GO:0005840	PGSC0003DMT400019656	0	100	40S ribosomal protein S17
Soltu.DM.01G002350.1	0.577456	0.186708	3.09283	0.00198259	0.0210586	UDP-Glycosyltransferase superfamily protein	GO:0008194	PGSC0003DMT400055011	0	100	UDP-glucosyltransferase
Soltu.DM.05G022710.1	0.578302	0.200374	2.88611	0.00390033	0.0350304	eukaryotic translation initiation factor	GO:0005852, GO:0008237, GO:0031369, GO:0003743, GO:0005515, GO:0070122, GO:0006413	PGSC0003DMT400069899	0	100	Eukaryotic translation initiation factor 3f, eif3f
Soltu.DM.01G042420.2	0.578836	0.182712	3.16802	0.00153479	0.0172643	clathrin adaptor complexes medium subunit family protein	.	PGSC0003DMT400064114	0	100	Coatomer delta subunit
Soltu.DM.01G050130.2	0.578911	0.187808	3.08246	0.00205296	0.0216624	squalene synthase	GO:0009058, GO:0016765, GO:0051996, GO:0016021, GO:0016740, GO:0004310, GO:0008610	PGSC0003DMT400008770	0	85.304	Squalene synthase
Soltu.DM.02G021690.1	0.579523	0.210076	2.75864	0.00580433	0.0466277	Molybdenum cofactor sulfurase family protein	GO:0030151, GO:0003824, GO:0030170	PGSC0003DMT400018904	0	100	Mo-molybdopterin cofactor sulfurase
Soltu.DM.11G009990.1	0.580266	0.167856	3.45693	0.000546375	0.00765583	2-oxoacid dehydrogenases acyltransferase family protein	GO:0016746	PGSC0003DMT400023831	0	100	Pyruvate dehydrogenase E2 subunit
Soltu.DM.06G005680.1	0.58049	0.122328	4.74534	2.08158e-06	6.70907e-05	GTP binding Elongation factor Tu family protein	GO:0005525, GO:0003924, GO:0003746, GO:0006414	PGSC0003DMT400053547	0	99.852	Elongation factor 1-alpha
Soltu.DM.02G030360.1	0.581459	0.201798	2.88139	0.00395929	0.035417	galacturonosyltransferase	GO:0016757	PGSC0003DMT400003518	0	100	Glycosyltransferase QUASIMODO1
Soltu.DM.07G025930.1	0.581779	0.176448	3.29716	0.00097668	0.0121892	KRR1 family protein	.	PGSC0003DMT400036142	0	100	Trichohyalin
Soltu.DM.05G014230.1	0.582409	0.203816	2.85753	0.00426957	0.0373982	Insulinase (Peptidase family M16) protein	GO:0046872, GO:0003824, GO:0006508, GO:0004222	PGSC0003DMT400000784	0	84.878	Mitochondrial-processing peptidase subunit alpha
Soltu.DM.12G008650.1	0.583229	0.186319	3.13027	0.00174647	0.0190172	cation exchanger	GO:0006812, GO:0015369, GO:0016021, GO:0008324, GO:0055085, GO:0006816	PGSC0003DMT400023738	0	86.409	H+/Ca2+ exchanger 2
Soltu.DM.01G050130.1	0.584063	0.187705	3.1116	0.00186073	0.0200884	squalene synthase	GO:0016765, GO:0009058, GO:0051996, GO:0016021, GO:0016740, GO:0004310, GO:0008610	PGSC0003DMT400008770	0	85.304	Squalene synthase
Soltu.DM.03G006040.1	0.584243	0.170798	3.42066	0.000624693	0.0085283	dihydrodipicolinate synthase	GO:0003824, GO:0009089, GO:0016829, GO:0008840	PGSC0003DMT400050860	0	100	Dihydrodipicolinate synthase, chloroplastic
Soltu.DM.01G030050.1	0.58458	0.132446	4.41373	1.01605e-05	0.000267701	Zinc-binding ribosomal protein family protein	GO:0005840, GO:0003735, GO:0006412	PGSC0003DMT400004245	4.67e-146	100	Protein synthesis initiation factor
Soltu.DM.08G026740.1	0.585162	0.207268	2.82321	0.00475459	0.0403684	FIZZY-related	GO:0005515	PGSC0003DMT400058525	0	100	Cell cycle switch 52A
Soltu.DM.05G003970.1	0.585465	0.160845	3.63993	0.00027271	0.00427242	Proton pump-interactor	.	.	.	.	N-acylethanolamine amidohydrolase
Soltu.DM.12G025690.1	0.585678	0.149427	3.9195	8.87343e-05	0.00165376	Ribosomal protein L31e family protein	GO:0006412, GO:0005840, GO:0003735	PGSC0003DMT400000921	0	100	60S ribosomal protein L31
Soltu.DM.05G023990.1	0.585873	0.126204	4.64225	3.44627e-06	0.000104841	serine hydroxymethyltransferase	GO:0003824, GO:0035999, GO:0004372, GO:0030170, GO:0019264	PGSC0003DMT400040717	0	100	Serine hydroxymethyltransferase
Soltu.DM.08G025000.1	0.58632	0.204895	2.86157	0.00421551	0.0370959	Heat shock protein HSP20/alpha crystallin family	.	PGSC0003DMT400012246	0	100	LMW heat shock protein
Soltu.DM.08G026360.1	0.588759	0.14854	3.96364	7.38153e-05	0.00142263	nudix hydrolase homolog	GO:0016787	PGSC0003DMT400010065	0	100	ADP-sugar diphosphatase
Soltu.DM.08G014740.1	0.589209	0.196182	3.00338	0.00266995	0.0265774	flavodoxin family protein / radical SAM domain-containing protein	GO:0051539, GO:0010181, GO:0003824, GO:0055114, GO:0051536, GO:0008033	PGSC0003DMT400011546	0	100	Cytochrome P450
Soltu.DM.12G023770.1	0.589713	0.172199	3.42459	0.000615718	0.00843769	conserved hypothetical protein	.	PGSC0003DMT400074186	0	100	Conserved gene of unknown function
Soltu.DM.03G019450.1	0.589785	0.192373	3.06584	0.00217063	0.0225714	Protein of unknown function (DUF760)	.	PGSC0003DMT400083980	0	100	Conserved gene of unknown function
Soltu.DM.02G030560.1	0.590408	0.188186	3.13736	0.00170476	0.0186403	Thioredoxin superfamily protein	GO:0015035	PGSC0003DMT400003486	0	100	Protein disulfide oxidoreductase
Soltu.DM.02G030680.1	0.590768	0.185935	3.17728	0.00148666	0.0168226	Mitochondrial substrate carrier family protein	GO:0005347, GO:0055085	PGSC0003DMT400003721	0	100	Mitochondrial carnitine/acylcarnitine carrier protein
Soltu.DM.02G030360.2	0.591069	0.201313	2.93607	0.00332404	0.0311503	galacturonosyltransferase	GO:0016757	PGSC0003DMT400003518	0	100	Glycosyltransferase QUASIMODO1
Soltu.DM.03G017900.1	0.591507	0.153938	3.84251	0.000121781	0.00216773	Ribosomal protein L36e family protein	GO:0006412, GO:0003735, GO:0005840	PGSC0003DMT400040853	1.15e-172	100	60S ribosomal protein L36
Soltu.DM.04G030680.1	0.59182	0.13147	4.50157	6.74531e-06	0.000188372	Nitrogen regulatory PII-like, alpha/beta	GO:0010038	PGSC0003DMT400033622	0	100	Protein CutA, chloroplastic
Soltu.DM.09G018190.1	0.592243	0.183172	3.23326	0.00122384	0.0144533	homolog of bacterial PANC	GO:0004592, GO:0015940	PGSC0003DMT400006113	0	100	Pantoate-beta-alanine ligase
Soltu.DM.10G020720.1	0.59249	0.197637	2.99787	0.00271873	0.0269226	Ras-related small GTP-binding family protein	GO:0003924, GO:0005525	PGSC0003DMT400049296	0	100	Small GTP-binding protein
Soltu.DM.05G018710.2	0.592678	0.151174	3.9205	8.83636e-05	0.00165032	glutamate receptor 3.4	GO:0016020, GO:0015276	PGSC0003DMT400013498	0	100	Glutamate receptor 3 plant
Soltu.DM.01G042910.1	0.593475	0.186797	3.17711	0.0014875	0.016825	serine hydroxymethyltransferase	GO:0003824, GO:0030170	PGSC0003DMT400061157	0	100	Serine hydroxymethyltransferase
Soltu.DM.03G017900.2	0.593503	0.154784	3.83441	0.000125868	0.00223299	Ribosomal protein L36e family protein	GO:0006412, GO:0005840, GO:0003735	PGSC0003DMT400040853	1.15e-172	100	60S ribosomal protein L36
Soltu.DM.07G022600.1	0.593518	0.160143	3.70617	0.000210415	0.00343889	Bystin domain containing protein	.	PGSC0003DMT400071114	0	100	Bystin
Soltu.DM.01G044450.1	0.593791	0.1748	3.39697	0.000681369	0.00912087	ubiquitin-specific protease	GO:0016579, GO:0006511, GO:0036459	PGSC0003DMT400032703	0	100	Ubiquitin carboxyl-terminal hydrolase
Soltu.DM.01G041290.1	0.593858	0.126352	4.70003	2.60126e-06	8.23413e-05	Glutamyl/glutaminyl-tRNA synthetase, class Ic	GO:0006412, GO:0006418, GO:0000166, GO:0005524, GO:0004812, GO:0004818, GO:0043039, GO:0005737, GO:0006424	PGSC0003DMT400046948	0	100	Glutamyl-tRNA synthetase, cytoplasmic
Soltu.DM.03G014680.1	0.595313	0.204049	2.91749	0.00352857	0.0325752	small G protein family protein / RhoGAP family protein	GO:0007165	PGSC0003DMT400048534	0	100	Rho GTPase activator
Soltu.DM.06G027030.1	0.59569	0.106071	5.61597	1.95465e-08	1.07477e-06	Ribosomal protein L22p/L17e family protein	GO:0006412, GO:0015934, GO:0003735, GO:0005840	PGSC0003DMT400069383	0	100	Ribosomal protein
Soltu.DM.09G004720.1	0.596021	0.142342	4.18726	2.8234e-05	0.000636685	catalytics	GO:0005515	PGSC0003DMT400033791	0	100	Conserved gene of unknown function
Soltu.DM.01G003610.1	0.596111	0.215076	2.77163	0.00557772	0.0453966	ribosomal protein S27	GO:0003735, GO:0005840, GO:0006412	PGSC0003DMT400042183	4.4e-136	100	Ribosomal protein S27
Soltu.DM.08G021910.1	0.596144	0.210145	2.83682	0.00455652	0.0393207	extra-large GTP-binding protein	GO:0031683, GO:0003924, GO:0007165, GO:0019001, GO:0007186	PGSC0003DMT400024098	0	100	GTP-binding protein alpha subunit, gna
Soltu.DM.06G020160.1	0.596975	0.186706	3.1974	0.00138672	0.0159018	PDI-like 5-2	GO:0045454	PGSC0003DMT400067075	0	100	Protein disulfide isomerase
Soltu.DM.10G024270.1	0.597023	0.113142	5.27677	1.3148e-07	5.96895e-06	ATPase, AAA-type, CDC48 protein	GO:0016787, GO:0005524	PGSC0003DMT400027096	0	100	Transitional endoplasmic reticulum ATPase
Soltu.DM.05G003310.1	0.597472	0.156415	3.8198	0.000133561	0.00234909	Cysteinyl-tRNA synthetase, class Ia family protein	GO:0004817, GO:0006418, GO:0004812, GO:0005524, GO:0000166, GO:0006423	PGSC0003DMT400037718	0	99.325	Cysteinyl-tRNA synthetase
Soltu.DM.12G005620.4	0.597703	0.18565	3.21951	0.00128409	0.0149837	succinate dehydrogenase	.	PGSC0003DMT400039928	0	99.563	Conserved gene of unknown function
Soltu.DM.11G012430.1	0.597851	0.11432	5.22964	1.6984e-07	7.4803e-06	Metal-dependent protein hydrolase	.	PGSC0003DMT400024002	0	100	Protein MYG1
Soltu.DM.08G024260.1	0.599179	0.196997	3.04157	0.00235347	0.0240676	alpha/beta-Hydrolases superfamily protein	.	PGSC0003DMT400067481	0	100	Palmitoyl-protein thioesterase 1
Soltu.DM.12G002160.2	0.599603	0.183199	3.27295	0.00106431	0.0130422	Protein kinase superfamily protein	GO:0005524, GO:0004672, GO:0004713, GO:0006468	PGSC0003DMT400011695	0	100	Serine/threonine-protein kinase PBS1
Soltu.DM.09G011130.1	0.599625	0.18594	3.22484	0.00126045	0.0148185	vacuolar sorting receptor homolog	GO:0005509	PGSC0003DMT400077180	0	100	Vacuolar sorting receptor protein PV72
Soltu.DM.05G023950.1	0.599702	0.197818	3.03159	0.00243269	0.0247064	glycine-rich RNA-binding protein	GO:0003676	PGSC0003DMT400040748	0	100	RNA binding protein
Soltu.DM.04G036430.1	0.600089	0.214071	2.80323	0.00505938	0.0422272	Tetrapyrrole (Corrin/Porphyrin) Methylases	GO:0004164, GO:0008168, GO:0017183	PGSC0003DMT400009673	0	100	Diphthine synthase
Soltu.DM.03G035480.1	0.601422	0.195383	3.07816	0.00208283	0.0218553	Zinc-binding ribosomal protein family protein	GO:0003735, GO:0005840, GO:0006412	PGSC0003DMT400006512	4.8e-151	100	Ribosomal protein L37
Soltu.DM.10G020720.2	0.601773	0.200783	2.99713	0.00272533	0.026967	Ras-related small GTP-binding family protein	GO:0003924, GO:0005525	PGSC0003DMT400049296	0	100	Small GTP-binding protein
Soltu.DM.02G033150.1	0.601824	0.158307	3.80161	0.000143756	0.00248884	Isocitrate/isopropylmalate dehydrogenase family protein	GO:0000287, GO:0006102, GO:0004450, GO:0016616, GO:0055114, GO:0051287	PGSC0003DMT400001262	0	100	Isocitrate dehydrogenase [NADP]
Soltu.DM.06G004540.1	0.601993	0.181781	3.31164	0.000927519	0.0116634	Glutaredoxin family protein	GO:0045454, GO:0015035, GO:0009055	PGSC0003DMT400049116	1.15e-172	100	Glutaredoxin
Soltu.DM.03G024720.1	0.60214	0.135627	4.43969	9.0088e-06	0.000241673	NAD(P)-binding Rossmann-fold superfamily protein	GO:0008641	PGSC0003DMT400039406	0	100	Ubiquitin-activating enzyme E1 domain-containing protein
Soltu.DM.09G023740.1	0.602967	0.142599	4.22841	2.3535e-05	0.000546366	Ribosomal protein L19e family protein	GO:0022625, GO:0003735, GO:0005840, GO:0006412	PGSC0003DMT400081324	0	100	Ribosomal protein L19
Soltu.DM.05G003090.1	0.604055	0.213308	2.83185	0.00462797	0.039738	alpha/beta-Hydrolases superfamily protein	.	PGSC0003DMT400037702	0	100	Monoglyceride lipase
Soltu.DM.12G011570.1	0.60406	0.188231	3.20913	0.00133136	0.0153933	ribosomal protein S11-beta	GO:0006412, GO:0003735, GO:0005840	PGSC0003DMT400013305	0	97.083	40S ribosomal protein S11
Soltu.DM.09G005160.1	0.60436	0.20953	2.88435	0.00392221	0.0351859	Cyclophilin-like peptidyl-prolyl cis-trans isomerase family protein	GO:0000413, GO:0003755	PGSC0003DMT400009946	0	100	Peptidyl-prolyl cis-trans isomerase cyclophilin-type family protein
Soltu.DM.01G029220.1	0.604884	0.167269	3.61622	0.000298931	0.00459965	Sec23/Sec24 protein transport family protein	GO:0030127, GO:0090114, GO:0006886, GO:0006888	PGSC0003DMT400004550	0	100	Protein transport protein sec23
Soltu.DM.04G008970.1	0.606715	0.139852	4.33828	1.43604e-05	0.000358442	Endomembrane protein 70 protein family	GO:0016021	PGSC0003DMT400060583	0	100	Transmembrane transporter
Soltu.DM.05G010360.1	0.607036	0.0814305	7.45466	9.01e-14	1.62781e-11	TCP-1/cpn60 chaperonin family protein	GO:0005524, GO:0051082, GO:0006457	PGSC0003DMT400073555	0	98.854	Chaperonin containing t-complex protein 1, epsilon subunit, tcpe
Soltu.DM.10G016680.1	0.607724	0.184441	3.29495	0.000984386	0.0122509	ATPase, F0/V0 complex, subunit C protein	GO:0033177, GO:1902600, GO:0033179, GO:0015078	PGSC0003DMT400011294	0	98.586	V-type proton ATPase 16 kDa proteolipid subunit
Soltu.DM.06G010550.1	0.60807	0.13626	4.46256	8.09877e-06	0.000220829	alpha-soluble NSF attachment protein	GO:0006886, GO:0005515	PGSC0003DMT400046100	0	100	Alpha-soluble NSF attachment protein
Soltu.DM.08G022130.3	0.608724	0.192615	3.16031	0.00157599	0.0176312	gamma-tocopherol methyltransferase	GO:0032259, GO:0008168	PGSC0003DMT400006168	0	100	Gamma-tocopherol methyltransferase
Soltu.DM.07G026270.2	0.609859	0.187875	3.24609	0.00117004	0.0140479	calmodulin-domain protein kinase	GO:0005524, GO:0004672, GO:0006468, GO:0005509	PGSC0003DMT400057484	0	100	Calcium-dependent protein kinase CDPK1
Soltu.DM.02G013550.1	0.6103	0.215955	2.82605	0.00471253	0.0401758	20S proteasome alpha subunit E2	GO:0019773, GO:0005839, GO:0051603, GO:0006511, GO:0043161	PGSC0003DMT400054523	0	100	Proteasome subunit alpha type
Soltu.DM.01G012700.1	0.610353	0.141063	4.3268	1.5129e-05	0.000373416	conserved hypothetical protein	.	PGSC0003DMT400080895	0	99.863	Conserved gene of unknown function
Soltu.DM.03G021860.1	0.610921	0.158921	3.84417	0.000120961	0.00215893	Ubiquitin supergroup;Ribosomal protein L40e	GO:0006412, GO:0005840, GO:0003735, GO:0005515	PGSC0003DMT400047686	0	100	Ubiquitin fusion protein
Soltu.DM.01G043140.1	0.612498	0.213958	2.8627	0.00420046	0.0370181	maternal effect embryo arrest	.	PGSC0003DMT400061147	0	100	Conserved gene of unknown function
Soltu.DM.11G016130.1	0.612611	0.179239	3.41785	0.000631189	0.00858244	ribosomal protein 5B	GO:0015935, GO:0006412, GO:0003723, GO:0003735	PGSC0003DMT400045932	0	100	40S ribosomal protein S5
Soltu.DM.12G011440.1	0.612921	0.143456	4.27254	1.93262e-05	0.000460328	Exostosin family protein	.	PGSC0003DMT400037513	0	100	Conserved gene of unknown function
Soltu.DM.02G012380.2	0.613702	0.223306	2.74825	0.0059914	0.0477263	RAB homolog	GO:0005525, GO:0003924	.	.	.	N-acylethanolamine amidohydrolase
Soltu.DM.10G003730.1	0.614074	0.106437	5.76937	7.95663e-09	4.79166e-07	ribosomal protein large subunit 16A	GO:0006355, GO:0005840, GO:0003735, GO:0003700, GO:0043565, GO:0006412	PGSC0003DMT400027379	0	100	Ribosomal protein L11
Soltu.DM.07G025820.1	0.61416	0.193437	3.17499	0.0014984	0.0169195	tryptophan synthase beta-subunit	GO:0000162, GO:0006568, GO:0004834	PGSC0003DMT400002722	0	100	Tryptophan synthase beta subunit
Soltu.DM.01G039380.1	0.614303	0.143691	4.27515	1.91005e-05	0.00045659	RNA binding Plectin/S10 domain-containing protein	.	PGSC0003DMT400063697	0	100	40S ribosomal protein S10
Soltu.DM.12G024330.1	0.615031	0.216288	2.84358	0.00446105	0.0387094	Peptidase S24/S26A/S26B/S26C family protein	GO:0008233, GO:0006465, GO:0016020	PGSC0003DMT400048805	0	95.58	Microsomal signal peptidase 18 kDa subunit
Soltu.DM.11G011230.1	0.615706	0.199932	3.07957	0.00207298	0.0218017	Tetratricopeptide repeat (TPR)-like superfamily protein	GO:0005515	.	.	.	N-acylethanolamine amidohydrolase
Soltu.DM.06G002030.1	0.615895	0.0959157	6.42121	1.35199e-10	1.15453e-08	Ribosomal protein L14p/L23e family protein	GO:0006412, GO:0003735, GO:0005840	PGSC0003DMT400038109	0	100	60S ribosomal protein L17
Soltu.DM.11G025840.1	0.617407	0.194975	3.16659	0.00154237	0.0173348	catalytic LigB subunit of aromatic ring-opening dioxygenase family	GO:0008198, GO:0055114, GO:0006725, GO:0008270, GO:0016701, GO:0016491	PGSC0003DMT400065283	0	100	4,5-DOPA dioxygenase extradiol
Soltu.DM.03G022580.2	0.618057	0.169073	3.65558	0.000256605	0.00406618	HSP20-like chaperones superfamily protein	.	PGSC0003DMT400023553	0	100	Salt tolerance protein 5
Soltu.DM.03G024080.1	0.618379	0.209115	2.95712	0.00310525	0.0297104	gamma carbonic anhydrase-like	.	PGSC0003DMT400039315	0	100	Protein yrdA
Soltu.DM.06G024730.1	0.61858	0.198736	3.11258	0.00185459	0.0200443	Calcium-dependent phospholipid-binding Copine family protein	.	.	.	.	N-acylethanolamine amidohydrolase
Soltu.DM.03G022580.1	0.618667	0.171586	3.60558	0.000311461	0.0047731	HSP20-like chaperones superfamily protein	.	PGSC0003DMT400023553	0	100	Salt tolerance protein 5
Soltu.DM.02G020360.1	0.620687	0.214955	2.88752	0.00388291	0.0349594	Peroxisomal membrane 22 kDa (Mpv17/PMP22) family protein	GO:0016021	PGSC0003DMT400042478	0	100	Peroxisomal membrane protein 2, pxmp2
Soltu.DM.11G012630.1	0.620767	0.15463	4.01455	5.95605e-05	0.00119112	transmembrane nine	GO:0016021	PGSC0003DMT400080661	0	98.129	Endomembrane protein emp70
Soltu.DM.03G012400.1	0.621087	0.117891	5.26833	1.3767e-07	6.21808e-06	Mitochondrial glycoprotein family protein	GO:0005759	PGSC0003DMT400055876	0	100	Conserved gene of unknown function
Soltu.DM.01G049560.1	0.621541	0.180644	3.44069	0.00058023	0.00803009	Major facilitator superfamily protein	.	PGSC0003DMT400001893	0	100	Nitrate and chloride transporter
Soltu.DM.02G033360.1	0.621673	0.138879	4.47635	7.59311e-06	0.000209842	RNA-binding (RRM/RBD/RNP motifs) family protein	GO:0003676	PGSC0003DMT400032811	0	100	RNA binding protein
Soltu.DM.02G002430.1	0.622271	0.149953	4.14977	3.32815e-05	0.000729885	CBL-interacting protein kinase	GO:0005524, GO:0007165, GO:0004672, GO:0006468	PGSC0003DMT400080484	0	100	CBL-interacting serine/threonine-protein kinase
Soltu.DM.01G045450.1	0.622943	0.221672	2.8102	0.00495109	0.0416016	F-box family protein	GO:0005515	PGSC0003DMT400027718	0	100	F-box family protein
Soltu.DM.01G043830.1	0.623893	0.161531	3.86236	0.000112296	0.00201511	RAN GTPase	GO:0003924, GO:0006913, GO:0005525	PGSC0003DMT400076528	0	98.799	GTP-binding nuclear protein Ran2
Soltu.DM.03G021000.1	0.624086	0.220508	2.83022	0.00465167	0.0398016	RING/U-box superfamily protein	.	PGSC0003DMT400069540	0	82.378	Zinc finger family protein
Soltu.DM.03G021000.2	0.624086	0.220508	2.83022	0.00465167	0.0398016	RING/U-box superfamily protein	.	PGSC0003DMT400069540	0	82.378	Zinc finger family protein
Soltu.DM.03G021000.3	0.624086	0.220508	2.83022	0.00465167	0.0398016	RING/U-box superfamily protein	.	PGSC0003DMT400069540	0	82.378	Zinc finger family protein
Soltu.DM.09G004110.1	0.624158	0.144001	4.3344	1.46157e-05	0.000362771	DnaJ / Sec63 Brl domains-containing protein	.	PGSC0003DMT400006908	0	100	Heat shock protein binding protein
Soltu.DM.11G021040.1	0.624382	0.18245	3.4222	0.000621161	0.00849215	RNA-binding (RRM/RBD/RNP motifs) family protein	GO:0003676	PGSC0003DMT400001225	0	100	RNA binding protein
Soltu.DM.08G001690.1	0.625914	0.163416	3.83018	0.000128049	0.00226414	Endomembrane protein 70 protein family	GO:0016021	PGSC0003DMT400067574	0	100	Endosomal P24A protein
Soltu.DM.01G023850.1	0.625954	0.162658	3.84828	0.000118951	0.00212591	alpha/beta-Hydrolases superfamily protein	GO:0016787	PGSC0003DMT400011141	0	100	Endo-1,3-1,4-beta-d-glucanase
Soltu.DM.10G022890.1	0.626543	0.172432	3.63356	0.000279535	0.00435675	tubulin beta	GO:0005874, GO:0007017, GO:0005200, GO:0003924, GO:0005525	PGSC0003DMT400028800	0	100	Tubulin beta chain
Soltu.DM.08G012850.1	0.626888	0.0899763	6.96726	3.23173e-12	3.99202e-10	RAN binding protein	GO:0046907	PGSC0003DMT400021160	0	100	Ran binding protein-1
Soltu.DM.01G034680.1	0.627389	0.212576	2.95136	0.00316374	0.0301264	adenine nucleotide transporter	GO:0055085, GO:0005347	PGSC0003DMT400000597	0	100	Mitochondrial carrier
Soltu.DM.06G005330.1	0.627994	0.102477	6.12813	8.89155e-10	6.59614e-08	Ribosomal protein S12/S23 family protein	GO:0003735, GO:0005840, GO:0015935, GO:0006412	PGSC0003DMT400065339	0	100	40S ribosomal protein S23
Soltu.DM.03G036370.1	0.628175	0.122069	5.14605	2.66024e-07	1.10219e-05	Root hair defective 3 GTP-binding protein (RHD3)	GO:0005525	.	.	.	N-acylethanolamine amidohydrolase
Soltu.DM.04G013260.1	0.628193	0.213292	2.94522	0.00322726	0.0305125	Ribosomal protein S5 domain 2-like superfamily protein	GO:0006412, GO:0005840, GO:0003735	PGSC0003DMT400077257	2.49e-127	100	Ribosomal protein S9
Soltu.DM.02G006710.1	0.628328	0.148157	4.24097	2.22558e-05	0.000523999	Tetratricopeptide repeat (TPR)-like superfamily protein	GO:0005515	PGSC0003DMT400039992	0	100	Pentatricopeptide repeat-containing protein, mitochondrial
Soltu.DM.03G013790.1	0.628739	0.175519	3.58216	0.000340764	0.00513913	ATPase, F1 complex, delta/epsilon subunit	GO:0015986, GO:0046933, GO:0045261	PGSC0003DMT400013473	0	100	ATP synthase subunit delta', mitochondrial
Soltu.DM.04G020520.2	0.630003	0.143347	4.39496	1.10792e-05	0.000287906	conserved hypothetical protein	.	PGSC0003DMT400043623	0	100	Conserved gene of unknown function
Soltu.DM.10G022200.1	0.630031	0.113469	5.55247	2.81661e-08	1.49607e-06	Ribosomal protein L24e family protein	.	PGSC0003DMT400028682	0	100	60S ribosomal protein L24
Soltu.DM.10G025840.1	0.630738	0.193293	3.26312	0.00110194	0.0133753	Cobalamin-independent synthase family protein	GO:0008652, GO:0009086, GO:0008270, GO:0003871	PGSC0003DMT400072279	0	100	Methionine synthase
Soltu.DM.11G018170.1	0.630742	0.152354	4.13999	3.47323e-05	0.000755463	ZIP metal ion transporter family	GO:0046873, GO:0030001, GO:0016020, GO:0055085	.	.	.	N-acylethanolamine amidohydrolase
Soltu.DM.02G006500.1	0.631212	0.138206	4.56717	4.94343e-06	0.00014224	AAA-type ATPase family protein	GO:0005524	PGSC0003DMT400040085	0	100	Protein MSP1
Soltu.DM.07G002750.1	0.631582	0.223692	2.82345	0.00475104	0.0403512	Major facilitator superfamily protein	GO:0022857, GO:0055085	PGSC0003DMT400078958	0	100	Nodulin
Soltu.DM.05G026940.1	0.631605	0.10288	6.13925	8.29141e-10	6.18548e-08	Class II aminoacyl-tRNA and biotin synthetases superfamily protein	GO:0005737, GO:0005524, GO:0000166, GO:0004812, GO:0004815, GO:0006418, GO:0003676, GO:0006422	.	.	.	N-acylethanolamine amidohydrolase
Soltu.DM.11G005060.1	0.632194	0.157749	4.0076	6.13381e-05	0.0012175	Dihydrolipoamide acetyltransferase, long form protein	GO:0016746	.	.	.	N-acylethanolamine amidohydrolase
Soltu.DM.12G027770.1	0.632398	0.207122	3.05327	0.00226361	0.0233295	Endomembrane protein 70 protein family	GO:0016021	PGSC0003DMT400020230	0	100	Endosomal P24A protein
Soltu.DM.09G022120.2	0.633077	0.165695	3.82073	0.000133056	0.00234174	phosphate starvation response	.	PGSC0003DMT400009766	5.06e-167	100	WERBP-1 protein
Soltu.DM.03G000350.1	0.633578	0.195347	3.24335	0.00118132	0.0141322	emp24/gp25L/p24 family/GOLD family protein	.	PGSC0003DMT400034963	0	100	Coated vesicle membrane protein
Soltu.DM.11G006980.1	0.633713	0.155875	4.06551	4.79282e-05	0.000991338	eukaryotic release factor 1-3	GO:0006415, GO:0003747	PGSC0003DMT400019671	0	100	Eukaryotic peptide chain release factor subunit 1-3
Soltu.DM.09G016720.3	0.635669	0.208399	3.05026	0.00228645	0.0235271	lipase class 3 family protein	GO:0006629	.	.	.	N-acylethanolamine amidohydrolase
Soltu.DM.01G028920.1	0.635689	0.17654	3.60082	0.000317212	0.00483612	Zinc-binding dehydrogenase family protein	GO:0055114, GO:0016491	PGSC0003DMT400012166	6.58e-160	97.576	Allyl alcohol dehydrogenase
Soltu.DM.03G026340.1	0.636743	0.229459	2.77498	0.00552051	0.0450011	SOUL heme-binding family protein	.	PGSC0003DMT400046783	0	100	Heme-binding protein
Soltu.DM.06G030460.6	0.636985	0.217349	2.9307	0.00338194	0.0315026	nudix hydrolase homolog	GO:0016787	PGSC0003DMT400062494	0	100	Mutt/nudix hydrolase
Soltu.DM.06G005500.1	0.637289	0.22242	2.86525	0.00416676	0.0367643	ATP synthase D chain, mitochondrial	GO:0000276, GO:0015078, GO:0015986	PGSC0003DMT400059780	0	100	ATP synthase D chain, mitochondrial
Soltu.DM.10G027090.1	0.637713	0.165371	3.85627	0.000115132	0.00206183	adenylosuccinate synthase	GO:0006164, GO:0005525, GO:0004019, GO:0005515	PGSC0003DMT400060882	0	100	Pentatricopeptide repeat-containing protein
Soltu.DM.04G004260.1	0.63796	0.209727	3.04187	0.00235117	0.0240533	NADH-ubiquinone oxidoreductase B18 subunit, putative	GO:0008137, GO:0003954, GO:0005739	.	.	.	N-acylethanolamine amidohydrolase
Soltu.DM.07G024980.1	0.638349	0.200043	3.19106	0.00141751	0.0161971	Adenine nucleotide alpha hydrolases-like superfamily protein	.	PGSC0003DMT400049634	0	100	Conserved gene of unknown function
Soltu.DM.01G049430.1	0.63854	0.193822	3.29447	0.000986058	0.0122659	Leucine-rich repeat protein kinase family protein	GO:0006468, GO:0004672, GO:0005524, GO:0005515	PGSC0003DMT400001921	0	100	Lrr receptor protein kinase
Soltu.DM.06G000390.1	0.638621	0.219083	2.91497	0.0035572	0.0327573	diacylglycerol kinase	GO:0016301, GO:0007205, GO:0004143	PGSC0003DMT400018811	0	100	Diacylglycerol kinase, alpha
Soltu.DM.06G028720.1	0.638824	0.126206	5.06175	4.1542e-07	1.60593e-05	Ribosomal protein S13/S18 family	GO:0003735, GO:0005840, GO:0003723, GO:0006412, GO:0003676	PGSC0003DMT400069477	0	100	Ribosomal protein
Soltu.DM.04G037890.1	0.639005	0.145348	4.39637	1.10075e-05	0.000286606	Ribophorin I	GO:0016021, GO:0006486, GO:0005783	PGSC0003DMT400025687	0	100	Ribophorin
Soltu.DM.03G015980.1	0.639436	0.180541	3.54178	0.000397432	0.00587695	SPFH/Band 7/PHB domain-containing membrane-associated protein family	.	PGSC0003DMT400079622	0	100	Protein PPLZ12
Soltu.DM.06G030460.5	0.639487	0.217726	2.93712	0.00331277	0.0310775	nudix hydrolase homolog	GO:0016787	PGSC0003DMT400062494	0	100	Mutt/nudix hydrolase
Soltu.DM.06G014290.1	0.63976	0.0908588	7.04125	1.90521e-12	2.50487e-10	2-isopropylmalate synthase	GO:0046912, GO:0003852, GO:0009098, GO:0003824, GO:0019752	PGSC0003DMT400042133	0	100	2-isopropylmalate synthase B
Soltu.DM.06G030460.3	0.640117	0.216856	2.9518	0.00315927	0.0301054	nudix hydrolase homolog	GO:0016787	PGSC0003DMT400062494	0	100	Mutt/nudix hydrolase
Soltu.DM.06G030460.4	0.640117	0.216856	2.9518	0.00315927	0.0301054	nudix hydrolase homolog	GO:0016787	PGSC0003DMT400062494	0	100	Mutt/nudix hydrolase
Soltu.DM.03G003100.1	0.640219	0.222623	2.8758	0.00403	0.0358196	YELLOW STRIPE like	GO:0055085	PGSC0003DMT400061894	0	100	Oligopeptide transporter
Soltu.DM.07G027480.1	0.640968	0.175765	3.64672	0.000265607	0.00417891	Sucrase/ferredoxin-like family protein	.	PGSC0003DMT400057357	0	100	Sucrase
Soltu.DM.06G030460.1	0.642615	0.217213	2.95845	0.00309187	0.0296333	nudix hydrolase homolog	GO:0016787	PGSC0003DMT400062494	0	100	Mutt/nudix hydrolase
Soltu.DM.06G030460.2	0.642615	0.217213	2.95845	0.00309187	0.0296333	nudix hydrolase homolog	GO:0016787	PGSC0003DMT400062494	0	100	Mutt/nudix hydrolase
Soltu.DM.03G009660.2	0.642946	0.132679	4.84587	1.26059e-06	4.31267e-05	MATE efflux family protein	GO:0055085, GO:0016020, GO:0042910, GO:0015297	PGSC0003DMT400031221	0	99.795	Multidrug resistance pump
Soltu.DM.09G022950.1	0.64366	0.200055	3.21741	0.00129352	0.0150541	Thioredoxin superfamily protein	GO:0009055, GO:0015035	PGSC0003DMT400029594	1.14e-167	99.688	Glutaredoxin
Soltu.DM.11G025300.1	0.643972	0.177642	3.6251	0.000288848	0.00447041	ribosomal protein S13A	GO:0005840, GO:0003735, GO:0006412	PGSC0003DMT400070434	0	100	Cytoplasmic ribosomal protein S13
Soltu.DM.08G024980.1	0.64575	0.221822	2.91112	0.00360133	0.0330605	mitochondrion-localized small heat shock protein 23.6	.	PGSC0003DMT400012249	0	100	Mitochondrial small heat shock protein
Soltu.DM.11G021170.1	0.645852	0.166957	3.86837	0.000109567	0.00197494	alpha-adaptin	GO:0072583, GO:0030117, GO:0030122, GO:0035615, GO:0006886, GO:0015031, GO:0030131, GO:0016192	.	.	.	N-acylethanolamine amidohydrolase
Soltu.DM.08G018970.1	0.646477	0.203367	3.17887	0.00147851	0.0167589	Nucleotide-diphospho-sugar transferase family protein	.	PGSC0003DMT400076046	0	100	Pentatricopeptide repeat-containing protein
Soltu.DM.05G013120.1	0.647888	0.194922	3.32384	0.000887877	0.0112824	Leucine-rich repeat (LRR) family protein	GO:0005515	.	.	.	N-acylethanolamine amidohydrolase
Soltu.DM.06G026670.1	0.648028	0.201084	3.22268	0.00126999	0.0148932	Zinc-binding ribosomal protein family protein	GO:0006412, GO:0005840, GO:0003735	PGSC0003DMT400069671	1.12e-167	100	Ribosomal protein L41
Soltu.DM.03G014000.1	0.64808	0.182172	3.55753	0.000374363	0.00557618	signal recognition particle-related / SRP-related	GO:0006614, GO:0030942, GO:0005047, GO:0003723, GO:0005786, GO:0008312	PGSC0003DMT400040071	0	96.707	Signal recognition particle 68 kDa protein
Soltu.DM.01G050240.1	0.648968	0.206939	3.13604	0.00171243	0.0187014	LYR family of Fe/S cluster biogenesis protein	.	PGSC0003DMT400014212	0	100	NADH dehydrogenase
Soltu.DM.12G028980.1	0.649086	0.186966	3.47168	0.000517216	0.00729487	CTC-interacting domain	GO:0003676	PGSC0003DMT400020284	0	100	RNA-binding protein
Soltu.DM.05G026830.2	0.649431	0.169811	3.82444	0.000131071	0.00231294	Ribophorin I	GO:0006486, GO:0016021, GO:0005783	PGSC0003DMT400059988	0	100	Ribophorin
Soltu.DM.05G026830.1	0.649437	0.169865	3.82325	0.000131705	0.00232105	Ribophorin I	GO:0006486, GO:0016021, GO:0005783	PGSC0003DMT400059988	0	100	Ribophorin
Soltu.DM.08G001310.1	0.6495	0.161262	4.02762	5.63451e-05	0.00113666	Clathrin adaptor complexes medium subunit family protein	GO:0016192, GO:0030131, GO:0006886	PGSC0003DMT400052825	0	100	AP47/50p
Soltu.DM.03G009660.1	0.649634	0.137735	4.71654	2.39885e-06	7.63894e-05	MATE efflux family protein	GO:0042910, GO:0055085, GO:0016020, GO:0015297	PGSC0003DMT400031221	0	99.795	Multidrug resistance pump
Soltu.DM.06G033140.1	0.650146	0.0871275	7.462	8.52158e-14	1.55378e-11	ribosomal protein L5	GO:0006412, GO:0005840, GO:0003735, GO:0008097	PGSC0003DMT400071141	0	100	Ribosomal protein L5
Soltu.DM.07G005240.1	0.650317	0.20672	3.14588	0.00165587	0.0183098	S-locus lectin protein kinase family protein	GO:0004672, GO:0004674, GO:0006468, GO:0048544, GO:0005524	PGSC0003DMT400021983	0	100	S-locus lectin protein kinase family protein
Soltu.DM.09G022120.1	0.65072	0.141154	4.60998	4.02701e-06	0.000119763	phosphate starvation response	.	PGSC0003DMT400009766	5.06e-167	100	WERBP-1 protein
Soltu.DM.04G007490.1	0.650823	0.143311	4.54134	5.58977e-06	0.000158773	triosephosphate isomerase	GO:0004807, GO:0003824, GO:0006096	PGSC0003DMT400071330	0	100	Triosephosphate isomerase
Soltu.DM.08G017310.1	0.652339	0.163438	3.99135	6.56969e-05	0.00128956	Zinc-binding ribosomal protein family protein	GO:0005840, GO:0003735, GO:0006412	PGSC0003DMT400037582	1.38e-126	100	Aldehyde dehydrogenase (NAD+)
Soltu.DM.09G026740.1	0.652358	0.222445	2.93266	0.00336068	0.0314055	Lactate/malate dehydrogenase family protein	GO:0019752, GO:0016615, GO:0016616, GO:0030060, GO:0016491, GO:0006108, GO:0055114, GO:0005975, GO:0003824	PGSC0003DMT400044217	0	100	Malate dehydrogenase
Soltu.DM.04G027630.1	0.653927	0.211326	3.0944	0.00197212	0.0209754	Inorganic H pyrophosphatase family protein	GO:0009678, GO:1902600, GO:0004427, GO:0016020	PGSC0003DMT400064558	0	100	Pyrophosphate-energized membrane proton pump
Soltu.DM.09G031310.1	0.653976	0.112188	5.82928	5.56664e-09	3.50329e-07	metacaspase	.	PGSC0003DMT400031086	0	100	Metacaspase 1
Soltu.DM.05G006120.1	0.654114	0.128866	5.07593	3.85614e-07	1.50163e-05	Ribosomal protein S4	GO:0019843, GO:0006412, GO:0015935, GO:0003723, GO:0003735	PGSC0003DMT400059349	0	100	40S ribosomal protein S9
Soltu.DM.01G023910.1	0.654648	0.218941	2.99007	0.00278914	0.027445	CBS domain-containing protein with a domain of unknown function (DUF21)	.	PGSC0003DMT400083202	0	100	MRNA, clone: RAFL25-31-I24
Soltu.DM.05G020810.1	0.6547	0.208645	3.13786	0.00170186	0.0186403	shaggy-like protein kinase	GO:0006468, GO:0004672, GO:0005524	PGSC0003DMT400017984	0	100	Shaggy-like kinase 59
Soltu.DM.01G035790.2	0.654705	0.163864	3.99541	6.45837e-05	0.00126959	Ribosomal protein S10p/S20e family protein	GO:0006412, GO:0015935, GO:0003723, GO:0005840, GO:0003735	PGSC0003DMT400008507	0	100	40S ribosomal protein S20
Soltu.DM.05G023510.1	0.655802	0.162689	4.03103	5.55339e-05	0.00112328	heat shock protein	GO:0042026, GO:0005524, GO:0006457	PGSC0003DMT400069855	0	100	Chaperonin-60kD, ch60
Soltu.DM.04G025220.1	0.657694	0.152942	4.30028	1.70582e-05	0.000413943	Ribosomal protein S5 family protein	GO:0003735, GO:0005840, GO:0006412, GO:0015935, GO:0003723	PGSC0003DMT400063904	0	100	40S ribosomal protein S2
Soltu.DM.03G029060.1	0.659101	0.153754	4.28671	1.81339e-05	0.000436233	Pentatricopeptide repeat (PPR) superfamily protein	GO:0005515	PGSC0003DMT400063323	0	100	Pentatricopeptide repeat-containing protein
Soltu.DM.04G007170.1	0.659831	0.113976	5.78923	7.07089e-09	4.26793e-07	Ribosomal L29 family protein	GO:0006412, GO:0003735, GO:0005840	PGSC0003DMT400077604	0	100	60S ribosomal protein L35
Soltu.DM.12G005900.1	0.659832	0.225787	2.92236	0.0034739	0.0321686	Mannose-P-dolichol utilization defect 1 protein	.	PGSC0003DMT400039905	0	100	Mannose-P-dolichol utilization defect 1 protein
Soltu.DM.12G027190.1	0.660206	0.238406	2.76925	0.00561858	0.0456465	vacuolar ATP synthase subunit H family protein	GO:0046961, GO:0020037, GO:0005515, GO:1902600, GO:0000221	PGSC0003DMT400020471	0	100	Vacuolar ATPase subunit H protein
Soltu.DM.09G031520.1	0.660366	0.237723	2.77788	0.00547152	0.0447805	hypothetical protein	.	PGSC0003DMT400055711	1.01e-147	100	Adhesive/proline-rich protein
Soltu.DM.01G037000.1	0.660436	0.0857906	7.69824	1.37953e-14	2.93101e-12	Ribosomal protein L7Ae/L30e/S12e/Gadd45 family protein	GO:0042254, GO:1990904	PGSC0003DMT400057989	0	100	60S ribosomal protein L7A
Soltu.DM.09G026060.1	0.660901	0.159282	4.14926	3.33556e-05	0.000730906	HR-like lesion-inducing protein-related	.	PGSC0003DMT400044246	0	100	Conserved gene of unknown function
Soltu.DM.01G035790.1	0.661009	0.163842	4.03442	5.47368e-05	0.00111054	Ribosomal protein S10p/S20e family protein	GO:0003735, GO:0005840, GO:0003723, GO:0006412, GO:0015935	PGSC0003DMT400008507	0	100	40S ribosomal protein S20
Soltu.DM.02G013700.1	0.661226	0.22276	2.96834	0.00299412	0.0289999	urease accessory protein G	GO:0016151, GO:0003924, GO:0006807	PGSC0003DMT400021364	0	100	Urease accessory protein G
Soltu.DM.01G003670.1	0.662402	0.213559	3.10173	0.00192393	0.0205782	phytosulfokin receptor	GO:0005524, GO:0005515, GO:0006468, GO:0004672	PGSC0003DMT400042178	0	100	Phytosulfokine receptor
Soltu.DM.11G001660.1	0.663536	0.0972748	6.82126	9.02479e-12	9.90415e-10	NADH-ubiquinone dehydrogenase, mitochondrial, putative	GO:0016651, GO:0016491, GO:0042773, GO:0055114, GO:0051536, GO:0016020, GO:0008137, GO:0009055	PGSC0003DMT400034638	0	100	NADH-ubiquinone oxidoreductase 75 kDa subunit, mitochondrial
Soltu.DM.02G022140.1	0.663697	0.168617	3.93613	8.28069e-05	0.00157197	serine/threonine phosphatase	GO:0016787	PGSC0003DMT400035531	0	100	Serine/threonine-protein phosphatase
Soltu.DM.02G032270.1	0.664326	0.161467	4.11433	3.88311e-05	0.000830336	Leucine-rich repeat protein kinase family protein	GO:0004672, GO:0006468, GO:0005515, GO:0005524	PGSC0003DMT400003278	0	100	BRASSINOSTEROID INSENSITIVE 1-associated receptor kinase 1
Soltu.DM.04G025070.1	0.664439	0.158792	4.18434	2.86002e-05	0.000642609	S-adenosyl-L-methionine-dependent methyltransferases superfamily protein	GO:0008168	PGSC0003DMT400006138	0	100	ATP binding protein
Soltu.DM.01G050140.1	0.664937	0.197442	3.36777	0.000757793	0.00994341	SH3 domain-containing protein	GO:0005515	PGSC0003DMT400008049	0	100	Clathrin binding protein
Soltu.DM.05G023850.1	0.666353	0.13364	4.98618	6.1584e-07	2.28429e-05	Ribosomal protein L13 family protein	GO:0006412, GO:0042545, GO:0005840, GO:0015934, GO:0003735, GO:0030599	PGSC0003DMT400040760	0	100	60S ribosomal protein L13a
Soltu.DM.03G023310.1	0.667037	0.150854	4.42175	9.79037e-06	0.000259235	NADH-ubiquinone oxidoreductase-related	GO:0022904	PGSC0003DMT400074367	2.51e-151	86.056	NADH dehydrogenase
Soltu.DM.10G000610.1	0.667114	0.219302	3.04198	0.00235026	0.0240533	RNA helicase	GO:0005524, GO:0003676	PGSC0003DMT400029241	0	100	Dead box ATP-dependent RNA helicase
Soltu.DM.03G034640.1	0.667452	0.200774	3.32439	0.000886123	0.0112755	pyridoxine biosynthesis 1.2	GO:0042819, GO:0003824, GO:0042823	PGSC0003DMT400014535	0	100	Pyridoxin biosynthesis protein PDX1
Soltu.DM.10G026940.1	0.667803	0.216616	3.08289	0.00204999	0.0216476	conserved hypothetical protein	.	PGSC0003DMT400060854	0	100	Conserved gene of unknown function
Soltu.DM.06G016310.1	0.668185	0.176458	3.78664	0.000152697	0.00262312	ribosomal protein S15A	GO:0006412, GO:0005840, GO:0003735	PGSC0003DMT400033927	0	100	40S ribosomal protein S15a-1
Soltu.DM.12G027080.1	0.668368	0.194783	3.43134	0.000600599	0.00826461	Calcium-dependent lipid-binding (CaLB domain) family protein	GO:0005515, GO:0008289	PGSC0003DMT400020478	0	100	Calcium lipid binding protein
Soltu.DM.01G039550.1	0.668846	0.0997593	6.7046	2.01957e-11	2.03165e-09	Ribosomal L22e protein family	GO:0003735, GO:0005840, GO:0006412	PGSC0003DMT400063586	0	100	60S ribosomal protein L22
Soltu.DM.03G031710.1	0.669555	0.175444	3.81634	0.000135445	0.00237279	Actin-like ATPase superfamily protein	GO:0005975, GO:0006072, GO:0016773, GO:0004370	PGSC0003DMT400036668	0	100	Glycerol kinase
Soltu.DM.06G002580.1	0.669614	0.12302	5.44315	5.23468e-08	2.61321e-06	Ribosomal protein S8e family protein	GO:0006412, GO:0003735, GO:0005840	PGSC0003DMT400053172	0	100	40S ribosomal protein S8
Soltu.DM.05G026790.1	0.670014	0.168362	3.9796	6.90318e-05	0.00134311	Assembly, mitochondrial proton-transport ATP synth complex domain containing protein	.	PGSC0003DMT400060311	0	100	Conserved gene of unknown function
Soltu.DM.06G004590.2	0.670035	0.232961	2.87617	0.00402534	0.0357901	conserved hypothetical protein	.	PGSC0003DMT400025078	0	100	Conserved gene of unknown function
Soltu.DM.03G033050.1	0.670263	0.144972	4.6234	3.77492e-06	0.00011341	HCP-like superfamily protein	GO:0005515	.	.	.	N-acylethanolamine amidohydrolase
Soltu.DM.01G043850.1	0.670862	0.123067	5.45121	5.00275e-08	2.53066e-06	RAN GTPase	GO:0006913, GO:0005525, GO:0003924	PGSC0003DMT400076528	0	100	GTP-binding nuclear protein Ran2
Soltu.DM.01G013270.1	0.671351	0.194092	3.45894	0.000542313	0.00760843	Protein of unknown function, DUF538	.	PGSC0003DMT400053827	7.11e-68	84.452	Conserved gene of unknown function
Soltu.DM.05G005470.2	0.672392	0.155127	4.33446	1.46117e-05	0.000362771	Ribosomal protein L34e superfamily protein	GO:0006412, GO:0003735, GO:0005840	PGSC0003DMT400080291	0	100	60S ribosomal protein L34
Soltu.DM.05G013440.1	0.67246	0.114349	5.88076	4.08391e-09	2.66488e-07	FAD/NAD(P)-binding oxidoreductase	GO:0016491, GO:0055114	.	.	.	N-acylethanolamine amidohydrolase
Soltu.DM.12G004100.1	0.67257	0.077404	8.68909	3.65364e-18	1.27675e-15	ribosomal protein S6	GO:0006412, GO:0005840, GO:0003735	PGSC0003DMT400075291	0	100	Ribosomal protein S6
Soltu.DM.09G002850.3	0.672584	0.214207	3.13987	0.0016902	0.0185566	sorting nexin	GO:0035091	PGSC0003DMT400022861	0	100	Sorting nexin 3
Soltu.DM.01G011910.1	0.672884	0.171422	3.92531	8.66177e-05	0.00162945	60S acidic ribosomal protein family	GO:0006414, GO:0005840, GO:0003735	PGSC0003DMT400041321	1.43e-177	100	Acidic ribosomal protein P1a
Soltu.DM.03G021890.2	0.673153	0.190905	3.52611	0.000421707	0.00617965	cytochrome B5 isoform E	GO:0020037	PGSC0003DMT400047689	0	100	Cytochome b5
Soltu.DM.03G002400.1	0.674592	0.161036	4.18908	2.80084e-05	0.000632523	Protein kinase superfamily protein	.	PGSC0003DMT400012933	0	100	Protein kinase
Soltu.DM.01G009340.1	0.674778	0.193002	3.49622	0.000471898	0.00675615	hydroxyproline-rich glycoprotein family protein	.	PGSC0003DMT400002240	0	100	Hydroxyproline-rich glycoprotein family protein
Soltu.DM.02G008720.1	0.675019	0.163534	4.12769	3.66427e-05	0.000791002	cold-regulated 413-plasma membrane	GO:0016021	PGSC0003DMT400007086	0	100	COR413-PM2
Soltu.DM.05G005470.1	0.67566	0.157578	4.28778	1.8047e-05	0.000434929	Ribosomal protein L34e superfamily protein	GO:0005840, GO:0003735, GO:0006412	PGSC0003DMT400080291	0	100	60S ribosomal protein L34
Soltu.DM.09G022170.1	0.67566	0.207044	3.26337	0.00110097	0.0133753	Ribosomal protein L14p/L23e family protein	GO:0003735, GO:0005840, GO:0006412	PGSC0003DMT400009772	0	100	60S ribosomal protein L23
Soltu.DM.10G012830.1	0.676591	0.216315	3.12781	0.00176117	0.0191536	Haloacid dehalogenase-like hydrolase (HAD) superfamily protein	GO:0016791	PGSC0003DMT400080643	0	100	Magnesium-dependent phosphatase
Soltu.DM.08G029690.1	0.676995	0.238648	2.83679	0.00455697	0.0393207	conserved hypothetical protein	GO:0005743, GO:0006850	PGSC0003DMT400031938	1.12e-167	100	Brain protein 44
Soltu.DM.02G008940.1	0.677303	0.17795	3.80613	0.000141157	0.00245023	cytochrome B561-1	.	PGSC0003DMT400002997	0	100	Cytochrome b561
Soltu.DM.05G027300.1	0.677458	0.204683	3.30978	0.000933677	0.0117186	calcium-dependent protein kinase	GO:0005509, GO:0006468, GO:0004672, GO:0005524	PGSC0003DMT400060262	0	100	Calcium dependent protein kinase
Soltu.DM.03G012720.1	0.678233	0.201587	3.36446	0.000766939	0.0100436	proline transporter	.	PGSC0003DMT400036346	0	100	Proline transporter 1
Soltu.DM.03G013670.1	0.678275	0.0976603	6.94525	3.77786e-12	4.53992e-10	GroES-like zinc-binding alcohol dehydrogenase family protein	GO:0055114, GO:0016491	.	.	.	N-acylethanolamine amidohydrolase
Soltu.DM.06G029200.2	0.678483	0.179299	3.78409	0.00015427	0.00264842	ribosomal protein S11-beta	GO:0006412, GO:0005840, GO:0003735	PGSC0003DMT400015118	0	98.125	40S ribosomal protein S11
Soltu.DM.06G004590.1	0.678661	0.230882	2.93944	0.00328811	0.030868	conserved hypothetical protein	.	PGSC0003DMT400025078	0	100	Conserved gene of unknown function
Soltu.DM.05G004760.1	0.678996	0.202936	3.34586	0.000820284	0.0106062	FORMS APLOID AND BINUCLEATE CELLS 1C	GO:0046488, GO:0016307, GO:0005524	PGSC0003DMT400078346	0	100	Fyve finger-containing phosphoinositide kinase, fyv1
Soltu.DM.09G018880.1	0.679426	0.156807	4.33289	1.47166e-05	0.000364933	NAD(P)-binding Rossmann-fold superfamily protein	.	.	.	.	N-acylethanolamine amidohydrolase
Soltu.DM.01G002610.1	0.680156	0.178355	3.8135	0.00013701	0.00239525	Immunoglobulin E-set superfamily protein	GO:0032366	PGSC0003DMT400054969	0	100	ML domain protein
Soltu.DM.04G036150.1	0.680693	0.119587	5.69202	1.25545e-08	7.27999e-07	conserved hypothetical protein	.	PGSC0003DMT400009518	0	100	Low temperature viability protein
Soltu.DM.06G017340.1	0.680881	0.14735	4.62082	3.82219e-06	0.000114631	stromal ascorbate peroxidase	GO:0004601, GO:0020037, GO:0055114, GO:0006979	PGSC0003DMT400002341	0	84.88	Thylakoid-bound ascorbate peroxidase 6
Soltu.DM.12G007780.1	0.682757	0.225015	3.03427	0.00241115	0.024544	Major Facilitator Superfamily with SPX (SYG1/Pho81/XPR1) domain-containing protein	GO:0055085, GO:0022857	PGSC0003DMT400058570	0	86.615	SPX domain-containing membrane protein
Soltu.DM.10G003250.1	0.684546	0.214751	3.18763	0.00143443	0.0163711	CTC-interacting domain	GO:0003676	PGSC0003DMT400054733	0	100	RNA-binding protein
Soltu.DM.11G011370.1	0.685106	0.234084	2.92675	0.00342525	0.031807	calcium-dependent protein kinase	GO:0005524, GO:0004672, GO:0005509, GO:0006468	PGSC0003DMT400002331	0	100	Calcium-dependent protein kinase
Soltu.DM.03G018760.1	0.685154	0.218058	3.14207	0.00167759	0.0184716	staurosporin and temperature sensitive 3-like b	GO:0004576, GO:0016020, GO:0006486	PGSC0003DMT400026302	0	100	Integral membrane protein
Soltu.DM.01G010080.1	0.685183	0.131199	5.22248	1.76546e-07	7.74993e-06	eukaryotic elongation factor 5A-1	GO:0043022, GO:0003746, GO:0003723, GO:0045901, GO:0045905	PGSC0003DMT400068977	0	100	Eukaryotic translation initiation factor 5A-4
Soltu.DM.07G026490.1	0.685296	0.209314	3.274	0.00106035	0.0130073	HIS HF	GO:0000107, GO:0016833, GO:0016763, GO:0000105, GO:0003824	PGSC0003DMT400057174	0	100	Imidazole glycerol phosphate synthase subunit hisf
Soltu.DM.02G011170.1	0.686017	0.223208	3.07344	0.00211603	0.0221076	allantoate amidohydrolase	GO:0016787, GO:0016813	PGSC0003DMT400024398	0	100	Allantoate amidohydrolase
Soltu.DM.06G023780.1	0.687438	0.212202	3.23954	0.00119722	0.0142518	phospholipase D alpha	GO:0003824, GO:0046470, GO:0005509, GO:0004630, GO:0016020	PGSC0003DMT400073469	0	100	Phospholipase PLDa1
Soltu.DM.12G000550.1	0.688025	0.214101	3.21356	0.00131102	0.015231	phosphate transporter 4;6	GO:0022857, GO:0055085	PGSC0003DMT400061288	0	100	D-galactonate transporter
Soltu.DM.06G025020.3	0.688045	0.177733	3.87123	0.000108287	0.00195505	Ribosomal protein S7e family protein	GO:0006412, GO:0005840, GO:0003735	PGSC0003DMT400074051	0	100	40S ribosomal protein S7
Soltu.DM.11G021920.1	0.688384	0.206603	3.33192	0.000862487	0.0110424	copper ion binding	.	PGSC0003DMT400067766	0	100	F1F0-ATPase inhibitor protein
Soltu.DM.10G026190.1	0.688611	0.157737	4.36556	1.26797e-05	0.000323174	glycine-rich RNA-binding protein	GO:0003676	PGSC0003DMT400072235	0	99.747	Glycine-rich RNA-binding protein
Soltu.DM.01G028610.1	0.688679	0.113907	6.04598	1.48502e-09	1.05171e-07	vacuolar ATP synthase subunit D (VATD) / V-ATPase D subunit / vacuolar proton pump D subunit (VATPD)	GO:0042626	PGSC0003DMT400074548	0	100	ATP synthase subunit d
Soltu.DM.11G003460.1	0.690207	0.184046	3.75018	0.000176706	0.00296546	prohibitin	GO:0016020	PGSC0003DMT400041811	0	100	PHB1
Soltu.DM.06G023780.3	0.690281	0.213364	3.23523	0.00121547	0.0143966	phospholipase D alpha	GO:0016020, GO:0004630, GO:0003824, GO:0005509, GO:0046470	PGSC0003DMT400073469	0	100	Phospholipase PLDa1
Soltu.DM.06G018090.1	0.69089	0.210494	3.28224	0.00102987	0.012741	Aconitase/3-isopropylmalate dehydratase protein	GO:0016836	PGSC0003DMT400062070	0	100	3-isopropylmalate dehydrogenase small subunit
Soltu.DM.07G025810.1	0.690952	0.226245	3.05399	0.00225817	0.0232993	glucose 6-phosphate/phosphate translocator	GO:0016021, GO:0055085, GO:0022857	PGSC0003DMT400002701	0	100	Glucose-6-phosphate/phosphate translocator 1, chloroplast
Soltu.DM.06G023780.2	0.691108	0.212515	3.25204	0.0011458	0.0138256	phospholipase D alpha	GO:0016020, GO:0003824, GO:0005509, GO:0046470, GO:0004630	PGSC0003DMT400073469	0	100	Phospholipase PLDa1
Soltu.DM.07G002400.1	0.691649	0.232915	2.96953	0.00298258	0.0288987	Endomembrane protein 70 protein family	GO:0016021	PGSC0003DMT400078902	0	99.805	Endosomal P24A protein
Soltu.DM.09G023520.2	0.691861	0.237165	2.91721	0.00353175	0.0325908	Ribosomal L22e protein family	GO:0005840, GO:0003735, GO:0006412	PGSC0003DMT400081305	0	100	60S ribosomal protein L22
Soltu.DM.11G010910.1	0.692939	0.186529	3.7149	0.000203281	0.00334701	Pyridoxal phosphate (PLP)-dependent transferases superfamily protein	GO:0030170, GO:0003824, GO:0009058	PGSC0003DMT400074645	0	100	Aminotransferase ybdL
Soltu.DM.06G027840.1	0.693249	0.138222	5.01549	5.28988e-07	1.99275e-05	Ribosomal protein S3Ae	GO:0003735, GO:0005840, GO:0006412	PGSC0003DMT400069575	0	100	Cyc07
Soltu.DM.06G025020.2	0.693426	0.177378	3.90931	9.25582e-05	0.001713	Ribosomal protein S7e family protein	GO:0006412, GO:0005840, GO:0003735	PGSC0003DMT400074051	0	100	40S ribosomal protein S7
Soltu.DM.12G027150.1	0.694066	0.163927	4.23398	2.29587e-05	0.000536269	hypothetical protein	.	PGSC0003DMT400020265	0	100	Aldose 1-epimerase
Soltu.DM.10G026190.2	0.694725	0.161921	4.29052	1.78253e-05	0.000429976	glycine-rich RNA-binding protein	GO:0003676	PGSC0003DMT400072235	0	99.747	Glycine-rich RNA-binding protein
Soltu.DM.05G026160.2	0.695498	0.202454	3.43534	0.000591808	0.00815632	NAC domain containing protein	GO:0006355, GO:0003677	PGSC0003DMT400060090	0	100	Nam 9
Soltu.DM.09G023520.1	0.695878	0.239251	2.90856	0.00363095	0.0332704	Ribosomal L22e protein family	GO:0005840, GO:0003735, GO:0006412	PGSC0003DMT400081305	0	100	60S ribosomal protein L22
Soltu.DM.11G006500.1	0.695917	0.236598	2.94135	0.00326786	0.0307214	conserved hypothetical protein	.	PGSC0003DMT400061578	0	100	Calcium/calmodulin protein kinase
Soltu.DM.12G025670.1	0.696582	0.161874	4.30325	1.68312e-05	0.000410472	Ribosomal protein S30 family protein	GO:0003735, GO:0005840, GO:0006412	PGSC0003DMT400000776	7.01e-96	100	40S ribosomal protein S30
Soltu.DM.06G025020.1	0.697727	0.174193	4.00549	6.18883e-05	0.00122385	Ribosomal protein S7e family protein	GO:0005840, GO:0003735, GO:0006412	PGSC0003DMT400074051	0	100	40S ribosomal protein S7
Soltu.DM.08G017790.1	0.69808	0.179367	3.89191	9.94591e-05	0.00182294	alpha/beta-Hydrolases superfamily protein	.	PGSC0003DMT400014008	0	100	Conserved gene of unknown function
Soltu.DM.07G027220.1	0.700868	0.228429	3.06822	0.00215341	0.0224451	conserved hypothetical protein	.	PGSC0003DMT400057067	0	100	Conserved gene of unknown function
Soltu.DM.08G021270.1	0.701606	0.162873	4.30768	1.64975e-05	0.000403816	acyl activating enzyme	GO:0003824	PGSC0003DMT400079267	0	89.951	Adenosine monophosphate binding protein 1 AMPBP1
Soltu.DM.01G026720.1	0.702012	0.114672	6.12193	9.24512e-10	6.82033e-08	Acyl-CoA N-acyltransferases (NAT) superfamily protein	GO:0008080	PGSC0003DMT400017443	0	100	Silencing group B protein
Soltu.DM.09G023880.1	0.702074	0.239426	2.93232	0.00336438	0.0314064	conserved hypothetical protein	GO:0005515	PGSC0003DMT400081442	0	100	Binding protein
Soltu.DM.03G020800.1	0.702086	0.166226	4.22368	2.4035e-05	0.000556514	AAA-type ATPase family protein	GO:0005524	PGSC0003DMT400008179	1.21e-159	100	Proteasome-activating nucleotidase
Soltu.DM.08G022260.1	0.702748	0.256302	2.74188	0.00610895	0.0484014	Defender against death (DAD family) protein	GO:0008250, GO:0016021	PGSC0003DMT400038343	0	100	Defender against cell death 1
Soltu.DM.01G010750.2	0.703021	0.161193	4.36135	1.2926e-05	0.000328409	ADP/ATP carrier	GO:0005743, GO:0022857, GO:0055085, GO:0005347	PGSC0003DMT400081472	0	100	ADP,ATP carrier protein, mitochondrial
Soltu.DM.10G007980.1	0.703733	0.250501	2.80931	0.00496485	0.0417004	2-oxoglutarate (2OG) and Fe(II)-dependent oxygenase superfamily protein	.	.	.	.	N-acylethanolamine amidohydrolase
Soltu.DM.03G026710.1	0.703868	0.139271	5.05396	4.32745e-07	1.66563e-05	Zinc-binding ribosomal protein family protein	GO:0003735, GO:0005840, GO:0006412	PGSC0003DMT400046603	1.12e-167	100	Ribosomal protein L41
Soltu.DM.07G012740.1	0.704267	0.162357	4.33776	1.43943e-05	0.000358953	conserved hypothetical protein	.	.	.	.	N-acylethanolamine amidohydrolase
Soltu.DM.06G028790.1	0.706116	0.174723	4.04134	5.31463e-05	0.00108191	glutathione peroxidase	GO:0055114, GO:0004602, GO:0006979	.	.	.	N-acylethanolamine amidohydrolase
Soltu.DM.03G033430.1	0.706325	0.1462	4.83122	1.35697e-06	4.59087e-05	Transducin/WD40 repeat-like superfamily protein	GO:0005515	PGSC0003DMT400014419	0	100	ArcA2 protein
Soltu.DM.07G014570.1	0.706462	0.131854	5.35789	8.41975e-08	3.97179e-06	Endoplasmic reticulum vesicle transporter protein	.	PGSC0003DMT400002424	0	100	Conserved gene of unknown function
Soltu.DM.08G029260.1	0.706686	0.131733	5.36453	8.11619e-08	3.8491e-06	nucleoside diphosphate kinase	GO:0006241, GO:0006183, GO:0006228, GO:0004550, GO:0006165	PGSC0003DMT400031997	0	100	Nucleoside diphosphate kinase
Soltu.DM.10G011990.1	0.706712	0.17091	4.135	3.54951e-05	0.000770163	RAB GTPase 11C	GO:0003924, GO:0005525	PGSC0003DMT400045951	0	100	Ras GTPase
Soltu.DM.12G026300.1	0.707555	0.168567	4.19748	2.69906e-05	0.000614765	chaperonin	GO:0046914, GO:0006457, GO:0005524, GO:1901671	PGSC0003DMT400007588	0	100	Chaperonin 21
Soltu.DM.04G010620.4	0.707892	0.179032	3.95399	7.68587e-05	0.00147432	conserved hypothetical protein	.	PGSC0003DMT400070053	2.97e-118	100	ATOZI1
Soltu.DM.08G019960.1	0.707946	0.100414	7.0503	1.7853e-12	2.35891e-10	Ribosomal protein L30/L7 family protein	GO:0046983, GO:0022625, GO:0003735, GO:0000463	PGSC0003DMT400053651	0	99.872	DNA binding protein
Soltu.DM.09G019230.1	0.708706	0.115298	6.14675	7.90865e-10	5.91656e-08	debranching enzyme	GO:0005975, GO:0003824, GO:0004553	PGSC0003DMT400002502	0	100	Isoamylase isoform 2
Soltu.DM.08G005130.1	0.708758	0.157534	4.49907	6.82509e-06	0.0001904	Ubiquitin supergroup;Ribosomal protein L40e	GO:0005840, GO:0003735, GO:0005515, GO:0006412	PGSC0003DMT400015023	0	100	60S ribosomal protein L40-1
Soltu.DM.08G029860.1	0.708816	0.254177	2.78866	0.00529259	0.0437611	ORMDL family protein	GO:0005789, GO:0016021	PGSC0003DMT400031602	0	100	Ormdl
Soltu.DM.11G000860.1	0.709508	0.0723502	9.80658	1.05488e-22	7.43315e-20	Ribosomal protein L6 family protein	GO:0006412, GO:0005840, GO:0003735	PGSC0003DMT400034524	0	100	60S ribosomal protein L6
Soltu.DM.11G001770.1	0.709539	0.226135	3.13768	0.00170289	0.0186403	glutamine synthase clone R1	GO:0003824, GO:0006542, GO:0006807, GO:0004356	PGSC0003DMT400034421	0	100	Glutamine synthetase
Soltu.DM.10G003370.1	0.709688	0.163693	4.33549	1.45437e-05	0.000361998	Golgi transport complex protein-related	GO:0017119, GO:0006891	PGSC0003DMT400054719	0	100	Golgi transport complex protein
Soltu.DM.04G030470.1	0.70969	0.183323	3.87124	0.000108281	0.00195505	Ribosomal protein S21e	GO:0005840, GO:0003735, GO:0006412	PGSC0003DMT400005429	4.3e-116	100	40S ribosomal protein S21e
Soltu.DM.02G003520.1	0.711202	0.25778	2.75895	0.0057987	0.0465967	conserved hypothetical protein	.	PGSC0003DMT400046037	0	100	Conserved gene of unknown function
Soltu.DM.04G034220.1	0.713027	0.0928279	7.68117	1.5764e-14	3.27078e-12	RNA-binding protein 47C	GO:0003676	PGSC0003DMT400020621	0	100	Nucleic acid binding protein
Soltu.DM.04G034030.1	0.714539	0.126255	5.6595	1.51817e-08	8.57863e-07	succinate dehydrogenase	.	PGSC0003DMT400020707	0	100	Conserved gene of unknown function
Soltu.DM.01G010750.1	0.715843	0.153829	4.6535	3.26349e-06	0.000100083	ADP/ATP carrier	GO:0005743, GO:0005347, GO:0055085, GO:0022857	PGSC0003DMT400081472	0	100	ADP,ATP carrier protein, mitochondrial
Soltu.DM.02G017540.1	0.716479	0.164285	4.36121	1.29346e-05	0.000328409	Eukaryotic translation initiation factor 3 subunit 7 (eIF-3)	GO:0005852, GO:0005737, GO:0003743	PGSC0003DMT400076365	0	100	Eukaryotic translation initiation factor 3 subunit
Soltu.DM.09G007920.1	0.716636	0.22779	3.14604	0.001655	0.0183098	transmembrane protein G1P-related	GO:0020037, GO:0017004, GO:0017003, GO:0005886	PGSC0003DMT400025428	0	100	Cytochrome c biogenesis protein CcmE family
Soltu.DM.02G019750.1	0.717837	0.141364	5.07792	3.81593e-07	1.49122e-05	Chaperone DnaJ-domain superfamily protein	.	PGSC0003DMT400005252	0	100	Cysteine string protein
Soltu.DM.11G023030.1	0.718147	0.128928	5.57012	2.5456e-08	1.3637e-06	Ribosomal protein L11 family protein	GO:0006412, GO:0005840, GO:0003735	PGSC0003DMT400020871	0	100	60S ribosomal protein L12
Soltu.DM.10G023680.1	0.71816	0.171889	4.17804	2.94032e-05	0.000656762	Lung seven transmembrane receptor family protein	GO:0016021	PGSC0003DMT400028721	0	100	Lung seven transmembrane receptor
Soltu.DM.03G002160.1	0.718182	0.140931	5.09598	3.46938e-07	1.38556e-05	Clathrin light chain protein	GO:0006886, GO:0030132, GO:0005198, GO:0030130, GO:0016192	PGSC0003DMT400033344	0	100	Conserved gene of unknown function
Soltu.DM.01G038790.1	0.721087	0.238312	3.02581	0.00247971	0.0251167	long-chain acyl-CoA synthetase	GO:0003824	PGSC0003DMT400063438	4.34e-45	100	Long-chain acyl-CoA synthetase
Soltu.DM.10G023490.1	0.721623	0.210717	3.4246	0.000615699	0.00843769	RNA-binding (RRM/RBD/RNP motifs) family protein	GO:0003676	PGSC0003DMT400028728	0	100	RNA binding protein
Soltu.DM.11G025280.2	0.72188	0.224151	3.2205	0.00127967	0.0149531	calmodulin	GO:0005509	PGSC0003DMT400070437	0	100	Calmodulin
Soltu.DM.04G026280.1	0.722066	0.235254	3.0693	0.0021456	0.0223813	cycloartenol synthase	GO:0016104, GO:0016866, GO:0042300, GO:0000250, GO:0005811	.	.	.	N-acylethanolamine amidohydrolase
Soltu.DM.04G027900.1	0.723788	0.220801	3.27801	0.00104541	0.0128835	Microsomal signal peptidase 25 kDa subunit (SPC25)	GO:0006465, GO:0005787, GO:0016021	PGSC0003DMT400064539	0	100	Signal peptidase complex subunit 2
Soltu.DM.03G035450.1	0.724189	0.152705	4.74242	2.11182e-06	6.79828e-05	RAB GTPase homolog G3D	GO:0005525, GO:0003924	PGSC0003DMT400006517	0	100	Small GTPase Rab2
Soltu.DM.10G020740.1	0.724983	0.105803	6.85218	7.27324e-12	8.11608e-10	ribosomal protein L23AB	GO:0006412, GO:0003735, GO:0005840	PGSC0003DMT400049456	0	100	60S ribosomal protein L23a
Soltu.DM.10G003140.2	0.725019	0.25946	2.79434	0.00520058	0.0431481	rhamnose biosynthesis	GO:0009225, GO:0008460	PGSC0003DMT400054754	0	100	Rhamnose synthase
Soltu.DM.10G003140.1	0.725038	0.26119	2.7759	0.00550493	0.0449342	rhamnose biosynthesis	GO:0009225, GO:0008460	PGSC0003DMT400054754	0	100	Rhamnose synthase
Soltu.DM.04G037610.1	0.725373	0.225502	3.21671	0.00129671	0.0150845	Nucleotide-diphospho-sugar transferases superfamily protein	GO:0004582	PGSC0003DMT400025842	0	100	Dolichol-phosphate mannosyltransferase
Soltu.DM.04G032320.1	0.725688	0.180963	4.01015	6.06806e-05	0.00120647	BSD domain-containing protein	.	PGSC0003DMT400012567	0	100	BSD domain containing protein
Soltu.DM.04G029950.1	0.726347	0.239443	3.03348	0.00241747	0.0245707	UDP-Glycosyltransferase superfamily protein	GO:0008194	PGSC0003DMT400079198	0	100	Glycosyltransferase
Soltu.DM.02G000940.1	0.726984	0.101959	7.13015	1.00262e-12	1.41636e-10	Succinyl-CoA ligase, alpha subunit	GO:0003824	PGSC0003DMT400042326	0	88.487	Succinyl-CoA ligase alpha 1 subunit
Soltu.DM.01G038350.1	0.727936	0.222793	3.26732	0.00108571	0.0132511	Signal peptidase subunit	GO:0016021, GO:0005787, GO:0006465, GO:0004252	PGSC0003DMT400073650	0	100	Microsomal signal peptidase 23 kD subunit
Soltu.DM.09G023680.1	0.728252	0.205673	3.54082	0.000398892	0.00589526	decoy	.	PGSC0003DMT400081319	0	100	DECOY
Soltu.DM.07G020390.1	0.729099	0.0988245	7.37771	1.61033e-13	2.68976e-11	elongation factor family protein	GO:0003924, GO:0005525	PGSC0003DMT400024321	0	100	GTP-binding protein
Soltu.DM.07G012360.1	0.729745	0.211849	3.44465	0.000571808	0.00794251	Ribosomal protein S3 family protein	GO:0003735, GO:0015935, GO:0006412, GO:0003723	PGSC0003DMT400050335	0	100	Ribosomal protein
Soltu.DM.01G037330.1	0.730706	0.124071	5.8894	3.87611e-09	2.55438e-07	Glutathione S-transferase, C-terminal-like;Translation elongation factor EF1B/ribosomal protein S6	GO:0003746, GO:0006414, GO:0005853	PGSC0003DMT400057934	0	100	Ripening regulated protein DDTFR10
Soltu.DM.11G021640.1	0.731901	0.179547	4.07637	4.57452e-05	0.000951744	AAA-type ATPase family protein	GO:0005524	PGSC0003DMT400019113	0	96.767	Vacuolar protein sorting-associated protein VPS4
Soltu.DM.01G046960.1	0.734094	0.234084	3.13603	0.00171254	0.0187014	Reticulon family protein	.	PGSC0003DMT400066222	0	100	Reticulon-3
Soltu.DM.11G019880.1	0.734165	0.132695	5.53271	3.15313e-08	1.65823e-06	Ribosomal protein L11 family protein	GO:0005840, GO:0003735, GO:0006412	PGSC0003DMT400083480	0	100	60S ribosomal protein L12
Soltu.DM.08G005330.1	0.734422	0.210232	3.49339	0.000476923	0.00680975	Plant regulator RWP-RK family protein	GO:0005515	PGSC0003DMT400015041	0	100	NIN 2
Soltu.DM.12G008230.1	0.734546	0.268372	2.73704	0.00619949	0.0488419	6-phosphogluconate dehydrogenase family protein	GO:0004616, GO:0016491, GO:0050661, GO:0006098, GO:0055114	PGSC0003DMT400093802	0	100	6-phosphogluconate dehydrogenase, decarboxylating
Soltu.DM.04G027380.3	0.735556	0.239281	3.07403	0.00211191	0.0220827	like COV	.	PGSC0003DMT400016278	0	100	COV1
Soltu.DM.06G028660.1	0.736016	0.0971752	7.57411	3.61592e-14	7.22043e-12	Ribosomal protein L6 family	GO:0019843, GO:0006412, GO:0005840, GO:0003735	PGSC0003DMT400069184	0	100	60S ribosomal protein L9
Soltu.DM.09G019950.1	0.736112	0.227343	3.23788	0.0012042	0.014313	conserved hypothetical protein	.	PGSC0003DMT400049751	0	100	Conserved gene of unknown function
Soltu.DM.03G009610.1	0.736502	0.198827	3.70424	0.000212027	0.00346098	exostosin family protein	.	PGSC0003DMT400050962	0	100	Exostosin family protein
Soltu.DM.03G019430.1	0.737248	0.199376	3.69778	0.000217497	0.0035329	alpha/beta-Hydrolases superfamily protein	.	PGSC0003DMT400083974	0	100	Hydrolase, alpha/beta fold family protein
Soltu.DM.12G002710.1	0.738176	0.199267	3.70447	0.000211837	0.00346001	histidine biosynthesis bifunctional protein (HISIE)	GO:0004636, GO:0004635, GO:0000105	PGSC0003DMT400011613	0	100	Phosphoribosyl-ATP pyrophosphatase
Soltu.DM.01G024700.1	0.739184	0.132438	5.58135	2.38663e-08	1.28829e-06	Late embryogenesis abundant protein (LEA) family protein	.	PGSC0003DMT400023323	0	100	Conserved gene of unknown function
Soltu.DM.11G006270.1	0.740374	0.248319	2.98154	0.00286803	0.0280446	NFU domain protein	GO:0005506, GO:0051536, GO:0016226	PGSC0003DMT400050122	0	100	NFU4 (NFU domain protein 4)
Soltu.DM.12G024990.1	0.740668	0.204729	3.6178	0.000297121	0.00457696	proline extensin-like receptor kinase	GO:0006468, GO:0004672, GO:0005524	PGSC0003DMT400001024	0	100	PERK1 kinase
Soltu.DM.11G013050.1	0.741014	0.269356	2.75106	0.00594026	0.047447	Domain of unknown function (DUF543)	GO:0061617, GO:0005743	PGSC0003DMT400065885	8.96e-150	100	Conserved gene of unknown function
Soltu.DM.10G009070.1	0.741368	0.269367	2.75226	0.0059185	0.0473159	Phosphotyrosine protein phosphatases superfamily protein	GO:0016311, GO:0008138, GO:0006470, GO:0004725, GO:0016791	PGSC0003DMT400011042	0	100	Protein-tyrosine phosphatase mitochondrial 1, mitochondrial
Soltu.DM.02G015480.1	0.741477	0.184489	4.01909	5.8423e-05	0.00117102	Protein kinase superfamily protein	GO:0006468, GO:0004672, GO:0005524	PGSC0003DMT400073091	0	100	Glycogen synthase kinase-3 beta
Soltu.DM.03G003640.1	0.741539	0.219467	3.37882	0.000727966	0.00964256	cold shock domain protein	GO:0003676, GO:0008270	PGSC0003DMT400096473	0	100	Cold shock domain protein 1
Soltu.DM.04G002710.1	0.741559	0.20048	3.69891	0.000216528	0.00352578	MAP kinase	GO:0005524, GO:0004707, GO:0004672, GO:0006468	PGSC0003DMT400015265	0	100	Mitogen-activated protein kinase 9
Soltu.DM.06G014330.1	0.74302	0.212988	3.48856	0.000485625	0.00691911	selenoprotein family protein	.	PGSC0003DMT400042123	0	100	15kDa selenoprotein
Soltu.DM.02G030050.1	0.743498	0.248323	2.99408	0.00275275	0.0272064	Protein kinase superfamily protein	GO:0004672, GO:0006468, GO:0005524	PGSC0003DMT400026193	0	100	ATP binding protein
Soltu.DM.06G004420.1	0.743958	0.183452	4.05532	5.00651e-05	0.00102753	actin depolymerizing factor	GO:0015629, GO:0003779, GO:0030042	PGSC0003DMT400008913	0	100	Actin depolymerizing factor 3
Soltu.DM.06G005130.1	0.744065	0.141561	5.25615	1.47099e-07	6.58793e-06	ascorbate peroxidase	GO:0004601, GO:0006979, GO:0055114, GO:0020037	PGSC0003DMT400077268	0	100	Cytosolic ascorbate peroxidase 1
Soltu.DM.02G023330.1	0.74421	0.234903	3.16816	0.00153409	0.0172637	2-oxoglutarate (2OG) and Fe(II)-dependent oxygenase superfamily protein	GO:0016491, GO:0016705, GO:0031418, GO:0005506, GO:0055114	PGSC0003DMT400009425	0	100	Iron ion binding / oxidoreductase/ oxidoreductase, acting on paired donors, with incorporation or reduction of molecular oxygen, 2-oxoglutarate as one donor, and incorporation of one atom each of oxygen into both donors
Soltu.DM.12G005550.1	0.74451	0.257902	2.88679	0.0038919	0.0349902	Predicted membrane protein (DUF2053) domain containing protein	.	PGSC0003DMT400039940	0	100	Conserved gene of unknown function
Soltu.DM.06G034210.1	0.744596	0.167879	4.43531	9.19406e-06	0.000245897	Ribosomal protein L14	GO:0006412, GO:0005840, GO:0003735	PGSC0003DMT400051917	0	100	Glycoprotein
Soltu.DM.07G014590.1	0.744797	0.152025	4.89916	9.62457e-07	3.41724e-05	membrane-associated progesterone binding protein	.	PGSC0003DMT400002456	0	100	Fiber protein Fb38
Soltu.DM.05G013560.1	0.745891	0.183637	4.06176	4.87046e-05	0.00100349	PDI-like 1-2	GO:0003756, GO:0045454	PGSC0003DMT400036388	0	100	Protein disulfide isomerase
Soltu.DM.01G046940.1	0.745935	0.253247	2.94549	0.00322446	0.0305048	UNC-50 family protein	.	PGSC0003DMT400066548	0	100	Conserved gene of unknown function
Soltu.DM.05G008130.1	0.745984	0.145124	5.14033	2.74254e-07	1.12924e-05	Ribosomal protein S5 domain 2-like superfamily protein	GO:0006412, GO:0003735, GO:0005840	PGSC0003DMT400010554	0	100	Ribosomal protein S9
Soltu.DM.03G032640.1	0.746083	0.253709	2.9407	0.0032747	0.0307748	Coiled-coil domain-containing protein SCD2	.	.	.	.	N-acylethanolamine amidohydrolase
Soltu.DM.08G008430.1	0.748356	0.256117	2.92193	0.00347874	0.0321686	Remorin family protein	.	PGSC0003DMT400031464	0	100	DNA binding protein
Soltu.DM.01G025540.1	0.749343	0.24227	3.09301	0.00198136	0.0210568	Sec23/Sec24 protein transport family protein	GO:0030127, GO:0006886, GO:0008270, GO:0006888	.	.	.	N-acylethanolamine amidohydrolase
Soltu.DM.04G003240.2	0.749896	0.226391	3.31239	0.000925025	0.0116375	CDK inhibitor P21 binding protein	.	PGSC0003DMT400075821	0	100	Protein BCCIP homolog
Soltu.DM.09G027290.1	0.750572	0.169491	4.42839	9.49375e-06	0.000252135	Ribosomal protein L14p/L23e family protein	GO:0003735, GO:0005840, GO:0006412	PGSC0003DMT400044184	0	100	60S ribosomal protein L17
Soltu.DM.05G025110.1	0.750838	0.135816	5.52835	3.23252e-08	1.69328e-06	Ribosomal protein L10 family protein	GO:0042254	PGSC0003DMT400060214	0	100	P0 ribosomal protein
Soltu.DM.09G001160.2	0.751976	0.254143	2.95887	0.00308771	0.0296215	Nuclear transport factor 2 (NTF2) family protein	GO:0005515	PGSC0003DMT400052400	0	100	DNA binding protein
Soltu.DM.01G037550.1	0.752239	0.147807	5.08935	3.59298e-07	1.42795e-05	RNA binding	GO:0005634, GO:0042255, GO:0003723	PGSC0003DMT400057924	0	100	60S ribosome subunit biogenesis protein NIP7
Soltu.DM.08G006620.1	0.752602	0.137672	5.46664	4.58638e-08	2.33343e-06	Ribosomal protein L18ae/LX family protein	GO:0006412, GO:0003735, GO:0005840	PGSC0003DMT400077543	0	100	60S ribosomal protein L18a
Soltu.DM.02G034570.1	0.752634	0.189904	3.96324	7.39381e-05	0.00142397	conserved hypothetical protein	.	PGSC0003DMT400086326	0	100	Conserved gene of unknown function
Soltu.DM.05G024450.1	0.752733	0.141675	5.31309	1.07784e-07	4.96106e-06	Ribosomal protein L6 family protein	GO:0003735, GO:0005840, GO:0006412	PGSC0003DMT400021753	0	100	60S ribosomal protein L6
Soltu.DM.09G006450.2	0.752968	0.108364	6.94851	3.69156e-12	4.47674e-10	Ribosomal protein S12/S23 family protein	GO:0003735, GO:0005840, GO:0015935, GO:0006412	PGSC0003DMT400004414	0	100	40S ribosomal protein S23
Soltu.DM.02G004190.1	0.753454	0.255012	2.95458	0.00313095	0.0299	aspartic proteinase A1	GO:0006508, GO:0004190, GO:0006629	PGSC0003DMT400056723	0	100	Aspartic proteinase
Soltu.DM.07G009580.1	0.753961	0.213941	3.52415	0.000424848	0.00620634	vacuolar proton ATPase A2	GO:0033179, GO:0015078, GO:0000220, GO:1902600	PGSC0003DMT400071849	0	100	Vacuolar proton atpase
Soltu.DM.01G038090.1	0.755424	0.205942	3.66814	0.000244324	0.00390042	TCP-1/cpn60 chaperonin family protein	GO:0051082, GO:0006457, GO:0005524	PGSC0003DMT400073555	0	100	Chaperonin containing t-complex protein 1, epsilon subunit, tcpe
Soltu.DM.01G036620.1	0.755464	0.233527	3.23501	0.00121637	0.0143966	Protein of unknown function (DUF1000)	.	PGSC0003DMT400050077	0	100	Thioredoxin 1
Soltu.DM.01G035440.1	0.755671	0.104809	7.21002	5.59456e-13	8.25446e-11	Ubiquitin supergroup;Ribosomal protein L40e	GO:0006412, GO:0005515, GO:0003735, GO:0005840	PGSC0003DMT400000364	0	100	Ubiquitin fusion protein
Soltu.DM.09G001490.1	0.755928	0.217295	3.47881	0.000503652	0.00713767	Ribosomal protein L7Ae/L30e/S12e/Gadd45 family protein	GO:0042254, GO:0003723, GO:0005730, GO:1990904	PGSC0003DMT400062344	0	100	Ribosomal protein l7ae
Soltu.DM.02G010510.1	0.756437	0.194292	3.8933	9.8888e-05	0.00181497	Sucrase/ferredoxin-like family protein	.	PGSC0003DMT400017810	0	100	Clostridium pasteurianum ferredoxin homolog
Soltu.DM.03G017210.1	0.75712	0.158526	4.77599	1.78825e-06	5.8705e-05	membrane steroid binding protein	.	PGSC0003DMT400037158	0	100	Steroid binding protein
Soltu.DM.07G003860.1	0.757351	0.155547	4.86896	1.12187e-06	3.89983e-05	Ribosomal protein L30/L7 family protein	GO:0022625, GO:0000463, GO:0003735	PGSC0003DMT400051218	0	100	Thaliana 60S ribosomal protein L7
Soltu.DM.01G019520.1	0.757765	0.231225	3.27718	0.0010485	0.0129096	ATP citrate lyase subunit B	GO:0003824, GO:0046912	PGSC0003DMT400061711	0	100	ATP:citrate lyase
Soltu.DM.08G029020.1	0.75813	0.191742	3.95391	7.68859e-05	0.00147432	AMP-dependent synthetase and ligase family protein	GO:0003824	PGSC0003DMT400014954	1.87e-58	81.034	Long-chain acyl-CoA synthetase
Soltu.DM.01G033920.1	0.758398	0.206302	3.67615	0.000236776	0.00380187	transmembrane protein-related	GO:0016021	PGSC0003DMT400000517	0	100	Conserved gene of unknown function
Soltu.DM.12G004240.2	0.758903	0.101671	7.46433	8.37248e-14	1.54414e-11	breast basic conserved	GO:0006412, GO:0003735, GO:0005840	PGSC0003DMT400075556	0	100	60S ribosomal protein L13
Soltu.DM.09G025100.1	0.760194	0.11396	6.67069	2.54611e-11	2.49519e-09	NAD(P)-linked oxidoreductase superfamily protein	.	PGSC0003DMT400016484	0	93.627	Aldo/keto reductase
Soltu.DM.02G026120.1	0.760329	0.13334	5.7022	1.18272e-08	6.94928e-07	ribosomal protein large subunit 16A	GO:0006412, GO:0003735, GO:0005840	PGSC0003DMT400067873	0	100	Ribosomal protein L11
Soltu.DM.04G035680.1	0.761501	0.172518	4.41405	1.01456e-05	0.000267574	20S proteasome alpha subunit F2	GO:0006511, GO:0019773, GO:0051603, GO:0005839	PGSC0003DMT400009588	0	100	Proteasome subunit alpha type
Soltu.DM.07G028150.3	0.7622	0.256487	2.9717	0.00296159	0.0287163	translocase outer membrane 20-2	GO:0005515	PGSC0003DMT400056935	0	100	Mitochondrial import receptor subunit TOM20
Soltu.DM.11G024300.1	0.763808	0.163266	4.67829	2.89271e-06	9.01698e-05	Ribosomal protein L7Ae/L30e/S12e/Gadd45 family protein	GO:0003735, GO:0022625, GO:0003723	PGSC0003DMT400048132	2.55e-179	100	Ribosomal protein L30e
Soltu.DM.04G032770.1	0.764651	0.139067	5.49845	3.8315e-08	1.97971e-06	adenine phosphoribosyl transferase	GO:0003999, GO:0005737, GO:0009116, GO:0006168	PGSC0003DMT400055447	0	100	Adenine phosphoribosyltransferase
Soltu.DM.01G042300.1	0.76486	0.202728	3.77284	0.000161403	0.00274954	Ras-related small GTP-binding family protein	GO:0005525, GO:0003924	PGSC0003DMT400064019	0	100	Small GTP-binding protein
Soltu.DM.09G001160.1	0.765473	0.253575	3.01873	0.00253837	0.0256424	Nuclear transport factor 2 (NTF2) family protein	GO:0005515	PGSC0003DMT400052400	0	100	DNA binding protein
Soltu.DM.12G003480.1	0.766192	0.19339	3.96191	7.43535e-05	0.00143093	Uridine diphosphate glycosyltransferase 74E2	GO:0008194	PGSC0003DMT400075461	0	100	Glycosyltransferase
Soltu.DM.12G005340.1	0.766586	0.178249	4.30066	1.70289e-05	0.000413773	Major facilitator superfamily protein	GO:0016021, GO:0022857, GO:0016020, GO:0055085	PGSC0003DMT400039972	0	100	Sugar transporter
Soltu.DM.06G033490.1	0.768275	0.0950247	8.085	6.21625e-16	1.7197e-13	Ribosomal protein S8e family protein	GO:0006412, GO:0005840, GO:0003735	PGSC0003DMT400051811	0	100	40S ribosomal protein S8
Soltu.DM.01G031870.1	0.768941	0.175922	4.37092	1.23726e-05	0.000317173	ribosomal protein S13A	GO:0006412, GO:0005840, GO:0003735	PGSC0003DMT400066770	0	100	Cytoplasmic ribosomal protein S13
Soltu.DM.06G032360.1	0.769104	0.232144	3.31304	0.000922875	0.0116215	Plant protein of unknown function (DUF828)	.	PGSC0003DMT400078063	0	100	Conserved gene of unknown function
Soltu.DM.03G030210.1	0.770543	0.129851	5.93407	2.95513e-09	1.9869e-07	alpha/beta-Hydrolases superfamily protein	.	PGSC0003DMT400050288	0	100	Conserved gene of unknown function
Soltu.DM.08G004610.1	0.771424	0.15931	4.8423	1.28346e-06	4.36593e-05	vacuolar H+-ATPase subunit E isoform	GO:1902600, GO:0033178, GO:0046961	PGSC0003DMT400014945	0	100	Vacuolar proton ATPase subunit E
Soltu.DM.08G030030.2	0.771487	0.131128	5.88346	4.01766e-09	2.63459e-07	Ubiquitin supergroup;Ribosomal protein L40e	GO:0006412, GO:0003735, GO:0005840, GO:0005515	PGSC0003DMT400031900	0	100	Ubiquitin fusion protein
Soltu.DM.07G005180.1	0.772108	0.187792	4.11151	3.93083e-05	0.000839864	metaxin-related	GO:0001401	PGSC0003DMT400021961	0	100	Conserved gene of unknown function
Soltu.DM.12G023120.4	0.772327	0.201672	3.82962	0.000128341	0.00226779	peroxin	.	.	.	.	N-acylethanolamine amidohydrolase
Soltu.DM.12G004240.1	0.772613	0.0999156	7.73266	1.05322e-14	2.31168e-12	breast basic conserved	GO:0003735, GO:0005840, GO:0006412	PGSC0003DMT400075556	0	100	60S ribosomal protein L13
Soltu.DM.06G030560.1	0.772933	0.147091	5.2548	1.48188e-07	6.62554e-06	Ribosomal protein L11 family protein	GO:0003735, GO:0005840, GO:0006412	PGSC0003DMT400008687	0	100	60S ribosomal protein L12
Soltu.DM.08G025140.1	0.773674	0.164164	4.71281	2.44326e-06	7.76172e-05	Ubiquitin-like superfamily protein	.	PGSC0003DMT400012239	0	100	Microtubule associated protein
Soltu.DM.09G005320.1	0.775136	0.208375	3.7199	0.000199299	0.00329371	methionine adenosyltransferase	GO:0005524, GO:0004478, GO:0006556	PGSC0003DMT400087679	0	100	S-adenosylmethionine synthase 2
Soltu.DM.09G005320.2	0.775709	0.20879	3.71527	0.000202991	0.00334638	methionine adenosyltransferase	GO:0004478, GO:0005524, GO:0006556	PGSC0003DMT400087679	0	100	S-adenosylmethionine synthase 2
Soltu.DM.10G018120.2	0.776008	0.198822	3.90304	9.49929e-05	0.00175074	Calcium-dependent protein kinase family protein	GO:0005524, GO:0006468, GO:0005509, GO:0004672	PGSC0003DMT400043322	0	100	Calcium-dependent protein kinase 4
Soltu.DM.03G002150.1	0.776016	0.263076	2.94977	0.00318008	0.0302387	Protein kinase superfamily protein	GO:0005524, GO:0004672, GO:0006468	PGSC0003DMT400033378	0	100	Serine/threonine-protein kinase PBS1
Soltu.DM.10G018120.1	0.776373	0.199871	3.88437	0.000102597	0.00187269	Calcium-dependent protein kinase family protein	GO:0004672, GO:0006468, GO:0005509, GO:0005524	PGSC0003DMT400043322	0	100	Calcium-dependent protein kinase 4
Soltu.DM.07G026620.1	0.777393	0.158697	4.89861	9.65169e-07	3.42229e-05	Co-chaperone GrpE family protein	GO:0051087, GO:0006457, GO:0042803, GO:0000774	PGSC0003DMT400057433	0	100	GrpE protein homolog
Soltu.DM.04G021190.1	0.777711	0.269146	2.88955	0.00385789	0.0347786	C2H2 and C2HC zinc fingers superfamily protein	.	PGSC0003DMT400008898	0	100	TRANSPARENT TESTA 1 protein
Soltu.DM.07G026980.1	0.778017	0.222082	3.50329	0.000459555	0.00662947	NADH-ubiquinone oxidoreductase complex I, 21 kDa subunit domain containing protein	.	PGSC0003DMT400057110	1.1e-162	100	Conserved gene of unknown function
Soltu.DM.03G027250.1	0.778689	0.251791	3.0926	0.00198414	0.021061	Nodulin-like / Major Facilitator Superfamily protein	.	PGSC0003DMT400044107	0	100	Nodulin family protein
Soltu.DM.01G001210.2	0.780039	0.195466	3.99067	6.58861e-05	0.00129232	Putative lysine decarboxylase family protein	.	PGSC0003DMT400081828	0	100	Carboxy-lyase
Soltu.DM.04G036210.1	0.780158	0.149686	5.21198	1.86837e-07	8.13446e-06	ATPase, F0/V0 complex, subunit C protein	GO:1902600, GO:0033177, GO:0033179, GO:0015078	PGSC0003DMT400009647	0	100	V-type proton ATPase 16 kDa proteolipid subunit c2
Soltu.DM.12G009820.1	0.780776	0.144307	5.41053	6.28375e-08	3.06209e-06	F-box/RNI-like superfamily protein	GO:0005515	PGSC0003DMT400016597	0	100	F-box family protein
Soltu.DM.06G019830.1	0.781334	0.104978	7.44284	9.85424e-14	1.75644e-11	Ribosomal protein L18ae/LX family protein	GO:0003735, GO:0005840, GO:0006412	PGSC0003DMT400067209	0	100	60S ribosomal protein L18a
Soltu.DM.03G036100.1	0.781966	0.241492	3.23806	0.00120345	0.014313	ribosomal protein S15A B	GO:0003735, GO:0005840, GO:0006412	PGSC0003DMT400006425	0	100	40S ribosomal protein S15a-2
Soltu.DM.12G026230.1	0.782166	0.17719	4.41426	1.01354e-05	0.000267571	Cupin superfamily (DUF985) domain containing protein	.	PGSC0003DMT400007519	0	100	Conserved gene of unknown function
Soltu.DM.05G003920.1	0.782407	0.266475	2.93614	0.00332326	0.0311503	lipid phosphate phosphatase	.	PGSC0003DMT400078418	0	100	Phosphatidic acid phosphatase alpha
Soltu.DM.07G002440.3	0.78269	0.177433	4.41118	1.0281e-05	0.000270071	zinc transporter of Arabidopsis thaliana	GO:0055085, GO:0008324, GO:0006812, GO:0016021	PGSC0003DMT400078896	0	99.76	NGMTP1
Soltu.DM.05G003920.4	0.782792	0.268561	2.91476	0.00355959	0.0327679	lipid phosphate phosphatase	.	PGSC0003DMT400078418	0	100	Phosphatidic acid phosphatase alpha
Soltu.DM.09G028050.1	0.783066	0.207859	3.7673	0.000165026	0.0027969	GRIM-19 protein	.	PGSC0003DMT400030293	0	100	NADH-ubiquinone oxidoreductase B16.6 subunit
Soltu.DM.05G023130.1	0.783379	0.174201	4.49699	6.89233e-06	0.000191873	Proteasome component (PCI) domain protein	.	PGSC0003DMT400069954	0	100	26S proteasome subunit
Soltu.DM.07G001290.1	0.783463	0.122095	6.41683	1.39141e-10	1.18439e-08	Tetratricopeptide repeat (TPR)-like superfamily protein	GO:0005515	PGSC0003DMT400029174	0	100	Tetratricopeptide repeat protein
Soltu.DM.07G026870.1	0.784052	0.145844	5.37595	7.61793e-08	3.65056e-06	Ribosomal protein S8e family protein	GO:0006412, GO:0003735, GO:0005840	PGSC0003DMT400057122	0	100	40S ribosomal protein S8
Soltu.DM.10G021200.1	0.784416	0.133286	5.88523	3.97498e-09	2.61306e-07	Ribosomal protein L4/L1 family	GO:0006412, GO:0003735, GO:0005840	PGSC0003DMT400045381	0	100	60S ribosomal protein L1
Soltu.DM.09G025150.1	0.784473	0.187848	4.1761	2.96548e-05	0.00066016	emp24/gp25L/p24 family/GOLD family protein	.	PGSC0003DMT400077578	0	100	Coated vesicle membrane protein
Soltu.DM.02G028570.2	0.784722	0.182671	4.29582	1.74051e-05	0.000420987	nicotinate phosphoribosyltransferase	GO:0004516, GO:0009435, GO:0003824, GO:0004514	PGSC0003DMT400010254	0	100	Nicotinate phosphoribosyltransferase
Soltu.DM.11G022410.1	0.785245	0.18961	4.14137	3.45244e-05	0.000752791	lactoylglutathione lyase family protein / glyoxalase I family protein	GO:0046872, GO:0004462	PGSC0003DMT400020858	0	100	Lactoylglutathione lyase
Soltu.DM.01G023460.1	0.786207	0.19197	4.09548	4.21299e-05	0.0008873	2-oxoglutarate (2OG) and Fe(II)-dependent oxygenase superfamily protein	GO:0016705, GO:0016491, GO:0005506, GO:0031418, GO:0055114	PGSC0003DMT400081749	0	100	Type 2 proly 4-hydroxylase
Soltu.DM.06G022790.2	0.786465	0.2142	3.67164	0.000240997	0.00385798	Ribosomal L28e protein family	.	PGSC0003DMT400012340	0	100	Ribosomal protein L28
Soltu.DM.07G002440.2	0.786701	0.176638	4.45374	8.4389e-06	0.000228592	zinc transporter of Arabidopsis thaliana	GO:0008324, GO:0055085, GO:0006812, GO:0016021	PGSC0003DMT400078896	0	99.76	NGMTP1
Soltu.DM.03G016990.1	0.787438	0.241087	3.2662	0.00109001	0.0132802	cytochrome P450, family 76, subfamily C, polypeptide	GO:0016705, GO:0020037, GO:0055114, GO:0005506	PGSC0003DMT400037039	0	100	(S)-N-methylcoclaurine 3'-hydroxylase isozyme
Soltu.DM.02G000510.1	0.787622	0.11731	6.71403	1.89325e-11	1.92061e-09	isocitrate dehydrogenase V	GO:0055114, GO:0016616, GO:0051287, GO:0000287, GO:0004449, GO:0006099	PGSC0003DMT400067503	0	96.286	3-isopropylmalate dehydrogenase, chloroplastic
Soltu.DM.05G025620.1	0.787656	0.242043	3.2542	0.00113713	0.0137459	Signal transduction histidine kinase, hybrid-type, ethylene sensor	GO:0038199, GO:0051740, GO:0004672, GO:0000155, GO:0005789, GO:0007165, GO:0009723, GO:0000160, GO:0005515	PGSC0003DMT400060160	0	100	Ethylene receptor
Soltu.DM.01G021920.1	0.789022	0.232579	3.39249	0.000692597	0.00924592	vesicle-associated membrane protein	GO:0016021, GO:0016192	PGSC0003DMT400029449	0	100	Vesicle-associated membrane protein 724
Soltu.DM.01G038410.1	0.789503	0.217318	3.63293	0.000280222	0.00435977	mevalonate kinase	GO:0004496, GO:0008299, GO:0005524, GO:0005737	PGSC0003DMT400073588	0	100	Mevalonate kinase
Soltu.DM.10G027420.1	0.790416	0.288545	2.73931	0.00615678	0.0486932	Protein of unknown function DUF92, transmembrane	GO:0016021	PGSC0003DMT400076686	0	100	Integral membrane family protein
Soltu.DM.03G002760.1	0.791958	0.235079	3.36891	0.000754665	0.00991706	RNA polymerase Rpb8	GO:0006351	PGSC0003DMT400013034	0	100	RNA polymerase
Soltu.DM.03G005760.1	0.792504	0.165587	4.78601	1.70127e-06	5.6267e-05	sumo conjugation enzyme	.	PGSC0003DMT400016581	1.72e-161	100	Ubiquitin carrier protein
Soltu.DM.02G024920.2	0.792524	0.172938	4.58271	4.58979e-06	0.000133658	gamma carbonic anhydrase	.	PGSC0003DMT400009047	0	100	Protein yrdA
Soltu.DM.11G005260.1	0.793168	0.229112	3.46192	0.000536335	0.00754449	demeter-like	GO:0006281, GO:0006284, GO:0051539, GO:0003824	.	.	.	N-acylethanolamine amidohydrolase
Soltu.DM.06G021100.1	0.793985	0.149414	5.31399	1.07248e-07	4.94497e-06	Ribosomal protein L23/L15e family protein	GO:0006412, GO:0003735, GO:0005840	PGSC0003DMT400083256	0	100	60S ribosomal protein L15
Soltu.DM.06G022790.1	0.794462	0.215203	3.6917	0.000222764	0.0036053	Ribosomal L28e protein family	.	PGSC0003DMT400012340	0	100	Ribosomal protein L28
Soltu.DM.05G006940.1	0.79509	0.109944	7.23178	4.76717e-13	7.11272e-11	pyruvate dehydrogenase complex E1 alpha subunit	GO:0006086, GO:0043231, GO:0004739, GO:0016624	PGSC0003DMT400058223	0	100	Pyruvate dehydrogenase E1 component subunit alpha, mitochondrial
Soltu.DM.07G021010.1	0.795361	0.222506	3.57456	0.000350814	0.00525785	aspartate aminotransferase	GO:0006520, GO:0009058, GO:0008483, GO:0030170, GO:0003824	PGSC0003DMT400052597	0	100	Aspartate aminotransferase
Soltu.DM.10G024550.1	0.795487	0.177805	4.47392	7.67969e-06	0.000211574	glutamate-ammonia ligases;catalytics;glutamate-ammonia ligases	GO:0016787, GO:0004356, GO:0006542, GO:0006807, GO:0003824	PGSC0003DMT400072665	0	100	Glutamate-ammonia ligase
Soltu.DM.05G013200.1	0.795575	0.281523	2.82597	0.00471376	0.0401758	sugar transporter	GO:0016021, GO:0022857, GO:0055085, GO:0016020	PGSC0003DMT400070558	0	100	Sugar transporter
Soltu.DM.09G018860.1	0.795961	0.161948	4.91493	8.88137e-07	3.20043e-05	multidrug resistance-associated protein	GO:0005524, GO:0055085, GO:0016021, GO:0016887, GO:0042626	PGSC0003DMT400022108	0	100	Multidrug resistance protein ABC transporter family
Soltu.DM.01G032410.1	0.796358	0.159013	5.00813	5.49607e-07	2.06165e-05	S-adenosyl-L-methionine-dependent methyltransferases superfamily protein	GO:0008168	PGSC0003DMT400071370	0	100	Generic methyltransferase
Soltu.DM.01G001720.2	0.796735	0.175945	4.52833	5.94521e-06	0.000167793	rRNA processing protein-related	GO:0003723	PGSC0003DMT400081992	0	99.76	RRNA-processing protein EBP2
Soltu.DM.07G028220.1	0.797088	0.245708	3.24404	0.00117847	0.0141144	Protein phosphatase 2C family protein	GO:0003824	PGSC0003DMT400056929	0	100	Protein phosphatase-2c
Soltu.DM.07G028220.2	0.797234	0.246274	3.23718	0.00120716	0.0143251	Protein phosphatase 2C family protein	GO:0003824	PGSC0003DMT400056929	0	100	Protein phosphatase-2c
Soltu.DM.01G040340.1	0.797735	0.206833	3.85691	0.000114828	0.00205775	heme binding	GO:0020037	PGSC0003DMT400007147	0	100	Conserved gene of unknown function
Soltu.DM.08G015950.2	0.798052	0.229935	3.47077	0.000518973	0.00730799	plant natriuretic peptide A	.	PGSC0003DMT400019053	0	100	Conserved gene of unknown function
Soltu.DM.02G024920.1	0.798174	0.17424	4.5809	4.6299e-06	0.000134314	gamma carbonic anhydrase	.	PGSC0003DMT400009047	0	100	Protein yrdA
Soltu.DM.12G025920.3	0.79951	0.213149	3.75094	0.00017617	0.00296121	membrane bound O-acyl transferase (MBOAT) family protein	GO:0008374, GO:0004144, GO:0019432	PGSC0003DMT400000748	0	100	Diacylglycerol acylCoA acyltransferase
Soltu.DM.07G017810.1	0.79978	0.199601	4.0069	6.15218e-05	0.00121878	glutamate receptor	GO:0016020, GO:0015276	PGSC0003DMT400065543	0	100	Glutamate receptor 3 plant
Soltu.DM.12G012700.2	0.800226	0.288526	2.7735	0.00554567	0.0451647	porphyromonas-type peptidyl-arginine deiminase family protein	GO:0009446, GO:0047632, GO:0004668	PGSC0003DMT400001745	0	100	Agmatine deiminase
Soltu.DM.02G032520.1	0.801675	0.156243	5.13095	2.88288e-07	1.18154e-05	51 kDa subunit of complex I	GO:0055114, GO:0008137, GO:0051287, GO:0051539, GO:0016651, GO:0010181	PGSC0003DMT400003262	0	100	NADH dehydrogenase
Soltu.DM.12G025920.1	0.801942	0.212436	3.77499	0.000160014	0.00272938	membrane bound O-acyl transferase (MBOAT) family protein	GO:0019432, GO:0004144, GO:0008374	PGSC0003DMT400000748	0	100	Diacylglycerol acylCoA acyltransferase
Soltu.DM.03G023450.1	0.803212	0.183978	4.3658	1.26656e-05	0.000323126	glutaminyl cyclase	GO:0016603, GO:0017186, GO:0005515	.	.	.	N-acylethanolamine amidohydrolase
Soltu.DM.10G013030.1	0.804651	0.280785	2.86572	0.00416057	0.036722	conserved hypothetical protein	.	PGSC0003DMT400074631	0	100	Conserved gene of unknown function
Soltu.DM.07G006670.1	0.804819	0.199274	4.03875	5.37373e-05	0.00109193	acetyl-CoA synthetase	GO:0003824, GO:0019427, GO:0016208, GO:0003987	PGSC0003DMT400010496	0	100	Acetyl-CoA synthetase
Soltu.DM.06G027020.4	0.805139	0.162693	4.94882	7.46638e-07	2.72754e-05	Ribosomal protein L22p/L17e family protein	GO:0005840, GO:0003735, GO:0015934, GO:0006412	PGSC0003DMT400069385	0	99.811	Ribosomal protein
Soltu.DM.07G000640.3	0.805533	0.234912	3.42909	0.000605613	0.00832068	cyclic nucleotide gated channel	GO:0005249, GO:0006811, GO:0016020, GO:0005515, GO:0055085, GO:0005216, GO:0006813	PGSC0003DMT400020459	0	85.818	Cyclic nucleotide-gated ion channel
Soltu.DM.12G025700.1	0.805589	0.196085	4.10836	3.98483e-05	0.00084799	1-amino-cyclopropane-1-carboxylate synthase	GO:0003824, GO:0030170, GO:0015078, GO:0000276, GO:0009058, GO:0015986	PGSC0003DMT400000771	0	100	1-aminocyclopropane-1-carboxylate synthase
Soltu.DM.08G024620.1	0.805829	0.173126	4.65458	3.2464e-06	9.96739e-05	acyl-CoA oxidase	GO:0006635, GO:0016627, GO:0006631, GO:0055114, GO:0071949, GO:0003997, GO:0050660, GO:0005777	PGSC0003DMT400012322	0	100	Peroxisomal acyl-CoA oxidase 1A
Soltu.DM.04G028840.1	0.805856	0.186342	4.32462	1.52797e-05	0.000376787	Ribosomal protein L7Ae/L30e/S12e/Gadd45 family protein	.	PGSC0003DMT400070814	1.87e-178	100	60S ribosomal protein L30
Soltu.DM.03G019690.1	0.806979	0.146283	5.51656	3.45702e-08	1.80022e-06	vacuolar ATP synthase subunit C (VATC) / V-ATPase C subunit / vacuolar proton pump C subunit (DET3)	GO:0015078, GO:0033180, GO:1902600	.	.	.	N-acylethanolamine amidohydrolase
Soltu.DM.08G030030.1	0.807239	0.13722	5.88283	4.03314e-09	2.63823e-07	Ubiquitin supergroup;Ribosomal protein L40e	GO:0005515, GO:0005840, GO:0003735, GO:0006412	PGSC0003DMT400031900	0	100	Ubiquitin fusion protein
Soltu.DM.11G002970.1	0.807735	0.207697	3.88901	0.000100653	0.00183973	nicotinamidase	GO:0003824	PGSC0003DMT400041614	0	100	Conserved gene of unknown function
Soltu.DM.01G051310.4	0.80889	0.287452	2.814	0.00489299	0.0412534	ATPase, V1 complex, subunit B protein	GO:1902600, GO:0005524, GO:0046034	PGSC0003DMT400008803	0	100	Vacuolar ATPase subunit B
Soltu.DM.10G020520.1	0.809736	0.207314	3.90585	9.38935e-05	0.00173409	3-oxo-5-alpha-steroid 4-dehydrogenase family protein	GO:0055114, GO:0008202, GO:0016020, GO:0003865, GO:0006629, GO:0016627	PGSC0003DMT400049423	0	100	5-alpha-reductase
Soltu.DM.09G025160.1	0.809835	0.213089	3.80046	0.000144428	0.00249664	Aluminium induced protein with YGL and LRDR motifs	.	PGSC0003DMT400077577	0	100	Stem-specific protein TSJT1
Soltu.DM.05G023900.1	0.810516	0.233379	3.47296	0.000514755	0.00726787	conserved hypothetical protein	.	PGSC0003DMT400040750	0	100	Conserved gene of unknown function
Soltu.DM.04G034180.1	0.812364	0.213531	3.80443	0.000142132	0.00246232	Outer membrane OMP85 family protein	GO:0019867	PGSC0003DMT400020747	0	100	Sorting and assembly machinery (Sam50) protein
Soltu.DM.06G035040.1	0.813334	0.153867	5.28596	1.25046e-07	5.70613e-06	zinc finger (C3HC4-type RING finger) family protein	GO:0008270	PGSC0003DMT400061799	0	100	Zinc finger protein
Soltu.DM.12G007520.1	0.813495	0.227352	3.57813	0.000346062	0.00520131	Nucleotide-sugar transporter family protein	.	PGSC0003DMT400048397	0	100	Organic anion transporter
Soltu.DM.06G027910.1	0.813716	0.207036	3.9303	8.48382e-05	0.0016048	Transketolase family protein	GO:0003824	PGSC0003DMT400069264	0	100	Pyruvate dehydrogenase
Soltu.DM.06G027910.3	0.813716	0.207036	3.9303	8.48382e-05	0.0016048	Transketolase family protein	GO:0003824	PGSC0003DMT400069264	0	100	Pyruvate dehydrogenase
Soltu.DM.10G015410.1	0.814196	0.242478	3.35781	0.000785635	0.0102329	nitrite reductase	GO:0016491, GO:0055114, GO:0020037, GO:0051536	PGSC0003DMT400021310	0	100	Nitrite reductase
Soltu.DM.09G005260.1	0.814617	0.288978	2.81896	0.00481793	0.0407499	conserved hypothetical protein	.	PGSC0003DMT400009862	4.4e-136	100	Gene of unknown function
Soltu.DM.12G001320.2	0.815802	0.288474	2.82799	0.00468407	0.0399995	Protein phosphatase 2C family protein	GO:0003824	PGSC0003DMT400011807	0	100	Protein phosphatase 2C 40
Soltu.DM.07G000640.1	0.815998	0.232454	3.51036	0.000447494	0.00648366	cyclic nucleotide gated channel	GO:0016020, GO:0005515, GO:0055085, GO:0006811, GO:0005249, GO:0006813, GO:0005216	PGSC0003DMT400020459	0	85.818	Cyclic nucleotide-gated ion channel
Soltu.DM.01G049120.1	0.816102	0.146393	5.57475	2.47885e-08	1.33536e-06	dolichyl-diphosphooligosaccharide-protein glycosyltransferase 48kDa subunit family protein	GO:0018279, GO:0005789	.	.	.	N-acylethanolamine amidohydrolase
Soltu.DM.07G027440.2	0.817975	0.1802	4.53926	5.64529e-06	0.000160008	emp24/gp25L/p24 family/GOLD family protein	.	PGSC0003DMT400057046	0	100	Coated vesicle membrane protein
Soltu.DM.09G006800.1	0.81864	0.281576	2.90735	0.00364502	0.0333693	ketopantoate hydroxymethyltransferase	GO:0003864, GO:0015940, GO:0003824	PGSC0003DMT400005082	0	100	Ketopantoate hydroxymethyltransferase
Soltu.DM.10G015550.1	0.820049	0.23494	3.49046	0.000482195	0.00687762	MATE efflux family protein	GO:0016020, GO:0055085, GO:0042910, GO:0015297	PGSC0003DMT400021339	0	100	Multidrug resistance pump
Soltu.DM.04G036530.1	0.820586	0.177165	4.63175	3.62582e-06	0.000109178	SNARE-like superfamily protein	GO:0015031	PGSC0003DMT400025529	0	100	Clathrin coat assembly protein AP17
Soltu.DM.09G021410.1	0.82091	0.241236	3.40293	0.000666663	0.00895561	Peptidase S24/S26A/S26B/S26C family protein	.	PGSC0003DMT400026704	0	100	Conserved gene of unknown function
Soltu.DM.12G029210.1	0.821462	0.29654	2.77016	0.00560293	0.0455333	conserved hypothetical protein	.	PGSC0003DMT400022080	2.27e-154	100	Conserved gene of unknown function
Soltu.DM.03G016430.1	0.821958	0.291027	2.82434	0.00473788	0.0402973	pfkB-like carbohydrate kinase family protein	GO:0016773, GO:0016301	PGSC0003DMT400062304	0	100	Fructokinase
Soltu.DM.01G035110.1	0.823513	0.270043	3.04957	0.00229171	0.023563	phosphoinositide 4-kinase gamma	GO:0005515	PGSC0003DMT400000336	0	100	Phosphatidylinositol 3-and 4-kinase family protein
Soltu.DM.09G002970.1	0.824061	0.163039	5.05436	4.31828e-07	1.66451e-05	2-oxoglutarate (2OG) and Fe(II)-dependent oxygenase superfamily protein	GO:0055114, GO:0016491	PGSC0003DMT400023104	0	100	Desacetoxyvindoline 4-hydroxylase
Soltu.DM.09G022670.1	0.824093	0.169938	4.84937	1.23856e-06	4.25532e-05	BRI1 suppressor 1 (BSU1)-like	GO:0004721, GO:0009742, GO:0016787, GO:0005515	.	.	.	N-acylethanolamine amidohydrolase
Soltu.DM.05G023710.1	0.824544	0.254592	3.23869	0.00120078	0.0142878	pleiotropic drug resistance	GO:0005524, GO:0016020, GO:0016887	PGSC0003DMT400034130	0	99.973	Pleiotropic drug resistance protein 1
Soltu.DM.09G010700.1	0.824761	0.231529	3.56224	0.000367706	0.00548626	Protein kinase superfamily protein	GO:0006468, GO:0004672, GO:0005524	.	.	.	N-acylethanolamine amidohydrolase
Soltu.DM.02G025210.1	0.825064	0.111459	7.40243	1.33715e-13	2.26191e-11	succinate dehydrogenase 1-1	GO:0016627, GO:0006099, GO:0016491, GO:0022900, GO:0050660, GO:0055114	PGSC0003DMT400038576	0	100	Succinate dehydrogenase
Soltu.DM.09G023750.3	0.826401	0.270571	3.05428	0.00225598	0.0232858	ethylene response sensor	GO:0000155, GO:0005515, GO:0016310, GO:0007165, GO:0016772	PGSC0003DMT400081400	0	100	Ethylene receptor homolog
Soltu.DM.04G029770.1	0.826595	0.273357	3.02387	0.00249567	0.02524	alpha/beta-Hydrolases superfamily protein	.	PGSC0003DMT400016406	0	100	Abhydrolase domain containing
Soltu.DM.12G000810.1	0.827264	0.256731	3.22229	0.00127169	0.0148932	calmodulin	GO:0005509	PGSC0003DMT400097662	0	98.674	Calmodulin-3
Soltu.DM.03G009630.1	0.828424	0.188621	4.39201	1.12309e-05	0.000290712	MATE efflux family protein	GO:0015297, GO:0055085, GO:0042910, GO:0016020	PGSC0003DMT400031221	0	99.384	Multidrug resistance pump
Soltu.DM.10G016950.1	0.828481	0.160379	5.16577	2.39453e-07	1.00464e-05	Translocon-associated protein (TRAP), alpha subunit	GO:0005789	PGSC0003DMT400011347	0	100	Translocon-associated protein, alpha subunit
Soltu.DM.02G012580.1	0.828828	0.241108	3.43758	0.000586941	0.00810607	Coatomer epsilon subunit	GO:0005198, GO:0005515, GO:0006890	PGSC0003DMT400054458	0	100	Coatomer subunit epsilon-1
Soltu.DM.04G030910.1	0.830858	0.281608	2.95041	0.00317355	0.0301874	MSCS-like	GO:0055085, GO:0016020	PGSC0003DMT400024175	0	100	Conserved gene of unknown function
Soltu.DM.06G002480.1	0.830913	0.13053	6.3657	1.94398e-10	1.61339e-08	ribosomal protein L5	GO:0008097, GO:0003735, GO:0005840, GO:0006412	PGSC0003DMT400053219	0	100	Ribosomal protein L5
Soltu.DM.04G003650.1	0.831371	0.189062	4.39734	1.09586e-05	0.000285611	NB-ARC domain-containing disease resistance protein	GO:0043531	PGSC0003DMT400075885	0	100	NRC1
Soltu.DM.10G024820.1	0.83323	0.17421	4.78292	1.72767e-06	5.6998e-05	Aldolase superfamily protein	GO:0006096, GO:0003824, GO:0004332	PGSC0003DMT400072632	0	100	Fructose-bisphosphate aldolase
Soltu.DM.01G003930.1	0.83397	0.206022	4.04797	5.16642e-05	0.00105465	Ribosomal protein L19 family protein	GO:0006412, GO:0003735, GO:0005840	PGSC0003DMT400042237	0	100	L19 ribosomal protein
Soltu.DM.07G017750.2	0.834861	0.253753	3.29006	0.00100166	0.0124367	aconitase	.	PGSC0003DMT400074489	0	100	Aconitase
Soltu.DM.09G023750.1	0.835747	0.269299	3.10342	0.00191301	0.0204862	ethylene response sensor	GO:0016772, GO:0007165, GO:0005515, GO:0016310, GO:0000155	PGSC0003DMT400081400	0	100	Ethylene receptor homolog
Soltu.DM.11G014910.1	0.836876	0.21641	3.86708	0.000110146	0.00198054	indigoidine synthase A family protein	GO:0016798	PGSC0003DMT400050864	0	100	Indigoidine synthase A family protein
Soltu.DM.02G013410.3	0.837009	0.143405	5.83666	5.32568e-09	3.36761e-07	Ribosomal protein S4 (RPS4A) family protein	GO:0003723, GO:0006412, GO:0005840, GO:0003735	PGSC0003DMT400054543	0	100	40S ribosomal protein S4
Soltu.DM.02G030030.1	0.838399	0.191971	4.36733	1.25777e-05	0.00032119	conserved hypothetical protein	GO:0016021	PGSC0003DMT400026189	0	100	Conserved gene of unknown function
Soltu.DM.05G025210.1	0.83856	0.161167	5.20306	1.9603e-07	8.46531e-06	2-oxoglutarate dehydrogenase, E1 component	GO:0016624, GO:0006099, GO:0030976, GO:0055114, GO:0004591	PGSC0003DMT400060466	0	100	2-oxoglutarate dehydrogenase
Soltu.DM.01G007260.1	0.8399	0.270038	3.11031	0.00186894	0.0201606	LITAF-like zinc ribbon domain containing protein	.	PGSC0003DMT400077171	0	100	Conserved gene of unknown function
[truncated: 1,400 more rows]

## Sheet: Désirée_18 hpi_Up
Data showing the up-regulated DEGs identified with FDR < 0.05 at 18 hpi for Désirée.
TransID	log2FoldChange	lfcSE	stat	pvalue	padj	Func_gene_anno_DM_1-3_516_R44_potato.v6.1	Iprscan_go_terms_DM_1-3_516_R44_potato.v6.1	Target_PGSC_DM_V403_GeneID	Target_PGSC_DM_V403_E-value	Target_PGSC_DM_V403_Score	Func_gene_anno_PGSC_DM_V403
Soltu.DM.06G002880.1	0.219685	0.0688459	3.19097	0.00141796	0.0161971	Ribosomal protein S4 (RPS4A) family protein	GO:0003735, GO:0005840, GO:0006412, GO:0003723	PGSC0003DMT400054543	0	85.66	40S ribosomal protein S4
Soltu.DM.03G028390.1	0.235879	0.082282	2.86671	0.00414757	0.036656	P-loop containing nucleoside triphosphate hydrolases superfamily protein	GO:0005524, GO:0003676	PGSC0003DMT400063252	0	100	Dead box ATP-dependent RNA helicase
Soltu.DM.02G017690.1	0.236475	0.0797351	2.96576	0.00301938	0.0291808	DNA-directed RNA polymerase family protein	GO:0003677, GO:0003899, GO:0006351, GO:0032549	PGSC0003DMT400076427	0	100	DNA-directed RNA polymerase II subunit RPB2
Soltu.DM.06G026220.1	0.237095	0.086807	2.73129	0.00630878	0.0494685	H(+)-ATPase	GO:0120029, GO:0016021, GO:0000166, GO:0008553	PGSC0003DMT400083041	0	100	Plasma membrane H+-ATPase
Soltu.DM.02G021810.1	0.243167	0.076402	3.18274	0.0014589	0.0165934	cytosolic ribosomal protein S15	GO:0003723, GO:0006412, GO:0015935, GO:0003735, GO:0005840	PGSC0003DMT400018921	0	100	40S ribosomal protein S15
Soltu.DM.06G026860.1	0.24905	0.0748868	3.32569	0.000882	0.0112454	Ribosomal protein L18e/L15 superfamily protein	GO:0006412, GO:0015934, GO:0005840, GO:0003735	PGSC0003DMT400069410	0	100	Ribosomal protein L27a
Soltu.DM.01G043000.1	0.255921	0.0911125	2.80885	0.00497186	0.041746	ARM repeat superfamily protein	GO:0005515, GO:0008536, GO:0006886	PGSC0003DMT400061083	0	100	Importin beta-2 subunit family protein
Soltu.DM.04G030160.1	0.260878	0.0900446	2.89721	0.00376495	0.0341495	DNA-binding storekeeper protein-related transcriptional regulator	GO:0006355	PGSC0003DMT400079215	0	100	Transcription regulator
Soltu.DM.06G021330.2	0.266634	0.0935673	2.84965	0.00437668	0.0382034	Ribosomal protein L7Ae/L30e/S12e/Gadd45 family protein	GO:1990904, GO:0042254	PGSC0003DMT400083240	0	98.667	60S ribosomal protein L7A
Soltu.DM.06G005580.1	0.277928	0.0825112	3.36836	0.000756164	0.00993185	GTP binding Elongation factor Tu family protein	GO:0005525, GO:0003924, GO:0006414, GO:0003746	PGSC0003DMT400059832	0	99.777	Elongation factor 1-alpha
Soltu.DM.03G013130.1	0.28008	0.080162	3.49392	0.000475985	0.00680367	Clathrin, heavy chain	GO:0032051, GO:0006886, GO:0071439, GO:0005515, GO:0016192, GO:0030132, GO:0005198, GO:0030130	.	.	.	N-acylethanolamine amidohydrolase
Soltu.DM.07G015680.1	0.292285	0.0959662	3.04571	0.00232131	0.0237937	pescadillo-related	GO:0042254, GO:0005730	PGSC0003DMT400015674	0	100	Pescadillo
Soltu.DM.06G000220.1	0.295067	0.0950498	3.10434	0.00190703	0.0204551	Carbohydrate-binding-like fold	.	.	.	.	N-acylethanolamine amidohydrolase
Soltu.DM.09G009000.1	0.295289	0.0795194	3.71342	0.000204481	0.0033626	ubiquitin-activating enzyme	GO:0008641, GO:0006464	PGSC0003DMT400068514	0	100	Ubiquitin-activating enzyme E1
Soltu.DM.06G023990.1	0.296285	0.107584	2.754	0.00588725	0.0471371	Class II aaRS and biotin synthetases superfamily protein	GO:0006433, GO:0006418, GO:0004812, GO:0004827, GO:0005737, GO:0005524, GO:0000166	PGSC0003DMT400073336	0	100	Prolyl-tRNA synthetase
Soltu.DM.07G024960.1	0.298682	0.0960087	3.11099	0.00186461	0.0201221	ubiquitin-specific protease	GO:0016579, GO:0005515, GO:0008270, GO:0004843, GO:0006511, GO:0036459	.	.	.	N-acylethanolamine amidohydrolase
Soltu.DM.09G007440.1	0.300224	0.104207	2.88105	0.00396355	0.0354186	diaminopimelate epimerase family protein	GO:0009089, GO:0008837, GO:0005737	.	.	.	N-acylethanolamine amidohydrolase
Soltu.DM.04G000950.1	0.300363	0.104702	2.86875	0.00412094	0.0364813	Ribosomal protein S4	GO:0003723, GO:0015935, GO:0006412, GO:0019843, GO:0003735	PGSC0003DMT400007431	0	100	40S ribosomal protein S9
Soltu.DM.08G005300.1	0.302648	0.104481	2.89668	0.00377138	0.0341961	NAD-dependent malic enzyme	GO:0004470, GO:0004471, GO:0051287, GO:0055114	.	.	.	N-acylethanolamine amidohydrolase
Soltu.DM.01G040740.1	0.303838	0.0829942	3.66096	0.000251274	0.00399362	shaggy-related kinase	GO:0006468, GO:0004672, GO:0005524	PGSC0003DMT400007088	0	100	NtK-1
Soltu.DM.07G013720.1	0.309445	0.0967627	3.19798	0.00138393	0.0158903	pyruvate dehydrogenase E1 alpha	GO:0006086, GO:0016624, GO:0043231, GO:0004739	PGSC0003DMT400035288	0	100	Pyruvate dehydrogenase E1 alpha subunit
Soltu.DM.01G045560.1	0.313983	0.114477	2.74277	0.00609235	0.0482843	DNA polymerase V family	GO:0006355, GO:0005730, GO:0003677, GO:0008134	PGSC0003DMT400027698	0	100	DNA binding protein
Soltu.DM.09G022430.1	0.314772	0.113361	2.77673	0.00549084	0.0448803	BSD domain-containing protein	.	PGSC0003DMT400009813	0	100	Synapse-associated protein
Soltu.DM.01G029860.1	0.315766	0.0973087	3.24499	0.00117456	0.0140958	DYNAMIN-like 1E	GO:0005525, GO:0003924	PGSC0003DMT400004319	0	99.946	Dynamin
Soltu.DM.01G040310.1	0.320636	0.117222	2.73528	0.00623269	0.0490017	homolog of nucleolar protein NOP56	.	PGSC0003DMT400007150	0	100	Nucleolar protein nop56
Soltu.DM.09G030310.2	0.320636	0.112926	2.83934	0.00452065	0.03912	Sec23/Sec24 protein transport family protein	GO:0006888, GO:0030127, GO:0006886, GO:0090114, GO:0008270	PGSC0003DMT400080958	0	100	Protein transport protein Sec23
Soltu.DM.08G029790.1	0.32166	0.114624	2.80622	0.00501266	0.0419692	general control non-repressible	GO:0005524, GO:0016887	PGSC0003DMT400031936	0	100	ABC transporter family protein
Soltu.DM.01G051950.1	0.327978	0.112242	2.92206	0.00347724	0.0321686	Calcium-dependent protein kinase family protein	GO:0005524, GO:0004672, GO:0005509, GO:0006468	PGSC0003DMT400043322	0	87.713	Calcium-dependent protein kinase 4
Soltu.DM.10G025830.1	0.329295	0.120673	2.72881	0.00635627	0.0497818	ATPase, V0/A0 complex, subunit C/D	GO:0033179, GO:0015078, GO:1902600	PGSC0003DMT400072522	0	100	Vacuolar ATP synthase subunit ac39
Soltu.DM.09G006620.1	0.330742	0.093986	3.51905	0.000433088	0.0063059	Zinc finger C-x8-C-x5-C-x3-H type family protein	GO:0046872	PGSC0003DMT400071724	0	100	Zinc finger protein
Soltu.DM.01G050750.1	0.330868	0.100094	3.30557	0.000947825	0.0118737	rotamase CYP	GO:0006457, GO:0003755, GO:0000413	PGSC0003DMT400004125	0	100	Peptidyl-prolyl cis-trans isomerase
Soltu.DM.01G033270.1	0.333085	0.120588	2.76216	0.00574196	0.0463089	RNAhelicase-like	GO:0003676, GO:0005524	.	.	.	N-acylethanolamine amidohydrolase
Soltu.DM.03G030880.2	0.335453	0.0989266	3.39092	0.000696577	0.00927767	Signal recognition particle, SRP54 subunit protein	GO:0008312, GO:0048500, GO:0005525, GO:0006614, GO:0003924	PGSC0003DMT400001674	0	100	Signal recognition particle 54 kDa protein 1
Soltu.DM.03G036770.1	0.33556	0.12183	2.75432	0.00588135	0.047104	phospholipid:diacylglycerol acyltransferase	GO:0008374, GO:0006629	PGSC0003DMT400006347	0	100	Phosphatidylcholine: Diacylglycerol Acyltransferase
Soltu.DM.04G026340.1	0.338804	0.113373	2.98839	0.0028045	0.0275535	Regulator of chromosome condensation (RCC1) family with FYVE zinc finger domain	GO:0046872	PGSC0003DMT400002081	0	100	Ran GTPase binding protein
Soltu.DM.03G034990.1	0.339446	0.110267	3.07839	0.00208122	0.0218541	tetratricopeptide repeat (TPR)-containing protein	GO:0005515	PGSC0003DMT400006808	0	100	NMDA receptor-regulated protein
Soltu.DM.10G001550.1	0.33959	0.0950776	3.57171	0.000354653	0.00530342	tryptophan synthase beta-subunit	GO:0000162, GO:0004834, GO:0006568	PGSC0003DMT400037303	0	100	Tryptophan synthase beta subunit
Soltu.DM.06G006540.1	0.340001	0.117317	2.89814	0.00375379	0.0341181	Translation elongation factor EF1B, gamma chain	GO:0003746, GO:0006414, GO:0005515	PGSC0003DMT400040683	0	99.517	Elongation factor 1-gamma
Soltu.DM.04G029780.1	0.340231	0.118889	2.86176	0.00421301	0.0370862	general regulatory factor	.	PGSC0003DMT400016422	0	100	14-3-3 protein 7
Soltu.DM.08G002770.1	0.341485	0.105977	3.22226	0.00127185	0.0148932	ribosomal protein S6	GO:0003735, GO:0005840, GO:0006412	PGSC0003DMT400038488	0	100	Ribosomal protein S6
Soltu.DM.02G001880.1	0.341711	0.112778	3.02995	0.00244596	0.0248303	nucleolin like	GO:0003676	PGSC0003DMT400003013	0	100	Nucleolin
Soltu.DM.06G030020.1	0.34222	0.122876	2.78509	0.00535125	0.0441104	alpha-adaptin	GO:0030122, GO:0072583, GO:0030117, GO:0015031, GO:0016192, GO:0030131, GO:0035615, GO:0006886	.	.	.	N-acylethanolamine amidohydrolase
Soltu.DM.05G027320.1	0.346163	0.0883084	3.91993	8.85731e-05	0.00165191	S-adenosyl-L-methionine-dependent methyltransferases superfamily protein	GO:0008168	PGSC0003DMT400059933	0	100	ATP binding protein
Soltu.DM.09G028810.1	0.347061	0.119023	2.91591	0.00354652	0.0326929	Ribosomal protein L13 family protein	GO:0030599, GO:0042545, GO:0015934, GO:0005840, GO:0003735, GO:0006412	PGSC0003DMT400076290	0	100	60S ribosomal protein L13a
Soltu.DM.10G026010.1	0.348749	0.107322	3.24957	0.00115581	0.0139148	RNA-binding (RRM/RBD/RNP motifs) family protein	GO:0003676	PGSC0003DMT400072501	0	100	Heterogeneous nuclear ribonucleoprotein A1
Soltu.DM.04G035380.1	0.351053	0.111353	3.15263	0.00161806	0.0180103	S-adenosyl-L-methionine-dependent methyltransferases superfamily protein	GO:0008168	PGSC0003DMT400009562	0	100	ATP binding protein
Soltu.DM.09G026790.1	0.352836	0.117696	2.99786	0.00271882	0.0269226	S-adenosyl-L-methionine-dependent methyltransferases superfamily protein	GO:0008168	PGSC0003DMT400044353	0	100	S-adenosylmethionine-dependent methyltransferase
Soltu.DM.09G007410.1	0.353923	0.082736	4.27774	1.88804e-05	0.00045296	ribosomal protein L23AA	GO:0006412, GO:0005840, GO:0003735	PGSC0003DMT400061484	0	100	Ribosomal protein L25
Soltu.DM.07G020210.1	0.354152	0.0845327	4.18953	2.79531e-05	0.000631811	26S proteasome regulatory subunit S2 1A	GO:0042176, GO:0000502, GO:0030234	PGSC0003DMT400024306	0	100	26S proteasome regulatory subunit rpn1
Soltu.DM.01G009130.1	0.354761	0.0781635	4.5387	5.66032e-06	0.000160263	Ribosomal protein S4	GO:0003723, GO:0019843, GO:0006412, GO:0015935, GO:0003735	PGSC0003DMT400059349	0	90.709	40S ribosomal protein S9
Soltu.DM.04G011510.1	0.35526	0.105704	3.3609	0.000776883	0.0101588	Ribosomal RNA processing Brix domain protein	.	PGSC0003DMT400033116	0	100	Ribosome biogenesis protein brix
Soltu.DM.07G003790.1	0.355477	0.128429	2.76788	0.00564218	0.0457403	RNAse l inhibitor protein	GO:0016887, GO:0005524	PGSC0003DMT400051208	0	100	ABC transporter E family member 2
Soltu.DM.07G014610.1	0.355819	0.103335	3.44337	0.000574509	0.00797168	Phosphoglycerate mutase, 2,3-bisphosphoglycerate-independent	GO:0046872, GO:0003824, GO:0004619, GO:0030145, GO:0006007, GO:0005737	PGSC0003DMT400002454	0	100	Phosphoglycerate mutase
Soltu.DM.06G032940.1	0.35762	0.101244	3.53227	0.000412012	0.00605881	Ribosomal protein L16p/L10e family protein	GO:0006412, GO:0003735, GO:0005840	PGSC0003DMT400078129	0	100	60S ribosomal protein L10
Soltu.DM.02G013190.1	0.360627	0.121236	2.97459	0.00293385	0.0285202	P-loop containing nucleoside triphosphate hydrolases superfamily protein	GO:0005524, GO:0003676	PGSC0003DMT400054570	0	100	Dead box ATP-dependent RNA helicase
Soltu.DM.01G008370.1	0.360822	0.123258	2.92738	0.00341836	0.0317763	glycine-rich protein	.	PGSC0003DMT400019928	0	100	Conserved gene of unknown function
Soltu.DM.01G006950.1	0.361098	0.0631034	5.72232	1.05081e-08	6.21548e-07	Ribosomal protein L1p/L10e family	GO:0015934, GO:0003735, GO:0006412, GO:0003723	PGSC0003DMT400030586	0	100	Ribosomal protein L10a
Soltu.DM.12G002260.1	0.363161	0.101474	3.57887	0.000345084	0.00518955	ENTH/VHS family protein	.	PGSC0003DMT400011674	0	100	Epsin, N-terminal
Soltu.DM.07G015060.1	0.363674	0.0996365	3.65001	0.000262234	0.00413563	AMP-dependent synthetase and ligase family protein	GO:0003824	PGSC0003DMT400044861	0	100	Long-chain acyl-CoA synthetase
Soltu.DM.01G036160.1	0.363777	0.13295	2.7362	0.00621539	0.0489364	Vacuolar sorting protein 9 (VPS9) domain	.	PGSC0003DMT400070782	0	100	Vacuolar protein sorting-associated protein VPS9
Soltu.DM.02G021840.1	0.363877	0.115616	3.1473	0.00164787	0.0182427	trigalactosyldiacylglycerol2	.	PGSC0003DMT400018895	0	100	Protein TRIGALACTOSYLDIACYLGLYCEROL 2, chloroplastic
Soltu.DM.06G032930.1	0.364229	0.117634	3.09629	0.00195957	0.020867	regulatory particle triple-A ATPase	GO:0005524, GO:0016787, GO:0005737, GO:0030163	PGSC0003DMT400078301	0	100	26S protease regulatory subunit 6B homolog
Soltu.DM.06G005560.1	0.364991	0.0918586	3.9734	7.08543e-05	0.0013741	GTP binding Elongation factor Tu family protein	GO:0005525, GO:0003924	PGSC0003DMT400059832	0	99.897	Elongation factor 1-alpha
Soltu.DM.06G014670.1	0.365892	0.113166	3.23324	0.00122394	0.0144533	indole-3-butyric acid response	GO:0003824	PGSC0003DMT400041985	0	99.722	Enoyl-CoA hydratase/isomerase family protein
Soltu.DM.09G018830.1	0.367025	0.133539	2.74845	0.00598775	0.0477263	Tetratricopeptide repeat (TPR)-like superfamily protein	GO:0005515	PGSC0003DMT400019944	0	98.391	Tetratricopeptide repeat (TPR)-containing protein
Soltu.DM.07G015060.2	0.367083	0.10107	3.63196	0.000281282	0.00437115	AMP-dependent synthetase and ligase family protein	GO:0003824	PGSC0003DMT400044861	0	100	Long-chain acyl-CoA synthetase
Soltu.DM.09G002880.1	0.367641	0.0937406	3.9219	8.7855e-05	0.00164429	Ribosomal protein S11 family protein	GO:0005840, GO:0003735, GO:0006412	PGSC0003DMT400022864	0	100	Ribosomal protein S14
Soltu.DM.06G029200.1	0.368592	0.128899	2.85955	0.00424242	0.0372646	ribosomal protein S11-beta	GO:0005840, GO:0003735, GO:0006412	PGSC0003DMT400015124	0	100	40S ribosomal protein S11
Soltu.DM.06G013860.1	0.368829	0.108509	3.39906	0.000676188	0.0090698	ARM repeat superfamily protein	GO:0008536, GO:0006886	PGSC0003DMT400050414	0	100	Importin beta-1
Soltu.DM.01G009130.2	0.369273	0.0926535	3.98553	6.73292e-05	0.00131287	Ribosomal protein S4	GO:0003735, GO:0003723, GO:0019843, GO:0015935, GO:0006412	PGSC0003DMT400059349	0	90.709	40S ribosomal protein S9
Soltu.DM.02G027720.1	0.369838	0.0896543	4.12516	3.70484e-05	0.000797997	Translation protein SH3-like family protein	GO:0003723, GO:0006412, GO:0003735, GO:0005840, GO:0015934	PGSC0003DMT400055191	0	100	L24 ribosomal protein
Soltu.DM.01G041330.1	0.370836	0.135773	2.73128	0.00630883	0.0494685	Protein of unknown function (DUF300)	GO:0005515	PGSC0003DMT400046943	0	100	Conserved gene of unknown function
Soltu.DM.01G026610.1	0.371338	0.13149	2.82408	0.00474166	0.0402973	transducin family protein / WD-40 repeat family protein	GO:0005515	.	.	.	N-acylethanolamine amidohydrolase
Soltu.DM.01G028790.1	0.37172	0.112887	3.29287	0.00099171	0.0123247	UDP-GLUCOSE PYROPHOSPHORYLASE	GO:0003735, GO:0005840, GO:0006412, GO:0070569	PGSC0003DMT400079915	0	100	Utp-glucose-1-phosphate uridylyltransferase
Soltu.DM.06G028670.1	0.371747	0.0878537	4.23143	2.32214e-05	0.000539558	lysyl-tRNA synthetase	GO:0004824, GO:0004812, GO:0005524, GO:0000166, GO:0003676, GO:0006418, GO:0006430, GO:0005737	PGSC0003DMT400069178	0	100	Lysyl-tRNA synthetase
Soltu.DM.02G022020.2	0.373713	0.134098	2.78686	0.0053221	0.0439641	Surfeit locus protein	.	PGSC0003DMT400035523	0	100	Caldesmon
Soltu.DM.06G011940.1	0.374157	0.119574	3.12908	0.00175355	0.0190827	Lung seven transmembrane receptor family protein	GO:0016021	PGSC0003DMT400070940	0	100	Lung seven transmembrane receptor family protein
Soltu.DM.10G028990.1	0.374275	0.0997759	3.75116	0.000176019	0.00296056	Translation protein SH3-like family protein	GO:0006412, GO:0005840, GO:0003735	PGSC0003DMT400029796	0	100	60S ribosomal protein L21
Soltu.DM.03G026920.1	0.374562	0.128567	2.91336	0.00357565	0.0329025	Calcineurin-like metallo-phosphoesterase superfamily protein	GO:0042147, GO:0030904	PGSC0003DMT400046728	0	100	Vacuolar protein sorting
Soltu.DM.06G032880.2	0.375468	0.12186	3.08114	0.00206209	0.0217149	eukaryotic translation initiation factor 2 beta subunit	GO:0003743, GO:0006413	PGSC0003DMT400078293	0	100	Eukaryotic translation initiation factor 2 beta subunit
Soltu.DM.06G003050.2	0.376669	0.115007	3.27517	0.00105598	0.0129717	metallopeptidase M24 family protein	.	PGSC0003DMT400052939	0	100	EBP1
Soltu.DM.12G009740.1	0.376761	0.118447	3.18085	0.00146843	0.0166803	ubiquitin-specific protease	GO:0016579, GO:0036459, GO:0006511	.	.	.	N-acylethanolamine amidohydrolase
Soltu.DM.01G006400.1	0.376891	0.133526	2.82259	0.00476369	0.0403812	Ergosterol biosynthesis ERG4/ERG24 family	GO:0016020, GO:0016628, GO:0016126, GO:0055114	PGSC0003DMT400038174	0	100	Sterol delta-7 reductase DWF5
Soltu.DM.10G000650.1	0.379185	0.133066	2.84961	0.00437732	0.0382034	related to ubiquitin	GO:0005515	PGSC0003DMT400029234	0	100	NEDD8 RUB2
Soltu.DM.01G028660.1	0.381293	0.128776	2.96089	0.00306747	0.0294576	protein phosphatase 2A-3	GO:0016787	PGSC0003DMT400079934	0	100	Serine/threonine-protein phosphatase PP2A-5 catalytic subunit
Soltu.DM.02G028840.1	0.38275	0.109812	3.48551	0.000491192	0.00699094	phenylalanyl-tRNA synthetase, putative / phenylalanine--tRNA ligase, putative	GO:0043039, GO:0006432, GO:0005737, GO:0004826, GO:0000049, GO:0004812, GO:0000166, GO:0005524	PGSC0003DMT400010292	0	100	Phenylalanyl-tRNA synthetase alpha chain
Soltu.DM.06G032880.1	0.38281	0.123796	3.09227	0.00198631	0.0210756	eukaryotic translation initiation factor 2 beta subunit	GO:0006413, GO:0003743	PGSC0003DMT400078293	0	100	Eukaryotic translation initiation factor 2 beta subunit
Soltu.DM.10G023870.2	0.383206	0.136255	2.81242	0.00491704	0.0413906	Ribosomal protein S12/S23 family protein	GO:0006412, GO:0015935, GO:0003735, GO:0005840	PGSC0003DMT400027147	0	100	40S ribosomal protein S23
Soltu.DM.12G005810.1	0.384651	0.08187	4.69831	2.62321e-06	8.28384e-05	poly(A) binding protein	GO:0003676, GO:0003723	PGSC0003DMT400039842	0	100	Polyadenylate-binding protein
Soltu.DM.01G043750.1	0.384795	0.0985298	3.90537	9.40815e-05	0.00173515	ribosomal protein	GO:0003735, GO:0005840, GO:0006412	PGSC0003DMT400076546	0	100	Ribosomal protein L3
Soltu.DM.12G025770.1	0.385223	0.122263	3.15078	0.00162834	0.0180944	serine acetyltransferase 1;1	GO:0005737, GO:0009001, GO:0006535, GO:0016740	PGSC0003DMT400000764	0	100	Serine acetyltransferase 7
Soltu.DM.03G029990.1	0.385297	0.1337	2.8818	0.00395414	0.035417	Protein of unknown function (DUF962)	.	PGSC0003DMT400050263	0	100	YGL010w
Soltu.DM.02G022020.1	0.385329	0.135993	2.83344	0.00460495	0.0395659	Surfeit locus protein	.	PGSC0003DMT400035523	0	100	Caldesmon
Soltu.DM.03G022210.1	0.385381	0.121922	3.16088	0.00157295	0.0176248	ARM repeat superfamily protein	GO:0008536, GO:0006886	PGSC0003DMT400047662	0	100	Importin beta-1
Soltu.DM.06G034170.1	0.385393	0.0924393	4.16915	3.05744e-05	0.000678358	Ribosomal protein L14p/L23e family protein	GO:0006412, GO:0005840, GO:0003735	PGSC0003DMT400051919	0	100	60S ribosomal protein L23
Soltu.DM.01G042840.1	0.385831	0.128514	3.00225	0.00267992	0.0266267	transmembrane nine	GO:0016021	PGSC0003DMT400011519	0	100	Endomembrane protein emp70
Soltu.DM.08G018700.1	0.38645	0.128684	3.0031	0.00267248	0.026587	ribosomal protein S6	GO:0006412, GO:0005840, GO:0003735	PGSC0003DMT400038488	0	89.867	Ribosomal protein S6
Soltu.DM.12G025750.1	0.38648	0.135663	2.84881	0.00438824	0.0382548	arginine methyltransferase	GO:0016274, GO:0018216	PGSC0003DMT400000915	0	100	Protein arginine n-methyltransferase 1
Soltu.DM.01G019370.1	0.388356	0.103115	3.76623	0.000165733	0.00280353	conserved hypothetical protein	.	PGSC0003DMT400003038	0	100	Conserved gene of unknown function
Soltu.DM.01G049690.1	0.388665	0.134983	2.87935	0.00398492	0.0355182	Sec14p-like phosphatidylinositol transfer family protein	.	PGSC0003DMT400001942	0	100	Phosphatidylinositol transporter
Soltu.DM.01G032100.1	0.388861	0.138625	2.80513	0.00502969	0.0420852	SEC7-like guanine nucleotide exchange family protein	GO:0005086, GO:0032012	PGSC0003DMT400033251	0	100	Cytohesin 1, 2, 3
Soltu.DM.07G009030.1	0.389232	0.134345	2.89725	0.00376451	0.0341495	Regulator of Vps4 activity in the MVB pathway protein	GO:0015031	PGSC0003DMT400022180	0	100	Conserved gene of unknown function
Soltu.DM.03G011750.2	0.389761	0.121887	3.19773	0.00138515	0.0158975	actin	.	PGSC0003DMT400047481	0	100	Actin
Soltu.DM.06G011130.1	0.39029	0.0776682	5.0251	5.03179e-07	1.90634e-05	Ribosomal protein L7Ae/L30e/S12e/Gadd45 family protein	GO:1990904, GO:0042254	PGSC0003DMT400008912	0	100	60S ribosomal protein L7A
Soltu.DM.06G019930.1	0.390494	0.104413	3.7399	0.000184094	0.00306723	TCP-1/cpn60 chaperonin family protein	GO:0006457, GO:0051082, GO:0005524	PGSC0003DMT400067201	0	100	Chaperonin containing t-complex protein 1, eta subunit, tcph
Soltu.DM.07G023320.1	0.390708	0.121927	3.20444	0.00135324	0.0155919	Protein of unknown function DUF92, transmembrane	GO:0016021	PGSC0003DMT400018273	0	100	Integral membrane family protein
Soltu.DM.07G003510.1	0.390924	0.138079	2.83116	0.00463798	0.0397854	Transducin family protein / WD-40 repeat family protein	GO:0005515	.	.	.	N-acylethanolamine amidohydrolase
Soltu.DM.01G049940.1	0.391184	0.103612	3.77549	0.000159696	0.00272571	vacuolar proton ATPase A3	GO:0033179, GO:0015078, GO:1902600, GO:0000220	.	.	.	N-acylethanolamine amidohydrolase
Soltu.DM.03G011750.1	0.392982	0.118194	3.32488	0.000884565	0.0112727	actin	.	PGSC0003DMT400047481	0	100	Actin
Soltu.DM.01G031710.1	0.393243	0.139625	2.81643	0.00485602	0.0409677	methionine aminopeptidase 1A	GO:0004177, GO:0006508, GO:0008235	PGSC0003DMT400066905	0	100	Methionine aminopeptidase
Soltu.DM.04G016110.1	0.393528	0.141717	2.77687	0.00548855	0.0448784	centrin2	GO:0005509	.	.	.	N-acylethanolamine amidohydrolase
Soltu.DM.06G002460.1	0.393617	0.140069	2.81017	0.00495153	0.0416016	peroxin	.	PGSC0003DMT400053220	0	99.345	Peroxisome biogenesis factor 13
Soltu.DM.04G035110.1	0.393766	0.130815	3.01009	0.00261169	0.0262038	Proteasome component (PCI) domain protein	.	PGSC0003DMT400013225	0	100	Cop9 complex subunit
Soltu.DM.01G014670.1	0.396199	0.0993233	3.98898	6.63584e-05	0.00129967	ARM repeat superfamily protein	GO:0005515, GO:0008536, GO:0006886	PGSC0003DMT400041005	0	100	EMB2734
Soltu.DM.01G039070.1	0.397152	0.118246	3.35869	0.000783125	0.0102102	acyl-CoA binding protein	GO:0000062, GO:0005515	PGSC0003DMT400063503	0	100	Acyl-CoA binding protein
Soltu.DM.06G001910.2	0.397786	0.132308	3.00653	0.0026425	0.0264031	Ribosomal protein L14	GO:0006412, GO:0003735, GO:0005840	PGSC0003DMT400038120	0	100	Glycoprotein
[truncated: 2,199 more rows]

## Sheet: Désirée_18 hpi_Down
Data showing the down-regulated DEGs identified with FDR < 0.05 at 18 hpi for Désirée.
[truncated: 1,084 more rows]

[truncated: 3 more sheets: Désirée_36 hpi, Désirée_36 hpi_Up, Désirée_36 hpi_Down]
