# Supplementary material for: Comprehensive transcriptome analysis of different potato cultivars provides insight into early blight disease caused by Alternaria solani
Source: BMC Plant Biol. 2023 Mar 8;23:130. doi: 10.1186/s12870-023-04135-9 (PMC9993742; doi:10.1186/s12870-023-04135-9)
Supplement: Supplementary file 3 — Additional file 3. [file 12870_2023_4135_MOESM3_ESM.xlsx]

## Sheet: Kuras_18 hpi
Data showing the total number of DEGs identified with FDR < 0.05 at 18 hpi for Kuras.
TransID	log2FoldChange	lfcSE	stat	pvalue	padj	Func_gene_anno_DM_1-3_516_R44_potato.v6.1	Iprscan_go_terms_DM_1-3_516_R44_potato.v6.1	Target_PGSC_DM_V403_GeneID	Target_PGSC_DM_V403_E-value	Target_PGSC_DM_V403_Score	Func_gene_anno_PGSC_DM_V403
Soltu.DM.08G021790.1	-9.67209	1.31786	-7.33926	2.14782e-13	1.41434e-11	lectin protein kinase family protein	GO:0005524, GO:0006468, GO:0004672, GO:0004674	PGSC0003DMT400024122	0	93.86	Receptor protein kinase
Soltu.DM.05G009830.1	-9.10381	2.5589	-3.55771	0.000374102	0.00437257	cyclin-related	.	.	.	.	N-acylethanolamine amidohydrolase
Soltu.DM.03G016800.2	-8.68106	2.27239	-3.82024	0.000133321	0.00181286	RNA-binding (RRM/RBD/RNP motifs) family protein	GO:0003676	PGSC0003DMT400037012	0	100	Splicing factor
Soltu.DM.11G026620.2	-8.59993	1.66547	-5.16366	2.42172e-07	6.2649e-06	myb domain protein	.	PGSC0003DMT400040149	0	100	MYB1-2
Soltu.DM.03G022230.7	-8.5971	1.54207	-5.57505	2.47453e-08	7.8578e-07	thylakoid-associated phosphatase	GO:0043169, GO:0003824	PGSC0003DMT400047713	0	100	Protein phosphatase
Soltu.DM.01G026120.2	-8.59123	1.29476	-6.63538	3.23677e-11	1.65867e-09	chromatin remodeling	GO:0005524	.	.	.	N-acylethanolamine amidohydrolase
Soltu.DM.03G030790.2	-8.17856	2.65101	-3.08508	0.002035	0.0179941	fatty acid desaturase	GO:0016717, GO:0055114	PGSC0003DMT400001709	0	100	Delta 9 desaturase
Soltu.DM.05G007470.2	-7.93512	2.30946	-3.43592	0.000590549	0.00644697	Sterile alpha motif (SAM) domain-containing protein	GO:0005515	PGSC0003DMT400040328	0	100	Conserved gene of unknown function
Soltu.DM.04G027060.3	-7.72657	2.75663	-2.8029	0.00506448	0.0370249	Inositol monophosphatase family protein	GO:0005975, GO:0042132, GO:0016791	PGSC0003DMT400061951	0	100	Fructose-1,6-bisphosphatase, cytosolic
Soltu.DM.12G023400.2	-7.7039	2.77772	-2.77347	0.00554628	0.039565	WLM domain containing protein	.	PGSC0003DMT400036067	0	100	Zinc metalloproteinase
Soltu.DM.04G031240.1	-7.61972	2.70732	-2.81448	0.00488556	0.0359128	Sas10/Utp3/C1D family	.	PGSC0003DMT400022451	0	98.523	Something about silencing protein sas10
Soltu.DM.04G031240.2	-7.61972	2.70732	-2.81448	0.00488556	0.0359128	Sas10/Utp3/C1D family	.	PGSC0003DMT400022451	0	98.523	Something about silencing protein sas10
Soltu.DM.03G006120.5	-7.5873	1.34945	-5.62252	1.8819e-08	6.08405e-07	methyl esterase	.	PGSC0003DMT400059019	0	98.857	Methylesterase
Soltu.DM.05G022790.2	-7.55511	1.63121	-4.63161	3.6284e-06	7.36703e-05	phospholipase C	GO:0006629, GO:0007165, GO:0035556, GO:0008081, GO:0004435	PGSC0003DMT400069761	0	100	Phosphoinositide-specific phospholipase C
Soltu.DM.11G019090.2	-7.53342	1.41807	-5.31245	1.08164e-07	2.99163e-06	golgi nucleotide sugar transporter	.	PGSC0003DMT400080283	0	99.453	GDP-mannose transporter
Soltu.DM.03G028270.2	-7.52701	1.53754	-4.89548	9.80672e-07	2.27558e-05	conserved hypothetical protein	.	PGSC0003DMT400062950	0	100	UPF0497 membrane protein
Soltu.DM.01G051580.2	-7.49155	1.05777	-7.0824	1.41681e-12	8.55222e-11	Alanyl-tRNA synthetase, class IIc	GO:0043039, GO:0006419, GO:0005737, GO:0004813, GO:0003676, GO:0004812, GO:0000166, GO:0005524	.	.	.	N-acylethanolamine amidohydrolase
Soltu.DM.06G005110.2	-7.14635	1.46069	-4.89244	9.95932e-07	2.30307e-05	Pentatricopeptide repeat (PPR) superfamily protein	GO:0005515	PGSC0003DMT400077284	0	100	Pentatricopeptide repeat-containing protein
Soltu.DM.11G002170.2	-6.99098	1.46916	-4.75849	1.95045e-06	4.20548e-05	disease resistance protein (TIR-NBS-LRR class)	GO:0005515	PGSC0003DMT400006231	0	99.196	Bacterial spot disease resistance protein 4
Soltu.DM.04G034790.4	-6.95875	1.47543	-4.71641	2.40042e-06	5.06564e-05	LIM domain-containing protein	.	PGSC0003DMT400043505	0	100	LIM domain containing protein
Soltu.DM.08G022220.2	-6.89369	1.41063	-4.88697	1.02399e-06	2.36179e-05	WWE protein-protein interaction domain protein family	GO:0003950	PGSC0003DMT400038368	0	100	Ceo protein
Soltu.DM.03G019650.2	-6.83978	1.75074	-3.90679	9.35292e-05	0.00134119	Polynucleotide adenylyltransferase family protein	GO:0016779, GO:0003723, GO:0006396	PGSC0003DMT400051122	0	100	Poly(A) polymerase
Soltu.DM.09G021390.3	-6.76905	1.67523	-4.04068	5.32969e-05	0.00081252	ARM repeat superfamily protein	GO:0016567, GO:0005515, GO:0004842	PGSC0003DMT400026700	0	99.615	Arm repeat-containing protein
Soltu.DM.10G016900.1	-6.72448	1.43904	-4.67291	2.96964e-06	6.13642e-05	plasma membrane intrinsic protein 1A	GO:0055085, GO:0016020, GO:0015267	PGSC0003DMT400068681	0	100	Aquaporin, MIP family, PIP subfamily
Soltu.DM.02G031850.1	-6.71557	1.64231	-4.08911	4.33037e-05	0.000677514	Homeobox-leucine zipper protein family	GO:0006355, GO:0000981, GO:0003677, GO:0043565	PGSC0003DMT400003585	0	100	DNA-binding protein
Soltu.DM.03G010070.2	-6.66164	1.81221	-3.67598	0.000236934	0.00295351	KH domain-containing protein / zinc finger (CCCH type) family protein	GO:0003723, GO:0003676, GO:0046872	PGSC0003DMT400025445	0	100	Conserved gene of unknown function
Soltu.DM.05G009040.2	-6.64733	1.78033	-3.73376	0.000188646	0.00243423	enoyl-CoA hydratase/isomerase D	GO:0009234, GO:0003824, GO:0008935	PGSC0003DMT400035160	0	100	Naphthoate synthase
Soltu.DM.04G000750.4	-6.64634	1.69535	-3.92033	8.84291e-05	0.00127649	LRR and NB-ARC domains-containing disease resistance protein	GO:0043531	PGSC0003DMT400043611	0	84.857	Disease resistance protein
Soltu.DM.07G019960.2	-6.52524	1.7494	-3.72999	0.000191486	0.00246495	O-acyltransferase (WSD1-like) family protein	GO:0004144, GO:0045017	PGSC0003DMT400082799	0	100	Conserved gene of unknown function
Soltu.DM.04G023610.3	-6.42636	1.4873	-4.32081	1.55461e-05	0.00027161	tRNAHis guanylyltransferase	GO:0006400, GO:0008193, GO:0000287	PGSC0003DMT400080110	0	99.609	Conserved gene of unknown function
Soltu.DM.05G012980.2	-6.40268	1.81342	-3.53073	0.00041442	0.00477677	Sodium Bile acid symporter family	GO:0016020	PGSC0003DMT400003174	0	100	Anion:sodium symporter
Soltu.DM.08G024710.3	-6.31161	2.20578	-2.86139	0.00421787	0.0321236	Oxidoreductase family protein	GO:0016491, GO:0055114	PGSC0003DMT400012303	0	100	Oxidoreductase
Soltu.DM.01G051730.2	-6.30023	1.92481	-3.27317	0.0010635	0.0104483	flavin-dependent monooxygenase	GO:0055114, GO:0004499, GO:0050661, GO:0050660	PGSC0003DMT400048020	0	100	Dimethylaniline monooxygenase
Soltu.DM.06G001680.4	-6.29015	1.59216	-3.95069	7.79256e-05	0.00114187	vacuolar protein sorting-associated protein 2.3	GO:0007034	PGSC0003DMT400080738	0	98.672	Charged multivesicular body protein 2a
Soltu.DM.01G047750.3	-6.24933	1.69674	-3.68314	0.000230383	0.00289013	LAG1 homologue	GO:0016021	PGSC0003DMT400066342	0	100	Longevity assurance factor
Soltu.DM.09G020660.5	-6.2242	1.73594	-3.5855	0.000336438	0.00398977	F-actin capping protein alpha subunit domain containing protein	GO:0008290, GO:0051016	PGSC0003DMT400019516	0	99.796	Conserved gene of unknown function
Soltu.DM.09G024200.3	-6.16941	1.74899	-3.52741	0.000419648	0.00482496	Haloacid dehalogenase-like hydrolase (HAD) superfamily protein	GO:0016787	PGSC0003DMT400081430	0	100	Protein SSM1
Soltu.DM.03G024430.3	-6.16569	1.65527	-3.72489	0.000195404	0.00250993	Nucleic acid-binding, OB-fold-like protein	GO:0003676	PGSC0003DMT400039443	0	100	Plastid RNA-binding protein
Soltu.DM.09G003600.2	-6.11283	1.99104	-3.07017	0.00213935	0.0187008	alpha/beta-Hydrolases superfamily protein	.	PGSC0003DMT400006849	0	100	Esterase/lipase superfamily protein
Soltu.DM.10G015520.2	-5.97897	1.58415	-3.77425	0.000160491	0.00212516	NAD(P)-binding Rossmann-fold superfamily protein	.	PGSC0003DMT400021322	0	99.114	Tic62 protein
Soltu.DM.03G025220.2	-5.97823	1.59174	-3.75578	0.000172806	0.00226251	seed imbibition	GO:0003824	PGSC0003DMT400039195	0	100	Hydrolase, hydrolyzing O-glycosyl compounds
Soltu.DM.07G018770.1	-5.4831	1.83944	-2.98085	0.00287454	0.0236829	myb domain protein	.	PGSC0003DMT400067321	0	100	MYB domain class transcription factor
Soltu.DM.01G029250.1	-5.4596	1.23519	-4.42006	9.86734e-06	0.000181009	AMP-dependent synthetase and ligase family protein	GO:0005515	.	.	.	N-acylethanolamine amidohydrolase
Soltu.DM.09G025280.1	-4.92338	1.65858	-2.96843	0.00299323	0.0244087	ATPase E1-E2 type family protein / haloacid dehalogenase-like hydrolase family protein	GO:0070588, GO:0005388, GO:0016020, GO:0000166, GO:0005524, GO:0016021	PGSC0003DMT400094259	0	100	Autoinhibited calcium ATPase
Soltu.DM.01G047760.1	-4.80978	1.31452	-3.65895	0.000253254	0.00313075	redox responsive transcription factor	GO:0003677, GO:0003700, GO:0006355	PGSC0003DMT400066343	0	100	Wound-responsive AP2 like factor 1
Soltu.DM.10G001050.2	-4.70289	0.919319	-5.11562	3.12705e-07	7.87669e-06	BSD domain (BTF2-like transcription factors, Synapse-associated proteins and DOS2-like proteins)	.	.	.	.	N-acylethanolamine amidohydrolase
Soltu.DM.02G027780.2	-4.55031	1.49967	-3.0342	0.00241173	0.0205066	Acyl-CoA N-acyltransferases (NAT) superfamily protein	GO:0008080	PGSC0003DMT400064262	0	100	N-acetyltransferase
Soltu.DM.10G000780.1	-4.47776	1.53797	-2.91148	0.0035972	0.0283222	membrane-associated progesterone binding protein	.	PGSC0003DMT400029206	2.33e-159	100	Steroid binding protein
Soltu.DM.03G007320.1	-4.42403	1.29674	-3.41165	0.00064572	0.00696136	NOD26-like intrinsic protein 1;2	GO:0015267, GO:0016020, GO:0055085	PGSC0003DMT400035640	0	100	Gene of unknown function
Soltu.DM.01G025980.1	-4.23203	1.53403	-2.75877	0.00580191	0.0409751	Auxin efflux carrier family protein	GO:0055085, GO:0016021	PGSC0003DMT400046253	0	100	Auxin efflux carrier component
Soltu.DM.09G028830.2	-4.18377	1.44453	-2.89628	0.00377613	0.029426	basic helix-loop-helix (bHLH) DNA-binding superfamily protein	GO:0046983	PGSC0003DMT400076223	0	100	Transcription factor FAMA
Soltu.DM.08G018890.2	-4.12796	1.49615	-2.75906	0.00579678	0.0409595	F-box/RNI-like superfamily protein	GO:0005515	PGSC0003DMT400076113	0	100	Ubiquitin-protein ligase
Soltu.DM.01G024580.1	-4.12506	1.40846	-2.92876	0.00340315	0.0270807	Cotton fibre expressed protein domain containing protein	.	PGSC0003DMT400087791	0	100	Long cell-linked locus protein
Soltu.DM.05G006320.1	-4.10823	1.43722	-2.85845	0.00425717	0.0323403	zinc knuckle (CCHC-type) family protein	.	PGSC0003DMT400045485	0	100	Zinc knuckle (CCHC-type) family protein
Soltu.DM.04G004220.2	-3.84271	1.28881	-2.9816	0.00286749	0.0236467	Potassium transporter family protein	GO:0071805, GO:0015079, GO:0016020	PGSC0003DMT400083437	4.54e-82	99.405	Potassium transporter
Soltu.DM.09G019250.1	-3.84143	0.918581	-4.18192	2.89053e-05	0.000472085	EID1-like	.	PGSC0003DMT400092910	0	100	Circadian clock coupling factor ZGT
Soltu.DM.04G006520.2	-3.47853	0.960625	-3.62112	0.000293335	0.00354449	pentatricopeptide (PPR) repeat-containing protein	GO:0005515	PGSC0003DMT400043799	0	100	Pentatricopeptide repeat-containing protein
Soltu.DM.09G025230.1	-3.45159	1.02267	-3.37509	0.00073791	0.00776471	ATPase E1-E2 type family protein / haloacid dehalogenase-like hydrolase family protein	GO:0070588, GO:0005388, GO:0005524, GO:0000166, GO:0016020, GO:0016021	PGSC0003DMT400048740	0	99.968	Autoinhibited calcium ATPase
Soltu.DM.09G018570.3	-3.43566	1.18815	-2.89161	0.00383273	0.029757	phytochrome interacting factor 3-like	GO:0046983	PGSC0003DMT400048757	0	100	Phytochrome-interacting factor
Soltu.DM.01G013610.1	-3.31774	0.94255	-3.51996	0.000431613	0.00494133	FAD/NAD(P)-binding oxidoreductase family protein	GO:0071949	PGSC0003DMT400054334	0	98.204	EMB2421
Soltu.DM.12G010980.3	-3.29373	1.15343	-2.8556	0.0042956	0.0325584	Signal recognition particle, SRP54 subunit protein	GO:0005525, GO:0006614, GO:0003924, GO:0008312, GO:0048500	PGSC0003DMT400073698	0	100	Signal recognition particle 54 kDa protein 2
Soltu.DM.03G024470.1	-3.19734	1.16189	-2.75186	0.00592584	0.0415211	conserved hypothetical protein	.	PGSC0003DMT400039289	0	100	Conserved gene of unknown function
Soltu.DM.07G022050.1	-3.18664	0.842027	-3.78448	0.000154029	0.00205132	glycerol-3-phosphate acyltransferase	GO:0016746	PGSC0003DMT400044571	0	100	ER glycerol-phosphate acyltransferase
Soltu.DM.04G030030.1	-3.17993	0.892219	-3.56407	0.000365151	0.00427541	Phosphate-responsive 1 family protein	.	PGSC0003DMT400079206	0	100	Phi-1 protein
Soltu.DM.03G037210.1	-3.1058	1.11597	-2.78304	0.00538526	0.0387464	germin	GO:0030145, GO:0045735	PGSC0003DMT400036428	0	100	Germin
Soltu.DM.05G009650.1	-3.03084	0.667267	-4.54218	5.56762e-06	0.000107351	AGAMOUS-like	GO:0046983, GO:0003677	PGSC0003DMT400047919	0	100	Mads box protein
Soltu.DM.01G031610.1	-3.01702	1.07059	-2.81808	0.00483116	0.0356203	Bifunctional inhibitor/lipid-transfer protein/seed storage 2S albumin superfamily protein	.	PGSC0003DMT400066798	0	100	14 kDa proline-rich protein DC2.15
Soltu.DM.02G012470.3	-2.98825	0.951343	-3.14109	0.00168321	0.0153559	Zinc finger (C3HC4-type RING finger) family protein	GO:0046872	PGSC0003DMT400054479	0	100	Conserved gene of unknown function
Soltu.DM.05G022840.1	-2.89405	0.771171	-3.7528	0.000174869	0.00228618	proline transporter	.	PGSC0003DMT400069917	0	100	Proline transporter 3
Soltu.DM.07G015950.4	-2.86117	0.868156	-3.29569	0.000981816	0.00980376	CCCH-type zinc fingerfamily protein with RNA-binding domain	GO:0003676, GO:0046872	PGSC0003DMT400015694	0	100	RNA binding protein
Soltu.DM.04G030060.1	-2.85436	0.853405	-3.34467	0.000823816	0.00847892	Phosphate-responsive 1 family protein	.	PGSC0003DMT400079209	0	100	Phi-1 protein
Soltu.DM.05G013210.2	-2.83832	1.04077	-2.72713	0.00638883	0.044108	RNA-binding CRS1 / YhbY (CRM) domain-containing protein	GO:0003723	PGSC0003DMT400070583	0	100	CRS2-associated factor 1, chloroplastic
Soltu.DM.07G002560.1	-2.82213	0.949254	-2.973	0.00294903	0.0241408	hypothetical protein	.	PGSC0003DMT400078876	0	100	Conserved gene of unknown function
Soltu.DM.04G035460.1	-2.77649	0.822434	-3.37594	0.000735644	0.00774391	RAD-like	.	PGSC0003DMT400009450	1.01e-147	100	DNA binding protein
Soltu.DM.08G025150.1	-2.7559	0.730373	-3.77327	0.000161119	0.00212926	Root meristem growth factor	.	PGSC0003DMT400012237	0	100	Conserved gene of unknown function
Soltu.DM.10G024390.1	-2.75487	0.988376	-2.78727	0.00531543	0.0383986	Heavy metal transport/detoxification superfamily protein	GO:0030001, GO:0046872	PGSC0003DMT400072449	0	100	Metal ion binding protein
Soltu.DM.02G024840.3	-2.70797	0.910543	-2.97402	0.00293929	0.0240835	conserved hypothetical protein	.	PGSC0003DMT400009054	0	100	Conserved gene of unknown function
Soltu.DM.04G029140.4	-2.70013	0.975029	-2.76928	0.00561807	0.0399814	cyclin H;1	.	PGSC0003DMT400024497	0	100	CAK associated cyclinH homolog
Soltu.DM.02G030200.4	-2.68575	0.962814	-2.78948	0.00527929	0.0382302	Ribosomal RNA-processing protein 7 (RRP7) C-terminal domain containing protein	.	PGSC0003DMT400026207	0	100	Conserved gene of unknown function
Soltu.DM.12G025950.1	-2.68315	1.0009	-2.68072	0.00734635	0.0490101	DDE superfamily endonuclease domain containing protein	.	PGSC0003DMT400000875	0	100	Salt responsive protein 2
Soltu.DM.04G034590.1	-2.67651	0.889252	-3.00984	0.00261382	0.0219464	cytochrome P450, family 82, subfamily C, polypeptide	GO:0016705, GO:0055114, GO:0020037, GO:0005506	PGSC0003DMT400008625	0	90.617	Cytochrome P450
Soltu.DM.01G006200.1	-2.65715	0.774499	-3.4308	0.000601807	0.00654321	Late embryogenesis abundant (LEA) hydroxyproline-rich glycoprotein family	.	PGSC0003DMT400022474	0	100	Avr9/Cf-9 rapidly elicited protein 76
Soltu.DM.12G004500.2	-2.63318	0.966431	-2.72464	0.00643716	0.0442932	cell division control	GO:0004672, GO:0006468, GO:0005524	PGSC0003DMT400075349	0	100	Cyclin-dependent protein kinase p34cdc2
Soltu.DM.08G020500.1	-2.62996	0.951411	-2.76427	0.00570496	0.0404494	NB-ARC domain-containing disease resistance protein	.	PGSC0003DMT400051008	0	99.068	Disease resistance protein RGA2
Soltu.DM.01G001890.2	-2.61315	0.430378	-6.07176	1.26516e-09	5.06082e-08	Plastid-lipid associated protein PAP / fibrillin family protein	.	PGSC0003DMT400081896	0	100	Structural molecule
Soltu.DM.03G010340.2	-2.61262	0.516548	-5.05785	4.24004e-07	1.0522e-05	NDH-dependent cyclic electron flow	.	PGSC0003DMT400022268	0	99.897	Aldose 1-epimerase family protein
Soltu.DM.04G030040.1	-2.60775	0.706981	-3.68857	0.000225518	0.00284162	Phosphate-responsive 1 family protein	.	PGSC0003DMT400079207	0	100	Phi-1 protein
Soltu.DM.01G011950.1	-2.57609	0.782529	-3.292	0.000994759	0.00989797	hypothetical protein	.	.	.	.	N-acylethanolamine amidohydrolase
Soltu.DM.04G030050.1	-2.56799	0.663589	-3.86986	0.0001089	0.00153451	Phosphate-responsive 1 family protein	.	PGSC0003DMT400079208	0	100	Phi-1 protein
Soltu.DM.08G003250.1	-2.5645	0.858089	-2.98862	0.0028024	0.0232386	cytochrome P450, family 707, subfamily A, polypeptide	GO:0016705, GO:0005506, GO:0055114, GO:0020037	PGSC0003DMT400047537	0	100	ABA 8'-hydroxylase CYP707A1
Soltu.DM.03G035900.1	-2.56205	0.88191	-2.90511	0.00367122	0.0288034	GDSL-like Lipase/Acylhydrolase superfamily protein	GO:0016788	PGSC0003DMT400006461	0	100	Zinc finger protein
Soltu.DM.09G030690.1	-2.5566	0.613564	-4.16681	3.08892e-05	0.000501734	Auxin-responsive family protein	.	PGSC0003DMT400042870	0	100	Dopamine beta-monooxygenase
Soltu.DM.01G051510.1	-2.54866	0.739823	-3.44496	0.000571145	0.00626832	rho guanyl-nucleotide exchange factor	GO:0005089	PGSC0003DMT400047997	0	100	Rop guanine nucleotide exchange factor
Soltu.DM.01G039760.3	-2.54171	0.908939	-2.79635	0.0051683	0.037589	Protein phosphatase 2C family protein	GO:0003824	PGSC0003DMT400063747	0	100	Protein phosphatase 2c
Soltu.DM.12G027920.1	-2.53384	0.751843	-3.37017	0.000751229	0.00786779	UDP-D-glucuronate 4-epimerase	.	PGSC0003DMT400020223	0	100	UDP-glucuronate 5-epimerase
Soltu.DM.03G030020.2	-2.49602	0.915397	-2.72671	0.00639695	0.0441186	light-harvesting chlorophyll-protein complex I subunit A4	.	PGSC0003DMT400050232	0	100	Chlorophyll a/b binding protein
Soltu.DM.04G027540.1	-2.48392	0.728691	-3.40874	0.000652635	0.00702743	Cytochrome P450 superfamily protein	GO:0016705, GO:0005506, GO:0055114, GO:0020037	PGSC0003DMT400014232	0	100	Cytochrome P450 92B1
Soltu.DM.01G038230.1	-2.4827	0.914607	-2.7145	0.00663758	0.0453117	receptor like protein	GO:0005515	PGSC0003DMT400073563	0	99.964	Verticillium wilt disease resistance protein
Soltu.DM.02G013810.1	-2.45145	0.844087	-2.90426	0.00368127	0.0288653	chlorophyll A/B binding protein	.	PGSC0003DMT400092927	0	100	Chlorophyll a/b binding protein
Soltu.DM.06G025820.1	-2.44398	0.728891	-3.35302	0.000799355	0.00827802	light-harvesting chlorophyll-protein complex I subunit A4	.	PGSC0003DMT400083158	0	100	Chlorophyll a/b-binding protein (cab-12)
Soltu.DM.09G026460.1	-2.4374	0.765931	-3.18227	0.00146125	0.0136212	nodulin MtN21 /EamA-like transporter family protein	GO:0016021, GO:0016020	PGSC0003DMT400044387	0	99.909	Auxin-induced protein 5NG4
Soltu.DM.07G026500.1	-2.41678	0.760713	-3.177	0.00148808	0.0138335	mitogen-activated protein kinase kinase kinase	GO:0006468, GO:0004672, GO:0005524	PGSC0003DMT400057171	0	100	Mitogen-activated protein kinase kinase kinase
Soltu.DM.12G010320.1	-2.41202	0.808766	-2.98235	0.00286046	0.0236032	Integrase-type DNA-binding superfamily protein	GO:0006355, GO:0003677, GO:0003700	PGSC0003DMT400068040	0	100	AP2/ERF domain-containing transcription factor
Soltu.DM.12G010320.2	-2.40873	0.804044	-2.99577	0.00273754	0.0227571	Integrase-type DNA-binding superfamily protein	GO:0003700, GO:0003677, GO:0006355	PGSC0003DMT400068040	0	100	AP2/ERF domain-containing transcription factor
Soltu.DM.08G021340.1	-2.38391	0.463817	-5.13978	2.75067e-07	7.02103e-06	Heavy metal transport/detoxification superfamily protein	GO:0030001, GO:0046872	PGSC0003DMT400079324	0	100	Metal ion binding protein
Soltu.DM.03G010330.2	-2.36175	0.851252	-2.77444	0.00552969	0.0394935	NDH-dependent cyclic electron flow	GO:0030246	PGSC0003DMT400022265	0	100	Galactose mutarotase
Soltu.DM.08G013290.3	-2.35485	0.873702	-2.69526	0.00703336	0.0474475	Fatty acid/sphingolipid desaturase	GO:0006629, GO:0016021, GO:0016491	PGSC0003DMT400076957	0	100	Sphingolipid delta-8 desaturase
Soltu.DM.08G021600.1	-2.32521	0.601964	-3.86271	0.000112136	0.00157514	NB-ARC domain-containing disease resistance protein	GO:0005515	PGSC0003DMT400043963	0	100	Disease resistance protein RGA1
Soltu.DM.02G008950.2	-2.31122	0.513247	-4.50314	6.69582e-06	0.000127093	alpha/beta-Hydrolases superfamily protein	GO:0016787	PGSC0003DMT400002994	0	99.803	Carboxylesterase
Soltu.DM.04G002770.1	-2.29015	0.700266	-3.27041	0.00107393	0.0105391	MLP-like protein	GO:0006952	PGSC0003DMT400006208	0	99.32	Sn-2 protein
Soltu.DM.06G028030.1	-2.28411	0.639861	-3.56971	0.000357381	0.00419911	farnesylated protein	GO:0046872, GO:0030001	PGSC0003DMT400069250	0	100	Metal ion binding protein
Soltu.DM.04G002380.1	-2.27028	0.488004	-4.65218	3.28447e-06	6.71962e-05	RING-H2 finger A2A	.	PGSC0003DMT400015306	0	100	Gene of unknown function
Soltu.DM.02G013050.1	-2.26968	0.747049	-3.03819	0.00238007	0.0203212	ethylene-responsive nuclear protein / ethylene-regulated nuclear protein (ERT2)	.	PGSC0003DMT400054399	0	100	Ethylene-responsive nuclear protein
Soltu.DM.02G014690.1	-2.25403	0.793632	-2.84014	0.00450931	0.0337864	GDSL-like Lipase/Acylhydrolase superfamily protein	GO:0016788	PGSC0003DMT400018704	0	100	GDSL-lipase 1
Soltu.DM.04G004850.2	-2.25238	0.769698	-2.92632	0.00343	0.0272539	Plant protein of unknown function (DUF247)	.	PGSC0003DMT400016706	0	100	Conserved gene of unknown function
Soltu.DM.08G021040.1	-2.25045	0.754407	-2.98307	0.00285369	0.0235691	NB-ARC domain-containing disease resistance protein	GO:0005515	PGSC0003DMT400051247	0	84.007	Disease resistance protein RGA4
Soltu.DM.08G019270.1	-2.24153	0.824389	-2.71902	0.00654751	0.0448913	Protein of unknown function (DUF_B2219) domain containing protein	GO:0055114, GO:0046148, GO:0004097, GO:0016491	PGSC0003DMT400048703	0	90.558	Polyphenol oxidase
Soltu.DM.07G016960.1	-2.20166	0.578322	-3.80697	0.000140679	0.00189941	HXXXD-type acyl-transferase family protein	GO:0016747	PGSC0003DMT400002771	0	100	Hsr201 protein
Soltu.DM.03G036130.1	-2.19612	0.771588	-2.84624	0.00442391	0.0332861	DOF zinc finger protein	GO:0006355, GO:0003677	PGSC0003DMT400006421	0	100	Zinc finger protein
Soltu.DM.01G034750.1	-2.18884	0.705555	-3.1023	0.00192024	0.0171719	WRKY family transcription factor	GO:0006355, GO:0003700, GO:0043565	PGSC0003DMT400000599	0	100	WRKY transcription factor
Soltu.DM.10G017460.1	-2.18461	0.528119	-4.13659	3.52501e-05	0.000563351	Major facilitator superfamily protein	.	PGSC0003DMT400031414	0	100	Nodulin family protein
Soltu.DM.06G010440.1	-2.17564	0.724139	-3.00445	0.0026606	0.0222456	Heavy metal transport/detoxification superfamily protein	GO:0030001, GO:0046872	PGSC0003DMT400061557	3.78e-114	100	Metal ion binding protein
Soltu.DM.09G003590.1	-2.17423	0.767728	-2.83204	0.00462522	0.034443	alpha/beta-Hydrolases superfamily protein	.	PGSC0003DMT400006847	0	100	Esterase/lipase superfamily protein
Soltu.DM.11G018690.1	-2.15511	0.776063	-2.77698	0.00548671	0.039276	Plant L-ascorbate oxidase	GO:0055114, GO:0005507, GO:0016491, GO:0005576	PGSC0003DMT400082388	0	100	L-ascorbate oxidase
Soltu.DM.08G018660.1	-2.14894	0.573596	-3.74644	0.000179365	0.00233585	chaperone protein dnaJ-related	.	PGSC0003DMT400076078	0	100	Conserved gene of unknown function
Soltu.DM.02G026570.1	-2.14863	0.794983	-2.70274	0.00687701	0.0465902	conserved hypothetical protein	.	PGSC0003DMT400078753	0	100	Conserved gene of unknown function
Soltu.DM.06G019420.1	-2.14667	0.395028	-5.43423	5.50329e-08	1.63337e-06	hypothetical protein	.	PGSC0003DMT400052738	1.74e-145	100	ATP synthase subunit b', chloroplastic
Soltu.DM.03G037420.1	-2.13928	0.784559	-2.72672	0.00639664	0.0441186	pectin methylesterase	GO:0004857, GO:0030599, GO:0042545	PGSC0003DMT400023725	0	100	Pectinesterase 3
Soltu.DM.01G044180.1	-2.1332	0.394288	-5.41025	6.2937e-08	1.83545e-06	beta-D-xylosidase	GO:0005975, GO:0004553	PGSC0003DMT400076470	0	100	LEXYL2 protein
Soltu.DM.03G000830.3	-2.12182	0.600683	-3.53234	0.000411893	0.00475006	chlorophyll A/B binding protein	.	PGSC0003DMT400034892	0	98.217	Chlorophyll a-b binding protein 3C, chloroplastic
Soltu.DM.02G026450.1	-2.11525	0.507951	-4.16428	3.12341e-05	0.000506722	S-adenosyl-L-methionine-dependent methyltransferases superfamily protein	GO:0008168	PGSC0003DMT400078748	0	100	Loganic acid methyltransferase
Soltu.DM.06G011950.1	-2.10795	0.470992	-4.47556	7.62112e-06	0.000142935	WRKY DNA-binding protein	GO:0043565, GO:0003700, GO:0006355	PGSC0003DMT400070939	0	100	DNA-binding protein 3
Soltu.DM.06G015800.1	-2.10176	0.490942	-4.28107	1.85998e-05	0.000316303	Thioredoxin superfamily protein	GO:0015035, GO:0009055	PGSC0003DMT400079099	2.27e-154	100	Glutaredoxin family protein
Soltu.DM.05G007860.1	-2.07855	0.365021	-5.69433	1.23854e-08	4.15967e-07	Major facilitator superfamily protein	GO:0016020, GO:0055085, GO:0022857	PGSC0003DMT400010582	0	88.399	Nitrate transporter
Soltu.DM.06G018360.1	-2.07626	0.681775	-3.04538	0.00232387	0.0199175	SBP (S-ribonuclease binding protein) family protein	.	PGSC0003DMT400068387	0	100	Ubiquitin-protein ligase
Soltu.DM.10G021930.1	-2.07029	0.630219	-3.28504	0.0010197	0.0100882	Leucine-rich repeat protein kinase family protein	GO:0006468, GO:0004672, GO:0005524	PGSC0003DMT400021662	0	100	ATP binding / kinase/ protein serine / threonine kinase
Soltu.DM.08G027870.1	-2.04983	0.569179	-3.60138	0.000316535	0.00379233	basic helix-loop-helix (bHLH) DNA-binding superfamily protein	GO:0046983	PGSC0003DMT400032140	0	100	BHLH transcription factor JAF13
Soltu.DM.09G006840.1	-2.04954	0.766526	-2.67381	0.00749958	0.04969	Late embryogenesis abundant (LEA) hydroxyproline-rich glycoprotein family	.	PGSC0003DMT400005086	0	100	Avr9/Cf-9 rapidly elicited protein 76
Soltu.DM.10G021990.3	-2.04926	0.384665	-5.32741	9.96242e-08	2.7755e-06	myb-related protein	.	PGSC0003DMT400021653	0	98.802	Transcription factor
Soltu.DM.07G013530.1	-2.04774	0.546066	-3.74998	0.000176846	0.00230865	Major facilitator superfamily protein	GO:0055085, GO:0022857, GO:0016021	PGSC0003DMT400035290	0	75.906	Sugar transporter
Soltu.DM.12G022800.1	-2.0456	0.637347	-3.20955	0.00132944	0.0125648	erf domain protein	GO:0006355, GO:0003677, GO:0003700	PGSC0003DMT400035731	0	100	Ethylene-responsive element binding factor
Soltu.DM.02G033650.1	-2.04157	0.584504	-3.49283	0.000477938	0.00537525	CCT motif family protein	GO:0005515	PGSC0003DMT400032848	0	100	Conserved gene of unknown function
Soltu.DM.06G021700.1	-2.01553	0.437291	-4.60912	4.04373e-06	8.11197e-05	light harvesting complex of photosystem II	.	PGSC0003DMT400068129	0	100	Type I (26 kD) CP29 polypeptide
Soltu.DM.01G037690.2	-1.99988	0.649834	-3.07753	0.00208727	0.0183233	Frigida-like protein	.	PGSC0003DMT400057906	0	100	Protein FRIGIDA
Soltu.DM.11G001830.1	-1.98814	0.523718	-3.79621	0.000146923	0.00197279	Toll-Interleukin-Resistance (TIR) domain-containing protein	GO:0007165, GO:0005515	PGSC0003DMT400043732	0	100	Bacterial spot disease resistance protein 4
Soltu.DM.03G007180.3	-1.98301	0.379498	-5.22534	1.73837e-07	4.66833e-06	DUF4336 domain containing protein	.	PGSC0003DMT400083698	8.94e-65	100	Conserved gene of unknown function
Soltu.DM.12G028930.1	-1.98074	0.511272	-3.87413	0.000107004	0.00151176	photosystem I light harvesting complex gene	.	PGSC0003DMT400020100	0	100	Chlorophyll a-b binding protein 8, chloroplastic
Soltu.DM.02G007250.1	-1.97562	0.395473	-4.9956	5.86544e-07	1.4124e-05	calmodulin like	GO:0005509	PGSC0003DMT400026987	0	100	Calcium-binding protein CML23
Soltu.DM.12G001290.1	-1.97377	0.601053	-3.28385	0.00102399	0.0101232	Photosystem II 5 kD protein	.	PGSC0003DMT400011811	2.55e-179	100	Photosystem II 5 kDa protein, chloroplastic
Soltu.DM.11G008290.1	-1.96997	0.53244	-3.69989	0.000215693	0.00273194	Transducin/WD40 repeat-like superfamily protein	GO:0005515	PGSC0003DMT400065697	0	100	WD-repeat protein
Soltu.DM.08G001360.1	-1.95482	0.419018	-4.66524	3.08251e-06	6.34749e-05	photosystem I subunit K	GO:0016020, GO:0009522, GO:0015979	PGSC0003DMT400052829	0	99.746	Photosystem I reaction center subunit X psaK
Soltu.DM.09G016850.1	-1.93953	0.714823	-2.7133	0.00666172	0.0454144	plant U-box	GO:0004842, GO:0005515, GO:0016567	PGSC0003DMT400016998	0	100	Spotted leaf protein
Soltu.DM.06G034820.1	-1.93644	0.549941	-3.52118	0.000429624	0.00492066	EID1-like	.	PGSC0003DMT400051852	0	100	Circadian clock coupling factor ZGT
Soltu.DM.04G025290.1	-1.93594	0.679917	-2.84732	0.0044089	0.0332385	DNAJ heat shock N-terminal domain-containing protein	.	PGSC0003DMT400063903	0	100	DNAJ heat shock N-terminal domain-containing protein
Soltu.DM.04G037850.2	-1.93127	0.434644	-4.44334	8.85724e-06	0.000163965	glyceraldehyde-3-phosphate dehydrogenase B subunit	GO:0016620, GO:0055114, GO:0051287, GO:0006006, GO:0050661	PGSC0003DMT400025881	0	100	Glyceraldehyde-3-phosphate dehydrogenase B subunit
Soltu.DM.02G012460.1	-1.92329	0.394554	-4.87459	1.09033e-06	2.49547e-05	photosystem I subunit F	GO:0009522, GO:0015979, GO:0009538	PGSC0003DMT400054482	0	100	Photosystem I subunit III
Soltu.DM.09G000380.1	-1.91208	0.389496	-4.9091	9.14941e-07	2.13787e-05	light harvesting complex photosystem II	.	PGSC0003DMT400021871	0	100	Chloroplast pigment-binding protein CP29
Soltu.DM.04G006820.3	-1.90431	0.597069	-3.18944	0.00142548	0.01332	cell division cycle	.	PGSC0003DMT400029953	0	99.804	CDC5
Soltu.DM.05G026750.1	-1.90222	0.418567	-4.5446	5.50408e-06	0.000106432	photosystem I light harvesting complex gene	.	PGSC0003DMT400059995	0	100	Chlorophyll a-b binding protein 6A, chloroplastic
Soltu.DM.03G030100.1	-1.90144	0.476246	-3.99255	6.53671e-05	0.000976535	Pyridine nucleotide-disulphide oxidoreductase family protein	GO:0015995, GO:0055114, GO:0071949, GO:0015979, GO:0016628, GO:0045550	PGSC0003DMT400050234	0	100	Geranylgeranyl diphosphate reductase, chloroplastic
Soltu.DM.03G035340.1	-1.89714	0.340467	-5.57216	2.51601e-08	7.94247e-07	photosystem I subunit H2	GO:0009522, GO:0015979, GO:0009538	PGSC0003DMT400006768	0	100	Photosystem I psaH protein
Soltu.DM.10G003550.1	-1.89512	0.672477	-2.81811	0.00483068	0.0356203	ent-kaurenoic acid hydroxylase	GO:0016705, GO:0055114, GO:0020037, GO:0005506	PGSC0003DMT400069113	0	96.3	Cytochrome P450 monooxygenase
Soltu.DM.04G033800.2	-1.88329	0.541597	-3.4773	0.000506496	0.00565372	serine carboxypeptidase-like	GO:0006508, GO:0004185	PGSC0003DMT400020689	0	100	1-O-acylglucose:anthocyanin-O-acyltransferase
Soltu.DM.10G003340.1	-1.87622	0.417941	-4.48919	7.14954e-06	0.000135035	photosystem I light harvesting complex gene	.	PGSC0003DMT400054836	0	100	Chlorophyll a-b binding protein 8, chloroplastic
Soltu.DM.05G026750.2	-1.87611	0.625216	-3.00073	0.00269332	0.0224452	photosystem I light harvesting complex gene	.	PGSC0003DMT400059995	0	100	Chlorophyll a-b binding protein 6A, chloroplastic
Soltu.DM.07G022620.1	-1.87333	0.510195	-3.67179	0.000240855	0.00299127	nine-cis-epoxycarotenoid dioxygenase	GO:0055114, GO:0016702	PGSC0003DMT400071048	0	100	9-cis-epoxycarotenoid dioxygenase
Soltu.DM.05G023010.1	-1.86415	0.371594	-5.01662	5.2588e-07	1.28245e-05	protein phosphatase 2CA	GO:0003824, GO:0043169	PGSC0003DMT400069947	0	100	Protein phosphatase 2C
Soltu.DM.09G009230.1	-1.85459	0.364064	-5.09412	3.50372e-07	8.7842e-06	wall associated kinase	GO:0005509, GO:0030247	PGSC0003DMT400051546	0	100	ATP binding protein
Soltu.DM.05G023010.2	-1.84945	0.670392	-2.75876	0.00580204	0.0409751	protein phosphatase 2CA	GO:0003824, GO:0043169	PGSC0003DMT400069947	0	100	Protein phosphatase 2C
Soltu.DM.03G008980.1	-1.8462	0.4862	-3.79721	0.000146334	0.00196684	Major facilitator superfamily protein	GO:0022857, GO:0016020, GO:0055085, GO:0016021	PGSC0003DMT400026885	0	100	Sugar transporter
Soltu.DM.11G022040.1	-1.8462	0.569565	-3.24142	0.00118935	0.0114661	NAC domain containing protein	GO:0003677, GO:0006355	PGSC0003DMT400067707	0	100	NAC-domain protein
Soltu.DM.05G008150.1	-1.84336	0.663653	-2.77759	0.00547632	0.0392226	plant U-box	GO:0004842, GO:0005515, GO:0016567	PGSC0003DMT400095861	0	99.822	Spotted leaf protein
Soltu.DM.01G001550.1	-1.8432	0.478639	-3.85092	0.000117673	0.00163746	Bifunctional inhibitor/lipid-transfer protein/seed storage 2S albumin superfamily protein	.	PGSC0003DMT400081975	0	100	Non-specific lipid-transfer protein
Soltu.DM.05G026770.1	-1.84229	0.317492	-5.80264	6.52778e-09	2.29896e-07	photosystem I light harvesting complex gene	.	PGSC0003DMT400060313	0	100	Chlorophyll a-b binding protein 6A, chloroplastic
Soltu.DM.02G021370.1	-1.84223	0.64976	-2.83525	0.00457904	0.0342133	FTSH protease	GO:0006508, GO:0042981, GO:0016020, GO:0004222, GO:0005524	PGSC0003DMT400045722	0	100	FtsH protease
Soltu.DM.06G023190.1	-1.84154	0.351545	-5.23842	1.61954e-07	4.36234e-06	photosystem I subunit H2	GO:0009522, GO:0015979, GO:0009538	PGSC0003DMT400042546	0	100	PSI-H
Soltu.DM.02G015870.1	-1.84002	0.297486	-6.18524	6.201e-10	2.59677e-08	xylem bark cysteine peptidase	GO:0006508, GO:0008234	PGSC0003DMT400026506	0	100	Cysteine protease
Soltu.DM.05G013640.1	-1.83991	0.303051	-6.07131	1.26873e-09	5.06755e-08	phosphoglucomutase, putative / glucose phosphomutase, putative	GO:0016868, GO:0005975	.	.	.	N-acylethanolamine amidohydrolase
Soltu.DM.10G005530.1	-1.83642	0.494983	-3.71008	0.000207195	0.00263802	nucleotidyltransferases	.	.	.	.	N-acylethanolamine amidohydrolase
Soltu.DM.01G020460.1	-1.83632	0.5023	-3.65581	0.000256369	0.00315425	Protein phosphatase 2C family protein	GO:0003824	PGSC0003DMT400015950	0	100	Protein phosphatase 2c
Soltu.DM.01G020460.2	-1.83632	0.5023	-3.65581	0.000256369	0.00315425	Protein phosphatase 2C family protein	GO:0003824	PGSC0003DMT400015950	0	100	Protein phosphatase 2c
Soltu.DM.01G020460.3	-1.83632	0.5023	-3.65581	0.000256369	0.00315425	Protein phosphatase 2C family protein	GO:0003824	PGSC0003DMT400015950	0	100	Protein phosphatase 2c
Soltu.DM.01G020460.5	-1.83632	0.5023	-3.65581	0.000256369	0.00315425	Protein phosphatase 2C family protein	GO:0003824	PGSC0003DMT400015950	0	100	Protein phosphatase 2c
Soltu.DM.06G026140.1	-1.83116	0.361794	-5.06134	4.16329e-07	1.03603e-05	isochorismate synthase	GO:0008909, GO:0009058	PGSC0003DMT400083065	0	100	Isochorismate synthase
Soltu.DM.01G043160.1	-1.8294	0.66394	-2.75536	0.00586268	0.0411971	Jojoba acyl CoA reductase-related male sterility protein	.	PGSC0003DMT400061059	0	100	Male sterility protein
Soltu.DM.01G043160.2	-1.8294	0.66394	-2.75536	0.00586268	0.0411971	Jojoba acyl CoA reductase-related male sterility protein	.	PGSC0003DMT400061059	0	100	Male sterility protein
Soltu.DM.01G043160.3	-1.8294	0.66394	-2.75536	0.00586268	0.0411971	Jojoba acyl CoA reductase-related male sterility protein	.	PGSC0003DMT400061059	0	100	Male sterility protein
Soltu.DM.01G020460.4	-1.82802	0.503789	-3.62855	0.000285015	0.00345174	Protein phosphatase 2C family protein	GO:0003824	PGSC0003DMT400015950	0	100	Protein phosphatase 2c
Soltu.DM.05G024630.1	-1.82451	0.635114	-2.87272	0.00406952	0.0312404	protein arginine methyltransferase 4B	GO:0018216, GO:0016274	PGSC0003DMT400021779	0	100	Protein arginine n-methyltransferase
Soltu.DM.10G000060.1	-1.82312	0.527142	-3.45849	0.000543214	0.00599863	photosystem I P subunit	.	PGSC0003DMT400029398	0	100	Thylakoid membrane phosphoprotein 14 kDa, chloroplastic
Soltu.DM.03G033570.1	-1.82226	0.587691	-3.10072	0.00193053	0.0172409	FKBP-like peptidyl-prolyl cis-trans isomerase family protein	GO:0003755	PGSC0003DMT400014695	0	100	FK506 binding protein
Soltu.DM.06G029590.1	-1.82225	0.47354	-3.84814	0.00011902	0.0016485	photosystem I subunit O	.	PGSC0003DMT400015075	0	100	16kDa membrane protein
Soltu.DM.07G020090.1	-1.81825	0.573589	-3.16995	0.00152464	0.0141195	erf domain protein	GO:0006355, GO:0003677, GO:0003700	PGSC0003DMT400068959	0	100	Ethylene-responsive transcription factor 4
Soltu.DM.04G000670.1	-1.81684	0.669621	-2.71324	0.00666285	0.0454144	nodulin-related protein	.	PGSC0003DMT400086072	0	100	Drought-induced protein SDi
Soltu.DM.04G027060.1	-1.8146	0.634015	-2.86208	0.00420868	0.032081	Inositol monophosphatase family protein	GO:0042578, GO:0005975, GO:0042132, GO:0016791	PGSC0003DMT400061951	0	100	Fructose-1,6-bisphosphatase, cytosolic
Soltu.DM.09G030720.1	-1.81411	0.509944	-3.55747	0.000374442	0.00437273	Nucleic acid-binding proteins superfamily	GO:0003676	PGSC0003DMT400042869	0	100	S1 RNA-binding domain-containing protein
Soltu.DM.11G024790.1	-1.80198	0.547147	-3.29341	0.000989804	0.00985498	Protein of unknown function (DUF3049)	.	PGSC0003DMT400007760	0	100	Conserved gene of unknown function
Soltu.DM.08G002860.1	-1.79632	0.321244	-5.59176	2.24778e-08	7.19746e-07	Bifunctional inhibitor/lipid-transfer protein/seed storage 2S albumin superfamily protein	.	PGSC0003DMT400038473	0	100	Proline-rich protein
Soltu.DM.01G024860.1	-1.78863	0.322729	-5.54222	2.98663e-08	9.30752e-07	CP12 domain-containing protein	.	PGSC0003DMT400023336	0	100	CP12
Soltu.DM.08G019940.1	-1.77954	0.430857	-4.13024	3.62385e-05	0.000578456	RING/U-box superfamily protein	.	PGSC0003DMT400053670	0	100	Ring finger protein
Soltu.DM.03G020730.1	-1.77744	0.619593	-2.86873	0.00412129	0.0315765	EF hand calcium-binding protein family	GO:0005509	PGSC0003DMT400008153	0	100	Calmodulin
Soltu.DM.10G001730.1	-1.77716	0.664186	-2.6757	0.00745743	0.0495332	PsbQ-like	GO:0015979, GO:0009654, GO:0005509, GO:0009523, GO:0019898	PGSC0003DMT400037324	0	100	Oxygen-evolving enhancer protein 3-1, chloroplast
Soltu.DM.01G044280.1	-1.7761	0.529193	-3.35624	0.00079009	0.008194	light harvesting complex photosystem II subunit	.	PGSC0003DMT400032790	0	100	Chlorophyll a-b binding protein CP24 10B, chloroplastic
Soltu.DM.07G027980.1	-1.77346	0.356145	-4.97961	6.37115e-07	1.52731e-05	photosystem I subunit G	GO:0016020, GO:0009522, GO:0015979	PGSC0003DMT400057281	0	100	Chloroplast photosystem I reaction center V
Soltu.DM.02G025620.4	-1.75506	0.319186	-5.49856	3.82901e-08	1.16881e-06	Rhomboid-related intramembrane serine protease family protein	GO:0016021, GO:0004252	PGSC0003DMT400033014	0	100	Rhomboid family protein
Soltu.DM.09G018670.1	-1.75406	0.380276	-4.6126	3.97655e-06	7.99517e-05	photosystem I subunit E-2	GO:0009522, GO:0015979, GO:0009538	PGSC0003DMT400056635	0	100	Photosystem I reaction center subunit IV B isoform 2
Soltu.DM.05G027080.3	-1.75387	0.515753	-3.4006	0.000672373	0.00719659	Leucine-rich repeat protein kinase family protein	GO:0005515, GO:0005524, GO:0004672, GO:0006468	PGSC0003DMT400059959	0	100	Plasma membrane receptor-like kinase
Soltu.DM.12G026040.1	-1.75275	0.467778	-3.74697	0.000178985	0.0023343	photosystem II subunit X	GO:0016020, GO:0009523, GO:0015979	PGSC0003DMT400000865	0	100	Ultraviolet-B-repressible protein
Soltu.DM.10G003770.2	-1.75261	0.357317	-4.90491	9.34706e-07	2.17835e-05	Methyltransferase domain containing protein	GO:0008168	PGSC0003DMT400027341	0	100	CMV 1a interacting protein 1
Soltu.DM.05G013630.1	-1.75256	0.259154	-6.76263	1.35506e-11	7.27797e-10	phosphoglucomutase, putative / glucose phosphomutase, putative	GO:0005975, GO:0016868	.	.	.	N-acylethanolamine amidohydrolase
Soltu.DM.02G020990.1	-1.75243	0.575784	-3.04355	0.00233802	0.0200196	Protein kinase superfamily protein	GO:0006468, GO:0030247, GO:0004672, GO:0005524	PGSC0003DMT400050786	0	99.787	Conserved gene of unknown function
Soltu.DM.05G027080.4	-1.75135	0.515945	-3.39445	0.000687673	0.00734862	Leucine-rich repeat protein kinase family protein	GO:0005524, GO:0005515, GO:0006468, GO:0004672	PGSC0003DMT400059959	0	100	Plasma membrane receptor-like kinase
Soltu.DM.02G025620.2	-1.75134	0.313309	-5.58981	2.27313e-08	7.26996e-07	Rhomboid-related intramembrane serine protease family protein	GO:0004252, GO:0016021	PGSC0003DMT400033014	0	100	Rhomboid family protein
Soltu.DM.09G025680.1	-1.74731	0.520439	-3.35738	0.000786854	0.00816749	Protein of unknown function (DUF2361)	GO:0006364	PGSC0003DMT400015609	0	100	Conserved gene of unknown function
Soltu.DM.10G001380.1	-1.74686	0.441613	-3.95564	7.63298e-05	0.00112155	photosystem I light harvesting complex gene	.	PGSC0003DMT400037285	0	100	Chlorophyll a-b binding protein 7, chloroplastic
Soltu.DM.02G025620.3	-1.74628	0.317109	-5.50687	3.65263e-08	1.12007e-06	Rhomboid-related intramembrane serine protease family protein	GO:0004252, GO:0016021	PGSC0003DMT400033014	0	100	Rhomboid family protein
Soltu.DM.07G019640.2	-1.74628	0.291778	-5.98495	2.16457e-09	8.34716e-08	protochlorophyllide oxidoreductase B	GO:0055114, GO:0016630	PGSC0003DMT400047264	0	100	NADPH:protochlorophyllide oxidoreductase
Soltu.DM.01G048860.1	-1.74096	0.582964	-2.98639	0.00282291	0.0233653	DUF4228 domain containing protein	.	PGSC0003DMT400064780	0	100	Conserved gene of unknown function
Soltu.DM.10G002270.1	-1.74024	0.249547	-6.97361	3.08918e-12	1.81166e-10	protochlorophyllide oxidoreductase B	GO:0055114, GO:0016630	PGSC0003DMT400064369	0	100	NADPH:protochlorophyllide oxidoreductase
Soltu.DM.06G033230.1	-1.73611	0.346709	-5.0074	5.51711e-07	1.33572e-05	photosystem I subunit l	GO:0009538, GO:0015979, GO:0009522	PGSC0003DMT400071155	0	99.849	Photosystem I subunit XI
Soltu.DM.02G011630.1	-1.73436	0.297531	-5.82917	5.57035e-09	1.99132e-07	Tetratricopeptide repeat (TPR)-like superfamily protein	GO:0005515	PGSC0003DMT400027006	0	100	Pentatricopeptide repeat-containing protein
Soltu.DM.08G005050.1	-1.73364	0.438139	-3.95684	7.59483e-05	0.00111656	photosystem I reaction center subunit PSI-N, chloroplast, putative / PSI-N, putative (PSAN)	GO:0015979, GO:0009522	PGSC0003DMT400014861	0	100	Photosystem I reaction center subunit
Soltu.DM.11G024460.1	-1.73045	0.575846	-3.00506	0.00265526	0.0222247	aldehyde oxidase	GO:0050660, GO:0009055, GO:0071949, GO:0005506, GO:0055114, GO:0046872, GO:0051536, GO:0016491	PGSC0003DMT400048153	0	88.812	Aldehyde oxidase
Soltu.DM.02G025620.1	-1.72483	0.302128	-5.70892	1.13694e-08	3.84736e-07	Rhomboid-related intramembrane serine protease family protein	GO:0004252, GO:0016021	PGSC0003DMT400033014	0	100	Rhomboid family protein
Soltu.DM.06G033350.1	-1.72378	0.461462	-3.73549	0.000187353	0.00241987	Actin binding Calponin homology (CH) domain-containing protein	GO:0005515	PGSC0003DMT400051829	0	100	Fimbrin
Soltu.DM.06G025680.1	-1.72346	0.602306	-2.86144	0.00421724	0.0321236	phytochrome-interacting factor7	GO:0046983	PGSC0003DMT400083164	0	99.761	DNA binding protein
Soltu.DM.04G036540.5	-1.72285	0.62029	-2.77749	0.005478	0.0392241	conserved hypothetical protein	.	PGSC0003DMT400025733	0	100	Conserved gene of unknown function
Soltu.DM.02G019510.1	-1.71884	0.330641	-5.19853	2.00873e-07	5.2936e-06	photosystem II subunit Q-2	GO:0019898, GO:0009654, GO:0015979, GO:0009523, GO:0005509	PGSC0003DMT400055931	0	100	Photosystem II oxygen-evolving complex protein 3
Soltu.DM.06G009480.1	-1.71444	0.46413	-3.69388	0.000220856	0.00279074	Double Clp-N motif-containing P-loop nucleoside triphosphate hydrolases superfamily protein	.	PGSC0003DMT400043632	0	100	Conserved gene of unknown function
Soltu.DM.04G036540.1	-1.70879	0.631789	-2.70468	0.00683696	0.046354	conserved hypothetical protein	.	PGSC0003DMT400025733	0	100	Conserved gene of unknown function
Soltu.DM.06G003240.3	-1.69918	0.18818	-9.02955	1.72383e-19	2.24274e-17	thiaminC	GO:0016830, GO:0051536, GO:0009228	PGSC0003DMT400010632	0	100	Thiamine biosynthesis protein ThiC variant L1
Soltu.DM.06G003240.1	-1.69604	0.186831	-9.07792	1.10667e-19	1.45392e-17	thiaminC	GO:0009228, GO:0016830, GO:0051536	PGSC0003DMT400010632	0	100	Thiamine biosynthesis protein ThiC variant L1
Soltu.DM.10G021160.5	-1.69596	0.52059	-3.25776	0.00112294	0.01094	ROP interactive partner	.	PGSC0003DMT400045337	0	100	P70 protein
Soltu.DM.04G036540.2	-1.6945	0.630001	-2.68968	0.00715208	0.0480878	conserved hypothetical protein	.	PGSC0003DMT400025733	0	100	Conserved gene of unknown function
Soltu.DM.04G036540.3	-1.6945	0.630001	-2.68968	0.00715208	0.0480878	conserved hypothetical protein	.	PGSC0003DMT400025733	0	100	Conserved gene of unknown function
Soltu.DM.07G022060.1	-1.69324	0.564838	-2.99774	0.00271985	0.0226311	Carbohydrate-binding X8 domain superfamily protein	.	PGSC0003DMT400044716	0	100	Hydrolase, hydrolyzing O-glycosyl compounds
Soltu.DM.06G003240.2	-1.69233	0.187476	-9.02693	1.76554e-19	2.2859e-17	thiaminC	GO:0016830, GO:0051536, GO:0009228	PGSC0003DMT400010632	0	100	Thiamine biosynthesis protein ThiC variant L1
Soltu.DM.04G010830.1	-1.69204	0.309236	-5.47168	4.45781e-08	1.34543e-06	serine carboxypeptidase-like	GO:0004185, GO:0006508	PGSC0003DMT400065969	0	86.657	Glucose acyltransferase
Soltu.DM.02G029790.1	-1.68874	0.432094	-3.90827	9.29583e-05	0.00133514	photosystem II subunit O-2	GO:0010242, GO:0042549, GO:0010207, GO:0009654	PGSC0003DMT400026009	0	100	Oxygen-evolving enhancer protein 1, chloroplastic
Soltu.DM.02G025810.1	-1.68522	0.511438	-3.29506	0.000984003	0.00981841	Ribulose bisphosphate carboxylase (small chain) family protein	.	PGSC0003DMT400032976	0	100	Ribulose bisphosphate carboxylase small chain 2C, chloroplastic
Soltu.DM.04G037140.2	-1.67551	0.482658	-3.47141	0.00051773	0.00575994	Cupredoxin superfamily protein	GO:0005507, GO:0009055	PGSC0003DMT400092049	0	100	Plastocyanin, chloroplastic
Soltu.DM.04G037140.1	-1.6681	0.486686	-3.42746	0.000609253	0.00661344	Cupredoxin superfamily protein	GO:0005507, GO:0009055	PGSC0003DMT400092049	0	100	Plastocyanin, chloroplastic
Soltu.DM.07G019640.1	-1.66557	0.283708	-5.87073	4.3388e-09	1.59076e-07	protochlorophyllide oxidoreductase B	GO:0055114, GO:0016630	PGSC0003DMT400047264	0	100	NADPH:protochlorophyllide oxidoreductase
Soltu.DM.02G030640.1	-1.66333	0.406384	-4.093	4.25822e-05	0.000668176	PLC-like phosphodiesterases superfamily protein	GO:0008081, GO:0006629	PGSC0003DMT400003474	0	100	Phospholipase C
Soltu.DM.12G010420.1	-1.66105	0.57313	-2.89821	0.00375299	0.029313	photosystem I subunit H2	GO:0009538, GO:0009522, GO:0015979	PGSC0003DMT400019583	0	100	PSI-H
Soltu.DM.10G029290.1	-1.65965	0.561799	-2.95417	0.00313515	0.0253393	squamosa promoter binding protein-like	GO:0042025, GO:0005634, GO:0003677	PGSC0003DMT400029751	0	100	Promoter-binding protein SPL9
Soltu.DM.08G015810.1	-1.65947	0.36994	-4.48578	7.2647e-06	0.00013684	twin BRCT domain containing protein	.	PGSC0003DMT400019039	0	100	Topbp1
Soltu.DM.01G037020.3	-1.65684	0.529656	-3.12814	0.00175919	0.0159499	phototropin	GO:0005524, GO:0006468, GO:0004672	PGSC0003DMT400057873	0	100	Phototropin-2
Soltu.DM.01G044250.1	-1.63764	0.580698	-2.82012	0.00480055	0.0354629	Protein phosphatase 2C family protein	GO:0003824	PGSC0003DMT400032725	0	95.527	Protein phosphatase 2c
Soltu.DM.04G018620.1	-1.63552	0.511979	-3.19451	0.00140067	0.0131303	Tryptophan/tyrosine permease	GO:0003333	PGSC0003DMT400062678	0	100	Tyrosine-specific transport protein
Soltu.DM.01G027270.4	-1.6307	0.58946	-2.76644	0.0056672	0.0402571	PHD finger family protein	.	PGSC0003DMT400017493	0	99.868	PHD finger family protein
Soltu.DM.09G005980.2	-1.62298	0.497616	-3.2615	0.00110823	0.0108281	RING/U-box superfamily protein	GO:0008270	PGSC0003DMT400004458	0	100	Zinc finger family protein
Soltu.DM.10G004970.1	-1.61688	0.429621	-3.76351	0.000167545	0.00220009	squamosa promoter binding protein-like	GO:0003677, GO:0005634, GO:0042025, GO:0009908, GO:0003700	PGSC0003DMT400058753	0	100	Squamosa promoter binding
Soltu.DM.01G035430.1	-1.60662	0.520552	-3.08638	0.00202611	0.0179569	cytochrome P450, family 78, subfamily A, polypeptide	GO:0016705, GO:0005506, GO:0020037, GO:0055114	PGSC0003DMT400000685	0	100	Cytochrome P450
Soltu.DM.07G018100.1	-1.60125	0.433107	-3.69713	0.000218054	0.00275924	beta-amylase	GO:0016161, GO:0000272	PGSC0003DMT400067405	0	100	Beta-amylase
Soltu.DM.12G016610.2	-1.59884	0.477917	-3.34545	0.000821501	0.00845833	like SEX4	GO:0005515, GO:0006470, GO:0008138, GO:0016311	PGSC0003DMT400077364	0	99.497	Protein tyrosine
Soltu.DM.01G049370.1	-1.5944	0.317908	-5.01529	5.29525e-07	1.28782e-05	Protein kinase superfamily protein	GO:0004672, GO:0006468, GO:0005524	PGSC0003DMT400001912	0	100	Serine/threonine-protein kinase PBS1
Soltu.DM.06G017270.2	-1.59042	0.469731	-3.38582	0.000709655	0.00752948	DUF4336 domain containing protein	.	PGSC0003DMT400083698	9.67e-65	100	Conserved gene of unknown function
Soltu.DM.02G016120.2	-1.58724	0.553008	-2.87019	0.00410227	0.0314578	Protein of unknown function, DUF538	.	PGSC0003DMT400026444	0	100	Conserved gene of unknown function
Soltu.DM.09G007850.1	-1.58521	0.515493	-3.07514	0.00210407	0.0184285	MLP-like protein	GO:0006952	PGSC0003DMT400077743	0	97.368	Major latex
Soltu.DM.06G015480.1	-1.58442	0.320586	-4.94226	7.72216e-07	1.81864e-05	photosystem I subunit D-2	GO:0009538, GO:0015979, GO:0009522	PGSC0003DMT400030843	0	100	Photosystem I reaction centre PSI-D subunit
Soltu.DM.02G012460.2	-1.58035	0.339735	-4.65171	3.292e-06	6.72476e-05	photosystem I subunit F	GO:0009538, GO:0009522, GO:0015979	PGSC0003DMT400054480	0	100	Photosystem I subunit III
Soltu.DM.05G007850.1	-1.57688	0.454067	-3.4728	0.000515066	0.00573268	Major facilitator superfamily protein	GO:0016020, GO:0055085, GO:0022857	PGSC0003DMT400010582	0	88.58	Nitrate transporter
Soltu.DM.07G021940.2	-1.57163	0.40754	-3.85637	0.000115082	0.00160879	galacturonosyltransferase	GO:0016757	PGSC0003DMT400044705	0	100	Glycosyltransferase QUASIMODO1
Soltu.DM.05G026770.2	-1.56921	0.35699	-4.39566	1.10435e-05	0.000199985	photosystem I light harvesting complex gene	.	PGSC0003DMT400060313	0	100	Chlorophyll a-b binding protein 6A, chloroplastic
Soltu.DM.06G034070.1	-1.56883	0.40378	-3.88536	0.000102178	0.00145277	Photosystem I reaction centre subunit IV / PsaE protein	GO:0015979, GO:0009522, GO:0009538	PGSC0003DMT400051932	1.24e-128	98.467	Photosystem I reaction center subunit IV A isoform 2
Soltu.DM.07G021940.1	-1.56756	0.406222	-3.85887	0.000113912	0.00159589	galacturonosyltransferase	GO:0016757	PGSC0003DMT400044705	0	100	Glycosyltransferase QUASIMODO1
Soltu.DM.04G025080.2	-1.56183	0.450125	-3.46977	0.000520896	0.00578556	Staygreen protein domain containing protein	.	PGSC0003DMT400006132	0	100	Conserved gene of unknown function
Soltu.DM.04G002290.1	-1.5602	0.419748	-3.71701	0.000201598	0.00257901	conserved hypothetical protein	.	PGSC0003DMT400015317	0	100	Conserved gene of unknown function
Soltu.DM.07G001170.2	-1.55732	0.487787	-3.19263	0.00140985	0.0132071	Tetratricopeptide repeat (TPR)-like superfamily protein	GO:0005515	PGSC0003DMT400029163	0	100	Eukaryotic translation initiation factor 3 subunit
Soltu.DM.02G019320.1	-1.55708	0.574922	-2.70832	0.00676238	0.0459064	conserved hypothetical protein	.	PGSC0003DMT400055884	0	100	Conserved gene of unknown function
Soltu.DM.06G004060.4	-1.55627	0.509466	-3.05472	0.00225274	0.019443	TRF-like	GO:0005515	PGSC0003DMT400005476	0	99.856	MYBR domain class transcription factor
Soltu.DM.06G004060.1	-1.55589	0.51254	-3.03565	0.00240018	0.0204343	TRF-like	GO:0005515	PGSC0003DMT400005476	0	99.856	MYBR domain class transcription factor
Soltu.DM.10G030260.1	-1.55558	0.567605	-2.74061	0.00613252	0.042646	dicarboxylate diiron protein, putative (Crd1)	GO:0016491, GO:0015995, GO:0046872, GO:0055114, GO:0048529, GO:0015979	PGSC0003DMT400018519	0	100	Desaturase
Soltu.DM.01G021740.1	-1.55511	0.504663	-3.08149	0.0020597	0.0181624	Transducin/WD40 repeat-like superfamily protein	GO:0005515	PGSC0003DMT400029480	0	100	Nucleotide binding protein
Soltu.DM.09G014530.1	-1.55362	0.4259	-3.64785	0.000264443	0.00323919	DUF2996 domain containing protein	.	PGSC0003DMT400052282	0	100	Conserved gene of unknown function
Soltu.DM.04G025080.1	-1.55321	0.442558	-3.50962	0.000448745	0.00510477	Staygreen protein domain containing protein	.	PGSC0003DMT400006132	0	100	Conserved gene of unknown function
Soltu.DM.05G017380.1	-1.55219	0.325456	-4.76926	1.849e-06	4.01256e-05	Ankyrin repeat family protein	GO:0005515	PGSC0003DMT400059298	0	100	Conserved gene of unknown function
Soltu.DM.12G024950.1	-1.54905	0.480675	-3.22266	0.00127007	0.0121179	heat shock transcription factor C1	GO:0006355, GO:0043565, GO:0003700, GO:0042025	PGSC0003DMT400001025	0	100	HSF domain class transcription factor
Soltu.DM.05G008580.1	-1.54177	0.555425	-2.77583	0.00550611	0.0393728	XS domain-containing protein / XS zinc finger domain-containing protein-related	GO:0031047	PGSC0003DMT400079573	0	100	Protein SUPPRESSOR OF GENE SILENCING 3
Soltu.DM.01G048710.1	-1.54148	0.424382	-3.6323	0.000280909	0.00341126	cytochrome b6f complex subunit (petM), putative	GO:0003677, GO:0009512	PGSC0003DMT400066471	0	100	B3 domain-containing protein
Soltu.DM.03G022670.1	-1.53871	0.394985	-3.89561	9.79519e-05	0.00139565	Protein kinase superfamily protein	GO:0030247	PGSC0003DMT400023526	0	100	Membrane receptor 1
Soltu.DM.08G014080.1	-1.53554	0.513178	-2.99221	0.00276964	0.0229954	myb domain protein	.	PGSC0003DMT400035941	0	100	MYB transcription factor MYB37
Soltu.DM.12G029990.1	-1.5329	0.439875	-3.48486	0.000492386	0.0055123	P-loop containing nucleoside triphosphate hydrolases superfamily protein	.	.	.	.	N-acylethanolamine amidohydrolase
Soltu.DM.07G016990.1	-1.53262	0.542652	-2.82431	0.00473824	0.0350897	allene oxide synthase	GO:0005506, GO:0020037, GO:0055114, GO:0016705	PGSC0003DMT400002779	0	100	Fatty acid hydroperoxide lyase
Soltu.DM.05G009530.1	-1.52807	0.290547	-5.25929	1.44611e-07	3.91487e-06	Protein of Unknown Function (DUF239)	.	PGSC0003DMT400019848	0	100	Carboxyl-terminal proteinase
Soltu.DM.01G036060.3	-1.52658	0.536535	-2.84526	0.00443748	0.0333558	Major facilitator superfamily protein	GO:0016020, GO:0055085, GO:0022857	PGSC0003DMT400070732	0	100	Oligopeptide transporter
Soltu.DM.03G022230.1	-1.52481	0.39286	-3.88129	0.000103902	0.00147338	thylakoid-associated phosphatase	GO:0003824, GO:0043169	PGSC0003DMT400047713	0	100	Protein phosphatase
Soltu.DM.04G023550.1	-1.52377	0.349433	-4.36069	1.29656e-05	0.000230431	RAB GTPase homolog G3B	GO:0003924, GO:0005525	PGSC0003DMT400080167	0	100	RAB7A
Soltu.DM.01G024440.1	-1.52118	0.49463	-3.07539	0.00210228	0.0184188	ADP glucose pyrophosphorylase large subunit	GO:0005978, GO:0008878, GO:0009058, GO:0016779	PGSC0003DMT400023304	0	100	Glucose-1-phosphate adenylyltransferase
Soltu.DM.07G019920.1	-1.51728	0.49816	-3.04578	0.0023208	0.0198976	conserved hypothetical protein	.	PGSC0003DMT400047238	0	100	Conserved gene of unknown function
Soltu.DM.06G033220.1	-1.51413	0.333395	-4.54156	5.58386e-06	0.000107587	photosystem I subunit l	GO:0009538, GO:0015979, GO:0009522	PGSC0003DMT400071154	0	100	Photosystem I subunit XI
Soltu.DM.11G007970.1	-1.51194	0.489936	-3.086	0.0020287	0.0179621	NAD(P)H:plastoquinone dehydrogenase complex subunit O	GO:0055114, GO:0016655, GO:0005886	.	.	.	N-acylethanolamine amidohydrolase
Soltu.DM.02G031500.5	-1.51069	0.55882	-2.70336	0.00686416	0.0465149	EXS (ERD1/XPR1/SYG1) family protein	GO:0016021	PGSC0003DMT400003629	0	87.076	SPX, N-terminal
Soltu.DM.09G024970.1	-1.5093	0.318804	-4.73425	2.19863e-06	4.69153e-05	Plant protein of unknown function (DUF828) with plant pleckstrin homology-like region	.	PGSC0003DMT400016521	0	100	Ice binding protein
Soltu.DM.12G019540.1	-1.50653	0.459286	-3.28016	0.00103747	0.0102451	conserved hypothetical protein	.	PGSC0003DMT400074969	0	100	Conserved gene of unknown function
Soltu.DM.09G024160.3	-1.50546	0.47158	-3.19239	0.00141103	0.0132135	time for coffee	.	PGSC0003DMT400081367	0	99.98	ATP binding protein
Soltu.DM.03G022330.1	-1.49689	0.548308	-2.73002	0.00633303	0.0437791	Ribonuclease P protein subunit P38-related	.	PGSC0003DMT400047726	0	100	Conserved gene of unknown function
Soltu.DM.03G001460.4	-1.4909	0.486875	-3.06218	0.00219732	0.0190584	Leucine-rich receptor-like protein kinase family protein	GO:0005515, GO:0005524, GO:0004672, GO:0006468	PGSC0003DMT400068787	0	87.762	Conserved gene of unknown function
Soltu.DM.07G014630.1	-1.48914	0.345816	-4.30616	1.66116e-05	0.000287417	photosystem II subunit P-1	GO:0009654, GO:0015979, GO:0009523, GO:0005509, GO:0019898	PGSC0003DMT400002422	0	100	Oxygen-evolving enhancer protein 2, chloroplastic
Soltu.DM.02G029330.1	-1.48763	0.45861	-3.24378	0.00117955	0.0113842	Disease resistance protein (CC-NBS-LRR class) family	GO:0043531	.	.	.	N-acylethanolamine amidohydrolase
Soltu.DM.01G046730.1	-1.48504	0.34626	-4.28878	1.79654e-05	0.000307073	Protein of unknown function (DUF620)	.	PGSC0003DMT400066530	0	100	Conserved gene of unknown function
Soltu.DM.12G026030.1	-1.48462	0.426518	-3.48079	0.000499931	0.00558743	photosystem II subunit X	GO:0016020, GO:0015979, GO:0009523	PGSC0003DMT400000866	0	100	Ultraviolet-B-repressible protein
Soltu.DM.12G024040.2	-1.48406	0.414687	-3.57876	0.00034523	0.00407599	ent-kaurenoic acid hydroxylase	GO:0016705, GO:0005506, GO:0004497, GO:0020037, GO:0055114	PGSC0003DMT400062367	0	100	Cytochrome P450 monooxygenase
Soltu.DM.09G023020.1	-1.47883	0.254997	-5.79941	6.65487e-09	2.33841e-07	Chaperone DnaJ-domain superfamily protein	.	PGSC0003DMT400029526	0	100	DNAJ heat shock N-terminal domain-containing protein
Soltu.DM.12G029610.1	-1.47734	0.479522	-3.08086	0.002064	0.0181845	protochlorophyllide oxidoreductase B	GO:0055114, GO:0016630	PGSC0003DMT400039734	0	100	NADPH:protochlorophyllide oxidoreductase
Soltu.DM.03G006030.1	-1.47693	0.310922	-4.75016	2.0326e-06	4.36504e-05	DUF309 domain containing protein	.	PGSC0003DMT400050859	0	100	Conserved gene of unknown function
Soltu.DM.12G026050.1	-1.47562	0.444065	-3.32298	0.000890608	0.00901405	photosystem II subunit X	GO:0016020, GO:0015979, GO:0009523	PGSC0003DMT400000864	0	100	Ultraviolet-B-repressible protein
Soltu.DM.04G022680.1	-1.47556	0.131849	-11.1913	4.49922e-29	1.1939e-26	cytochrome P450, family 71, subfamily A, polypeptide	GO:0005506, GO:0055114, GO:0020037, GO:0016705	PGSC0003DMT400025446	0	99.868	Cytochrome P450
Soltu.DM.06G014000.1	-1.47241	0.293806	-5.01149	5.40108e-07	1.31237e-05	Rhodanese/Cell cycle control phosphatase superfamily protein	.	PGSC0003DMT400013955	0	100	Rhodanese-like domain containing protein
Soltu.DM.02G023800.1	-1.47241	0.322334	-4.56795	4.9251e-06	9.67015e-05	ferredoxin-NADP(+)-oxidoreductase	GO:0055114, GO:0016491	PGSC0003DMT400009192	0	100	Ferredoxin--NADP reductase, leaf-type isozyme, chloroplastic
Soltu.DM.12G029960.1	-1.47142	0.352195	-4.17784	2.94289e-05	0.000479467	TCP family transcription factor	.	PGSC0003DMT400039786	0	100	SlTCP3
Soltu.DM.06G024560.2	-1.47102	0.390713	-3.76495	0.000166582	0.00219174	respiratory burst oxidase homologue D	GO:0004601, GO:0016491, GO:0016020, GO:0005509, GO:0050664, GO:0055114	PGSC0003DMT400036734	0	80.088	Respiratory burst oxidase homolog protein C
Soltu.DM.02G016750.1	-1.47073	0.49481	-2.97232	0.00295563	0.0241801	alpha/beta-Hydrolases superfamily protein	GO:0006629	PGSC0003DMT400081247	0	99.915	Phospholipase A1
Soltu.DM.02G018500.1	-1.46867	0.532842	-2.75629	0.00584619	0.0411682	Protein of unknown function (DUF761)	.	PGSC0003DMT400057734	0	100	Fiber expressed protein
Soltu.DM.03G016400.1	-1.46777	0.446647	-3.28619	0.00101551	0.0100579	2-oxoglutarate (2OG) and Fe(II)-dependent oxygenase superfamily protein	GO:0055114, GO:0016491	PGSC0003DMT400062314	0	100	Gibberellin 20-oxidase-1
Soltu.DM.02G021070.1	-1.46691	0.541564	-2.70866	0.00675562	0.0458722	Protein kinase superfamily protein	GO:0005524, GO:0006468, GO:0030247, GO:0004672	PGSC0003DMT400050786	0	94.954	Conserved gene of unknown function
Soltu.DM.11G019890.1	-1.4668	0.410745	-3.57107	0.000355531	0.00418287	conserved hypothetical protein	.	PGSC0003DMT400083475	0	100	Conserved gene of unknown function
Soltu.DM.11G024450.1	-1.465	0.412364	-3.55268	0.000381326	0.00444151	aldehyde oxidase	GO:0050660, GO:0009055, GO:0051537, GO:0016491, GO:0055114, GO:0051536, GO:0046872, GO:0071949, GO:0005506	PGSC0003DMT400048153	0	88.544	Aldehyde oxidase
Soltu.DM.04G004270.2	-1.46469	0.431986	-3.3906	0.000697389	0.00743761	indeterminate(ID)-domain	.	PGSC0003DMT400075838	0	100	C2H2L domain class transcription factor
Soltu.DM.08G025700.1	-1.46466	0.510486	-2.86914	0.00411588	0.0315531	cytochrome P450, family 706, subfamily A, polypeptide	GO:0016705, GO:0005506, GO:0055114, GO:0020037	PGSC0003DMT400044120	0	100	Cytochrome P450
Soltu.DM.03G010850.2	-1.46185	0.271813	-5.37815	7.52533e-08	2.1617e-06	Rhodanese/Cell cycle control phosphatase superfamily protein	.	PGSC0003DMT400030930	0	100	Rhodanese-like family protein
Soltu.DM.08G028140.1	-1.46085	0.522253	-2.79721	0.00515468	0.0375001	Phosphoglycerate mutase family protein	GO:0003824	PGSC0003DMT400031777	0	100	Phosphoglycerate mutase
Soltu.DM.12G028150.1	-1.4532	0.451628	-3.21769	0.00129226	0.0122771	Putative late blight resistance protein homolog R1A-3	.	PGSC0003DMT400020350	0	99.648	NBS-LRR protein
Soltu.DM.07G014850.1	-1.45265	0.512672	-2.83348	0.00460437	0.0343392	Zinc-binding dehydrogenase family protein	GO:0055114, GO:0016491	PGSC0003DMT400044912	9.9e-54	84.348	Alcohol dehydrogenase
Soltu.DM.03G037130.1	-1.45252	0.457918	-3.17201	0.00151387	0.0140392	Cytochrome P450 superfamily protein	GO:0055114, GO:0020037, GO:0005506, GO:0016705	PGSC0003DMT400058930	0	100	Elicitor-inducible cytochrome P450
Soltu.DM.09G008360.1	-1.45091	0.487733	-2.9748	0.00293177	0.0240582	Wall-associated kinase family protein	GO:0004672, GO:0030247, GO:0006468, GO:0005509, GO:0005524	PGSC0003DMT400030789	0	100	ATP binding protein
Soltu.DM.07G003370.1	-1.44704	0.30268	-4.78076	1.74631e-06	3.81753e-05	Calcium-binding EF-hand family protein	GO:0005509	PGSC0003DMT400079359	0	100	Calmodulin
Soltu.DM.12G029710.3	-1.44084	0.495131	-2.91002	0.00361404	0.028438	origin recognition complex subunit	.	PGSC0003DMT400039751	0	100	ATORC3/ORC3
Soltu.DM.09G001070.1	-1.43591	0.365814	-3.92523	8.66455e-05	0.00125524	high cyclic electron flow	GO:0016791, GO:0042578, GO:0005975, GO:0042132	PGSC0003DMT400052463	0	100	Fructose-1,6-bisphosphatase
Soltu.DM.11G024380.2	-1.43328	0.535068	-2.67869	0.00739107	0.04919	Amidase family protein	.	PGSC0003DMT400048145	0	100	Amidase family protein
Soltu.DM.04G002910.1	-1.43297	0.400572	-3.5773	0.000347162	0.0040952	MLP-like protein	GO:0006952	PGSC0003DMT400049062	0	100	Sn-1 protein
Soltu.DM.08G027050.1	-1.43258	0.468679	-3.05664	0.00223834	0.0193328	GRAS family transcription factor	.	PGSC0003DMT400007879	0	100	GRAS family transcription factor
Soltu.DM.08G028830.1	-1.43199	0.440374	-3.25175	0.00114695	0.011125	conserved hypothetical protein	.	PGSC0003DMT400032043	0	100	Avr9/Cf-9 rapidly elicited protein 194
Soltu.DM.03G022360.2	-1.42837	0.306177	-4.66517	3.08363e-06	6.34749e-05	IQ-domain	GO:0005515	PGSC0003DMT400023467	0	100	SF16
Soltu.DM.09G029170.2	-1.42766	0.438097	-3.25877	0.00111895	0.010913	Histidine kinase-, DNA gyrase B-, and HSP90-like ATPase family protein	GO:0009507	PGSC0003DMT400067920	0	100	UPA22
Soltu.DM.08G026200.1	-1.42401	0.470032	-3.0296	0.00244878	0.0207755	DUF2499 domain containing protein	.	PGSC0003DMT400010086	0	100	Conserved gene of unknown function
Soltu.DM.03G022360.1	-1.42293	0.311886	-4.56232	5.05906e-06	9.90415e-05	IQ-domain	GO:0005515	PGSC0003DMT400023467	0	100	SF16
Soltu.DM.05G007720.1	-1.42126	0.463933	-3.06351	0.00218756	0.0190089	CYCLIN D1;1	GO:0042025	PGSC0003DMT400040287	0	99.659	D1-type cyclin
Soltu.DM.02G009840.1	-1.4196	0.276397	-5.13609	2.80517e-07	7.15331e-06	myb domain protein	.	PGSC0003DMT400017844	0	100	Transcription factor
Soltu.DM.07G017000.1	-1.41935	0.410054	-3.46137	0.000537441	0.00594959	hydroperoxide lyase	GO:0020037, GO:0055114, GO:0004497, GO:0005506, GO:0016705	PGSC0003DMT400002779	0	100	Fatty acid hydroperoxide lyase
Soltu.DM.01G038640.1	-1.41857	0.294735	-4.81305	1.48647e-06	3.29247e-05	disease resistance family protein / LRR family protein	GO:0005515	PGSC0003DMT400048879	0	100	Serine/threonine-protein kinase bri1
Soltu.DM.07G020780.1	-1.4176	0.340605	-4.16201	3.15456e-05	0.000510232	ATP synthase protein I -related	.	PGSC0003DMT400052662	0	100	Conserved gene of unknown function
Soltu.DM.01G018800.1	-1.41583	0.521031	-2.71736	0.00658044	0.0450019	poly(A) polymerase	GO:0043631, GO:0031123, GO:0016779, GO:0004652, GO:0003723	PGSC0003DMT400074733	0	100	Poly(A) polymerase
Soltu.DM.10G020010.1	-1.41569	0.482685	-2.93294	0.00335768	0.0267586	RING/FYVE/PHD zinc finger superfamily protein	GO:0008270	PGSC0003DMT400049218	0	100	Zinc finger family protein
Soltu.DM.02G020140.1	-1.41509	0.476261	-2.97125	0.00296592	0.0242494	ATPase, F1 complex, gamma subunit protein	GO:0015986, GO:0046933, GO:0045261	PGSC0003DMT400042499	0	100	ATP synthase gamma chain, chloroplastic
Soltu.DM.09G029170.1	-1.41322	0.430963	-3.27921	0.00104098	0.0102684	Histidine kinase-, DNA gyrase B-, and HSP90-like ATPase family protein	GO:0009507	PGSC0003DMT400067920	0	100	UPA22
Soltu.DM.09G030720.2	-1.41159	0.526823	-2.67944	0.00737443	0.0491036	Nucleic acid-binding proteins superfamily	GO:0003676	PGSC0003DMT400042869	0	100	S1 RNA-binding domain-containing protein
Soltu.DM.03G022810.1	-1.41065	0.511576	-2.75747	0.00582511	0.0410925	FTSH protease	GO:0016020, GO:0005524, GO:0004222, GO:0006508	PGSC0003DMT400023505	0	100	ATP-dependent peptidase
Soltu.DM.07G001390.1	-1.40874	0.517833	-2.72044	0.00651942	0.0447215	tetraspanin8	GO:0016021	PGSC0003DMT400029027	0	100	Senescence-associated protein
Soltu.DM.11G002180.1	-1.40692	0.315202	-4.46354	8.06161e-06	0.000150354	disease resistance protein (TIR-NBS-LRR class), putative	GO:0007165, GO:0043531, GO:0005515	PGSC0003DMT400006229	0	99.812	Resistance gene
Soltu.DM.08G026710.1	-1.4065	0.409553	-3.43423	0.000594236	0.00647888	PGR5-LIKE A	.	PGSC0003DMT400058521	0	100	PGR5 1A, chloroplastic
Soltu.DM.05G010700.1	-1.40429	0.269697	-5.20691	1.92011e-07	5.09512e-06	Protein HHL1, chloroplastic	.	PGSC0003DMT400045004	0	100	Oligopeptidase
Soltu.DM.06G019390.1	-1.40377	0.357609	-3.92542	8.65795e-05	0.00125496	hypothetical protein	.	PGSC0003DMT400052777	2.01e-145	100	ATP synthase subunit b', chloroplastic
Soltu.DM.06G001870.1	-1.4013	0.427272	-3.27965	0.00103936	0.01026	Protein kinase family protein with leucine-rich repeat domain	GO:0005515	PGSC0003DMT400038169	0	99.621	Hcr2-2A
Soltu.DM.01G027370.2	-1.40125	0.449512	-3.11728	0.0018253	0.0164559	carotenoid cleavage dioxygenase	GO:0016702, GO:0055114	.	.	.	N-acylethanolamine amidohydrolase
Soltu.DM.02G031420.1	-1.39794	0.506354	-2.7608	0.00576591	0.0407844	Protein of unknown function (DUF1336)	.	PGSC0003DMT400003405	0	100	Conserved gene of unknown function
Soltu.DM.06G019410.1	-1.39792	0.258153	-5.41507	6.12651e-08	1.79058e-06	ATPase, F0 complex, subunit B/B', bacterial/chloroplast	GO:0015078, GO:0015986, GO:0045263	PGSC0003DMT400052738	0	100	ATP synthase subunit b', chloroplastic
Soltu.DM.04G024470.1	-1.39656	0.467804	-2.98536	0.00283249	0.0234209	subunit NDH-M of NAD(P)H:plastoquinone dehydrogenase complex	GO:0016655, GO:0055114	PGSC0003DMT400065148	0	100	NADH dehydrogenase
Soltu.DM.08G025270.2	-1.3948	0.416249	-3.35088	0.000805556	0.00831333	OSBP(oxysterol binding protein)-related protein 2A	.	PGSC0003DMT400012090	0	100	Oxysterol-binding family protein
Soltu.DM.08G025270.3	-1.3948	0.416249	-3.35088	0.000805556	0.00831333	OSBP(oxysterol binding protein)-related protein 2A	.	PGSC0003DMT400012090	0	100	Oxysterol-binding family protein
Soltu.DM.08G025270.4	-1.3948	0.416249	-3.35088	0.000805556	0.00831333	OSBP(oxysterol binding protein)-related protein 2A	.	PGSC0003DMT400012090	0	100	Oxysterol-binding family protein
Soltu.DM.08G025270.6	-1.3948	0.416249	-3.35088	0.000805556	0.00831333	OSBP(oxysterol binding protein)-related protein 2A	.	PGSC0003DMT400012090	0	100	Oxysterol-binding family protein
Soltu.DM.06G003900.1	-1.39303	0.392964	-3.54494	0.000392698	0.00455023	plastid transcriptionally active	.	PGSC0003DMT400005492	0	100	PTAC16
Soltu.DM.04G024470.2	-1.39292	0.469155	-2.969	0.00298769	0.0243828	subunit NDH-M of NAD(P)H:plastoquinone dehydrogenase complex	GO:0016655, GO:0055114	PGSC0003DMT400065148	0	100	NADH dehydrogenase
Soltu.DM.01G038520.1	-1.39006	0.468036	-2.96998	0.00297823	0.0243278	Cyclin family protein	GO:0000079, GO:0019901	PGSC0003DMT400008886	0	99.853	Cyclin-dependent protein kinase
Soltu.DM.07G015000.2	-1.38877	0.320507	-4.33305	1.47056e-05	0.000258104	Kinase-related protein of unknown function (DUF1296)	GO:0005515	.	.	.	N-acylethanolamine amidohydrolase
Soltu.DM.01G048830.1	-1.38874	0.386858	-3.58978	0.000330953	0.00393867	RING/U-box superfamily protein	.	PGSC0003DMT400064824	0	100	Ring finger protein
Soltu.DM.05G020940.1	-1.38855	0.499598	-2.77933	0.00544706	0.0390652	Eukaryotic aspartyl protease family protein	GO:0004190, GO:0006508	PGSC0003DMT400037868	0	100	Aspartyl protease family protein
Soltu.DM.09G026010.1	-1.38829	0.459119	-3.02381	0.00249611	0.0210765	UDP-Glycosyltransferase superfamily protein	GO:0008194	PGSC0003DMT400044261	0	100	Glucosyl/glucuronosyl transferases
Soltu.DM.02G012750.1	-1.38311	0.50641	-2.7312	0.00631039	0.0436399	P-loop containing nucleoside triphosphate hydrolases superfamily protein	.	PGSC0003DMT400054443	0	100	AAA ATPase
Soltu.DM.10G020410.1	-1.38221	0.40227	-3.43603	0.000590295	0.00644682	conserved hypothetical protein	.	PGSC0003DMT400049257	0	100	Conserved gene of unknown function
Soltu.DM.04G035870.1	-1.37902	0.215965	-6.38537	1.70985e-10	7.80675e-09	GTP-binding protein, HflX	GO:0005525	PGSC0003DMT400009608	0	100	GTP-binding protein hflx
Soltu.DM.02G029730.1	-1.37893	0.336833	-4.0938	4.24355e-05	0.000667047	homolog of Synechocystis YCF37	.	PGSC0003DMT400088005	0	100	Conserved gene of unknown function
Soltu.DM.08G025390.2	-1.37581	0.466022	-2.95225	0.00315469	0.0254895	Pentapeptide repeat-containing protein	.	PGSC0003DMT400012215	0	100	Thylakoid lumenal protein, chloroplastic
Soltu.DM.09G020650.1	-1.37401	0.242921	-5.65622	1.54741e-08	5.1137e-07	photosystem II reaction center W	GO:0009523, GO:0015979, GO:0009507	PGSC0003DMT400019490	0	100	Photosystem II reaction center W protein, chloroplastic
Soltu.DM.11G023930.1	-1.37258	0.356596	-3.84911	0.000118548	0.00164371	GroES-like zinc-binding dehydrogenase family protein	GO:0055114	PGSC0003DMT400047760	0	100	Alcohol dehydrogenase
Soltu.DM.03G037560.1	-1.37087	0.272349	-5.03351	4.81568e-07	1.18844e-05	Leucine-rich receptor-like protein kinase family protein	GO:0005524, GO:0005515, GO:0006468, GO:0004672	PGSC0003DMT400023733	0	100	Leucine-rich repeat receptor protein kinase EXS
Soltu.DM.05G011480.1	-1.37085	0.47083	-2.91157	0.00359619	0.0283222	conserved hypothetical protein	.	PGSC0003DMT400038619	0	100	Conserved gene of unknown function
Soltu.DM.04G025730.2	-1.36888	0.247061	-5.54064	3.01364e-08	9.35904e-07	root cap 1 (RCP1)	.	PGSC0003DMT400063823	0	100	Maltose transporter
Soltu.DM.05G000570.1	-1.36864	0.11123	-12.3047	8.54805e-35	3.18189e-32	Glycosyl transferase, family	GO:0030170, GO:0005975, GO:0004645, GO:0008184	PGSC0003DMT400072963	0	100	Alpha-1,4 glucan phosphorylase L-2 isozyme, chloroplastic/amyloplastic
Soltu.DM.03G010850.1	-1.36179	0.264274	-5.15296	2.56411e-07	6.6014e-06	Rhodanese/Cell cycle control phosphatase superfamily protein	.	PGSC0003DMT400030930	0	100	Rhodanese-like family protein
Soltu.DM.06G001640.1	-1.3614	0.494935	-2.75065	0.00594763	0.0416521	Protein kinase family protein with leucine-rich repeat domain	GO:0005515	PGSC0003DMT400038169	0	93.75	Hcr2-2A
Soltu.DM.06G013190.1	-1.3608	0.45276	-3.00556	0.00265096	0.0221957	conserved hypothetical protein	.	PGSC0003DMT400076924	0	100	Conserved gene of unknown function
Soltu.DM.01G034540.1	-1.36075	0.466204	-2.91879	0.00351397	0.0277975	CAAD domains of cyanobacterial aminoacyl-tRNA synthetase domain containing protein	.	PGSC0003DMT400000589	0	100	Thylakoid membrane phosphoprotein 14 kDa, chloroplast
Soltu.DM.07G016420.4	-1.35936	0.32414	-4.19373	2.74409e-05	0.000450915	Major facilitator superfamily protein	GO:0022857, GO:0055085, GO:0016020	PGSC0003DMT400001784	0	100	Nitrate transporter NRT1.1
Soltu.DM.06G027450.1	-1.35465	0.486923	-2.78206	0.00540149	0.0388319	Kunitz family trypsin and protease inhibitor protein	GO:0004866	PGSC0003DMT400069587	0	100	Kunitz trypsin inhibitor
Soltu.DM.01G008850.1	-1.35291	0.346945	-3.89949	9.63941e-05	0.00137638	Plant protein 1589 of unknown function (A_thal_3526) domain containing protein	.	PGSC0003DMT400024865	0	100	Uncharacterized plant-specific domain TIGR01589 family protein
Soltu.DM.03G034190.4	-1.35125	0.355237	-3.8038	0.000142493	0.00192294	DNAse I-like superfamily protein	.	.	.	.	N-acylethanolamine amidohydrolase
Soltu.DM.09G002450.1	-1.35043	0.404466	-3.33879	0.000841456	0.00860429	NAD(P)-binding Rossmann-fold superfamily protein	.	PGSC0003DMT400022813	0	100	Short-chain dehydrogenase
Soltu.DM.04G037120.1	-1.34987	0.443317	-3.04494	0.00232727	0.0199339	Major facilitator superfamily protein	GO:0055085, GO:0022857	PGSC0003DMT400025588	0	100	Tetracycline transporter
Soltu.DM.04G025730.1	-1.34725	0.238117	-5.65794	1.53196e-08	5.06891e-07	root cap 1 (RCP1)	.	PGSC0003DMT400063823	0	100	Maltose transporter
Soltu.DM.11G001840.1	-1.34524	0.414105	-3.24856	0.00115991	0.0112307	disease resistance protein (TIR-NBS-LRR class), putative	GO:0043531, GO:0005515	PGSC0003DMT400043732	0	99.311	Bacterial spot disease resistance protein 4
Soltu.DM.03G034490.1	-1.34403	0.370167	-3.63088	0.000282453	0.00342534	sulfate transmembrane transporters	GO:0015689, GO:0015098	PGSC0003DMT400014777	0	100	Sulfate transporter
Soltu.DM.11G013070.2	-1.34377	0.369796	-3.63382	0.000279259	0.0033943	alpha/beta-Hydrolases superfamily protein	GO:0016787	PGSC0003DMT400065889	0	100	Hydrolase
Soltu.DM.08G015820.1	-1.34079	0.293013	-4.57587	4.74238e-06	9.3525e-05	sterile alpha motif (SAM) domain-containing protein	GO:0005515	PGSC0003DMT400019067	0	100	DNA cross-link repair protein pso2/snm1
Soltu.DM.04G020830.2	-1.33963	0.47406	-2.82587	0.00471521	0.0349385	conserved hypothetical protein	.	PGSC0003DMT400027281	0	100	Conserved gene of unknown function
Soltu.DM.11G001840.2	-1.33298	0.414176	-3.21838	0.00128917	0.0122652	disease resistance protein (TIR-NBS-LRR class), putative	GO:0005515, GO:0043531	PGSC0003DMT400043732	0	99.311	Bacterial spot disease resistance protein 4
Soltu.DM.11G001840.3	-1.33298	0.414176	-3.21838	0.00128917	0.0122652	disease resistance protein (TIR-NBS-LRR class), putative	GO:0005515, GO:0043531	PGSC0003DMT400043732	0	99.311	Bacterial spot disease resistance protein 4
Soltu.DM.09G018570.7	-1.33142	0.422613	-3.15044	0.00163026	0.0149325	phytochrome interacting factor 3-like	GO:0046983	PGSC0003DMT400048756	0	100	Phytochrome-interacting factor
Soltu.DM.04G000760.1	-1.33137	0.218531	-6.09236	1.11259e-09	4.49751e-08	LRR and NB-ARC domains-containing disease resistance protein	GO:0043531	PGSC0003DMT400043611	0	87.393	Disease resistance protein
Soltu.DM.04G006580.2	-1.33077	0.363027	-3.66576	0.000246605	0.00305419	MATE efflux family protein	GO:0016020, GO:0055085, GO:0042910, GO:0015297	PGSC0003DMT400065417	0	100	Conserved gene of unknown function
Soltu.DM.09G016700.1	-1.32951	0.455808	-2.91682	0.00353621	0.0279345	RAB GTPase homolog A5B	GO:0005525, GO:0003924	PGSC0003DMT400013853	0	100	RAB11G
Soltu.DM.09G008990.1	-1.32861	0.414872	-3.20245	0.00136262	0.0128274	GRAS family transcription factor	.	PGSC0003DMT400068507	0	100	GRAS5
Soltu.DM.10G030180.1	-1.32852	0.399669	-3.32405	0.000887216	0.0089831	photosystem II BY	GO:0015979, GO:0030145, GO:0009523, GO:0016021	PGSC0003DMT400018554	0	100	Photosystem II core complex proteins psbY, chloroplast
Soltu.DM.01G026010.1	-1.3285	0.450999	-2.94568	0.0032225	0.0259125	purple acid phosphatase	GO:0046872, GO:0016787, GO:0003993	PGSC0003DMT400046260	0	100	Nucleotide pyrophosphatase/phosphodiesterase
Soltu.DM.03G031920.1	-1.32413	0.297729	-4.44745	8.6897e-06	0.000161395	Eukaryotic aspartyl protease family protein	GO:0004190, GO:0006508	PGSC0003DMT400036706	0	100	Aspartic proteinase nepenthesin-1
Soltu.DM.02G008740.1	-1.32034	0.268811	-4.91176	9.02631e-07	2.11463e-05	photosystem II subunit O-2	GO:0010242, GO:0042549, GO:0010207, GO:0009654	PGSC0003DMT400007189	0	100	Oxygen-evolving enhancer protein 1, chloroplastic
Soltu.DM.09G008340.1	-1.31955	0.301825	-4.37191	1.23167e-05	0.000220214	cell wall-associated kinase	GO:0005524, GO:0005509, GO:0006468, GO:0004672, GO:0030247	PGSC0003DMT400030786	0	99.586	ATP binding protein
Soltu.DM.07G025140.1	-1.31877	0.301848	-4.36898	1.24829e-05	0.000222887	S-locus lectin protein kinase family protein	GO:0048544, GO:0005524, GO:0006468, GO:0004674, GO:0004672	PGSC0003DMT400049507	0	100	Conserved gene of unknown function
Soltu.DM.07G022590.2	-1.31536	0.365503	-3.59877	0.000319722	0.0038204	Aldolase-type TIM barrel family protein	GO:0010181, GO:0016491, GO:0055114, GO:0003824	PGSC0003DMT400071115	0	100	Glycolate oxidase
Soltu.DM.03G012480.1	-1.31325	0.434796	-3.02039	0.00252449	0.0212697	protein phosphatase 2CA	GO:0043169, GO:0003824	PGSC0003DMT400043146	0	100	Protein phosphatase 2C AHG3 homolog
Soltu.DM.07G022590.1	-1.31001	0.37392	-3.50345	0.000459276	0.00520028	Aldolase-type TIM barrel family protein	GO:0003824, GO:0055114, GO:0010181, GO:0016491	PGSC0003DMT400071115	0	100	Glycolate oxidase
Soltu.DM.02G016030.2	-1.30887	0.414554	-3.1573	0.00159237	0.0146305	SCAR family protein	.	.	.	.	N-acylethanolamine amidohydrolase
Soltu.DM.05G000470.1	-1.30774	0.340103	-3.84513	0.00012049	0.00166542	nodulin-related protein	.	PGSC0003DMT400072972	0	96.835	Conserved gene of unknown function
Soltu.DM.10G004860.1	-1.30489	0.300424	-4.34351	1.40227e-05	0.000247577	Glucose-6-phosphate/phosphate translocator-related	GO:0055085, GO:0022857, GO:0016021	PGSC0003DMT400058772	0	99.92	Triose phosphate/phosphate translocator, chloroplastic
Soltu.DM.02G018800.2	-1.30185	0.482243	-2.69957	0.00694284	0.0469531	Inositol monophosphatase family protein	GO:0046855	.	.	.	N-acylethanolamine amidohydrolase
Soltu.DM.03G020370.1	-1.30026	0.460675	-2.82251	0.0047649	0.0352676	sigma factor A	GO:0006352, GO:0003700, GO:0006355	PGSC0003DMT400068113	0	100	Sigma factor
Soltu.DM.08G029620.1	-1.30024	0.450695	-2.88496	0.00391463	0.0302872	ABL interactor-like protein	.	PGSC0003DMT400031954	0	100	Protein ABIL2
Soltu.DM.03G029710.1	-1.29596	0.219309	-5.9093	3.43573e-09	1.28605e-07	Plant protein of unknown function (DUF863)	.	PGSC0003DMT400063396	0	100	Conserved gene of unknown function
Soltu.DM.03G018280.1	-1.29449	0.30083	-4.30307	1.68448e-05	0.000290757	SCARECROW-like	.	PGSC0003DMT400026240	0	99.898	GRAS10
Soltu.DM.04G002140.2	-1.29345	0.393489	-3.28713	0.00101215	0.010032	Plant protein of unknown function (DUF639)	.	.	.	.	N-acylethanolamine amidohydrolase
Soltu.DM.10G004860.2	-1.2928	0.300293	-4.30513	1.66886e-05	0.000288563	Glucose-6-phosphate/phosphate translocator-related	GO:0016021, GO:0055085, GO:0022857	PGSC0003DMT400058772	0	99.92	Triose phosphate/phosphate translocator, chloroplastic
Soltu.DM.07G000990.2	-1.29003	0.44839	-2.87702	0.00401453	0.0309176	replication factor C1	GO:0005663, GO:0003689, GO:0005524, GO:0006281, GO:0006260, GO:0003677	PGSC0003DMT400029131	5.8e-75	100	Gene of unknown function
Soltu.DM.09G009120.4	-1.28703	0.387473	-3.3216	0.000895044	0.00904869	Chaperone DnaJ-domain superfamily protein	.	PGSC0003DMT400016618	0	98.433	Chaperone protein DNAj
Soltu.DM.10G005560.2	-1.28471	0.230227	-5.58021	2.40229e-08	7.64653e-07	NAD(P)-binding Rossmann-fold superfamily protein	GO:0003824	PGSC0003DMT400051196	0	100	Nadhp hc toxin reductase
Soltu.DM.06G012890.1	-1.28396	0.237043	-5.41656	6.07554e-08	1.77957e-06	GroES-like zinc-binding alcohol dehydrogenase family protein	GO:0008270, GO:0055114, GO:0016491	PGSC0003DMT400065063	0	100	L-idonate 5-dehydrogenase
Soltu.DM.07G021640.1	-1.28183	0.386328	-3.31799	0.000906687	0.00914226	S-domain-2	GO:0005524, GO:0006468, GO:0004672, GO:0004674	PGSC0003DMT400044608	0	81.841	Receptor-like kinase
Soltu.DM.05G002050.1	-1.27919	0.380052	-3.36582	0.000763177	0.00796491	TCP-1/cpn60 chaperonin family protein	GO:0042026, GO:0005524	PGSC0003DMT400064673	0	100	Rubisco subunit binding-protein beta subunit, rubb
Soltu.DM.03G028480.1	-1.27898	0.363761	-3.51599	0.000438122	0.0050002	calcium sensing receptor	.	PGSC0003DMT400062981	0	100	Extracellular Ca2+ sensing receptor
Soltu.DM.06G029390.1	-1.27576	0.460984	-2.76748	0.0056492	0.0401816	Eukaryotic aspartyl protease family protein	GO:0006508, GO:0004190	PGSC0003DMT400015093	0	100	Aspartic proteinase nepenthesin-2
Soltu.DM.04G000770.1	-1.27324	0.474908	-2.68103	0.00733966	0.049006	conserved hypothetical protein	.	PGSC0003DMT400007334	0	100	Conserved gene of unknown function
Soltu.DM.11G003720.1	-1.27198	0.430101	-2.95741	0.00310238	0.0250972	conserved hypothetical protein	.	PGSC0003DMT400041841	1.18e-177	100	Conserved gene of unknown function
Soltu.DM.03G023400.1	-1.27075	0.452418	-2.8088	0.00497273	0.0364336	Protein of unknown function (DUF3464)	.	PGSC0003DMT400024565	0	100	ABC-type Co2+ transport system, permease component
Soltu.DM.05G005680.3	-1.26887	0.359485	-3.52969	0.000416051	0.00479183	NB-ARC domain-containing disease resistance protein	GO:0043531	PGSC0003DMT400065668	0	98.93	Late blight resistance protein homolog R1B-23
Soltu.DM.04G036450.1	-1.2681	0.384161	-3.30095	0.000963574	0.00963969	DUF3119 domain containing protein	.	PGSC0003DMT400009679	0	100	Conserved gene of unknown function
Soltu.DM.07G022790.1	-1.26745	0.461455	-2.74664	0.00602085	0.0420549	ankyrin repeat family protein	GO:0005515	PGSC0003DMT400071072	0	95.909	Conserved gene of unknown function
Soltu.DM.03G017070.1	-1.26716	0.373757	-3.39034	0.000698049	0.00744169	RHOMBOID-like	GO:0016021, GO:0004252	PGSC0003DMT400037141	0	100	KOM
Soltu.DM.11G003060.2	-1.26624	0.43151	-2.93444	0.00334152	0.0266786	kinesin like protein for actin based chloroplast movement	GO:0003777, GO:0007018, GO:0005524, GO:0008017	PGSC0003DMT400080666	6.24e-159	95.702	ATP binding protein
Soltu.DM.01G017860.1	-1.26491	0.276342	-4.57735	4.709e-06	9.30037e-05	Tetratricopeptide repeat (TPR)-like superfamily protein	GO:0005515	PGSC0003DMT400022191	0	100	Pentatricopeptide repeat-containing protein
Soltu.DM.02G024280.2	-1.26171	0.431829	-2.92178	0.00348032	0.027572	fructose-bisphosphate aldolase	GO:0004332, GO:0003824, GO:0006096	PGSC0003DMT400009127	0	100	Fructose-bisphosphate aldolase
Soltu.DM.04G024910.1	-1.26067	0.307974	-4.09343	4.25034e-05	0.000667722	metallothionein 2B	GO:0046872	PGSC0003DMT400077957	1.44e-65	87.615	Metallothionein type 2
Soltu.DM.03G028230.5	-1.25759	0.419345	-2.99895	0.00270916	0.0225561	Phosphoglycerate mutase family protein	.	PGSC0003DMT400062942	0	100	Phosphoglycerate mutase
Soltu.DM.12G024870.2	-1.25605	0.406842	-3.08732	0.00201973	0.0179114	ATP binding	GO:0005524	PGSC0003DMT400001029	0	100	Mrp protein
Soltu.DM.05G017880.1	-1.25472	0.356708	-3.5175	0.000435624	0.00497875	Auxin-responsive family protein	.	PGSC0003DMT400091411	0	100	Auxin-induced in root cultures protein 12
Soltu.DM.08G011270.1	-1.25462	0.327777	-3.82765	0.000129372	0.00177083	conserved hypothetical protein	GO:0003712, GO:0006355	PGSC0003DMT400082721	0	100	Conserved gene of unknown function
Soltu.DM.03G011680.1	-1.25244	0.459583	-2.72516	0.00642708	0.0442467	receptor-like protein kinase	GO:0005524, GO:0048544, GO:0004674, GO:0004672, GO:0006468	PGSC0003DMT400047494	0	100	Serine-threonine protein kinase, plant-type
Soltu.DM.07G022750.1	-1.2507	0.359927	-3.47488	0.000511073	0.00569533	ankyrin repeat family protein	GO:0005515	PGSC0003DMT400071072	0	92.857	Conserved gene of unknown function
Soltu.DM.10G002520.1	-1.2493	0.371958	-3.3587	0.000783087	0.00813469	DUF3082 domain containing protein	.	PGSC0003DMT400054925	0	99.819	Conserved gene of unknown function
Soltu.DM.03G028230.6	-1.24879	0.415349	-3.0066	0.00264187	0.0221334	Phosphoglycerate mutase family protein	.	PGSC0003DMT400062942	0	100	Phosphoglycerate mutase
Soltu.DM.07G005220.1	-1.24618	0.360588	-3.45596	0.000548336	0.00604932	xyloglucan endotransglucosylase/hydrolase	GO:0016762, GO:0005975, GO:0048046, GO:0006073, GO:0042546, GO:0010411, GO:0004553, GO:0005618	PGSC0003DMT400093262	6.35e-15	76.97	Xyloglucan endotransglucosylase/hydrolase protein 2
Soltu.DM.10G026350.2	-1.24573	0.398445	-3.12648	0.00176913	0.0160184	global transcription factor group B1	GO:0003676, GO:0006139, GO:0032968	PGSC0003DMT400072480	0	100	Suppressor of ty
Soltu.DM.01G001060.1	-1.24481	0.416361	-2.98975	0.00279208	0.0231602	Disease resistance protein (CC-NBS-LRR class) family	GO:0043531	.	.	.	N-acylethanolamine amidohydrolase
Soltu.DM.12G029650.1	-1.24417	0.457673	-2.71847	0.00655854	0.0449165	thioredoxin M-type	GO:0015035, GO:0045454, GO:0006662	PGSC0003DMT400039743	0	100	Thioredoxin m(Mitochondrial)-type
Soltu.DM.01G050330.1	-1.24386	0.417065	-2.98243	0.00285973	0.0236032	Basic-leucine zipper (bZIP) transcription factor family protein	GO:0006355, GO:0003700	PGSC0003DMT400004178	0	100	DNA binding protein
Soltu.DM.07G011470.2	-1.24294	0.138109	-8.99975	2.26232e-19	2.88726e-17	conserved hypothetical protein	.	PGSC0003DMT400034213	0	100	Conserved gene of unknown function
Soltu.DM.06G029950.3	-1.24093	0.431457	-2.87615	0.00402561	0.0309763	phosphoglycerate/bisphosphoglycerate mutase family protein	GO:0003824	PGSC0003DMT400018417	0	100	Phosphoglycerate mutase
Soltu.DM.01G002370.1	-1.24017	0.331181	-3.74469	0.000180619	0.00234647	IRK-interacting protein	.	PGSC0003DMT400055002	0	100	Conserved gene of unknown function
Soltu.DM.04G029590.1	-1.23973	0.410024	-3.02355	0.00249825	0.0210818	Protein kinase family protein with leucine-rich repeat domain	GO:0005515, GO:0005524, GO:0004672, GO:0006468	PGSC0003DMT400016372	0	99.252	Receptor protein kinase
Soltu.DM.08G022320.1	-1.23737	0.44325	-2.79159	0.0052449	0.0380326	Protein kinase superfamily protein	GO:0005524, GO:0004672, GO:0006468	PGSC0003DMT400038374	0	100	Protein kinase
Soltu.DM.10G023550.1	-1.23079	0.254182	-4.84216	1.28434e-06	2.89726e-05	cytochrome P450, family 71, subfamily B, polypeptide	GO:0005506, GO:0055114, GO:0020037, GO:0016705	PGSC0003DMT400028546	0	95.787	Cytochrome P450 hydroxylase
Soltu.DM.03G026950.2	-1.23076	0.21118	-5.82801	5.60907e-09	2.0002e-07	ABC2 homolog	GO:0005524, GO:0016887	PGSC0003DMT400083071	0	77.561	Abc transporter
Soltu.DM.03G028230.3	-1.23072	0.413485	-2.97646	0.00291601	0.0239804	Phosphoglycerate mutase family protein	.	PGSC0003DMT400062942	0	100	Phosphoglycerate mutase
Soltu.DM.03G028230.4	-1.23072	0.413485	-2.97646	0.00291601	0.0239804	Phosphoglycerate mutase family protein	.	PGSC0003DMT400062942	0	100	Phosphoglycerate mutase
Soltu.DM.07G028260.1	-1.22757	0.197516	-6.21505	5.13098e-10	2.17007e-08	photosystem II subunit R	GO:0042651, GO:0009523, GO:0015979, GO:0009654	PGSC0003DMT400057257	0	100	Photosystem II 10 kDa polypeptide, chloroplastic
Soltu.DM.01G050330.2	-1.22643	0.41452	-2.95867	0.00308973	0.0250478	Basic-leucine zipper (bZIP) transcription factor family protein	GO:0006355, GO:0003700	PGSC0003DMT400004178	0	100	DNA binding protein
Soltu.DM.01G022190.2	-1.22401	0.436323	-2.80529	0.0050272	0.0367925	NAD(P)-binding Rossmann-fold superfamily protein	.	PGSC0003DMT400058381	0	100	Pale-green and chlorophyll B reduced 2
Soltu.DM.04G016660.1	-1.2232	0.278772	-4.38782	1.14491e-05	0.000206631	Protein kinase superfamily protein	GO:0005524, GO:0004672, GO:0006468	PGSC0003DMT400045580	0	100	Serine/threonine-protein kinase PBS1
Soltu.DM.10G015760.1	-1.22288	0.295313	-4.14097	3.45835e-05	0.00055435	cold, circadian rhythm, and rna binding	GO:0003676	PGSC0003DMT400084265	0	100	RNA-binding gricine-rich protein-1c
Soltu.DM.11G024140.1	-1.22288	0.442157	-2.76571	0.00567983	0.0403138	NB-ARC domain-containing disease resistance protein	.	PGSC0003DMT400007707	0	88.019	Disease resistance protein R3a
Soltu.DM.01G022410.1	-1.22269	0.443775	-2.7552	0.00586565	0.0412071	GTP1/OBG family protein	GO:0003924, GO:0005525, GO:0000287	.	.	.	N-acylethanolamine amidohydrolase
Soltu.DM.04G016660.2	-1.22254	0.281695	-4.33996	1.4251e-05	0.000251443	Protein kinase superfamily protein	GO:0006468, GO:0004672, GO:0005524	PGSC0003DMT400045580	0	100	Serine/threonine-protein kinase PBS1
Soltu.DM.01G022190.1	-1.22088	0.439539	-2.77764	0.00547552	0.0392226	NAD(P)-binding Rossmann-fold superfamily protein	.	PGSC0003DMT400058381	0	100	Pale-green and chlorophyll B reduced 2
Soltu.DM.09G015230.1	-1.22069	0.385108	-3.16974	0.00152576	0.0141213	alpha/beta-Hydrolases superfamily protein	.	PGSC0003DMT400075010	9.87e-124	100	Hydrolase
Soltu.DM.09G001960.1	-1.21752	0.311846	-3.90422	9.45282e-05	0.00135383	one helix protein	.	PGSC0003DMT400022987	2.55e-179	100	One helix protein
Soltu.DM.03G029170.1	-1.21648	0.309306	-3.93292	8.39213e-05	0.00122171	Protein of unknown function (DUF1118)	.	PGSC0003DMT400063328	0	100	Conserved gene of unknown function
Soltu.DM.03G029170.2	-1.21641	0.30906	-3.93583	8.29085e-05	0.0012096	Protein of unknown function (DUF1118)	.	PGSC0003DMT400063328	0	100	Conserved gene of unknown function
Soltu.DM.02G027830.1	-1.21635	0.358236	-3.39539	0.000685301	0.00732911	Phototropic-responsive NPH3 family protein	GO:0005515	PGSC0003DMT400064271	0	91.085	Root phototropism protein
Soltu.DM.01G022330.1	-1.21481	0.305194	-3.98046	6.87829e-05	0.00102244	Thioredoxin superfamily protein	GO:0015035, GO:0009055	PGSC0003DMT400058374	1.1e-162	100	Glutaredoxin
Soltu.DM.03G021150.3	-1.21468	0.324269	-3.74589	0.000179754	0.00233978	Vacuolar iron transporter (VIT) family protein	.	PGSC0003DMT400001535	0	100	Conserved gene of unknown function
Soltu.DM.01G040860.2	-1.21467	0.358875	-3.38465	0.000712701	0.0075409	Protein kinase superfamily protein	GO:0004672, GO:0006468, GO:0005524	PGSC0003DMT400046983	0	100	Receptor kinase 3
Soltu.DM.01G040860.3	-1.21467	0.358875	-3.38465	0.000712701	0.0075409	Protein kinase superfamily protein	GO:0005524, GO:0004672, GO:0006468	PGSC0003DMT400046983	0	100	Receptor kinase 3
Soltu.DM.11G023770.1	-1.21398	0.449616	-2.70004	0.00693303	0.0469223	HPT phosphotransmitter	GO:0000160	PGSC0003DMT400047799	0	100	Histidine phosphotransfer protein
Soltu.DM.03G035050.1	-1.21352	0.367543	-3.30171	0.000960959	0.00962135	P-loop containing nucleoside triphosphate hydrolases superfamily protein	.	PGSC0003DMT400006578	0	100	D-glycerate 3-kinase, chloroplast
Soltu.DM.11G020850.1	-1.21291	0.39629	-3.06065	0.00220855	0.0191434	ribosomal protein L9	GO:0005840, GO:0003735, GO:0006412	PGSC0003DMT400001215	0	100	50S ribosomal protein L9, chloroplastic
Soltu.DM.03G029170.3	-1.21202	0.309685	-3.91372	9.08868e-05	0.00130749	Protein of unknown function (DUF1118)	.	PGSC0003DMT400063328	0	100	Conserved gene of unknown function
Soltu.DM.10G004860.3	-1.21099	0.316311	-3.82847	0.000128944	0.00176679	Glucose-6-phosphate/phosphate translocator-related	GO:0022857, GO:0055085, GO:0016021	PGSC0003DMT400058772	0	99.92	Triose phosphate/phosphate translocator, chloroplastic
Soltu.DM.11G020850.3	-1.21056	0.395751	-3.05889	0.00222161	0.0192255	ribosomal protein L9	GO:0006412, GO:0003735, GO:0005840	PGSC0003DMT400001215	0	100	50S ribosomal protein L9, chloroplastic
Soltu.DM.01G040860.1	-1.20674	0.359717	-3.35468	0.000794566	0.00823478	Protein kinase superfamily protein	GO:0005524, GO:0004672, GO:0006468	PGSC0003DMT400046983	0	100	Receptor kinase 3
Soltu.DM.05G002040.2	-1.20597	0.344659	-3.49902	0.000466968	0.00526735	TCP-1/cpn60 chaperonin family protein	GO:0006457, GO:0042026, GO:0005524	PGSC0003DMT400064673	0	100	Rubisco subunit binding-protein beta subunit, rubb
Soltu.DM.03G022230.2	-1.20569	0.391538	-3.07937	0.0020744	0.0182402	thylakoid-associated phosphatase	GO:0003824, GO:0043169	PGSC0003DMT400047713	0	100	Protein phosphatase
Soltu.DM.09G025600.1	-1.20517	0.214177	-5.627	1.83366e-08	5.94962e-07	acylaminoacyl-peptidase-related	GO:0006508, GO:0004252, GO:0008236	PGSC0003DMT400034976	0	82.373	Acylamino-acid-releasing enzyme
Soltu.DM.08G017280.1	-1.20489	0.317559	-3.79421	0.000148111	0.00198477	BURP domain-containing protein	.	PGSC0003DMT400037627	0	100	BURP domain-containing protein
Soltu.DM.10G029840.1	-1.20429	0.411863	-2.924	0.00345569	0.0274174	myosin heavy chain-related	GO:0003779	PGSC0003DMT400018477	0	100	Conserved gene of unknown function
Soltu.DM.12G007300.1	-1.20412	0.404461	-2.97709	0.00290998	0.0239455	ATP synthase delta-subunit gene	GO:0016020, GO:0046933, GO:0015986	PGSC0003DMT400043672	0	100	ATP synthase delta chain, chloroplastic
Soltu.DM.07G001410.1	-1.19915	0.370078	-3.24026	0.00119423	0.0115049	Fatty acid hydroxylase superfamily	GO:0055114, GO:0005506, GO:0008610, GO:0016491	PGSC0003DMT400029031	0	100	Protein WAX2
Soltu.DM.06G019380.1	-1.19739	0.312069	-3.83695	0.000124571	0.001713	ATPase, F0 complex, subunit B/B', bacterial/chloroplast	GO:0015986, GO:0045263, GO:0015078	PGSC0003DMT400052777	0	99.702	ATP synthase subunit b', chloroplastic
Soltu.DM.08G021990.1	-1.19675	0.38884	-3.07774	0.00208575	0.0183163	phosphoribulokinase	GO:0016301, GO:0005524, GO:0008974, GO:0005975	PGSC0003DMT400024090	0	100	Phosphoribulokinase
Soltu.DM.10G016850.1	-1.19548	0.234563	-5.09665	3.4571e-07	8.68357e-06	carboxyesterase	GO:0016787	.	.	.	N-acylethanolamine amidohydrolase
Soltu.DM.02G011060.1	-1.19519	0.220343	-5.42421	5.8213e-08	1.71635e-06	conserved hypothetical protein	.	PGSC0003DMT400024375	0	100	Tonoplast intrinsic protein, alpha (Alpha-TIP)
Soltu.DM.06G014550.1	-1.19494	0.406797	-2.93744	0.00330933	0.0264598	NAD(P)-linked oxidoreductase superfamily protein	GO:0016491, GO:0055114	PGSC0003DMT400042008	0	100	Oxidoreductase
Soltu.DM.12G022950.1	-1.19297	0.330222	-3.61264	0.000303093	0.00364433	photosynthetic electron transfer C	GO:0051537, GO:0045158, GO:0055114, GO:0016020	PGSC0003DMT400035747	0	100	Cytochrome b6-f complex iron-sulfur subunit, chloroplastic
Soltu.DM.11G013930.1	-1.19282	0.352358	-3.38524	0.000711172	0.00753844	strictosidine synthase-like	GO:0016844, GO:0009058	PGSC0003DMT400048627	0	100	Strictosidine synthase
Soltu.DM.01G003130.1	-1.19257	0.379788	-3.14009	0.00168898	0.0153863	Mitochondrial transcription termination factor family protein	GO:0003690, GO:0006355	PGSC0003DMT400085903	0	100	Conserved gene of unknown function
Soltu.DM.10G001240.2	-1.18829	0.438461	-2.71014	0.00672542	0.045725	Protein of unknown function (DUF3537)	.	PGSC0003DMT400037355	0	100	Extracellular ligand-gated ion channel
Soltu.DM.02G018730.4	-1.18728	0.358555	-3.31128	0.000928693	0.00934656	F-box/RNI-like superfamily protein	GO:0005515	PGSC0003DMT400057711	0	100	F-box family protein
Soltu.DM.02G018730.3	-1.18642	0.3592	-3.30294	0.000956763	0.00958587	F-box/RNI-like superfamily protein	GO:0005515	PGSC0003DMT400057711	0	100	F-box family protein
Soltu.DM.10G021920.3	-1.18611	0.3343	-3.54804	0.000388113	0.00450295	Protein kinase superfamily protein	GO:0006468, GO:0004672, GO:0005524	PGSC0003DMT400021664	0	100	Conserved gene of unknown function
Soltu.DM.09G002840.1	-1.18163	0.36337	-3.25185	0.00114655	0.011125	Protein of unknown function, DUF584	.	PGSC0003DMT400023089	0	100	Conserved gene of unknown function
Soltu.DM.02G018730.1	-1.18045	0.365968	-3.22556	0.00125725	0.0120084	F-box/RNI-like superfamily protein	GO:0005515	PGSC0003DMT400057711	0	100	F-box family protein
Soltu.DM.12G025470.1	-1.17969	0.36246	-3.25467	0.00113524	0.0110358	hexokinase	GO:0005524, GO:0001678, GO:0005536, GO:0016773, GO:0004396, GO:0005975	PGSC0003DMT400000795	0	100	Hexokinase 5
Soltu.DM.02G018730.2	-1.17957	0.366052	-3.22242	0.00127114	0.0121238	F-box/RNI-like superfamily protein	GO:0005515	PGSC0003DMT400057711	0	100	F-box family protein
Soltu.DM.05G025740.1	-1.17688	0.229185	-5.13505	2.82065e-07	7.18595e-06	conserved hypothetical protein	.	PGSC0003DMT400060137	2.39e-90	99.454	Conserved gene of unknown function
Soltu.DM.07G003740.1	-1.17438	0.245465	-4.78429	1.7159e-06	3.75718e-05	choline monooxygenase, putative (CMO-like)	GO:0055114, GO:0044237, GO:0051537, GO:0005506	PGSC0003DMT400051201	0	100	Choline monooxygenase
Soltu.DM.01G007750.1	-1.17283	0.387988	-3.02286	0.002504	0.0211236	ACT domain repeat	.	PGSC0003DMT400041341	0	100	Amino acid binding protein
Soltu.DM.10G023560.1	-1.17003	0.215145	-5.43832	5.37846e-08	1.60521e-06	cytochrome P450, family 71, subfamily B, polypeptide	GO:0020037, GO:0055114, GO:0005506, GO:0016705	PGSC0003DMT400028546	0	100	Cytochrome P450 hydroxylase
Soltu.DM.12G006270.1	-1.16822	0.427274	-2.73413	0.00625448	0.0433367	serine carboxypeptidase-like	GO:0006508, GO:0004185	PGSC0003DMT400030144	0	93.899	Serine carboxypeptidase
Soltu.DM.05G006580.1	-1.16624	0.207001	-5.63399	1.76088e-08	5.73425e-07	DNAJ heat shock family protein	GO:0051082, GO:0006457	PGSC0003DMT400045398	0	100	Potyviral capsid protein interacting protein 2a
Soltu.DM.04G026070.1	-1.16483	0.332478	-3.50348	0.000459225	0.00520028	Thioredoxin superfamily protein	GO:0016491	.	.	.	N-acylethanolamine amidohydrolase
Soltu.DM.08G002470.1	-1.16378	0.420735	-2.76607	0.00567361	0.0402911	Plastid-lipid associated protein PAP / fibrillin family protein	.	PGSC0003DMT400024637	0	100	Structural molecule
Soltu.DM.04G035410.1	-1.16285	0.230439	-5.04623	4.50603e-07	1.11614e-05	conserved hypothetical protein	.	PGSC0003DMT400009567	0	100	Conserved gene of unknown function
Soltu.DM.02G014640.1	-1.16112	0.301632	-3.84944	0.000118388	0.00164371	subtilase family protein	GO:0004252, GO:0006508, GO:0008236	PGSC0003DMT400049250	0	91.445	Xylem serine proteinase 1
Soltu.DM.09G001220.1	-1.15998	0.345571	-3.3567	0.000788795	0.00818447	conserved hypothetical protein	.	PGSC0003DMT400030630	0	100	Conserved gene of unknown function
Soltu.DM.01G044910.1	-1.15899	0.330558	-3.50617	0.000454608	0.00516487	Phototropic-responsive NPH3 family protein	GO:0005515	PGSC0003DMT400083737	0	100	NPH3 (NON-PHOTOTROPIC HYPOCOTYL 3)
Soltu.DM.12G010950.2	-1.15552	0.193136	-5.98297	2.19108e-09	8.43724e-08	post-illumination chlorophyll fluorescence increase	.	PGSC0003DMT400073693	0	100	Chloroplast post-illumination chlorophyll fluorescence increase protein
Soltu.DM.05G020050.1	-1.15515	0.282548	-4.08833	4.34486e-05	0.000678989	cyclic nucleotide gated channel	GO:0005216, GO:0006811, GO:0055085, GO:0016020	PGSC0003DMT400046345	0	100	Cyclic nucleotide-gated calmodulin-binding ion channel
Soltu.DM.12G027760.1	-1.15049	0.222668	-5.16686	2.38061e-07	6.18245e-06	adenylate kinase family protein	GO:0005524, GO:0019205, GO:0006139, GO:0016776, GO:0004017	.	.	.	N-acylethanolamine amidohydrolase
Soltu.DM.01G029290.1	-1.14923	0.363666	-3.16014	0.00157696	0.014516	Tetratricopeptide repeat (TPR)-like superfamily protein	GO:0005515, GO:0008270	PGSC0003DMT400004512	0	100	Pentatricopeptide repeat-containing protein, chloroplastic
Soltu.DM.07G001050.1	-1.14896	0.372328	-3.08588	0.00202949	0.0179631	DNA/RNA polymerases superfamily protein	GO:0003677, GO:0006351, GO:0003899	PGSC0003DMT400028972	0	100	DNA-directed RNA polymerase 3A, chloroplastic
Soltu.DM.03G012090.1	-1.14783	0.426862	-2.68899	0.00716691	0.0481646	conserved hypothetical protein	.	PGSC0003DMT400059656	0	100	Conserved gene of unknown function
Soltu.DM.12G010770.1	-1.14755	0.244321	-4.69688	2.64162e-06	5.52677e-05	Leucine-rich repeat transmembrane protein kinase	GO:0006468, GO:0004672, GO:0005524	PGSC0003DMT400073677	0	100	Conserved gene of unknown function
Soltu.DM.01G026940.1	-1.14708	0.424734	-2.70071	0.00691925	0.0468645	sigma factor	GO:0006355, GO:0003700, GO:0006352	PGSC0003DMT400017455	0	100	RNA polymerase sigma subunit SigD
Soltu.DM.06G030740.1	-1.14698	0.313675	-3.65658	0.000255599	0.00315366	tetraspanin3	GO:0016021	PGSC0003DMT400019413	0	100	Senescence-associated protein
Soltu.DM.01G042110.1	-1.14561	0.237871	-4.81609	1.46395e-06	3.25335e-05	Peptidogalycan biosysnthesis/recognition domain containing protein	.	PGSC0003DMT400063984	0	100	Conserved gene of unknown function
Soltu.DM.01G005800.1	-1.14517	0.298782	-3.8328	0.000126695	0.00173864	NAD(P)-binding Rossmann-fold superfamily protein	.	PGSC0003DMT400058473	0	99.695	NAD dependent epimerase/dehydratase family protein
Soltu.DM.09G011220.1	-1.14485	0.362639	-3.15699	0.00159405	0.0146359	Malectin/receptor-like protein kinase family protein	GO:0005524, GO:0004672, GO:0006468	PGSC0003DMT400076840	0	100	Kinase
Soltu.DM.04G004270.1	-1.14289	0.390435	-2.92723	0.00342	0.0271986	indeterminate(ID)-domain	.	PGSC0003DMT400075837	0	100	C2H2L domain class transcription factor
Soltu.DM.03G034070.1	-1.13931	0.40928	-2.7837	0.00537427	0.0386777	Integrase-type DNA-binding superfamily protein	GO:0003700, GO:0003677, GO:0006355	PGSC0003DMT400014358	0	100	AP2/ERF domain-containing transcription factor
Soltu.DM.02G009490.5	-1.13833	0.413775	-2.75107	0.00594009	0.0416101	sphere organelles protein-related	.	PGSC0003DMT400064747	0	100	Conserved gene of unknown function
Soltu.DM.05G019190.1	-1.13257	0.403609	-2.80612	0.00501425	0.0367077	Pentatricopeptide repeat (PPR) superfamily protein	GO:0005515	PGSC0003DMT400035610	0	100	Pentatricopeptide repeat-containing protein
Soltu.DM.07G011520.1	-1.13104	0.396481	-2.8527	0.00433494	0.0328287	GATA type zinc finger transcription factor family protein	GO:0008270, GO:0043565, GO:0006355	PGSC0003DMT400011449	0	100	GATA domain class transcription factor
Soltu.DM.04G026550.1	-1.1307	0.210808	-5.36366	8.1552e-08	2.32766e-06	Pyridoxal phosphate (PLP)-dependent transferases superfamily protein	GO:0019752, GO:0016831, GO:0030170, GO:0003824	PGSC0003DMT400002057	0	99.795	Histidine decarboxylase
Soltu.DM.04G010620.3	-1.13015	0.412037	-2.74285	0.00609083	0.0424332	conserved hypothetical protein	.	.	.	.	N-acylethanolamine amidohydrolase
Soltu.DM.12G029970.1	-1.13009	0.339185	-3.33178	0.000862937	0.00878807	P-loop containing nucleoside triphosphate hydrolases superfamily protein	GO:0005524	.	.	.	N-acylethanolamine amidohydrolase
Soltu.DM.05G022620.1	-1.12872	0.222019	-5.08391	3.69748e-07	9.25267e-06	sedoheptulose-bisphosphatase	GO:0016791, GO:0042578, GO:0005975	PGSC0003DMT400069750	0	100	Chloroplast sedoheptulose-1,7-bisphosphatase
Soltu.DM.11G020290.1	-1.12752	0.417621	-2.69987	0.0069366	0.0469345	xanthine dehydrogenase	GO:0046872, GO:0055114, GO:0005506, GO:0071949, GO:0050660, GO:0016491	.	.	.	N-acylethanolamine amidohydrolase
Soltu.DM.05G022410.1	-1.12732	0.362761	-3.10762	0.001886	0.0169169	laccase	GO:0048046, GO:0046274, GO:0004672, GO:0055114, GO:0005507, GO:0016491, GO:0006468, GO:0052716, GO:0005524, GO:0005515	PGSC0003DMT400069725	0	100	Leucine Rich Repeat family protein
Soltu.DM.03G034180.1	-1.12619	0.256799	-4.38548	1.15728e-05	0.000208583	Ribosomal protein L12/ ATP-dependent Clp protease adaptor protein ClpS family protein	GO:0030163	PGSC0003DMT400014351	0	100	Conserved gene of unknown function
Soltu.DM.03G022350.3	-1.12432	0.176727	-6.36193	1.99231e-10	9.05016e-09	Glycogen/starch synthases, ADP-glucose type	GO:0004373	PGSC0003DMT400047731	0	100	Soluble starch synthase 1, chloroplastic/amyloplastic
Soltu.DM.03G022350.1	-1.12397	0.173093	-6.49345	8.38902e-11	4.06572e-09	Glycogen/starch synthases, ADP-glucose type	GO:0004373	PGSC0003DMT400047731	0	100	Soluble starch synthase 1, chloroplastic/amyloplastic
Soltu.DM.09G005750.1	-1.1232	0.335477	-3.34807	0.000813765	0.00838835	RNA-binding (RRM/RBD/RNP motifs) family protein	GO:0003676	PGSC0003DMT400055527	0	100	Single-stranded DNA binding protein
Soltu.DM.04G003280.1	-1.12217	0.404516	-2.7741	0.0055354	0.039519	high mobility group A	GO:0003677, GO:0000786, GO:0042025, GO:0006334	PGSC0003DMT400075917	0	100	High mobility group family
Soltu.DM.03G022350.2	-1.12162	0.175025	-6.40833	1.47119e-10	6.82169e-09	Glycogen/starch synthases, ADP-glucose type	GO:0004373	PGSC0003DMT400047731	0	100	Soluble starch synthase 1, chloroplastic/amyloplastic
Soltu.DM.11G013090.1	-1.11967	0.376323	-2.97529	0.00292716	0.0240499	ATP-dependent protease La (LON) domain protein	.	PGSC0003DMT400068735	0	100	ATP-dependent peptidase
Soltu.DM.05G007900.1	-1.11947	0.410707	-2.72571	0.00641633	0.0441953	Acyl-CoA N-acyltransferases (NAT) superfamily protein	GO:0008080	PGSC0003DMT400010577	0	100	N-acetyltransferase
Soltu.DM.05G007900.2	-1.11947	0.410707	-2.72571	0.00641633	0.0441953	Acyl-CoA N-acyltransferases (NAT) superfamily protein	GO:0008080	PGSC0003DMT400010577	0	100	N-acetyltransferase
Soltu.DM.05G007900.3	-1.11947	0.410707	-2.72571	0.00641633	0.0441953	Acyl-CoA N-acyltransferases (NAT) superfamily protein	GO:0008080	PGSC0003DMT400010577	0	100	N-acetyltransferase
Soltu.DM.05G010950.2	-1.11898	0.266071	-4.20557	2.6043e-05	0.00042979	conserved hypothetical protein	.	PGSC0003DMT400045032	0	100	Transposon protein
Soltu.DM.04G026550.2	-1.11812	0.202157	-5.53095	3.18502e-08	9.85701e-07	Pyridoxal phosphate (PLP)-dependent transferases superfamily protein	GO:0019752, GO:0003824, GO:0030170, GO:0016831	PGSC0003DMT400002057	0	99.795	Histidine decarboxylase
Soltu.DM.02G003320.1	-1.11689	0.409655	-2.72642	0.00640255	0.0441458	S-locus lectin protein kinase family protein	GO:0005524, GO:0006468, GO:0004672, GO:0004674	PGSC0003DMT400046238	1.17e-149	84.981	S-locus-specific glycoprotein S6
Soltu.DM.01G027370.3	-1.11552	0.25038	-4.45529	8.37793e-06	0.000155928	carotenoid cleavage dioxygenase	GO:0016702, GO:0055114	.	.	.	N-acylethanolamine amidohydrolase
Soltu.DM.06G025150.1	-1.11547	0.378807	-2.9447	0.00323265	0.0259863	conserved hypothetical protein	.	PGSC0003DMT400010374	0	100	Conserved gene of unknown function
Soltu.DM.08G014120.1	-1.11421	0.205508	-5.4217	5.90335e-08	1.73482e-06	RNApolymerase sigma-subunit C	GO:0006355, GO:0003700, GO:0006352	PGSC0003DMT400065483	0	100	RNA polymerase sigma factor rpoD
Soltu.DM.05G011910.1	-1.11354	0.41635	-2.67453	0.00748351	0.0496356	squamosa promoter binding protein-like	GO:0005634, GO:0042025, GO:0003677	PGSC0003DMT400084734	0	100	LIGULELESS1 protein
Soltu.DM.05G006580.2	-1.11257	0.211991	-5.24823	1.53569e-07	4.14065e-06	DNAJ heat shock family protein	GO:0006457, GO:0051082	PGSC0003DMT400045398	0	100	Potyviral capsid protein interacting protein 2a
Soltu.DM.05G002480.1	-1.11197	0.241552	-4.60342	4.15614e-06	8.3064e-05	Hydroxyproline-rich glycoprotein family protein	.	PGSC0003DMT400002112	0	100	CHUP1 (CHLOROPLAST UNUSUAL POSITIONING 1)
Soltu.DM.07G028260.2	-1.10878	0.335523	-3.30462	0.000951058	0.00953228	photosystem II subunit R	GO:0015979, GO:0009654, GO:0042651, GO:0009523	PGSC0003DMT400057257	1.87e-140	100	Photosystem II 10 kDa polypeptide, chloroplastic
Soltu.DM.10G018510.1	-1.10761	0.36296	-3.05161	0.00227617	0.0196027	nuclear shuttle interacting	GO:0008080	.	.	.	N-acylethanolamine amidohydrolase
Soltu.DM.04G031090.3	-1.10715	0.273939	-4.04158	5.30919e-05	0.000809856	Protein kinase superfamily protein	GO:0006468, GO:0004672, GO:0005524	PGSC0003DMT400024155	0	100	Map3k delta-1 protein kinase
Soltu.DM.08G006490.2	-1.10687	0.325166	-3.40403	0.000664001	0.00712405	high chlorophyll fluorescence phenotype	.	PGSC0003DMT400019813	0	100	Dihydroflavonal-4-reductase
Soltu.DM.01G037100.1	-1.10537	0.351841	-3.14167	0.00167986	0.0153345	DUF1517 domain containing protein	.	PGSC0003DMT400057864	0	100	Conserved gene of unknown function
Soltu.DM.01G032600.3	-1.10473	0.26087	-4.23478	2.28771e-05	0.000382489	Major Facilitator Superfamily with SPX (SYG1/Pho81/XPR1) domain-containing protein	GO:0022857, GO:0055085	PGSC0003DMT400000009	0	100	SPX domain-containing membrane protein
Soltu.DM.11G022130.1	-1.10341	0.367505	-3.00245	0.00267819	0.0223537	conserved hypothetical protein	.	PGSC0003DMT400067737	0	100	Conserved gene of unknown function
Soltu.DM.08G004180.2	-1.10236	0.311702	-3.53659	0.000405329	0.00468444	conserved hypothetical protein	.	PGSC0003DMT400002961	0	100	Conserved gene of unknown function
Soltu.DM.03G027140.1	-1.10192	0.225226	-4.89251	9.9558e-07	2.30307e-05	Protein of unknown function (DUF1118)	.	PGSC0003DMT400065211	0	100	Conserved gene of unknown function
Soltu.DM.03G008750.1	-1.10106	0.288297	-3.81919	0.000133893	0.00181811	Rhodanese/Cell cycle control phosphatase superfamily protein	.	.	.	.	N-acylethanolamine amidohydrolase
Soltu.DM.08G029930.1	-1.10067	0.393771	-2.79521	0.00518658	0.0376811	conserved hypothetical protein	.	PGSC0003DMT400031912	0	100	Conserved gene of unknown function
Soltu.DM.05G009040.1	-1.09885	0.272122	-4.03808	5.3891e-05	0.000820643	enoyl-CoA hydratase/isomerase D	GO:0003824, GO:0009234, GO:0008935	PGSC0003DMT400035160	0	100	Naphthoate synthase
Soltu.DM.03G026330.2	-1.09851	0.376459	-2.91801	0.00352273	0.0278421	Sec14p-like phosphatidylinositol transfer family protein	.	PGSC0003DMT400046785	0	100	Transporter
Soltu.DM.03G008750.2	-1.09608	0.287638	-3.81063	0.000138612	0.00187813	Rhodanese/Cell cycle control phosphatase superfamily protein	.	.	.	.	N-acylethanolamine amidohydrolase
Soltu.DM.07G028590.1	-1.09572	0.409255	-2.67736	0.00742041	0.0493607	Phosphoglycerate kinase family protein	GO:0006096, GO:0004618	PGSC0003DMT400056870	0	100	Phosphoglycerate kinase
Soltu.DM.08G019990.2	-1.09529	0.398361	-2.7495	0.00596856	0.041755	RHO guanyl-nucleotide exchange factor	GO:0005089	PGSC0003DMT400053650	0	100	Rop guanine nucleotide exchange factor
Soltu.DM.05G002540.1	-1.0944	0.2878	-3.80263	0.000143168	0.00193024	Transmembrane Fragile-X-F-associated protein	.	PGSC0003DMT400002119	0	100	Zinc finger family protein
Soltu.DM.05G018690.2	-1.09408	0.37125	-2.947	0.0032087	0.0258247	NFU domain protein	GO:0016226, GO:0051536, GO:0005506	PGSC0003DMT400013514	0	100	Nitrogen fixation protein nifU
Soltu.DM.03G026330.3	-1.09254	0.380326	-2.87265	0.00407043	0.0312404	Sec14p-like phosphatidylinositol transfer family protein	.	PGSC0003DMT400046785	0	100	Transporter
Soltu.DM.10G000980.1	-1.09118	0.369339	-2.9544	0.00313276	0.0253276	farnesyl diphosphate synthase	GO:0008299	PGSC0003DMT400037240	0	100	Dimethylallyltransferase
Soltu.DM.07G022380.1	-1.09071	0.314344	-3.46979	0.000520871	0.00578556	Translation initiation factor 2, small GTP-binding protein	GO:0003924, GO:0005525, GO:0003743, GO:0006413	PGSC0003DMT400079833	0	100	Translation initiation factor IF-2
Soltu.DM.02G032850.1	-1.09062	0.338902	-3.2181	0.00129042	0.0122678	conserved hypothetical protein	.	PGSC0003DMT400001417	0	100	Calcium homeostasis regulator CHoR1
Soltu.DM.03G023370.1	-1.09055	0.204892	-5.32259	1.02299e-07	2.8441e-06	Pentatricopeptide repeat (PPR) superfamily protein	.	PGSC0003DMT400074342	0	78.458	Conserved gene of unknown function
Soltu.DM.07G010420.3	-1.08884	0.354037	-3.07548	0.00210162	0.0184188	protein kinase family protein	GO:0005515	PGSC0003DMT400062512	0	100	Leaf protein
Soltu.DM.02G031510.1	-1.08855	0.30906	-3.52212	0.000428111	0.00490543	EXS (ERD1/XPR1/SYG1) family protein	GO:0016021	PGSC0003DMT400003629	0	87.586	SPX, N-terminal
Soltu.DM.10G019970.1	-1.0883	0.344679	-3.15742	0.00159173	0.0146301	high cyclic electron flow	GO:0042132, GO:0005975, GO:0016791	PGSC0003DMT400049394	0	100	Chloroplast fructose-1,6-bisphosphatase I
Soltu.DM.11G024310.1	-1.08793	0.320482	-3.39467	0.000687126	0.0073457	Duplicated homeodomain-like superfamily protein	.	PGSC0003DMT400048134	0	99.192	I-box binding factor
Soltu.DM.06G018030.1	-1.08752	0.323009	-3.36683	0.000760382	0.00794502	formyltetrahydrofolate deformylase, putative	GO:0016742, GO:0009058, GO:0008864, GO:0006189	PGSC0003DMT400031009	0	100	Formyltetrahydrofolate deformylase
Soltu.DM.08G019990.1	-1.08684	0.400679	-2.71249	0.00667804	0.0454654	RHO guanyl-nucleotide exchange factor	GO:0005089	PGSC0003DMT400053650	0	100	Rop guanine nucleotide exchange factor
Soltu.DM.10G005310.1	-1.08673	0.374514	-2.9017	0.00371144	0.0290509	cytochrome P450, family 78, subfamily A, polypeptide	GO:0016705, GO:0020037, GO:0055114, GO:0005506	PGSC0003DMT400014094	0	100	Cytochrome P450
Soltu.DM.01G033040.3	-1.08638	0.305379	-3.55748	0.000374436	0.00437273	cytochrome P450, family 704, subfamily A, polypeptide	GO:0005506, GO:0055114, GO:0020037, GO:0016705	PGSC0003DMT400000439	0	100	Cytochrome P450
Soltu.DM.10G002020.2	-1.08362	0.403286	-2.68696	0.00721045	0.0483723	Auxin-responsive GH3 family protein	.	PGSC0003DMT400064343	0	100	Indole-3-acetic acid-amido synthetase GH3.6
Soltu.DM.10G002020.5	-1.08362	0.403286	-2.68696	0.00721045	0.0483723	Auxin-responsive GH3 family protein	.	PGSC0003DMT400064343	0	100	Indole-3-acetic acid-amido synthetase GH3.6
Soltu.DM.05G009130.1	-1.08296	0.378332	-2.86248	0.00420345	0.0320594	NSP-interacting kinase	GO:0005524, GO:0005515, GO:0006468, GO:0004672	PGSC0003DMT400035086	0	100	Leucine-rich repeat receptor-like kinase
Soltu.DM.07G010420.1	-1.0826	0.347496	-3.11544	0.00183668	0.0165406	protein kinase family protein	GO:0005515	PGSC0003DMT400062512	0	100	Leaf protein
Soltu.DM.05G007050.1	-1.08075	0.237516	-4.5502	5.35941e-06	0.000104175	DUF3007 domain containing protein	.	PGSC0003DMT400058232	0	100	Conserved gene of unknown function
Soltu.DM.02G014420.1	-1.07959	0.323971	-3.33236	0.000861141	0.00878528	senescence-related gene	GO:0055114, GO:0016491	PGSC0003DMT400007993	0	100	Leucoanthocyanidin dioxygenase
Soltu.DM.01G044180.4	-1.07887	0.342266	-3.15214	0.00162079	0.0148559	beta-D-xylosidase	GO:0005975, GO:0004553	PGSC0003DMT400076470	0	100	LEXYL2 protein
Soltu.DM.07G022290.1	-1.07853	0.173127	-6.2297	4.67319e-10	1.99755e-08	ADP glucose pyrophosphorylase	GO:0005978, GO:0008878, GO:0009058, GO:0016779	PGSC0003DMT400079823	0	100	Glucose-1-phosphate adenylyltransferase small subunit, chloroplastic/amyloplastic
Soltu.DM.02G031500.1	-1.07809	0.396099	-2.72176	0.00649349	0.0446121	EXS (ERD1/XPR1/SYG1) family protein	GO:0016021	PGSC0003DMT400003629	0	87.076	SPX, N-terminal
Soltu.DM.06G000110.1	-1.0758	0.381636	-2.81891	0.00481868	0.0355576	Tetratricopeptide repeat (TPR)-like superfamily protein	GO:0005515	PGSC0003DMT400018834	0	100	Heat shock protein binding protein
Soltu.DM.12G029710.4	-1.07562	0.386182	-2.78526	0.00534842	0.0385849	origin recognition complex subunit	GO:0005664, GO:0003677, GO:0006260	PGSC0003DMT400039753	0	100	Origin recognition complex subunit
Soltu.DM.11G019450.1	-1.07536	0.290887	-3.69682	0.000218316	0.00276125	hypothetical protein	GO:0005515	PGSC0003DMT400077126	0	99.922	Conserved gene of unknown function
Soltu.DM.08G028990.1	-1.07436	0.389729	-2.75669	0.00583903	0.0411604	glycosyl hydrolase 9C2	GO:0005975, GO:0003824, GO:0030246, GO:0004553	PGSC0003DMT400032028	0	100	Endo-beta-1,4-D-glucanase
Soltu.DM.09G009260.1	-1.07382	0.353821	-3.03491	0.00240605	0.0204718	wall associated kinase	GO:0005524, GO:0016021, GO:0030247, GO:0004674, GO:0004672, GO:0006468, GO:0005509	PGSC0003DMT400017261	0	91.663	ATP binding protein
Soltu.DM.09G008910.1	-1.0724	0.351722	-3.04899	0.00229609	0.0197251	myb-like HTH transcriptional regulator family protein	.	PGSC0003DMT400068508	0	100	DNA binding protein
Soltu.DM.03G032550.1	-1.07226	0.394707	-2.71659	0.00659589	0.045096	basic helix-loop-helix (bHLH) DNA-binding superfamily protein	GO:0046983	PGSC0003DMT400036951	0	100	BHLH domain class transcription factor
Soltu.DM.11G007270.1	-1.07	0.292387	-3.65953	0.000252674	0.00312502	cytochrome P450, family 83, subfamily B, polypeptide	GO:0016705, GO:0020037, GO:0055114, GO:0005506	PGSC0003DMT400042825	0	86.519	Cytochrome P450
Soltu.DM.02G017670.4	-1.06755	0.388792	-2.7458	0.00603632	0.0421304	phosphoglycerate/bisphosphoglycerate mutase family protein	.	PGSC0003DMT400076430	0	100	Phosphoglycerate mutase
Soltu.DM.03G008740.1	-1.06743	0.359057	-2.97288	0.00295019	0.0241429	Rhodanese/Cell cycle control phosphatase superfamily protein	.	.	.	.	N-acylethanolamine amidohydrolase
Soltu.DM.08G027950.1	-1.06666	0.332238	-3.21053	0.00132492	0.0125341	cytochrome P450, family 86, subfamily A, polypeptide	GO:0020037, GO:0055114, GO:0005506, GO:0016705	PGSC0003DMT400031804	0	100	Cytochrome P450 fatty acid omega-hydroxylase
Soltu.DM.01G033260.7	-1.0666	0.352744	-3.02372	0.00249684	0.0210765	acetyl Co-enzyme a carboxylase carboxyltransferase alpha subunit	GO:0009317, GO:0006633, GO:0016874, GO:0003989	PGSC0003DMT400000090	0	100	Acetyl-coenzyme A carboxylase carboxyl transferase alpha
Soltu.DM.01G022800.1	-1.06628	0.27623	-3.8601	0.000113339	0.00159037	RING/U-box superfamily protein	GO:0008270	PGSC0003DMT400058815	0	100	Zinc finger family protein
Soltu.DM.01G022800.5	-1.06587	0.277361	-3.8429	0.000121587	0.00167712	RING/U-box superfamily protein	GO:0008270	PGSC0003DMT400058815	0	100	Zinc finger family protein
Soltu.DM.04G027930.2	-1.06535	0.271667	-3.92155	8.79804e-05	0.00127114	DNAse I-like superfamily protein	GO:0046856	PGSC0003DMT400064483	0	100	Inositol-1,4,5-triphosphate-5-phosphatase
Soltu.DM.04G000180.1	-1.06512	0.281387	-3.78527	0.000153541	0.00204729	cytochrome P450, family 71, subfamily B, polypeptide	GO:0055114, GO:0020037, GO:0005506, GO:0016705	PGSC0003DMT400004816	0	100	Flavonoid 3-hydroxylase
Soltu.DM.01G033400.1	-1.06423	0.312372	-3.40692	0.000656998	0.00706022	AT hook motif DNA-binding family protein	.	PGSC0003DMT400000467	0	100	DNA binding protein
Soltu.DM.05G026560.1	-1.06376	0.331787	-3.20615	0.00134523	0.0126771	resistance to phytophthora	.	PGSC0003DMT400060330	0	100	Conserved gene of unknown function
Soltu.DM.07G023080.1	-1.06218	0.268855	-3.95077	7.78996e-05	0.00114187	chlorsulfuron/imidazolinone resistant	GO:0003824, GO:0050660, GO:0009082, GO:0003984, GO:0000287, GO:0030976	PGSC0003DMT400018236	0	99.747	Acetolactate synthase
Soltu.DM.02G033450.1	-1.06213	0.39136	-2.71395	0.00664852	0.0453518	beta-1,4-N-acetylglucosaminyltransferase family protein	GO:0003830, GO:0006487, GO:0016020	PGSC0003DMT400032896	0	100	Acetylglucosaminyltransferase
Soltu.DM.12G007820.1	-1.06066	0.360414	-2.94288	0.00325172	0.0261117	Zinc finger, C3HC4 type (RING finger) family protein	GO:0008270	PGSC0003DMT400010884	0	100	Cleavage and polyadenylation specificity factor
Soltu.DM.08G003300.1	-1.05863	0.380173	-2.7846	0.00535945	0.0386126	F-box family protein	GO:0005515	PGSC0003DMT400047542	0	100	F-box protein
Soltu.DM.02G033450.5	-1.05845	0.390954	-2.70734	0.00678244	0.0460193	beta-1,4-N-acetylglucosaminyltransferase family protein	GO:0006487, GO:0003830, GO:0016020	PGSC0003DMT400032896	0	100	Acetylglucosaminyltransferase
Soltu.DM.03G021150.2	-1.05748	0.28246	-3.74382	0.000181245	0.00235005	Vacuolar iron transporter (VIT) family protein	.	PGSC0003DMT400001535	0	100	Conserved gene of unknown function
Soltu.DM.10G024890.1	-1.05628	0.285361	-3.70155	0.000214284	0.00271794	Family of unknown function (DUF662)	.	PGSC0003DMT400072397	0	100	Conserved gene of unknown function
Soltu.DM.02G014320.1	-1.05489	0.260663	-4.04695	5.18892e-05	0.000793769	16S rRNA processing protein RimM family	GO:0043022, GO:0006364, GO:0005840	PGSC0003DMT400007946	0	100	16S rRNA processing protein RimM family
Soltu.DM.02G012970.1	-1.05417	0.34015	-3.09914	0.00194081	0.0173212	hercules receptor kinase	GO:0005524, GO:0004672, GO:0006468	PGSC0003DMT400054599	0	100	Kinase
Soltu.DM.02G001130.1	-1.05393	0.346565	-3.04108	0.0023573	0.0201718	cofactor assembly of complex C	.	PGSC0003DMT400037674	0	100	Conserved gene of unknown function
Soltu.DM.05G007780.1	-1.0535	0.153614	-6.85809	6.9786e-12	3.94585e-10	Major facilitator superfamily protein	GO:0016020, GO:0055085, GO:0022857	PGSC0003DMT400040284	0	100	LATD/NIP
Soltu.DM.10G011200.1	-1.0523	0.33088	-3.1803	0.00147123	0.0137006	YacP-like NYN domain containing protein	.	PGSC0003DMT400008843	0	100	RNA-binding protein containing a PIN domain
Soltu.DM.01G000040.1	-1.05004	0.280449	-3.74414	0.000181012	0.0023493	Protein XRI1	.	.	.	.	N-acylethanolamine amidohydrolase
Soltu.DM.03G025000.1	-1.0494	0.293544	-3.57492	0.000350336	0.00413081	DNAse I-like superfamily protein	GO:0004518, GO:0016787, GO:0006281	PGSC0003DMT400039222	0	100	2-deoxyglucose-6-phosphate phosphatase
Soltu.DM.07G020130.1	-1.04926	0.241781	-4.33971	1.4267e-05	0.000251559	Tyrosine transaminase family protein	GO:0003824, GO:0030170, GO:0008483, GO:0009058, GO:0006520	PGSC0003DMT400024260	0	100	Aminotransferase family protein
Soltu.DM.07G016540.1	-1.04872	0.360264	-2.91098	0.003603	0.0283595	ARM repeat superfamily protein	GO:0005515	PGSC0003DMT400001771	0	100	Ubiquitin-protein ligase
Soltu.DM.04G028670.1	-1.0486	0.375393	-2.79335	0.00521647	0.037888	Mitochondrial transcription termination factor family protein	GO:0003690, GO:0006355	PGSC0003DMT400038741	0	98.299	Conserved gene of unknown function
Soltu.DM.08G004180.1	-1.04787	0.186989	-5.60391	2.09572e-08	6.72662e-07	conserved hypothetical protein	GO:0004222, GO:0016020, GO:0071586	PGSC0003DMT400002961	0	100	Conserved gene of unknown function
Soltu.DM.12G005830.1	-1.04503	0.361516	-2.89068	0.00384408	0.029821	UDP-glucosyltransferase 73B2	GO:0008194	PGSC0003DMT400039912	0	96.211	UDP-glucose glucosyltransferase
Soltu.DM.06G028420.1	-1.04266	0.179202	-5.81832	5.94428e-09	2.10731e-07	30S ribosomal protein, putative	GO:0044238	PGSC0003DMT400069506	0	100	Chloroplast-specific ribosomal protein
Soltu.DM.01G033040.1	-1.04212	0.189668	-5.49446	3.91904e-08	1.19086e-06	cytochrome P450, family 704, subfamily A, polypeptide	GO:0055114, GO:0020037, GO:0005506, GO:0016705	PGSC0003DMT400000440	0	100	Cytochrome P450
Soltu.DM.09G029030.1	-1.04171	0.348883	-2.98584	0.002828	0.023393	NAD(P)-binding Rossmann-fold superfamily protein	GO:0003824	PGSC0003DMT400080357	0	100	Cell division inhibitor
Soltu.DM.05G010860.1	-1.04158	0.283468	-3.67442	0.000238394	0.00297034	Ankyrin repeat family protein	GO:0005515	PGSC0003DMT400044952	0	100	Ankyrin
Soltu.DM.03G025730.3	-1.03925	0.303085	-3.42891	0.000606015	0.00658096	Drought-responsive family protein	.	PGSC0003DMT400046690	0	100	Protein DEHYDRATION-INDUCED 19 homolog 6
Soltu.DM.05G021160.1	-1.03826	0.338972	-3.06296	0.00219158	0.0190209	uncoupling protein	GO:0031966, GO:0006839	PGSC0003DMT400037834	0	100	Mitochondrial dicarboxylate carrier protein
Soltu.DM.06G016960.1	-1.03814	0.319049	-3.25387	0.00113844	0.0110588	NAD kinase	GO:0006741, GO:0003951, GO:0019674	PGSC0003DMT400030761	0	100	Poly(P)/ATP NAD kinase
Soltu.DM.01G027160.1	-1.03668	0.249037	-4.16275	3.14444e-05	0.000508902	ferredoxin/thioredoxin reductase subunit A (variable subunit)	GO:0015979	PGSC0003DMT400017675	0	100	Subunit A of ferredoxin-thioredoxin-reductase
Soltu.DM.09G002170.1	-1.03441	0.306991	-3.36953	0.00075297	0.00787987	metallothionein 2A	GO:0046872	PGSC0003DMT400023016	1.96e-129	100	Metallothionein
Soltu.DM.04G031740.1	-1.03235	0.258195	-3.99835	6.37865e-05	0.000956119	xylulose kinase-2	GO:0042732, GO:0004856, GO:0016773, GO:0005975	PGSC0003DMT400012635	0	100	Xylulose kinase
Soltu.DM.03G035250.1	-1.02884	0.339677	-3.02887	0.00245472	0.0207965	Major facilitator superfamily protein	GO:0016020, GO:0055085, GO:0022857, GO:0006857	PGSC0003DMT400006545	0	92.529	Nitrate transporter
Soltu.DM.11G004850.1	-1.02776	0.360401	-2.85172	0.00434834	0.0329116	Putative WEB family protein At1g65010, chloroplastic	.	.	.	.	N-acylethanolamine amidohydrolase
Soltu.DM.01G050610.1	-1.02775	0.368902	-2.78596	0.00533689	0.0385329	Pentatricopeptide repeat (PPR) superfamily protein	GO:0005515	PGSC0003DMT400004049	0	100	Pentatricopeptide repeat-containing protein
Soltu.DM.01G043190.1	-1.02773	0.351589	-2.92312	0.00346548	0.0274707	conserved hypothetical protein	.	PGSC0003DMT400061145	0	100	Hydroxyproline-rich glycoprotein
Soltu.DM.10G016540.1	-1.02654	0.306182	-3.35272	0.000800215	0.00828053	Leucine-rich repeat protein kinase family protein	GO:0004672, GO:0006468, GO:0005524	PGSC0003DMT400080229	0	90.663	LRR receptor-like serine/threonine-protein kinase
Soltu.DM.06G013280.1	-1.02631	0.33321	-3.08006	0.00206958	0.0182157	SCARECROW-like	.	PGSC0003DMT400076932	0	100	GRAS9
Soltu.DM.01G044180.2	-1.02532	0.345995	-2.96339	0.00304274	0.0246967	beta-D-xylosidase	GO:0005975, GO:0004553	PGSC0003DMT400076470	0	100	LEXYL2 protein
Soltu.DM.01G044180.3	-1.02532	0.345995	-2.96339	0.00304274	0.0246967	beta-D-xylosidase	GO:0005975, GO:0004553	PGSC0003DMT400076470	0	100	LEXYL2 protein
Soltu.DM.03G021150.1	-1.02355	0.134179	-7.62822	2.38013e-14	1.74289e-12	Vacuolar iron transporter (VIT) family protein	.	PGSC0003DMT400001535	0	100	Conserved gene of unknown function
Soltu.DM.10G017730.1	-1.02335	0.331055	-3.09119	0.00199358	0.0177155	pentatricopeptide (PPR) repeat-containing protein	GO:0005515	PGSC0003DMT400048718	0	100	Pentatricopeptide repeat-containing protein
Soltu.DM.01G026550.1	-1.02139	0.370107	-2.75971	0.00578528	0.0408999	Zinc finger (CCCH-type) family protein / RNA recognition motif (RRM)-containing protein	GO:0003676, GO:0046872	PGSC0003DMT400017608	0	99.864	Nucleic acid binding protein
Soltu.DM.01G031430.2	-1.02118	0.354531	-2.88037	0.00397207	0.03067	basic helix-loop-helix (bHLH) DNA-binding superfamily protein	GO:0046983	PGSC0003DMT400066807	0	100	Putative bHLH transcription factor
Soltu.DM.04G033360.2	-1.02041	0.327578	-3.11502	0.00183932	0.0165532	P-loop containing nucleoside triphosphate hydrolases superfamily protein	GO:0008017, GO:0003777, GO:0007018, GO:0005524	PGSC0003DMT400020657	0	100	Kinesin heavy chain
Soltu.DM.01G041520.1	-1.01868	0.12694	-8.02489	1.01621e-15	8.87144e-14	Leucine-rich repeat protein kinase family protein	GO:0004672, GO:0006468, GO:0005524	PGSC0003DMT400047023	0	99.965	Serine/threonine-protein kinase PBS1
Soltu.DM.01G001020.1	-1.01643	0.365794	-2.77869	0.00545794	0.0391328	NB-ARC domain-containing disease resistance protein	GO:0043531	.	.	.	N-acylethanolamine amidohydrolase
Soltu.DM.02G019520.1	-1.01524	0.343247	-2.95775	0.00309897	0.0250923	C-terminal cysteine residue is changed to a serine	.	PGSC0003DMT400055905	0	100	Thioredoxin h
Soltu.DM.06G029330.1	-1.01463	0.326598	-3.10666	0.00189211	0.0169657	Protein of unknown function (DUF3049)	.	PGSC0003DMT400015102	0	100	Conserved gene of unknown function
Soltu.DM.10G030410.1	-1.01341	0.300893	-3.36802	0.000757094	0.00791376	potassium channel tetramerisation domain-containing protein / pentapeptide repeat-containing protein	GO:0005515, GO:0051260	.	.	.	N-acylethanolamine amidohydrolase
Soltu.DM.08G000130.1	-1.01211	0.314821	-3.21489	0.00130496	0.0123715	PGR5-LIKE A	.	PGSC0003DMT400032525	0	100	PGR5 1A, chloroplastic
Soltu.DM.01G038980.1	-1.01055	0.137937	-7.32614	2.3688e-13	1.54468e-11	Chaperone DnaJ-domain superfamily protein	.	PGSC0003DMT400063491	0	100	Pentatricopeptide repeat-containing protein
Soltu.DM.03G035260.1	-1.00873	0.324987	-3.10391	0.00190983	0.0170847	Major facilitator superfamily protein	GO:0055085, GO:0016020, GO:0022857, GO:0006857	PGSC0003DMT400006545	0	94.122	Nitrate transporter
Soltu.DM.10G004660.1	-1.00836	0.348356	-2.89462	0.00379616	0.0295329	P-loop containing nucleoside triphosphate hydrolases superfamily protein	GO:0005524, GO:0016851, GO:0015995	PGSC0003DMT400068480	0	100	Sulfur
Soltu.DM.12G029670.1	-1.007	0.239865	-4.1982	2.69041e-05	0.00044291	SPA1-related	GO:0005515, GO:0005524, GO:0004672, GO:0006468	PGSC0003DMT400039600	0	100	Ubiquitin ligase protein cop1
Soltu.DM.07G000940.1	-1.00694	0.365767	-2.75295	0.00590613	0.0414408	Pentatricopeptide repeat (PPR) superfamily protein	GO:0005515, GO:0008270	PGSC0003DMT400029113	0	100	Pentatricopeptide repeat-containing protein
Soltu.DM.04G029020.1	-1.00668	0.263154	-3.82542	0.000130547	0.00178256	Sec14p-like phosphatidylinositol transfer family protein	.	PGSC0003DMT400024527	0	100	Transporter
Soltu.DM.01G026910.1	-1.00614	0.180739	-5.56683	2.59421e-08	8.16051e-07	Ribosomal protein L1p/L10e family	GO:0003723, GO:0006412, GO:0003735, GO:0015934	PGSC0003DMT400017646	0	100	Ribosomal protein
Soltu.DM.06G023900.1	-1.00586	0.180241	-5.58064	2.39636e-08	7.63673e-07	alpha/beta-Hydrolases superfamily protein	GO:0003824	PGSC0003DMT400073443	0	100	Hydrolase
Soltu.DM.10G021850.1	-1.00369	0.340025	-2.95182	0.00315903	0.0255015	NB-ARC domain-containing disease resistance protein	GO:0043531	PGSC0003DMT400021631	0	100	Cc-nbs-lrr resistance protein
Soltu.DM.02G017890.1	-1.00141	0.191712	-5.2235	1.75574e-07	4.70557e-06	U2 snRNP auxilliary factor, large subunit, splicing factor	GO:0006397, GO:0005634, GO:0003676, GO:0003723	PGSC0003DMT400057795	0	100	Splicing factor U2af large subunit B
Soltu.DM.10G002310.1	-0.999562	0.31244	-3.19921	0.00137804	0.0129453	thioredoxin M-type	GO:0045454, GO:0015035, GO:0006662	PGSC0003DMT400064432	0	100	Rnf5
Soltu.DM.12G010950.1	-0.99947	0.117838	-8.48176	2.21814e-17	2.28647e-15	post-illumination chlorophyll fluorescence increase	.	PGSC0003DMT400073694	0	100	Chloroplast post-illumination chlorophyll fluorescence increase protein
Soltu.DM.01G001580.1	-0.997827	0.306709	-3.25333	0.0011406	0.0110758	conserved hypothetical protein	.	PGSC0003DMT400081977	0	100	Conserved gene of unknown function
Soltu.DM.02G032530.1	-0.997616	0.215377	-4.63194	3.62249e-06	7.3606e-05	ferredoxin thioredoxin reductase catalytic beta chain family protein	GO:0016730, GO:0055114	.	.	.	N-acylethanolamine amidohydrolase
Soltu.DM.06G013510.1	-0.997519	0.218436	-4.56663	4.9562e-06	9.71697e-05	Pentatricopeptide repeat (PPR) superfamily protein	.	PGSC0003DMT400074342	0	100	Conserved gene of unknown function
Soltu.DM.08G022010.1	-0.995354	0.360115	-2.76399	0.00570991	0.0404738	cytochrome P450, family 71, subfamily B, polypeptide	GO:0005506, GO:0055114, GO:0020037, GO:0016705	PGSC0003DMT400024088	0	100	Cytochrome P450
Soltu.DM.03G026240.1	-0.993502	0.363004	-2.73689	0.00620226	0.0430305	Leucine-rich repeat receptor-like protein kinase family protein	GO:0005524, GO:0005515, GO:0006468, GO:0004672	PGSC0003DMT400046807	0	100	Receptor protein kinase
Soltu.DM.04G035960.1	-0.990684	0.304772	-3.25057	0.00115174	0.0111597	ATP-dependent protease La (LON) domain protein	.	PGSC0003DMT400009499	0	100	ATP-dependent peptidase
Soltu.DM.07G018990.1	-0.989869	0.335332	-2.95191	0.00315815	0.0255015	2-oxoglutarate (2OG) and Fe(II)-dependent oxygenase superfamily protein	GO:0055114, GO:0016491	PGSC0003DMT400013913	0	89.514	Flavonol synthase/flavanone 3-hydroxylase
Soltu.DM.10G027260.4	-0.989157	0.362079	-2.73188	0.00629742	0.0435892	NADPH-dependent thioredoxin reductase C	GO:0055114, GO:0016491	PGSC0003DMT400060907	0	100	Thioredoxin reductase
Soltu.DM.09G006660.1	-0.988693	0.328263	-3.01189	0.00259627	0.0218059	Thioredoxin superfamily protein	GO:0055114	PGSC0003DMT400071714	0	100	UPF0308 protein, chloroplastic
Soltu.DM.01G047820.1	-0.986981	0.232901	-4.23777	2.25753e-05	0.000378624	Homeodomain-like superfamily protein	.	PGSC0003DMT400066352	0	100	Conserved gene of unknown function
Soltu.DM.07G024730.1	-0.986231	0.252816	-3.90098	9.58052e-05	0.0013687	Peroxisomal membrane 22 kDa (Mpv17/PMP22) family protein	GO:0016021	PGSC0003DMT400049563	0	100	Mpv17 / PMP22 family protein
Soltu.DM.06G004980.2	-0.985513	0.284249	-3.46708	0.000526146	0.00584144	disease resistance protein (TIR-NBS-LRR class), putative	GO:0043531, GO:0005515, GO:0007165	PGSC0003DMT400083944	0	100	Bacterial spot disease resistance protein 4
Soltu.DM.07G012260.1	-0.984551	0.288097	-3.41743	0.000632162	0.00683168	alfin-like	GO:0006355, GO:0042393	PGSC0003DMT400054001	0	100	DNA binding protein
Soltu.DM.04G037260.1	-0.984265	0.348257	-2.82627	0.00470942	0.0349148	rho guanyl-nucleotide exchange factor	GO:0005089	PGSC0003DMT400025800	0	100	Rop guanine nucleotide exchange factor
Soltu.DM.01G024990.1	-0.983588	0.196103	-5.01566	5.2851e-07	1.28652e-05	HIT zinc finger ;PAPA-1-like conserved region	GO:0031011	PGSC0003DMT400023348	0	100	Conserved gene of unknown function
Soltu.DM.05G013540.1	-0.983071	0.298947	-3.28844	0.00100743	0.00999267	RING/U-box superfamily protein	.	PGSC0003DMT400059322	0	99.502	Conserved gene of unknown function
Soltu.DM.01G010580.1	-0.983063	0.347675	-2.82753	0.00469083	0.0348156	aldehyde dehydrogenase 3F1	GO:0006081, GO:0055114, GO:0016620, GO:0016491	PGSC0003DMT400051470	0	100	Aldehyde dehydrogenase family 3 member F1
Soltu.DM.12G004280.1	-0.982321	0.222762	-4.40974	1.03497e-05	0.000189339	Protein of unknown function (DUF3464)	.	PGSC0003DMT400075658	0	100	ABC-type Co2+ transport system, permease component
Soltu.DM.11G002210.1	-0.982148	0.240177	-4.08927	4.32729e-05	0.000677514	disease resistance protein (TIR-NBS-LRR class), putative	GO:0046983, GO:0007165, GO:0043531, GO:0005515	PGSC0003DMT400006229	0	91.703	Resistance gene
Soltu.DM.01G049410.1	-0.980816	0.300996	-3.25857	0.00111976	0.0109169	Mitochondrial transcription termination factor family protein	GO:0003690, GO:0006355	PGSC0003DMT400001916	0	100	EMB2219
Soltu.DM.01G005580.4	-0.979845	0.358741	-2.73134	0.00630768	0.0436399	Phospholipase A2 family protein	GO:0050482, GO:0006644, GO:0004623	PGSC0003DMT400058494	0	100	Phospholipase A22
Soltu.DM.05G006220.1	-0.9798	0.189268	-5.17678	2.25753e-07	5.90861e-06	Duplicated homeodomain-like superfamily protein	.	PGSC0003DMT400065797	0	99.898	Myb-like DNA-binding protein
Soltu.DM.06G002180.1	-0.9796	0.297882	-3.28855	0.00100703	0.00999241	conserved hypothetical protein	.	PGSC0003DMT400038131	0	100	Conserved gene of unknown function
Soltu.DM.01G051670.2	-0.978493	0.349389	-2.80058	0.00510101	0.0372006	NAD(P)-binding Rossmann-fold superfamily protein	.	PGSC0003DMT400048015	0	100	Conserved gene of unknown function
Soltu.DM.12G010020.1	-0.977973	0.282484	-3.46205	0.00053607	0.00593687	Homeodomain-like superfamily protein	GO:0003676, GO:0008270	PGSC0003DMT400067994	0	100	MYBR domain class transcription factor
Soltu.DM.04G035670.1	-0.977116	0.317479	-3.07774	0.00208579	0.0183163	pfkB-like carbohydrate kinase family protein	.	PGSC0003DMT400009476	0	100	Adenosine kinase
Soltu.DM.08G009720.1	-0.975831	0.230708	-4.22972	2.33987e-05	0.000390236	Myosin heavy chain-related protein	.	PGSC0003DMT400010993	0	100	Ubiquitin-protein ligase BRE1A
Soltu.DM.03G025550.1	-0.973364	0.264759	-3.67641	0.000236539	0.0029525	cytochrome P450, family 71, subfamily A, polypeptide	GO:0055114, GO:0020037, GO:0005506, GO:0016705	PGSC0003DMT400046864	0	91.077	Cytochrome P450 71A4
Soltu.DM.05G003420.1	-0.972961	0.353429	-2.75292	0.00590664	0.0414408	Polyketide cyclase / dehydrase and lipid transport domain containing protein	.	PGSC0003DMT400037740	0	99.948	Conserved gene of unknown function
Soltu.DM.09G018060.1	-0.972216	0.303801	-3.20018	0.00137343	0.012911	Receptor-like protein kinase-related family protein	.	PGSC0003DMT400039237	0	97.688	ATP binding protein
Soltu.DM.12G002340.1	-0.969216	0.361653	-2.67996	0.00736309	0.0490637	alpha/beta-Hydrolases superfamily protein	.	PGSC0003DMT400011655	0	100	Hydrolase, alpha/beta fold family protein
Soltu.DM.05G025320.1	-0.968717	0.27487	-3.52427	0.000424653	0.00487205	dehydroascorbate reductase	GO:0005515	PGSC0003DMT400060196	0	99.842	Dehydroascorbate reductase
Soltu.DM.01G025550.1	-0.966174	0.354692	-2.72398	0.00645006	0.0443707	Albino or Glassy Yellow	GO:0006605, GO:0006886, GO:0005524, GO:0017038, GO:0016020	PGSC0003DMT400002877	0	100	Protein translocase subunit secA
Soltu.DM.09G025760.1	-0.965663	0.153038	-6.30995	2.79117e-10	1.23646e-08	CRM family member 3A	GO:0003723	PGSC0003DMT400002898	0	100	RNA binding
Soltu.DM.04G038180.1	-0.965539	0.210771	-4.58099	4.62776e-06	9.15875e-05	Chlorophyll A-B binding family protein	.	PGSC0003DMT400025715	0	100	Light-harvesting complex II protein Lhcb7
Soltu.DM.04G032550.1	-0.964817	0.298691	-3.23015	0.00123725	0.0118512	GATA type zinc finger transcription factor family protein	.	PGSC0003DMT400027522	0	100	Transcription factor LIM
Soltu.DM.07G008250.2	-0.964565	0.344159	-2.80267	0.00506815	0.0370416	conserved telomere maintenance component	GO:0000723	PGSC0003DMT400080834	0	100	CST complex subunit CTC1
Soltu.DM.03G029950.1	-0.964126	0.290008	-3.32448	0.000885827	0.00897243	D-ribulose-5-phosphate-3-epimerase	GO:0016857, GO:0005975, GO:0003824	PGSC0003DMT400050256	0	100	Ribulose-phosphate 3-epimerase, chloroplastic
Soltu.DM.01G026860.1	-0.963608	0.3155	-3.05423	0.00225641	0.0194575	Subtilase family protein	GO:0004252, GO:0006508, GO:0008236	PGSC0003DMT400092874	0	100	Subtilisin-like protease
Soltu.DM.03G000310.1	-0.96326	0.330255	-2.91672	0.00353733	0.0279345	S-adenosyl-L-methionine-dependent methyltransferases superfamily protein	GO:0032259	PGSC0003DMT400034832	0	100	37kDa chloroplast inner envelope membrane polypeptide
Soltu.DM.01G035850.1	-0.962978	0.301403	-3.19499	0.00139838	0.0131133	proline-rich family protein	.	PGSC0003DMT400008502	0	100	Conserved gene of unknown function
Soltu.DM.02G021410.1	-0.960861	0.338106	-2.84189	0.0044847	0.0336585	zinc transporter 1 precursor	GO:0055085, GO:0016020, GO:0016021, GO:0030001, GO:0005385, GO:0071577, GO:0046873	PGSC0003DMT400045724	0	100	Zinc/iron transporter
Soltu.DM.12G003750.1	-0.960474	0.322738	-2.97602	0.00292019	0.0240073	Ankyrin repeat family protein	GO:0005515	PGSC0003DMT400075256	0	100	Ankyrin repeat-containing protein
Soltu.DM.08G013220.1	-0.960387	0.17124	-5.60842	2.04185e-08	6.57737e-07	indeterminate(ID)-domain	.	PGSC0003DMT400021189	0	100	C2H2L domain class transcription factor
Soltu.DM.05G013550.1	-0.960125	0.16578	-5.79157	6.97315e-09	2.44293e-07	ferrochelatase	GO:0004325, GO:0006783	.	.	.	N-acylethanolamine amidohydrolase
Soltu.DM.08G019030.1	-0.958837	0.224181	-4.27707	1.89366e-05	0.000321418	Protein kinase superfamily protein	GO:0005524, GO:0006468, GO:0004672	.	.	.	N-acylethanolamine amidohydrolase
Soltu.DM.01G041510.1	-0.958789	0.154721	-6.1969	5.75852e-10	2.41903e-08	Leucine-rich repeat protein kinase family protein	GO:0006468, GO:0004713, GO:0004672, GO:0005524	PGSC0003DMT400047024	0	100	Leucine-rich repeat family protein / protein kinase family protein
Soltu.DM.03G005400.2	-0.957519	0.183747	-5.21107	1.87752e-07	4.99201e-06	N-acetyl-l-glutamate synthase	GO:0006526, GO:0008080, GO:0004042, GO:0005737	PGSC0003DMT400023399	0	100	N-acetyl-glutamate synthase
Soltu.DM.08G022080.1	-0.956328	0.341555	-2.79992	0.00511146	0.0372667	membrane protein, putative	.	PGSC0003DMT400024018	0	100	LrgB-like family protein
Soltu.DM.06G030600.1	-0.955163	0.279489	-3.41753	0.000631929	0.00683168	indeterminate(ID)-domain	.	PGSC0003DMT400008694	0	100	Nucleic acid binding protein
Soltu.DM.06G013620.1	-0.95394	0.310909	-3.06823	0.00215334	0.0187802	potassium transporter	GO:0071805, GO:0015079, GO:0016020	PGSC0003DMT400074329	0	100	Potassium transporter 26
Soltu.DM.06G030280.1	-0.952894	0.304639	-3.12794	0.00176034	0.0159502	conserved hypothetical protein	GO:0006457, GO:0015031	PGSC0003DMT400018387	0	100	Conserved gene of unknown function
Soltu.DM.06G015020.1	-0.952641	0.252343	-3.77518	0.00015989	0.00211824	chlorophyllase	GO:0047746, GO:0015996	PGSC0003DMT400041941	0	100	Chlorophyllase
Soltu.DM.02G014640.2	-0.949967	0.316318	-3.0032	0.00267157	0.0223264	subtilase family protein	GO:0008236, GO:0004252, GO:0006508	PGSC0003DMT400049246	0	87.893	Xylem serine proteinase 1
Soltu.DM.12G003750.2	-0.948571	0.322571	-2.94066	0.00327517	0.0262494	Ankyrin repeat family protein	GO:0005515	PGSC0003DMT400075256	0	100	Ankyrin repeat-containing protein
Soltu.DM.09G006550.1	-0.947422	0.344982	-2.74629	0.00602733	0.0420892	Metallo-hydrolase/oxidoreductase superfamily protein	.	PGSC0003DMT400004361	0	100	Conserved gene of unknown function
Soltu.DM.12G004800.1	-0.945838	0.259603	-3.6434	0.000269058	0.0032867	conserved hypothetical protein	.	PGSC0003DMT400075610	0	100	Conserved gene of unknown function
Soltu.DM.12G028500.1	-0.944775	0.28676	-3.29466	0.000985426	0.00982895	alpha/beta-Hydrolases superfamily protein	GO:0006629	PGSC0003DMT400020192	0	100	Triacylglycerol lipase
Soltu.DM.05G020290.1	-0.942546	0.232808	-4.0486	5.1525e-05	0.000790001	ATP synthase delta-subunit gene	GO:0015986, GO:0046933	PGSC0003DMT400018038	0	100	ATP synthase
Soltu.DM.02G008080.1	-0.940533	0.29802	-3.15594	0.0015998	0.0146837	Cystathionine beta-synthase (CBS) family protein	.	PGSC0003DMT400065493	0	100	CBS domain containing protein
Soltu.DM.10G021000.2	-0.938652	0.278866	-3.36595	0.000762797	0.00796405	amidase	.	PGSC0003DMT400093880	0	100	Indole-3-acetamide hydrolase
Soltu.DM.09G025790.1	-0.937681	0.308701	-3.0375	0.00238546	0.0203607	winged-helix DNA-binding transcription factor family protein	GO:0006334, GO:0042025, GO:0000786, GO:0003677	PGSC0003DMT400002887	0	100	Histone H1F
Soltu.DM.11G016190.1	-0.937083	0.245338	-3.81956	0.000133689	0.00181693	Rieske (2Fe-2S) domain-containing protein	GO:0051537, GO:0055114, GO:0008942	PGSC0003DMT400045928	0	100	Oxidoreductase
Soltu.DM.02G026950.1	-0.936518	0.266102	-3.5194	0.000432531	0.00494973	Octicosapeptide/Phox/Bem1p family protein	GO:0005515	PGSC0003DMT400078796	0	100	ATP binding protein
Soltu.DM.02G026560.1	-0.935883	0.338516	-2.76467	0.00569807	0.0404326	Auxin efflux carrier family protein	GO:0016021, GO:0055085	PGSC0003DMT400078752	0	100	Auxin:hydrogen symporter
Soltu.DM.01G040890.4	-0.935656	0.260781	-3.5879	0.000333348	0.00396189	MAR-binding filament-like protein	.	PGSC0003DMT400046977	0	100	Conserved gene of unknown function
Soltu.DM.01G043740.1	-0.933485	0.336888	-2.77091	0.00559007	0.0398032	Late embryogenesis abundant (LEA) hydroxyproline-rich glycoprotein family	.	PGSC0003DMT400076587	0	100	Harpin-induced protein
Soltu.DM.08G029230.1	-0.933381	0.31375	-2.97492	0.00293063	0.0240582	NAD(P)H dehydrogenase subunit S domain containing protein	GO:0009767	PGSC0003DMT400095387	0	100	Conserved gene of unknown function
Soltu.DM.09G005560.1	-0.932222	0.230395	-4.04618	5.20597e-05	0.000795922	RNApolymerase sigma-subunit F	GO:0003700, GO:0006352, GO:0006355	PGSC0003DMT400055509	0	100	RNA polymerase sigma factor rpoD
Soltu.DM.11G022690.1	-0.930195	0.25669	-3.62381	0.000290297	0.00351095	conserved hypothetical protein	.	PGSC0003DMT400020827	0	100	Conserved gene of unknown function
Soltu.DM.08G025380.2	-0.930008	0.272974	-3.40695	0.000656932	0.00706022	Plant-specific transcription factor YABBY family protein	GO:0007275	PGSC0003DMT400012083	0	100	Axial regulator YABBY1
Soltu.DM.11G023230.1	-0.929964	0.253295	-3.67146	0.000241167	0.00299375	Cytochrome P450 superfamily protein	GO:0055114, GO:0020037, GO:0005506, GO:0016705	PGSC0003DMT400002923	0	100	Cytochrome P450 92B1
Soltu.DM.08G019970.1	-0.927813	0.260965	-3.55531	0.00037753	0.00440397	Protein of unknown function (DUF1350)	.	PGSC0003DMT400053668	0	100	Conserved gene of unknown function
Soltu.DM.10G026270.1	-0.927024	0.329059	-2.8172	0.00484443	0.0356691	alpha-L-arabinofuranosidase	GO:0046556, GO:0046373	.	.	.	N-acylethanolamine amidohydrolase
Soltu.DM.04G027280.1	-0.926847	0.332297	-2.78921	0.00528362	0.038241	Alba DNA/RNA-binding protein	.	PGSC0003DMT400017057	0	100	ASR4
Soltu.DM.11G002330.1	-0.924012	0.294607	-3.13642	0.00171025	0.0155483	GRAS family transcription factor family protein	.	PGSC0003DMT400040589	0	100	DELLA protein GAI
Soltu.DM.12G006290.1	-0.922937	0.274458	-3.36276	0.000771683	0.00803804	serine carboxypeptidase-like	GO:0006508, GO:0004185	PGSC0003DMT400030144	0	99.928	Serine carboxypeptidase
Soltu.DM.01G026550.4	-0.921131	0.298479	-3.08608	0.00202811	0.0179621	Zinc finger (CCCH-type) family protein / RNA recognition motif (RRM)-containing protein	GO:0003676, GO:0046872	PGSC0003DMT400017607	0	100	Nucleic acid binding protein
Soltu.DM.10G026270.2	-0.920449	0.32679	-2.81663	0.00485297	0.0357124	alpha-L-arabinofuranosidase	GO:0046373, GO:0046556	.	.	.	N-acylethanolamine amidohydrolase
Soltu.DM.07G015360.1	-0.918871	0.112255	-8.18555	2.71054e-16	2.47092e-14	glucose-6-phosphate dehydrogenase	GO:0016614, GO:0004345, GO:0006006, GO:0050661, GO:0055114	PGSC0003DMT400044818	0	100	Glucose-6-phosphate 1-dehydrogenase, chloroplastic
Soltu.DM.01G026550.5	-0.918783	0.299433	-3.06841	0.002152	0.0187747	Zinc finger (CCCH-type) family protein / RNA recognition motif (RRM)-containing protein	GO:0003676, GO:0046872	PGSC0003DMT400017607	0	100	Nucleic acid binding protein
Soltu.DM.02G017850.1	-0.918557	0.282488	-3.25166	0.00114733	0.011125	Tetraspanin family protein	GO:0016021	PGSC0003DMT400057803	0	100	Conserved gene of unknown function
Soltu.DM.09G027920.1	-0.917046	0.262259	-3.49672	0.000471021	0.00530859	coenzyme F420 hydrogenase family / dehydrogenase, beta subunit family	GO:0016491, GO:0055114, GO:0003824	PGSC0003DMT400030288	0	100	Coenzyme F420 hydrogenase family
Soltu.DM.02G031190.1	-0.916779	0.249197	-3.67893	0.000234216	0.00293055	Cyclic nucleotide-regulated ion channel family protein	GO:0006811, GO:0016020, GO:0055085, GO:0005216	PGSC0003DMT400003651	0	100	Cyclic nucleotide-gated ion channel
Soltu.DM.05G013430.1	-0.916507	0.340741	-2.68975	0.00715064	0.0480878	pleiotropic drug resistance	GO:0016020	PGSC0003DMT400010338	6.5e-46	96.429	ABC transporter G family member 32
Soltu.DM.08G010200.1	-0.91565	0.323626	-2.82935	0.00466432	0.0346764	cytochrome P450, family 71, subfamily B, polypeptide	GO:0016705, GO:0020037, GO:0055114, GO:0005506	PGSC0003DMT400076858	0	100	Cytochrome P450 hydroxylase
Soltu.DM.01G026550.6	-0.914956	0.300111	-3.04873	0.00229811	0.0197346	Zinc finger (CCCH-type) family protein / RNA recognition motif (RRM)-containing protein	GO:0003676, GO:0046872	PGSC0003DMT400017607	0	100	Nucleic acid binding protein
Soltu.DM.01G028150.1	-0.91103	0.323365	-2.81735	0.00484223	0.0356669	NB-ARC domain-containing disease resistance protein	GO:0043531	PGSC0003DMT400016161	0	99.947	NBS-LRR type disease resistance protein
Soltu.DM.01G033260.4	-0.911028	0.19534	-4.6638	3.10422e-06	6.38498e-05	acetyl Co-enzyme a carboxylase carboxyltransferase alpha subunit	GO:0006633, GO:0009317, GO:0003989, GO:0016874	PGSC0003DMT400000089	0	100	Acetyl-coenzyme A carboxylase carboxyl transferase alpha
Soltu.DM.01G033260.2	-0.910606	0.196147	-4.64247	3.44267e-06	7.00584e-05	acetyl Co-enzyme a carboxylase carboxyltransferase alpha subunit	GO:0006633, GO:0009317, GO:0003989, GO:0016874	PGSC0003DMT400000089	0	100	Acetyl-coenzyme A carboxylase carboxyl transferase alpha
Soltu.DM.01G002070.1	-0.910127	0.206841	-4.40013	1.08186e-05	0.000196442	Pentatricopeptide repeat (PPR) superfamily protein	GO:0005515	PGSC0003DMT400082022	0	100	Pentatricopeptide repeat-containing protein, chloroplastic
Soltu.DM.11G001210.1	-0.90988	0.28659	-3.17485	0.00149916	0.013922	Oxidoreductase family protein	GO:0016491	PGSC0003DMT400034501	0	100	Oxidoreductase
Soltu.DM.01G033260.3	-0.909717	0.196319	-4.63387	3.58898e-06	7.29805e-05	acetyl Co-enzyme a carboxylase carboxyltransferase alpha subunit	GO:0009317, GO:0006633, GO:0016874, GO:0003989	PGSC0003DMT400000089	0	100	Acetyl-coenzyme A carboxylase carboxyl transferase alpha
Soltu.DM.01G041930.2	-0.909279	0.334235	-2.72048	0.00651873	0.0447215	Disease resistance protein (TIR-NBS-LRR class) family	GO:0007165, GO:0005515, GO:0043531	PGSC0003DMT400053416	0	100	Leucine-rich repeat-containing protein
Soltu.DM.11G026060.1	-0.909106	0.277675	-3.27399	0.00106041	0.0104217	phototropin	GO:0004672, GO:0006468, GO:0005524	PGSC0003DMT400065251	0	100	Phototropin-1
Soltu.DM.08G005960.2	-0.90904	0.214395	-4.24002	2.23502e-05	0.000375083	O-acetylserine (thiol) lyase isoform C	GO:0004124, GO:0006535	PGSC0003DMT400059624	0	100	Cysteine synthase
Soltu.DM.09G004680.1	-0.90817	0.326736	-2.77952	0.00544392	0.0390531	FKBP-like peptidyl-prolyl cis-trans isomerase family protein	GO:0003755	.	.	.	N-acylethanolamine amidohydrolase
Soltu.DM.11G026060.2	-0.908137	0.280445	-3.2382	0.00120286	0.0115782	phototropin	GO:0004672, GO:0006468, GO:0005524	PGSC0003DMT400065251	0	100	Phototropin-1
Soltu.DM.01G044750.1	-0.907455	0.135489	-6.69763	2.11827e-11	1.11317e-09	dicarboxylate transport 2.1	GO:0022857, GO:0055085, GO:0016020	PGSC0003DMT400032652	0	100	Glutamate/malate translocator
Soltu.DM.12G023910.2	-0.905618	0.287521	-3.14975	0.0016341	0.0149575	putative mitochondrial RNA helicase	GO:0005524, GO:0003676	PGSC0003DMT400074131	0	100	DEAD-box ATP-dependent RNA helicase 53
Soltu.DM.08G010580.4	-0.905228	0.295568	-3.06267	0.00219368	0.019033	Mog1/PsbP/DUF1795-like photosystem II reaction center PsbP family protein	.	PGSC0003DMT400068523	0	100	Conserved gene of unknown function
Soltu.DM.05G023090.3	-0.904159	0.335737	-2.69306	0.00707995	0.0476878	lipoamide dehydrogenase	GO:0016491, GO:0050660, GO:0055114, GO:0045454	PGSC0003DMT400069799	0	100	Dihydrolipoyl dehydrogenase
Soltu.DM.01G033260.1	-0.903582	0.206198	-4.3821	1.17539e-05	0.000211279	acetyl Co-enzyme a carboxylase carboxyltransferase alpha subunit	GO:0016874, GO:0003989, GO:0009317, GO:0006633	PGSC0003DMT400000089	0	100	Acetyl-coenzyme A carboxylase carboxyl transferase alpha
Soltu.DM.01G000880.1	-0.902416	0.318541	-2.83297	0.00461177	0.034362	protein containing PDZ domain, a K-box domain, and a TPR region	GO:0005515	PGSC0003DMT400081787	0	100	Binding protein
Soltu.DM.03G027260.1	-0.898762	0.165421	-5.43319	5.53557e-08	1.64114e-06	zinc ion binding	GO:0008270	PGSC0003DMT400034293	0	100	Zinc finger protein
Soltu.DM.08G024730.1	-0.896784	0.3338	-2.68659	0.0072185	0.0484021	Formyl transferase	GO:0008864, GO:0006189, GO:0016742, GO:0009058	PGSC0003DMT400012297	0	100	Formyltetrahydrofolate deformylase
Soltu.DM.03G037030.1	-0.896591	0.179298	-5.00057	5.71597e-07	1.38012e-05	inter-alpha-trypsin inhibitor heavy chain-related	.	PGSC0003DMT400058899	0	100	Inter-alpha-trypsin inhibitor heavy chain
Soltu.DM.08G015300.3	-0.895421	0.276611	-3.23712	0.00120744	0.0116155	phospholipase D alpha	GO:0016020, GO:0004630, GO:0003824, GO:0005509, GO:0046470	PGSC0003DMT400024831	0	100	Phospholipase D
Soltu.DM.07G022130.1	-0.895155	0.320169	-2.79589	0.00517577	0.0376127	alpha/beta-Hydrolases superfamily protein	.	PGSC0003DMT400044724	0	100	Triacylglycerol lipase
Soltu.DM.03G033240.1	-0.894567	0.25818	-3.46489	0.000530443	0.00588427	RING/U-box superfamily protein	.	PGSC0003DMT400014732	0	100	Ring finger containing protein
Soltu.DM.07G000610.3	-0.893111	0.272736	-3.27463	0.001058	0.0104056	Arabidopsis thaliana protein of unknown function (DUF794)	GO:0003723	PGSC0003DMT400029060	0	100	APO protein 2, chloroplastic
Soltu.DM.01G003280.2	-0.893049	0.277763	-3.21515	0.00130376	0.0123645	indeterminate(ID)-domain	.	PGSC0003DMT400042209	0	100	Zinc finger protein
Soltu.DM.08G027890.2	-0.892266	0.259387	-3.43991	0.000581913	0.00636825	Phosphatidylinositol N-acetyglucosaminlytransferase subunit P-related	.	PGSC0003DMT400031811	0	100	Conserved gene of unknown function
Soltu.DM.08G027890.1	-0.891823	0.259089	-3.44215	0.00057712	0.00632096	Phosphatidylinositol N-acetyglucosaminlytransferase subunit P-related	.	PGSC0003DMT400031811	0	100	Conserved gene of unknown function
Soltu.DM.12G018030.1	-0.891818	0.173142	-5.1508	2.59374e-07	6.65214e-06	STT7 homolog STN7	GO:0006468, GO:0004672, GO:0005524	PGSC0003DMT400016912	0	100	Serine/threonine protein kinase
Soltu.DM.10G002380.1	-0.891738	0.294388	-3.02912	0.00245266	0.0207921	haloacid dehalogenase-like hydrolase family protein	GO:0043874, GO:0016787, GO:0000287, GO:0019509	PGSC0003DMT400064454	0	100	Enolase-phosphatase E1
Soltu.DM.02G019540.2	-0.890483	0.156762	-5.68048	1.34318e-08	4.47744e-07	Sulfite exporter TauE/SafE family protein	GO:0016021	PGSC0003DMT400055932	0	100	Conserved gene of unknown function
Soltu.DM.01G028750.1	-0.889503	0.20808	-4.27481	1.913e-05	0.000324291	Protein of Unknown Function (DUF239)	.	PGSC0003DMT400079893	0	100	Conserved gene of unknown function
Soltu.DM.09G023700.1	-0.88849	0.172051	-5.16409	2.41609e-07	6.25837e-06	RELA/SPOT homolog	GO:0015969	PGSC0003DMT400081393	0	100	RelA-SpoT RSH1
Soltu.DM.04G036620.1	-0.888245	0.27716	-3.20481	0.00135152	0.0127273	hypothetical protein	.	PGSC0003DMT400025539	0	100	Gene of unknown function
Soltu.DM.09G011580.1	-0.887436	0.161778	-5.48552	4.12247e-08	1.24985e-06	alpha-glucan phosphorylase	GO:0005975, GO:0030170, GO:0008184, GO:0004645	.	.	.	N-acylethanolamine amidohydrolase
Soltu.DM.02G026030.1	-0.886751	0.305923	-2.8986	0.00374827	0.0292879	Peptidyl-tRNA hydrolase family protein	GO:0004045	PGSC0003DMT400067854	0	100	Peptidyl-tRNA hydrolase
Soltu.DM.01G039310.1	-0.885571	0.316055	-2.80195	0.00507946	0.0370887	Heavy metal transport/detoxification superfamily protein	GO:0030001, GO:0046872	PGSC0003DMT400063687	0	100	Chloroplast-targeted copper chaperone
Soltu.DM.04G017680.1	-0.884534	0.308961	-2.86293	0.0041974	0.0320223	Cold and drought-regulated protein CORA	.	PGSC0003DMT400022524	0	100	S-antigen protein
Soltu.DM.04G038170.1	-0.883097	0.316439	-2.79073	0.00525886	0.0381122	CP12 domain-containing protein	.	PGSC0003DMT400025712	0	100	Conserved gene of unknown function
Soltu.DM.12G010950.3	-0.882905	0.262595	-3.36223	0.000773165	0.00804292	post-illumination chlorophyll fluorescence increase	.	PGSC0003DMT400073694	0	98.347	Chloroplast post-illumination chlorophyll fluorescence increase protein
Soltu.DM.09G028880.1	-0.880135	0.155917	-5.64489	1.65284e-08	5.40875e-07	plastid transcriptionally active	.	PGSC0003DMT400076236	0	100	Peptidoglycan binding domain containing protein
Soltu.DM.02G013580.1	-0.878937	0.208571	-4.21409	2.50788e-05	0.000415155	potassium channel in Arabidopsis thaliana	GO:0005216, GO:0006813, GO:0055085, GO:0016020, GO:0005249, GO:0006811	PGSC0003DMT400054339	0	100	K+ channel inward rectifying
Soltu.DM.08G008850.1	-0.878556	0.22696	-3.87097	0.000108405	0.00152914	NAD(P)-binding Rossmann-fold superfamily protein	.	PGSC0003DMT400022657	0	99.874	Short chain alcohol dehydrogenase
Soltu.DM.02G032620.2	-0.878305	0.229833	-3.8215	0.000132642	0.00180729	Polynucleotidyl transferase, ribonuclease H-like superfamily protein	GO:0003676, GO:0004523	.	.	.	N-acylethanolamine amidohydrolase
Soltu.DM.03G014800.1	-0.87759	0.250507	-3.50325	0.000459611	0.00520188	conserved hypothetical protein	.	PGSC0003DMT400048544	0	100	Conserved gene of unknown function
Soltu.DM.10G015520.1	-0.877311	0.287647	-3.04995	0.00228876	0.0196858	NAD(P)-binding Rossmann-fold superfamily protein	.	PGSC0003DMT400021322	0	100	Tic62 protein
Soltu.DM.04G010470.1	-0.875596	0.294413	-2.97404	0.00293909	0.0240835	Small GTP-binding protein	GO:0005525, GO:0003924	PGSC0003DMT400070154	0	100	GTP-binding protein lepa
Soltu.DM.08G015300.1	-0.875144	0.272997	-3.2057	0.00134736	0.0126927	phospholipase D alpha	GO:0004630, GO:0003824, GO:0005509, GO:0046470, GO:0016020	PGSC0003DMT400024831	0	100	Phospholipase D
Soltu.DM.09G011580.2	-0.873425	0.161652	-5.40312	6.54929e-08	1.89759e-06	alpha-glucan phosphorylase	GO:0008184, GO:0004645, GO:0005975, GO:0030170	.	.	.	N-acylethanolamine amidohydrolase
Soltu.DM.07G002520.1	-0.872906	0.154452	-5.65162	1.58943e-08	5.21398e-07	Cyclophilin-like peptidyl-prolyl cis-trans isomerase family protein	GO:0003755, GO:0000413	PGSC0003DMT400078992	0	100	Peptidyl-prolyl cis-trans isomerase
Soltu.DM.04G037850.1	-0.872277	0.313572	-2.78175	0.00540673	0.0388487	glyceraldehyde-3-phosphate dehydrogenase B subunit	GO:0055114, GO:0016620, GO:0006006, GO:0050661, GO:0051287	PGSC0003DMT400025881	0	100	Glyceraldehyde-3-phosphate dehydrogenase B subunit
Soltu.DM.05G010070.1	-0.871184	0.227897	-3.82271	0.000131991	0.00179934	Melibiase family protein	GO:0003824, GO:0005975, GO:0004553	PGSC0003DMT400030622	0	100	Alpha-galactosidase/alpha-n-acetylgalactosaminidase
Soltu.DM.06G006080.1	-0.871103	0.296692	-2.93605	0.00332422	0.026571	RING/U-box superfamily protein	GO:0008270	PGSC0003DMT400074985	0	100	Zinc finger family protein
Soltu.DM.06G017810.1	-0.870977	0.224578	-3.87828	0.000105196	0.00148937	protein arginine methyltransferase	GO:0008168, GO:0018216, GO:0006479, GO:0016274	PGSC0003DMT400035879	0	100	Protein arginine n-methyltransferase
Soltu.DM.02G033610.1	-0.870473	0.311831	-2.79149	0.00524665	0.038035	S-adenosyl-L-methionine-dependent methyltransferases superfamily protein	GO:0008168	PGSC0003DMT400032845	0	100	Methyltransferase
Soltu.DM.05G007090.1	-0.86806	0.173754	-4.99592	5.85564e-07	1.4113e-05	conserved hypothetical protein	.	PGSC0003DMT400058244	0	100	Conserved gene of unknown function
Soltu.DM.09G030970.1	-0.867176	0.202239	-4.28789	1.80381e-05	0.000307923	catalytics;carbohydrate kinases;phosphoglucan, water dikinases	GO:0030246, GO:0016310, GO:0005524, GO:0016301, GO:2001070	PGSC0003DMT400042818	0	100	Glucan/water dikinase
Soltu.DM.08G015300.2	-0.867099	0.270431	-3.20636	0.00134428	0.0126725	phospholipase D alpha	GO:0016020, GO:0005509, GO:0046470, GO:0003824, GO:0004630	PGSC0003DMT400024831	0	100	Phospholipase D
Soltu.DM.09G023320.1	-0.866826	0.245142	-3.53601	0.00040622	0.00469224	AAA-type ATPase family protein	GO:0005524, GO:0005515	.	.	.	N-acylethanolamine amidohydrolase
Soltu.DM.04G019400.2	-0.866021	0.198424	-4.3645	1.27413e-05	0.000227048	mitochondrial substrate carrier family protein	GO:0005509	.	.	.	N-acylethanolamine amidohydrolase
Soltu.DM.02G025030.1	-0.865605	0.321746	-2.69033	0.00713803	0.0480549	homeobox protein	.	PGSC0003DMT400009033	0	100	Transcription factor
Soltu.DM.02G010760.1	-0.864637	0.302257	-2.86061	0.00422832	0.0321667	Leucine-rich repeat protein kinase family protein	GO:0005524, GO:0005515, GO:0006468, GO:0004672	PGSC0003DMT400017825	0	100	Leucine-rich repeat protein
Soltu.DM.10G016480.1	-0.864319	0.25938	-3.33226	0.00086145	0.00878528	Leucine-rich repeat protein kinase family protein	GO:0006468, GO:0004672, GO:0005524	PGSC0003DMT400080229	0	90.663	LRR receptor-like serine/threonine-protein kinase
Soltu.DM.10G024570.2	-0.860904	0.314945	-2.7335	0.00626647	0.0434086	Cytochrome P450 superfamily protein	GO:0016705, GO:0020037, GO:0055114, GO:0005506	PGSC0003DMT400072423	0	100	Cytochrome P450-type monooxygenase 97C11
Soltu.DM.05G002610.1	-0.859649	0.199842	-4.30164	1.69535e-05	0.000292388	methionine aminopeptidase 1B	GO:0006508, GO:0008235, GO:0004177	PGSC0003DMT400002126	0	100	Methionine aminopeptidase
Soltu.DM.09G001200.1	-0.859181	0.201065	-4.27315	1.92729e-05	0.000326506	heat shock protein 18.2	.	PGSC0003DMT400030603	0	100	18.5 kDa class I heat shock protein
Soltu.DM.01G005590.1	-0.85689	0.250036	-3.42706	0.000610156	0.00661521	non-specific phospholipase C2	GO:0016788, GO:0003824	PGSC0003DMT400058490	0	100	Phosphoesterase family protein
Soltu.DM.12G020580.1	-0.856786	0.294594	-2.90836	0.00363334	0.0285731	ABC transporter family protein	GO:0016887, GO:0016021, GO:0055085, GO:0005524, GO:0042626	PGSC0003DMT400025010	0	100	Peroxisomal membrane protein
Soltu.DM.02G014210.1	-0.854725	0.213093	-4.01104	6.04508e-05	0.000910704	Peptidase S41 family protein	GO:0008236, GO:0005515, GO:0006508	PGSC0003DMT400007927	0	100	D1 protease
Soltu.DM.02G023620.1	-0.854126	0.228783	-3.73334	0.000188959	0.0024371	histidine kinase	GO:0000155, GO:0000160, GO:0016772, GO:0007165, GO:0016310	PGSC0003DMT400009219	0	100	Cold inducible histidine kinase 1
Soltu.DM.07G015760.1	-0.85315	0.213454	-3.99688	6.41833e-05	0.000961258	histidine kinase	GO:0000155, GO:0000160, GO:0016310, GO:0007165, GO:0016772	PGSC0003DMT400015729	0	100	Histidine kinase 1, 2, 3 plant
Soltu.DM.01G042960.2	-0.852553	0.25698	-3.31759	0.000907981	0.00915186	potassium transport 2/3	GO:0005249, GO:0006811, GO:0055085, GO:0016020, GO:0005515, GO:0005216, GO:0006813	PGSC0003DMT400061090	0	100	Potassium channel NKT2
Soltu.DM.07G025910.2	-0.852319	0.220365	-3.86776	0.00010984	0.00154532	polymerase gamma	GO:0003887, GO:0008408, GO:0003676, GO:0006260, GO:0006139, GO:0003677, GO:0006261	PGSC0003DMT400036146	0	99.94	DNA polymerase
Soltu.DM.07G020250.1	-0.850553	0.203282	-4.1841	2.863e-05	0.000468444	Homeodomain-like transcriptional regulator	GO:0006351, GO:0006355, GO:0003677	PGSC0003DMT400024314	0	100	Homeobox protein
Soltu.DM.03G005240.1	-0.850486	0.252925	-3.3626	0.00077213	0.00803957	zinc ion binding	.	PGSC0003DMT400044070	7.34e-134	100	Ubiquitin ligase protein FANCL
Soltu.DM.11G020460.4	-0.850381	0.172038	-4.94298	7.69393e-07	1.81431e-05	63 kDa inner membrane family protein	GO:0032977, GO:0016021	PGSC0003DMT400001063	0	100	Inner membrane protein PPF-1, chloroplast
Soltu.DM.02G015930.1	-0.846237	0.274521	-3.08259	0.00205205	0.018109	Mitogen activated protein kinase kinase kinase-related	.	.	.	.	N-acylethanolamine amidohydrolase
Soltu.DM.11G006260.2	-0.846222	0.277834	-3.04578	0.00232077	0.0198976	Major facilitator superfamily protein	GO:0055085, GO:0022857, GO:0016021	PGSC0003DMT400050126	0	100	Hippocampus abundant transcript 1 protein
Soltu.DM.12G004940.2	-0.846192	0.225866	-3.74643	0.000179366	0.00233585	Zinc-binding alcohol dehydrogenase family protein	GO:0055114, GO:0008270, GO:0016491	PGSC0003DMT400075618	0	100	Alcohol dehydrogenase ADH
Soltu.DM.08G021820.1	-0.845881	0.151215	-5.59391	2.22008e-08	7.11726e-07	Protein of unknown function (DUF760)	.	PGSC0003DMT400024037	0	100	Conserved gene of unknown function
Soltu.DM.11G020460.3	-0.845411	0.173179	-4.88171	1.05171e-06	2.41533e-05	63 kDa inner membrane family protein	GO:0016021, GO:0032977	PGSC0003DMT400001063	0	100	Inner membrane protein PPF-1, chloroplast
Soltu.DM.04G027080.1	-0.844638	0.237947	-3.54968	0.000385694	0.00447985	Duplicated homeodomain-like superfamily protein	.	PGSC0003DMT400061942	0	100	GT2 protein
Soltu.DM.06G031790.2	-0.843932	0.214184	-3.94023	8.14042e-05	0.0011883	conserved hypothetical protein	.	PGSC0003DMT400077996	0	100	Conserved gene of unknown function
Soltu.DM.11G021070.1	-0.842819	0.273692	-3.07945	0.00207384	0.0182402	magnesium (Mg) transporter	.	PGSC0003DMT400001226	0	96.556	Magnesium transporter MRS2-11, chloroplastic
Soltu.DM.07G015760.2	-0.84155	0.214102	-3.9306	8.47339e-05	0.00123249	histidine kinase	GO:0007165, GO:0016772, GO:0016310, GO:0000155, GO:0000160	PGSC0003DMT400015729	0	100	Histidine kinase 1, 2, 3 plant
Soltu.DM.12G022720.1	-0.84135	0.265434	-3.16971	0.00152589	0.0141213	Leucine-rich repeat transmembrane protein kinase	GO:0005524, GO:0005515, GO:0006468, GO:0004672	PGSC0003DMT400039817	0	92.536	Leucine-rich repeat family protein / protein kinase family protein
Soltu.DM.12G029710.1	-0.83957	0.177875	-4.71999	2.35855e-06	4.993e-05	origin recognition complex subunit	GO:0003677, GO:0005664, GO:0006260	PGSC0003DMT400039753	0	100	Origin recognition complex subunit
Soltu.DM.09G000460.3	-0.83944	0.271434	-3.09261	0.00198402	0.0176423	Carbohydrate-binding-like fold	GO:0030246, GO:2001070	.	.	.	N-acylethanolamine amidohydrolase
Soltu.DM.01G034360.1	-0.839307	0.259811	-3.23046	0.00123592	0.0118427	conserved hypothetical protein	.	PGSC0003DMT400000235	0	100	Conserved gene of unknown function
Soltu.DM.09G018970.1	-0.837749	0.203097	-4.12486	3.70955e-05	0.000590728	Plant protein of unknown function (DUF946)	.	PGSC0003DMT400022134	0	100	Conserved gene of unknown function
Soltu.DM.04G019420.1	-0.834975	0.275013	-3.03613	0.00239636	0.0204082	phosphate starvation response	.	.	.	.	N-acylethanolamine amidohydrolase
Soltu.DM.04G019420.2	-0.834975	0.275013	-3.03613	0.00239636	0.0204082	phosphate starvation response	.	.	.	.	N-acylethanolamine amidohydrolase
Soltu.DM.05G025190.1	-0.834857	0.284615	-2.93329	0.00335391	0.0267397	ACT domain-containing protein	.	PGSC0003DMT400060470	0	100	Amino acid binding protein
Soltu.DM.09G006500.1	-0.834497	0.246817	-3.38103	0.000722153	0.00762886	Tetratricopeptide repeat (TPR)-like superfamily protein	GO:0005515	PGSC0003DMT400004369	0	100	Pentatricopeptide repeat-containing protein, chloroplastic
Soltu.DM.06G019370.1	-0.834138	0.221624	-3.76375	0.000167382	0.00219963	Ubiquitin-like superfamily protein	GO:0005515	PGSC0003DMT400052733	0	100	Conserved gene of unknown function
Soltu.DM.09G020540.1	-0.833229	0.295806	-2.81681	0.00485039	0.0357032	Primosome PriB/single-strand DNA-binding	GO:0003697, GO:0006260	PGSC0003DMT400049767	0	100	Single-stranded DNA-binding protein, ssb
Soltu.DM.03G025610.2	-0.832978	0.30955	-2.69093	0.00712533	0.0479814	FUS3-complementing gene	GO:0004672, GO:0006468, GO:0005524	PGSC0003DMT400046853	0	100	Afc
Soltu.DM.08G025390.1	-0.831672	0.29803	-2.79057	0.00526156	0.0381122	Pentapeptide repeat-containing protein	.	PGSC0003DMT400012215	0	100	Thylakoid lumenal protein, chloroplastic
Soltu.DM.01G032700.3	-0.831476	0.310868	-2.67469	0.0074798	0.0496326	AGAMOUS-like	GO:0003700, GO:0000977, GO:0005634, GO:0046983, GO:0003677, GO:0006355, GO:0045944	PGSC0003DMT400000028	0	100	Transcription factor
Soltu.DM.11G004450.1	-0.831382	0.256864	-3.23666	0.00120938	0.0116299	conserved hypothetical protein	.	PGSC0003DMT400079778	9.02e-176	100	Conserved gene of unknown function
Soltu.DM.03G037550.2	-0.830612	0.245239	-3.38695	0.000706736	0.00750444	phytoene desaturase	GO:0055114, GO:0016491, GO:0016166, GO:0016117	PGSC0003DMT400023667	0	100	Phytoene dehydrogenase, chloroplastic/chromoplastic
Soltu.DM.10G015740.1	-0.830446	0.290728	-2.85644	0.00428428	0.0325185	Leucine-rich repeat protein kinase family protein	GO:0005515, GO:0005524, GO:0004672, GO:0006468	PGSC0003DMT400084287	0	100	Lrr receptor protein kinase
Soltu.DM.03G019570.1	-0.82779	0.118507	-6.98517	2.84501e-12	1.67213e-10	Nodulin MtN3 family protein	GO:0016021	PGSC0003DMT400083992	0	100	UPA16
Soltu.DM.03G029670.1	-0.827688	0.225101	-3.67696	0.000236027	0.00294907	Plant calmodulin-binding protein-related	GO:0005516	PGSC0003DMT400063387	0	100	Conserved gene of unknown function
Soltu.DM.04G010900.1	-0.827228	0.265988	-3.11002	0.00187074	0.0168022	Tetratricopeptide repeat (TPR)-like superfamily protein	GO:0005515	.	.	.	N-acylethanolamine amidohydrolase
Soltu.DM.01G032700.2	-0.827154	0.309181	-2.67531	0.00746612	0.0495743	AGAMOUS-like	GO:0003677, GO:0003700, GO:0000977, GO:0046983, GO:0005634, GO:0045944, GO:0006355	PGSC0003DMT400000028	0	100	Transcription factor
Soltu.DM.07G018490.1	-0.825815	0.214689	-3.84657	0.000119785	0.00165739	HOPZ-ACTIVATED RESISTANCE	GO:0043531	PGSC0003DMT400067354	0	100	Nbs-lrr resistance protein
Soltu.DM.05G013420.1	-0.82432	0.207743	-3.96797	7.24871e-05	0.00107274	pleiotropic drug resistance	GO:0016020, GO:0005524, GO:0016887	.	.	.	N-acylethanolamine amidohydrolase
Soltu.DM.06G004200.2	-0.823459	0.238052	-3.45915	0.000541875	0.00598878	outer plastid envelope protein 16-1	.	PGSC0003DMT400025043	0	100	Pom14 protein
Soltu.DM.06G031480.1	-0.822282	0.288402	-2.85117	0.00435591	0.0329503	Fasciclin-like arabinogalactan family protein	.	PGSC0003DMT400078175	0	100	Fasciclin-like arabinogalactan protein 9
Soltu.DM.06G000150.1	-0.82121	0.256913	-3.19645	0.0013913	0.0130515	CP12 domain-containing protein	.	PGSC0003DMT400018798	0	100	CP12
Soltu.DM.03G016420.1	-0.821124	0.228243	-3.59759	0.00032118	0.00383599	phosphoglucomutase	GO:0016868, GO:0005975, GO:0000287	.	.	.	N-acylethanolamine amidohydrolase
Soltu.DM.11G020460.2	-0.820062	0.167812	-4.88678	1.02498e-06	2.36204e-05	63 kDa inner membrane family protein	GO:0016021, GO:0032977	PGSC0003DMT400001063	0	100	Inner membrane protein PPF-1, chloroplast
Soltu.DM.03G033470.1	-0.819691	0.260084	-3.15164	0.00162354	0.014876	B-S glucosidase	GO:0005975, GO:0004553	PGSC0003DMT400014415	0	100	Beta-mannosidase
Soltu.DM.11G003560.1	-0.819486	0.224593	-3.64876	0.000263506	0.00323066	3-deoxy-D-arabino-heptulosonate 7-phosphate synthase	GO:0009073, GO:0003849	PGSC0003DMT400041818	0	100	Phospho-2-dehydro-3-deoxyheptonate aldolase 2, chloroplastic
Soltu.DM.04G021630.1	-0.818354	0.16729	-4.89181	9.99111e-07	2.30838e-05	Integrase-type DNA-binding superfamily protein	GO:0006355, GO:0003700, GO:0003677	PGSC0003DMT400053152	0	100	AP2/ERF domain-containing transcription factor
Soltu.DM.09G021670.1	-0.818095	0.268314	-3.04902	0.00229592	0.0197251	no pollen germination related	GO:0005515	PGSC0003DMT400062423	0	100	Calmodulin binding protein
Soltu.DM.12G026540.1	-0.818063	0.202985	-4.03016	5.57381e-05	0.000845408	NB-ARC domain-containing disease resistance protein	GO:0043531	PGSC0003DMT400007560	0	100	Disease resistance protein BS2
Soltu.DM.04G009800.1	-0.817671	0.268053	-3.05041	0.00228526	0.019662	ribulose-bisphosphate carboxylases	GO:0009579, GO:0003989, GO:0016021, GO:0016984, GO:0000287, GO:0015979, GO:0015977, GO:0009522, GO:0006633, GO:0009317	PGSC0003DMT400083063	0	100	Ribulose bisphosphate carboxylase large chain
Soltu.DM.05G012980.1	-0.814664	0.175084	-4.65299	3.27157e-06	6.69834e-05	Sodium Bile acid symporter family	GO:0016020	PGSC0003DMT400003174	0	100	Anion:sodium symporter
Soltu.DM.02G014900.1	-0.813598	0.241973	-3.36234	0.000772836	0.00804292	Leucine-rich repeat transmembrane protein kinase	GO:0006468, GO:0004672, GO:0005524, GO:0005515	PGSC0003DMT400065908	5.13e-90	86.364	Conserved gene of unknown function
Soltu.DM.01G001000.1	-0.813201	0.226622	-3.58837	0.000332757	0.00395662	Disease resistance protein (CC-NBS-LRR class) family	GO:0043531	.	.	.	N-acylethanolamine amidohydrolase
Soltu.DM.06G015620.1	-0.811969	0.213109	-3.81011	0.000138904	0.00188113	Peptidase M20/M25/M40 family protein	GO:0016787	PGSC0003DMT400079045	0	100	Iaa-amino acid hydrolase 4
Soltu.DM.04G019420.4	-0.811459	0.265951	-3.05116	0.00227962	0.0196198	phosphate starvation response	.	.	.	.	N-acylethanolamine amidohydrolase
Soltu.DM.04G019420.3	-0.811327	0.267437	-3.03372	0.0024156	0.020533	phosphate starvation response	.	.	.	.	N-acylethanolamine amidohydrolase
Soltu.DM.04G019420.5	-0.808009	0.262717	-3.07559	0.00210088	0.0184186	phosphate starvation response	.	.	.	.	N-acylethanolamine amidohydrolase
Soltu.DM.09G025590.1	-0.803885	0.288653	-2.78495	0.0053536	0.0386015	acylaminoacyl-peptidase-related	GO:0004252, GO:0006508, GO:0008236	.	.	.	N-acylethanolamine amidohydrolase
Soltu.DM.06G018940.2	-0.802406	0.294587	-2.72383	0.00645288	0.0443787	cytochrome P450, family 76, subfamily C, polypeptide	GO:0055114, GO:0020037, GO:0005506, GO:0016705	PGSC0003DMT400043228	0	100	Cytochrome P450
Soltu.DM.07G014030.1	-0.800576	0.242482	-3.30159	0.000961381	0.00962135	zinc transporter 5 precursor	GO:0071577, GO:0046873, GO:0030001, GO:0016021, GO:0005385, GO:0055085, GO:0016020	PGSC0003DMT400030667	0	100	Metal transporter
Soltu.DM.06G035170.1	-0.800532	0.295543	-2.70868	0.0067551	0.0458722	DUF4033 domain containing protein	.	PGSC0003DMT400061819	0	100	Conserved gene of unknown function
Soltu.DM.11G020460.1	-0.80019	0.179611	-4.45512	8.38449e-06	0.000155942	63 kDa inner membrane family protein	GO:0032977, GO:0016021	PGSC0003DMT400001063	0	100	Inner membrane protein PPF-1, chloroplast
Soltu.DM.06G031810.1	-0.799787	0.237581	-3.36637	0.000761637	0.00795504	Tetratricopeptide repeat (TPR)-like superfamily protein	.	PGSC0003DMT400085368	0	100	Thylakoid lumenal 15 kDa protein, chloroplast
Soltu.DM.09G005980.1	-0.79881	0.294139	-2.71576	0.00661241	0.0451798	RING/U-box superfamily protein	GO:0008270	PGSC0003DMT400004459	0	100	Zinc finger family protein
Soltu.DM.12G004460.1	-0.798687	0.238251	-3.35229	0.000801457	0.00828698	hydroxyproline-rich glycoprotein family protein	.	PGSC0003DMT400075345	0	100	Early flowering 3
Soltu.DM.04G019710.1	-0.798655	0.188943	-4.22695	2.36877e-05	0.00039432	conserved hypothetical protein	.	PGSC0003DMT400073883	0	100	Conserved gene of unknown function
Soltu.DM.01G032510.1	-0.798612	0.242595	-3.29196	0.000994931	0.00989797	Protein kinase superfamily protein	.	PGSC0003DMT400043942	0	100	Fructosamine kinase family protein
Soltu.DM.10G012200.2	-0.796085	0.19716	-4.03777	5.39624e-05	0.000821264	potassium transport 2/3	GO:0005216, GO:0006813, GO:0055085, GO:0016020, GO:0005515, GO:0005249, GO:0006811	PGSC0003DMT400062100	0	100	Inward rectifying potassium channel
Soltu.DM.01G023480.1	-0.792313	0.230274	-3.44074	0.000580131	0.00635134	conserved hypothetical protein	.	PGSC0003DMT400081752	0	100	Conserved gene of unknown function
Soltu.DM.02G010750.1	-0.792178	0.167861	-4.71926	2.36698e-06	5.00296e-05	Rubisco methyltransferase family protein	.	PGSC0003DMT400017961	0	100	SET domain-containing protein
Soltu.DM.05G007920.1	-0.790829	0.233731	-3.3835	0.00071569	0.00756953	Ribosomal protein S13/S18 family	GO:0003723, GO:0006412, GO:0003676, GO:0005840, GO:0003735	PGSC0003DMT400010548	0	100	30S ribosomal protein S13, chloroplastic
Soltu.DM.01G042360.2	-0.789672	0.172673	-4.57323	4.80255e-06	9.45031e-05	shaggy-like protein kinase	GO:0006468, GO:0004672, GO:0005524	PGSC0003DMT400064027	0	100	Salt-inducible protein kinase
Soltu.DM.03G029120.1	-0.78866	0.245193	-3.21648	0.00129774	0.0123161	SPIRAL1-like1	.	PGSC0003DMT400063325	1.18e-177	100	SP1L
Soltu.DM.05G002590.1	-0.788304	0.269618	-2.92379	0.00345803	0.0274279	Di-glucose binding protein with Leucine-rich repeat domain	.	PGSC0003DMT400002124	0	100	Serine-threonine protein kinase, plant-type
Soltu.DM.01G042360.1	-0.787304	0.172665	-4.55973	5.12205e-06	0.000100202	shaggy-like protein kinase	GO:0005524, GO:0004672, GO:0006468	PGSC0003DMT400064027	0	100	Salt-inducible protein kinase
Soltu.DM.05G010330.1	-0.787274	0.201033	-3.91614	8.99775e-05	0.0012965	OSBP(oxysterol binding protein)-related protein 1D	.	PGSC0003DMT400027973	0	100	Oxysterol-binding family protein
Soltu.DM.06G014820.2	-0.783411	0.269511	-2.90679	0.00365163	0.0286992	P-loop containing nucleoside triphosphate hydrolases superfamily protein	GO:0005524, GO:0016301	PGSC0003DMT400042080	0	100	H1flk
Soltu.DM.08G027040.1	-0.78322	0.189965	-4.12297	3.74011e-05	0.000595241	cytochrome P450, family 76, subfamily C, polypeptide	GO:0005506, GO:0055114, GO:0020037, GO:0016705	PGSC0003DMT400007840	0	100	Cytochrome P450
Soltu.DM.09G012240.1	-0.7832	0.185009	-4.23332	2.3027e-05	0.000384515	Double Clp-N motif-containing P-loop nucleoside triphosphate hydrolases superfamily protein	GO:0005524	PGSC0003DMT400068740	0	100	Conserved gene of unknown function
Soltu.DM.09G012240.2	-0.783082	0.186001	-4.21009	2.55272e-05	0.000421797	Double Clp-N motif-containing P-loop nucleoside triphosphate hydrolases superfamily protein	GO:0005524	PGSC0003DMT400068740	0	100	Conserved gene of unknown function
Soltu.DM.08G022600.1	-0.782663	0.277604	-2.81935	0.00481208	0.0355282	NAD(P)-binding Rossmann-fold superfamily protein	GO:0003824	PGSC0003DMT400045219	0	100	Cinnamoyl-CoA reductase
Soltu.DM.01G042360.4	-0.781984	0.172282	-4.53898	5.65257e-06	0.000108676	shaggy-like protein kinase	GO:0004672, GO:0006468, GO:0005524	PGSC0003DMT400064027	0	100	Salt-inducible protein kinase
Soltu.DM.06G014820.1	-0.781809	0.267033	-2.92776	0.00341409	0.0271597	P-loop containing nucleoside triphosphate hydrolases superfamily protein	GO:0005524, GO:0016301	PGSC0003DMT400042080	0	100	H1flk
Soltu.DM.01G002520.1	-0.781609	0.260155	-3.0044	0.00266107	0.0222456	TPX2 (targeting protein for Xklp2) protein family	.	PGSC0003DMT400054985	0	100	Lymphoid organ expressed yellow head virus receptor protein
Soltu.DM.01G042360.3	-0.781209	0.172533	-4.52789	5.95758e-06	0.000114049	shaggy-like protein kinase	GO:0005524, GO:0006468, GO:0004672	PGSC0003DMT400064027	0	100	Salt-inducible protein kinase
Soltu.DM.09G000610.1	-0.780911	0.271035	-2.88122	0.00396136	0.0306049	Pentatricopeptide repeat (PPR) superfamily protein	GO:0005515	PGSC0003DMT400052414	0	100	Pentatricopeptide repeat-containing protein
Soltu.DM.03G033830.2	-0.780594	0.275174	-2.83673	0.00455781	0.0340831	Ribosomal protein L14p/L23e family protein	GO:0015934, GO:0005840, GO:0003735, GO:0006412	PGSC0003DMT400014380	0	100	50S ribosomal protein L14
Soltu.DM.08G026780.1	-0.779894	0.202194	-3.85716	0.00011471	0.00160541	KNOTTED-like homeobox of Arabidopsis thaliana	GO:0006355, GO:0005634, GO:0003677	PGSC0003DMT400058528	0	100	Homeobox 2 protein
Soltu.DM.08G004380.1	-0.779892	0.128295	-6.07892	1.20998e-09	4.84734e-08	serine racemase	GO:0006520, GO:0030170	PGSC0003DMT400014923	0	100	Serine racemase
Soltu.DM.03G032560.1	-0.779645	0.287025	-2.71629	0.00660176	0.0451247	AAA-type ATPase family protein	GO:0003677, GO:0006260, GO:0005524, GO:0005515	PGSC0003DMT400036771	0	99.943	AAA-type ATPase family protein
Soltu.DM.01G042360.5	-0.779624	0.17285	-4.51042	6.47e-06	0.000123068	shaggy-like protein kinase	GO:0004672, GO:0006468, GO:0005524	PGSC0003DMT400064027	0	100	Salt-inducible protein kinase
Soltu.DM.06G010850.1	-0.778608	0.23384	-3.32966	0.000869512	0.00883389	Haloacid dehalogenase-like hydrolase (HAD) superfamily protein	.	.	.	.	N-acylethanolamine amidohydrolase
Soltu.DM.02G017420.1	-0.778338	0.284847	-2.73248	0.00628597	0.0435324	Ribosomal protein S5 family protein	GO:0006412, GO:0015935, GO:0003723, GO:0005840, GO:0003735	PGSC0003DMT400076389	0	100	30S ribosomal protein S5
Soltu.DM.02G033680.1	-0.776842	0.17427	-4.45769	8.28482e-06	0.000154303	Pentatricopeptide repeat (PPR-like) superfamily protein	GO:0005515	PGSC0003DMT400032853	0	100	Pentatricopeptide repeat-containing protein
Soltu.DM.04G036320.1	-0.77606	0.21025	-3.69113	0.000223258	0.00281537	IQ-domain	GO:0005515	PGSC0003DMT400009545	0	100	Iqd32 (IQ-domain 32)
Soltu.DM.12G005300.1	-0.77561	0.278115	-2.78882	0.00529012	0.0382674	bifunctional nuclease in basal defense response	GO:0004518	PGSC0003DMT400039983	0	100	Nicotiana tabacum wound inducive mRNA , complete cds
Soltu.DM.03G034170.1	-0.774712	0.206674	-3.74848	0.000177907	0.00232137	Eukaryotic aspartyl protease family protein	.	PGSC0003DMT400014352	0	100	Aspartic proteinase nepenthesin-1
Soltu.DM.03G032070.1	-0.773316	0.2703	-2.86095	0.00422374	0.0321593	P-loop containing nucleoside triphosphate hydrolases superfamily protein	GO:0005524	PGSC0003DMT400036879	0	100	Ribulose bisphosphate carboxylase/oxygenase activase, chloroplast
Soltu.DM.01G003270.1	-0.772349	0.168603	-4.58087	4.63047e-06	9.15875e-05	GTP binding	.	.	.	.	N-acylethanolamine amidohydrolase
Soltu.DM.01G051150.1	-0.771929	0.222689	-3.4664	0.000527477	0.00585379	farnesylated protein	GO:0046872, GO:0030001	PGSC0003DMT400015784	0	100	Gene of unknown function
Soltu.DM.11G003020.3	-0.770904	0.279816	-2.75504	0.00586851	0.0412165	O-fucosyltransferase family protein	.	PGSC0003DMT400041771	0	100	Auxin growth promotor protein
Soltu.DM.06G014820.3	-0.770807	0.26429	-2.91652	0.00353963	0.0279345	P-loop containing nucleoside triphosphate hydrolases superfamily protein	GO:0016301, GO:0005524	PGSC0003DMT400042080	0	100	H1flk
Soltu.DM.09G007100.2	-0.770104	0.271041	-2.84128	0.00449323	0.0336942	ABC-2 type transporter family protein	GO:0016020, GO:0003676, GO:0008270	PGSC0003DMT400061466	0	99.721	ATP-binding cassette transporter
Soltu.DM.03G033920.1	-0.767869	0.23858	-3.2185	0.00128864	0.0122652	CRS1 / YhbY (CRM) domain-containing protein	GO:0003723	PGSC0003DMT400014644	0	100	EMB1865
Soltu.DM.08G012120.1	-0.76709	0.253331	-3.02802	0.00246164	0.0208318	YGGT family protein	GO:0016020	PGSC0003DMT400048445	0	100	YGGT family protein
Soltu.DM.01G006390.1	-0.766101	0.208382	-3.67642	0.00023653	0.0029525	NIMA (never in mitosis, gene A)-related	GO:0004672, GO:0006468, GO:0005524	PGSC0003DMT400038193	0	100	ATP binding protein
Soltu.DM.03G037820.1	-0.766039	0.230311	-3.32611	0.000880672	0.00892696	Tetratricopeptide repeat (TPR)-like superfamily protein	GO:0005515	.	.	.	N-acylethanolamine amidohydrolase
Soltu.DM.09G031840.4	-0.765047	0.198391	-3.85627	0.000115132	0.00160879	RELA/SPOT homolog	.	PGSC0003DMT400017097	0	99.884	RelA-SpoT RSH1
Soltu.DM.01G018800.2	-0.765034	0.173669	-4.40512	1.05726e-05	0.000193153	poly(A) polymerase	GO:0016779, GO:0031123, GO:0003723, GO:0004652, GO:0043631	PGSC0003DMT400074732	0	100	Poly(A) polymerase
Soltu.DM.11G020080.1	-0.764624	0.221726	-3.44851	0.000563689	0.00620174	GTP-binding family protein	GO:0005525	.	.	.	N-acylethanolamine amidohydrolase
Soltu.DM.12G019510.1	-0.764617	0.235196	-3.25098	0.00115008	0.0111477	transporter associated with antigen processing protein	GO:0016021, GO:0016887, GO:0005524, GO:0055085, GO:0042626	PGSC0003DMT400074962	0	100	ABC transporter B family member 26, chloroplastic
Soltu.DM.04G010820.1	-0.764086	0.265965	-2.87288	0.00406745	0.0312355	N-terminal glutamine amidase domain containing protein	GO:0016811	PGSC0003DMT400070177	0	100	Protein N-terminal glutamine amidohydrolase
Soltu.DM.02G032830.2	-0.763964	0.262836	-2.90661	0.00365363	0.0286992	cyclophilin	GO:0003755, GO:0000413	PGSC0003DMT400001421	0	100	Peptidyl-prolyl cis-trans isomerase
Soltu.DM.01G002080.1	-0.759526	0.129402	-5.8695	4.37109e-09	1.6004e-07	GroES-like zinc-binding alcohol dehydrogenase family protein	GO:0016491, GO:0008270, GO:0055114	PGSC0003DMT400081907	0	100	Alcohol dehydrogenase
Soltu.DM.02G010940.1	-0.754102	0.264793	-2.84789	0.00440097	0.0332067	TEOSINTE BRANCHED 1, cycloidea, PCF (TCP)-domain family protein	.	PGSC0003DMT400090661	0	100	Transcription factor
Soltu.DM.12G021470.2	-0.752803	0.269246	-2.79597	0.00517446	0.0376127	Protein of unknown function (DUF3537)	.	PGSC0003DMT400033477	0	100	Extracellular ligand-gated ion channel
Soltu.DM.04G029170.1	-0.752198	0.262388	-2.86674	0.00414722	0.0317208	related to AP2	GO:0003677, GO:0003700, GO:0006355	PGSC0003DMT400024508	0	100	Dehydration-responsive element binding protein 3
Soltu.DM.04G002180.1	-0.751693	0.239903	-3.13332	0.0017284	0.0156973	Disease resistance protein (TIR-NBS-LRR class) family	GO:0005515, GO:0043531, GO:0007165	PGSC0003DMT400015397	0	100	Nematode resistance
Soltu.DM.05G025640.1	-0.751179	0.218795	-3.43325	0.000596384	0.00649216	ubiquitin-specific protease	GO:0005515	.	.	.	N-acylethanolamine amidohydrolase
Soltu.DM.12G007690.1	-0.748985	0.208016	-3.60062	0.000317465	0.00380007	Duplicated homeodomain-like superfamily protein	.	PGSC0003DMT400061942	6.45e-78	82.875	GT2 protein
Soltu.DM.06G026560.1	-0.748966	0.265784	-2.81795	0.0048332	0.0356211	Protein of unknown function (DUF3506)	.	PGSC0003DMT400069690	0	100	EXECUTER1 protein, chloroplast
Soltu.DM.01G033290.1	-0.747881	0.204216	-3.6622	0.000250055	0.00309548	Remorin family protein	.	PGSC0003DMT400000462	0	100	Remorin 2
Soltu.DM.05G011870.1	-0.746133	0.251359	-2.9684	0.00299359	0.0244087	glycosylphosphatidylinositol-anchored lipid protein transfer	.	PGSC0003DMT400084732	0	100	Non-specific lipid-transfer protein
Soltu.DM.11G024050.1	-0.744731	0.26854	-2.77326	0.0055498	0.0395796	LRR and NB-ARC domains-containing disease resistance protein	GO:0005515, GO:0043531	PGSC0003DMT400047775	0	100	Disease resistance protein I2C-5
Soltu.DM.11G022100.1	-0.744634	0.241547	-3.08277	0.00205085	0.0181044	conserved hypothetical protein	.	.	.	.	N-acylethanolamine amidohydrolase
Soltu.DM.09G025700.1	-0.744605	0.243532	-3.05753	0.00223173	0.0193006	indole-3-acetic acid inducible	GO:0005515	PGSC0003DMT400015610	0	100	Auxin responsive protein
Soltu.DM.05G010000.1	-0.744106	0.265885	-2.7986	0.00513242	0.0373687	chloroplast sensor kinase	.	PGSC0003DMT400047847	0	100	CSK (CHLOROPLAST SENSOR KINASE)
Soltu.DM.03G017970.2	-0.74259	0.269378	-2.75669	0.00583903	0.0411604	U-box domain-containing protein kinase family protein	GO:0006468, GO:0016567, GO:0004672, GO:0004842, GO:0005524	PGSC0003DMT400040840	0	100	Receptor protein kinase
Soltu.DM.08G021720.1	-0.741224	0.255944	-2.89604	0.00377908	0.029426	Domain of unknown function (DUF1995)	.	PGSC0003DMT400024055	0	100	Disease resistance protein RGA3
Soltu.DM.10G019680.1	-0.741117	0.188913	-3.92307	8.74293e-05	0.00126454	phospholipase C	GO:0008081, GO:0004435, GO:0035556, GO:0006629, GO:0007165	PGSC0003DMT400049368	0	100	1-phosphatidylinositol-4,5-bisphosphate phosphodiesterase
Soltu.DM.10G019810.1	-0.740539	0.230174	-3.21731	0.001294	0.012285	Transmembrane amino acid transporter family protein	.	PGSC0003DMT400049377	0	100	Auxin influx transport protein
Soltu.DM.07G001220.1	-0.739541	0.264807	-2.79276	0.00522609	0.0379373	Leucine-rich repeat protein kinase family protein	GO:0004672, GO:0006468, GO:0005515, GO:0005524	PGSC0003DMT400028991	0	100	Serine/threonine protein kinase
Soltu.DM.03G003320.1	-0.739377	0.10785	-6.85561	7.10108e-12	3.99824e-10	high mobility group B3	.	PGSC0003DMT400048092	0	100	High mobility group protein 2 HMG2
Soltu.DM.08G025270.1	-0.737576	0.271334	-2.71833	0.00656125	0.0449165	OSBP(oxysterol binding protein)-related protein 2A	.	PGSC0003DMT400012090	0	100	Oxysterol-binding family protein
Soltu.DM.09G002180.1	-0.73746	0.157541	-4.68107	2.85379e-06	5.91069e-05	metallothionein 2A	GO:0046872	PGSC0003DMT400023018	1.96e-129	100	Metallothionein
Soltu.DM.05G000430.1	-0.736098	0.227516	-3.23537	0.00121486	0.0116658	uvrB/uvrC motif-containing protein	GO:0005515, GO:0003677	PGSC0003DMT400072819	0	100	DNA binding protein
Soltu.DM.10G003160.2	-0.733014	0.172828	-4.2413	2.22231e-05	0.000373184	MAP kinase	GO:0005524, GO:0006468, GO:0004672, GO:0004707	PGSC0003DMT400054750	0	100	Mitogen-activated protein kinase
Soltu.DM.05G023090.2	-0.73191	0.266957	-2.74168	0.0061126	0.0425406	lipoamide dehydrogenase	GO:0050660, GO:0016668, GO:0045454, GO:0055114, GO:0016491	PGSC0003DMT400069799	0	100	Dihydrolipoyl dehydrogenase
Soltu.DM.11G017450.1	-0.731794	0.19392	-3.77368	0.000160855	0.00212788	Peptidase M28 family protein	.	.	.	.	N-acylethanolamine amidohydrolase
Soltu.DM.03G031570.1	-0.731649	0.238787	-3.06403	0.0021838	0.0189903	Transducin family protein / WD-40 repeat family protein	GO:0005515	PGSC0003DMT400036648	0	100	WD-repeat protein
Soltu.DM.04G028170.1	-0.731247	0.254163	-2.87708	0.00401379	0.0309176	Pentatricopeptide repeat (PPR) superfamily protein	GO:0005515	PGSC0003DMT400080005	0	100	Pentatricopeptide repeat-containing protein
Soltu.DM.03G002770.1	-0.730492	0.18107	-4.03431	5.4762e-05	0.000831545	ATP binding cassette protein	GO:0016226	PGSC0003DMT400013035	0	100	Non-intrinsic ABC protein
Soltu.DM.03G032540.1	-0.72986	0.181437	-4.02266	5.75443e-05	0.000871324	auxin response factor	GO:0009725, GO:0005515, GO:0006355, GO:0003677, GO:0005634	PGSC0003DMT400036765	0	100	Auxin response factor 2
Soltu.DM.03G030730.1	-0.729785	0.182247	-4.00437	6.2183e-05	0.000935222	Tetratricopeptide repeat (TPR)-like superfamily protein	GO:0005515	PGSC0003DMT400001660	0	100	Conserved gene of unknown function
Soltu.DM.05G022790.1	-0.729257	0.259159	-2.81393	0.00489395	0.0359306	phospholipase C	GO:0008081, GO:0004435, GO:0035556, GO:0007165, GO:0006629	PGSC0003DMT400069760	0	100	Phosphoinositide-specific phospholipase C
Soltu.DM.11G025820.1	-0.72904	0.161602	-4.51134	6.44191e-06	0.000122708	Transducin/WD40 repeat-like superfamily protein	GO:0005515	PGSC0003DMT400065281	0	100	WD domain containing protein
Soltu.DM.04G028170.2	-0.727075	0.255656	-2.84395	0.00445577	0.0334788	Pentatricopeptide repeat (PPR) superfamily protein	GO:0005515	PGSC0003DMT400080005	0	100	Pentatricopeptide repeat-containing protein
Soltu.DM.01G027650.1	-0.726972	0.235385	-3.08844	0.00201212	0.0178563	zinc finger (CCCH-type/C3HC4-type RING finger) family protein	GO:0046872	.	.	.	N-acylethanolamine amidohydrolase
Soltu.DM.02G025010.4	-0.725719	0.270364	-2.68423	0.0072698	0.0486608	ARM repeat superfamily protein	GO:0004842, GO:0016567	PGSC0003DMT400009035	0	100	U-box domain-containing protein 5
Soltu.DM.09G030270.1	-0.725544	0.257844	-2.81388	0.00489469	0.0359306	cytochrome P450, family 83, subfamily B, polypeptide	GO:0016705, GO:0005506, GO:0055114, GO:0020037	PGSC0003DMT400080925	0	99.933	Cytochrome P450
Soltu.DM.08G013140.6	-0.725374	0.254619	-2.84886	0.00438757	0.0331337	heat shock transcription factor A2	GO:0042025, GO:0043565, GO:0003700, GO:0006355	PGSC0003DMT400021235	0	100	Heat shock factor protein HSF30
Soltu.DM.03G032670.1	-0.724517	0.189347	-3.8264	0.000130029	0.00177801	Insulinase (Peptidase family M16) family protein	GO:0046872, GO:0003824	PGSC0003DMT400036982	0	99.913	Pitrilysin
Soltu.DM.03G012050.1	-0.723396	0.223399	-3.23814	0.00120313	0.0115782	DUF4057 domain containing protein	.	PGSC0003DMT400056112	0	100	Conserved gene of unknown function
Soltu.DM.05G025710.1	-0.722807	0.207767	-3.47894	0.000503405	0.00562157	DNAJ homologue	GO:0006457, GO:0031072, GO:0051082, GO:0005524, GO:0009408	PGSC0003DMT400060145	0	100	DnaJ
Soltu.DM.10G025700.1	-0.722174	0.216561	-3.33474	0.000853783	0.00871372	carotenoid isomerase	GO:0016117, GO:0016491, GO:0046608, GO:0055114	PGSC0003DMT400072543	0	100	Carotenoid isomerase, chloroplastic
Soltu.DM.08G013140.1	-0.721704	0.254936	-2.83092	0.00464138	0.0345538	heat shock transcription factor A2	GO:0042025, GO:0043565, GO:0003700, GO:0006355	PGSC0003DMT400021235	0	100	Heat shock factor protein HSF30
Soltu.DM.11G025820.2	-0.720887	0.162267	-4.44261	8.88756e-06	0.000164273	Transducin/WD40 repeat-like superfamily protein	GO:0005515	PGSC0003DMT400065281	0	100	WD domain containing protein
Soltu.DM.03G009790.1	-0.720776	0.228281	-3.15741	0.00159178	0.0146301	glutamate synthase	GO:0015930, GO:0006537, GO:0016638, GO:0016491, GO:0006807, GO:0003824, GO:0055114	PGSC0003DMT400025104	0	100	Ferredoxin-dependent glutamate synthase 1
Soltu.DM.02G023260.1	-0.720658	0.207277	-3.4768	0.000507444	0.00566195	ACT-like protein tyrosine kinase family protein	GO:0006468, GO:0004672, GO:0005524	PGSC0003DMT400022377	0	85.313	Protein kinase
Soltu.DM.06G000460.1	-0.718962	0.149187	-4.81919	1.4414e-06	3.20636e-05	multifunctional protein	GO:0003824, GO:0003857, GO:0055114, GO:0006631, GO:0016491	PGSC0003DMT400046197	0	100	Glyoxysomal fatty acid beta-oxidation multifunctional protein MFP-a
Soltu.DM.03G027170.1	-0.718843	0.261347	-2.75053	0.00594986	0.0416568	homeobox	GO:0006355, GO:0043565, GO:0003677, GO:0000981	PGSC0003DMT400065207	0	100	Homeobox
Soltu.DM.02G029120.1	-0.718156	0.268584	-2.67386	0.00749838	0.04969	Protein of unknown function, DUF547	.	PGSC0003DMT400025933	0	100	Conserved gene of unknown function
Soltu.DM.10G001260.1	-0.717501	0.179677	-3.99327	6.51672e-05	0.000974092	Acid phosphatase/vanadium-dependent haloperoxidase-related protein	.	PGSC0003DMT400037282	0	99.592	Conserved gene of unknown function
Soltu.DM.05G020150.1	-0.71734	0.231667	-3.09643	0.00195867	0.0174458	Tetratricopeptide repeat (TPR)-like superfamily protein	GO:0005515	PGSC0003DMT400018144	0	100	Tetratricopeptide repeat (TPR)-containing protein
Soltu.DM.02G003240.3	-0.71503	0.223605	-3.19773	0.00138513	0.0130027	cell elongation protein / DWARF1 / DIMINUTO (DIM)	GO:0055114, GO:0050660, GO:0071949, GO:0016491	PGSC0003DMT400030799	0	100	DWARF1/DIMINUTO
Soltu.DM.02G007700.1	-0.713068	0.157519	-4.52688	5.98618e-06	0.000114515	alpha/beta-Hydrolases superfamily protein	.	PGSC0003DMT400033879	0	100	Sigma factor sigb regulation protein rsbq
Soltu.DM.11G015480.1	-0.713065	0.265757	-2.68315	0.00729322	0.0487932	Pentatricopeptide repeat (PPR) superfamily protein	GO:0005515	.	.	.	N-acylethanolamine amidohydrolase
Soltu.DM.02G027810.1	-0.710482	0.247662	-2.86875	0.00412093	0.0315765	Acetamidase/Formamidase family protein	GO:0016811	PGSC0003DMT400064264	0	100	Formamidase
Soltu.DM.12G018540.1	-0.709354	0.170363	-4.16377	3.13042e-05	0.000507245	Xanthine/uracil permease family protein	GO:0022857, GO:0055085, GO:0016020	PGSC0003DMT400049857	0	100	Permease I
Soltu.DM.03G016410.1	-0.705749	0.248543	-2.83954	0.00451781	0.0338279	phosphoglucomutase	GO:0071704, GO:0005975, GO:0016868	.	.	.	N-acylethanolamine amidohydrolase
Soltu.DM.10G000750.1	-0.70414	0.197244	-3.56989	0.000357131	0.00419832	Ribonuclease E inhibitor RraA/Dimethylmenaquinone methyltransferase	GO:0051252, GO:0008428	PGSC0003DMT400029207	0	100	Regulator of ribonuclease activity A
Soltu.DM.09G002320.2	-0.703907	0.263249	-2.67392	0.00749695	0.04969	HSP20-like chaperones superfamily protein	.	PGSC0003DMT400022797	0	100	SLT1 protein
Soltu.DM.11G004640.1	-0.703534	0.247151	-2.84658	0.00441918	0.033273	lactate/malate dehydrogenase family protein	GO:0055114, GO:0003824, GO:0005975, GO:0046554, GO:0016491, GO:0006108, GO:0016616, GO:0016615	PGSC0003DMT400079767	0	100	Malate dehydrogenase
Soltu.DM.11G024070.3	-0.703213	0.200899	-3.50033	0.000464687	0.00524824	NAD(P)-binding Rossmann-fold superfamily protein	.	PGSC0003DMT400047837	0	100	Carbonyl reductase
Soltu.DM.05G002670.1	-0.702115	0.136116	-5.15821	2.49327e-07	6.4314e-06	myb-like transcription factor family protein	.	PGSC0003DMT400002162	0	100	DNA binding protein
Soltu.DM.08G016010.1	-0.701783	0.217486	-3.22679	0.00125186	0.0119782	conserved hypothetical protein	.	PGSC0003DMT400019047	0	100	Conserved gene of unknown function
Soltu.DM.06G032070.1	-0.701178	0.168395	-4.16388	3.12881e-05	0.000507245	Homeodomain-like transcriptional regulator	.	PGSC0003DMT400078029	0	100	MYB-like transcription factor DIVARICATA
Soltu.DM.02G014940.1	-0.70016	0.130621	-5.36024	8.31123e-08	2.36464e-06	Leucine-rich repeat transmembrane protein kinase	GO:0006468, GO:0004672, GO:0005524, GO:0005515	.	.	.	N-acylethanolamine amidohydrolase
Soltu.DM.01G032290.2	-0.700055	0.257032	-2.72361	0.00645725	0.0443973	signal recognition particle receptor protein, chloroplast (FTSY)	GO:0006614, GO:0005525	PGSC0003DMT400071384	0	100	Cell division protein ftsy
Soltu.DM.01G032290.1	-0.699413	0.256861	-2.72292	0.00647071	0.0444671	signal recognition particle receptor protein, chloroplast (FTSY)	GO:0005525, GO:0006614	PGSC0003DMT400071384	0	100	Cell division protein ftsy
Soltu.DM.06G019910.1	-0.697906	0.240158	-2.90602	0.00366053	0.0287363	FORMS APLOID AND BINUCLEATE CELLS 1A	GO:0016307, GO:0046488, GO:0005524	PGSC0003DMT400067203	0	100	Phosphatidylinositol-4-phosphate 5-kinase
Soltu.DM.06G016240.1	-0.697362	0.245562	-2.83987	0.00451326	0.0338066	ACT domain repeat	.	PGSC0003DMT400033911	0	100	Amino acid binding protein
Soltu.DM.02G025010.1	-0.696333	0.254295	-2.73829	0.00617599	0.0428926	ARM repeat superfamily protein	GO:0016567, GO:0004842	PGSC0003DMT400009035	0	100	U-box domain-containing protein 5
Soltu.DM.05G016400.1	-0.696291	0.24743	-2.81409	0.00489157	0.0359274	cytochrome P450, family 97, subfamily B, polypeptide	GO:0016705, GO:0020037, GO:0055114, GO:0005506	PGSC0003DMT400062560	0	100	Cytochrome P450
Soltu.DM.06G016240.2	-0.695733	0.246125	-2.82674	0.00470242	0.0348919	ACT domain repeat	.	PGSC0003DMT400033911	0	100	Amino acid binding protein
Soltu.DM.02G007480.1	-0.695571	0.243265	-2.85932	0.00424551	0.03227	Thioredoxin superfamily protein	GO:0055114	PGSC0003DMT400008582	0	100	Conserved gene of unknown function
Soltu.DM.05G024510.1	-0.695161	0.168101	-4.13538	3.54363e-05	0.000565988	Mo25 family protein	.	PGSC0003DMT400021798	0	100	Calcium-binding protein
Soltu.DM.10G027120.1	-0.694574	0.142912	-4.86017	1.17286e-06	2.67068e-05	CCCH-type zinc finger protein with ARM repeat domain	GO:0005515, GO:0046872	PGSC0003DMT400060975	0	100	Nucleic acid binding protein
Soltu.DM.07G013020.1	-0.694546	0.237036	-2.93014	0.00338815	0.0269693	Transcriptional factor B3 family protein / auxin-responsive factor AUX/IAA-related	GO:0003677, GO:0005634, GO:0006355, GO:0005515, GO:0009725	PGSC0003DMT400006151	0	99.13	Auxin response factor 7
Soltu.DM.07G003060.1	-0.694101	0.140205	-4.9506	7.39845e-07	1.75164e-05	Voltage-gated chloride channel family protein	GO:0016020, GO:0055085, GO:0006821, GO:0005247	PGSC0003DMT400078919	0	100	Chloride channel clc
Soltu.DM.04G029150.1	-0.693835	0.197164	-3.51907	0.000433055	0.00495361	Transducin/WD40 repeat-like superfamily protein	.	PGSC0003DMT400024503	0	100	WD-repeat protein
Soltu.DM.01G030880.1	-0.693345	0.218599	-3.17177	0.00151513	0.014046	RWD domain-containing protein	GO:0005515	PGSC0003DMT400066873	0	100	RING finger protein
Soltu.DM.01G032690.1	-0.692194	0.185655	-3.72838	0.000192714	0.00247837	calcineurin B subunit-related	GO:0016746, GO:0005509	PGSC0003DMT400000024	0	100	1-acylglycerophosphocholine O-acyltransferase
Soltu.DM.11G007930.1	-0.69183	0.258423	-2.67713	0.00742562	0.0493795	Rubisco Assembly chaperone C-terminal domain containing protein	.	PGSC0003DMT400073794	0	100	Conserved gene of unknown function
Soltu.DM.01G032290.3	-0.691798	0.255254	-2.71023	0.00672356	0.0457239	signal recognition particle receptor protein, chloroplast (FTSY)	GO:0006614, GO:0005525	PGSC0003DMT400071384	0	100	Cell division protein ftsy
Soltu.DM.12G003650.1	-0.689868	0.160529	-4.29746	1.72763e-05	0.000296999	Zinc-binding dehydrogenase family protein	GO:0016491, GO:0055114	PGSC0003DMT400075488	0	100	Allyl alcohol dehydrogenase
Soltu.DM.12G011590.1	-0.685796	0.173462	-3.95358	7.69901e-05	0.0011294	CLPC homologue	GO:0005515, GO:0005524	PGSC0003DMT400037527	0	100	ATP-dependent Clp protease ATP-binding subunit clpA homolog CD4B, chloroplastic
Soltu.DM.08G028730.5	-0.681597	0.20265	-3.36342	0.000769827	0.00802495	SPA1-related	GO:0005515, GO:0005524, GO:0004672, GO:0006468	PGSC0003DMT400031699	0	100	Ubiquitin ligase protein cop1
Soltu.DM.08G028730.1	-0.681081	0.202934	-3.35616	0.000790325	0.008194	SPA1-related	GO:0005524, GO:0005515, GO:0006468, GO:0004672	PGSC0003DMT400031699	0	100	Ubiquitin ligase protein cop1
Soltu.DM.07G020700.1	-0.680793	0.248651	-2.73794	0.00618251	0.0429268	F-box and associated interaction domains-containing protein	GO:0005515	PGSC0003DMT400052613	0	100	Class S F-box protein
Soltu.DM.12G005410.1	-0.68038	0.22709	-2.99609	0.00273468	0.0227404	hypothetical protein	.	.	.	.	N-acylethanolamine amidohydrolase
Soltu.DM.02G024380.1	-0.680149	0.20561	-3.30796	0.000939784	0.00943692	ferulic acid 5-hydroxylase	GO:0020037, GO:0055114, GO:0005506, GO:0016705	PGSC0003DMT400009121	0	100	Ferulate-5-hydroxylase
Soltu.DM.04G017890.2	-0.679556	0.194129	-3.50055	0.000464307	0.00524768	Acyl-CoA N-acyltransferases (NAT) superfamily protein	GO:0008080	PGSC0003DMT400084233	0	100	N-acetyltransferase
Soltu.DM.02G015750.1	-0.679428	0.196421	-3.45904	0.000542102	0.00598882	CBL-interacting protein kinase	GO:0005524, GO:0007165, GO:0006468, GO:0004672	PGSC0003DMT400073132	0	100	Protein kinase SRK
Soltu.DM.01G024940.1	-0.678361	0.217615	-3.11726	0.00182543	0.0164559	SET domain-containing protein	GO:0031519, GO:0005515	PGSC0003DMT400023342	0	100	EZ1
Soltu.DM.12G005780.1	-0.676576	0.22425	-3.01707	0.00255235	0.0214774	Protein kinase superfamily protein	GO:0006468, GO:0004672, GO:0005524	PGSC0003DMT400039850	0	100	Serine/threonine-protein kinase PBS1
Soltu.DM.08G017330.1	-0.675497	0.185342	-3.64459	0.000267813	0.00327299	P-loop containing nucleoside triphosphate hydrolases superfamily protein	GO:0005525	PGSC0003DMT400037632	0	100	GTP binding protein
Soltu.DM.04G003800.1	-0.674811	0.23446	-2.87815	0.00400015	0.0308247	Microtubule associated protein (MAP65/ASE1) family protein	.	PGSC0003DMT400075869	0	100	PLE
Soltu.DM.04G007730.1	-0.671986	0.230467	-2.91575	0.00354831	0.0279948	cytochrome P450, family 71, subfamily B, polypeptide	GO:0020037, GO:0055114, GO:0005506, GO:0016705	PGSC0003DMT400016242	0	100	Gene of unknown function
Soltu.DM.12G018230.1	-0.669863	0.248254	-2.6983	0.00696954	0.047098	Rhodanese/Cell cycle control phosphatase superfamily protein	.	.	.	.	N-acylethanolamine amidohydrolase
Soltu.DM.11G000460.1	-0.66841	0.240608	-2.778	0.00546942	0.0391955	RAB GTPase homolog A5A	GO:0003924, GO:0005525	PGSC0003DMT400034568	0	100	Guanine nucleotide regulatory protein
Soltu.DM.10G001000.1	-0.667514	0.128468	-5.19594	2.03693e-07	5.36265e-06	calcineurin B-like	GO:0005509	PGSC0003DMT400037245	0	100	Calcineurin B 02
Soltu.DM.07G021000.2	-0.665649	0.216823	-3.07	0.00214055	0.0187016	SHAGGY-related protein kinase dZeta	GO:0006468, GO:0004672, GO:0005524	PGSC0003DMT400052647	0	100	Glycogen synthase kinase-3 beta
Soltu.DM.02G000530.1	-0.665499	0.147765	-4.50376	6.67629e-06	0.000126812	disproportionating enzyme	GO:0030246, GO:2001070, GO:0005975, GO:0004134	.	.	.	N-acylethanolamine amidohydrolase
Soltu.DM.02G034220.1	-0.663029	0.211658	-3.13255	0.00173295	0.0157333	DHBP synthase RibB-like alpha/beta domain	GO:0003725	PGSC0003DMT400052221	0	100	Sua5
Soltu.DM.01G022350.2	-0.662585	0.222149	-2.98262	0.00285792	0.0235968	Galactose oxidase/kelch repeat superfamily protein	GO:0005515	PGSC0003DMT400058373	0	100	Acyl-CoA binding protein
Soltu.DM.02G027870.1	-0.662285	0.155289	-4.26485	2.00039e-05	0.000338249	Phototropic-responsive NPH3 family protein	.	PGSC0003DMT400064271	0	100	Root phototropism protein
Soltu.DM.11G003670.1	-0.661445	0.214739	-3.08022	0.00206845	0.0182118	plastid transcriptionally active	.	PGSC0003DMT400041833	0	100	Membrane-associated 30 kDa protein, chloroplastic
Soltu.DM.09G001500.1	-0.661187	0.171777	-3.8491	0.000118551	0.00164371	copper ion transmembrane transporters	.	PGSC0003DMT400062355	0	100	Plastid RNA-binding protein 1
Soltu.DM.02G011130.3	-0.660023	0.210028	-3.14255	0.00167482	0.0152936	kinesin-like calmodulin-binding protein (ZWICHEL)	GO:0008017, GO:0005524, GO:0003777, GO:0005856, GO:0055114, GO:0003824, GO:0016491, GO:0007018	PGSC0003DMT400024387	0	100	Kinesin heavy chain
Soltu.DM.08G026190.1	-0.659574	0.214048	-3.08142	0.00206014	0.0181624	SNARE associated Golgi protein family	.	PGSC0003DMT400010008	0	100	Conserved gene of unknown function
Soltu.DM.12G000540.1	-0.65942	0.165271	-3.98993	6.60938e-05	0.000986841	basic helix-loop-helix (bHLH) DNA-binding superfamily protein	GO:0046983	PGSC0003DMT400061287	0	100	DNA binding protein
Soltu.DM.01G043220.1	-0.657814	0.215934	-3.04637	0.00231623	0.0198711	Protein of unknown function (DUF3411)	.	PGSC0003DMT400061143	0	100	Conserved gene of unknown function
Soltu.DM.09G019960.1	-0.656221	0.108513	-6.04738	1.47218e-09	5.79383e-08	conserved hypothetical protein	.	PGSC0003DMT400049833	0	100	Conserved gene of unknown function
Soltu.DM.12G000540.2	-0.655468	0.161752	-4.05231	5.07135e-05	0.000778895	basic helix-loop-helix (bHLH) DNA-binding superfamily protein	GO:0046983	PGSC0003DMT400061287	0	100	DNA binding protein
Soltu.DM.06G023910.1	-0.654358	0.228554	-2.86303	0.00419608	0.0320214	Tetratricopeptide repeat (TPR)-like superfamily protein	GO:0005515	PGSC0003DMT400073440	0	100	Eukaryotic translation initiation factor 3 subunit
Soltu.DM.02G020170.2	-0.653188	0.211849	-3.08326	0.00204743	0.0180801	starch synthase	GO:2001070, GO:0004373	PGSC0003DMT400042496	1.61e-66	100	Soluble starch synthase 3, chloroplastic/amyloplastic
Soltu.DM.01G019990.1	-0.653129	0.160305	-4.0743	4.61528e-05	0.000716652	acyl-activating enzyme	GO:0003824	PGSC0003DMT400019544	0	100	AMP dependent ligase
Soltu.DM.05G000350.1	-0.652781	0.212438	-3.0728	0.00212061	0.0185673	conserved hypothetical protein	.	PGSC0003DMT400072984	0	100	Integral membrane protein
Soltu.DM.03G028320.1	-0.652278	0.163498	-3.98952	6.62067e-05	0.000987977	1-deoxy-D-xylulose 5-phosphate reductoisomerase	GO:0030604, GO:0005515, GO:0008299, GO:0055114, GO:0070402, GO:0046872	PGSC0003DMT400062966	0	100	1-deoxy-D-xylulose-5-phosphate reductoisomerase
Soltu.DM.05G000430.2	-0.651811	0.223364	-2.91816	0.00352105	0.0278371	uvrB/uvrC motif-containing protein	GO:0003677, GO:0005515	PGSC0003DMT400072819	0	100	DNA binding protein
Soltu.DM.05G000430.3	-0.651811	0.223364	-2.91816	0.00352105	0.0278371	uvrB/uvrC motif-containing protein	GO:0003677, GO:0005515	PGSC0003DMT400072819	0	100	DNA binding protein
Soltu.DM.02G014860.1	-0.650454	0.193	-3.37022	0.000751081	0.00786779	Leucine-rich repeat transmembrane protein kinase	GO:0006468, GO:0004672, GO:0005524, GO:0005515	PGSC0003DMT400073032	0	100	Receptor kinase RLPK1
Soltu.DM.03G020920.1	-0.650453	0.22414	-2.902	0.00370787	0.0290314	cytochrome P450, family 89, subfamily A, polypeptide	GO:0016705, GO:0005506, GO:0020037, GO:0055114	PGSC0003DMT400008140	0	97.379	Cytochrome P450
Soltu.DM.01G006160.1	-0.650341	0.2153	-3.02063	0.00252252	0.0212598	histone deacetylase	.	PGSC0003DMT400014110	0	99.752	Histone deacetylase
Soltu.DM.12G004470.1	-0.648784	0.209302	-3.09975	0.00193685	0.0172916	nuclear poly(a) polymerase	GO:0031123, GO:0016779, GO:0003723, GO:0004652, GO:0043631, GO:0005634	PGSC0003DMT400075574	0	100	Poly(A) polymerase beta
Soltu.DM.01G002900.1	-0.648048	0.230368	-2.81311	0.00490655	0.0360078	UDP-Glycosyltransferase superfamily protein	.	PGSC0003DMT400054943	0	100	Digalactosyldiacylglycerol synthase 1
Soltu.DM.06G010090.1	-0.648003	0.147816	-4.38385	1.16598e-05	0.000209868	UDP-glucose pyrophosphorylase	GO:0070569	PGSC0003DMT400077212	4.45e-06	100	Gene of unknown function
Soltu.DM.02G026930.1	-0.646338	0.234515	-2.75607	0.00585011	0.0411682	global transcription factor group E7	GO:0005515	PGSC0003DMT400078795	0	100	Chloroplast bromodomain-containing protein
Soltu.DM.11G007780.1	-0.64561	0.158988	-4.06074	4.89169e-05	0.000755196	AT hook motif DNA-binding family protein	.	PGSC0003DMT400073848	0	100	SAP1 protein
Soltu.DM.08G011740.1	-0.645147	0.228073	-2.82868	0.00467398	0.0347193	overexpressor of cationic peroxidase	GO:0003677	PGSC0003DMT400053577	0	100	Conserved gene of unknown function
Soltu.DM.05G023070.1	-0.644805	0.182298	-3.53709	0.000404557	0.00467754	hypothetical protein	.	PGSC0003DMT400069948	8.37e-140	100	DHN10
Soltu.DM.07G027620.1	-0.644254	0.189317	-3.40304	0.0006664	0.00714408	heat shock protein 81-2	GO:0051082, GO:0006457, GO:0005524	PGSC0003DMT400057003	0	100	Heat shock cognate protein 80
Soltu.DM.06G026280.1	-0.643934	0.132284	-4.86783	1.12828e-06	2.57354e-05	Galactosyltransferase family protein	GO:0016020, GO:0030246, GO:0006486	PGSC0003DMT400083037	0	100	Galactosyltransferase
Soltu.DM.02G025200.1	-0.640704	0.225128	-2.84595	0.00442788	0.0333067	GRAS family transcription factor	.	PGSC0003DMT400038573	0	100	Chitin-inducible gibberellin-responsive protein
Soltu.DM.01G046760.1	-0.640624	0.187446	-3.41764	0.000631672	0.00683168	DUF760 domain containing protein	.	PGSC0003DMT400066532	0	100	Seed maturation protein PM23
Soltu.DM.03G032760.2	-0.640368	0.168582	-3.79855	0.000145544	0.0019582	Protein kinase superfamily protein	GO:0005524, GO:0004674, GO:0004672, GO:0006468	PGSC0003DMT400074066	0	80.517	Kinase
Soltu.DM.07G023140.1	-0.639878	0.189968	-3.36834	0.000756213	0.00790763	solanesyl diphosphate synthase	GO:0008299	PGSC0003DMT400018242	0	100	Solanesyl diphosphate synthase
Soltu.DM.03G037550.3	-0.63986	0.208367	-3.07084	0.00213459	0.0186714	phytoene desaturase	GO:0016166, GO:0016491, GO:0016117, GO:0055114	PGSC0003DMT400023667	0	100	Phytoene dehydrogenase, chloroplastic/chromoplastic
Soltu.DM.11G021470.1	-0.63979	0.128596	-4.97519	6.51843e-07	1.55843e-05	Protein kinase superfamily protein	GO:0005524, GO:0004672, GO:0006468	PGSC0003DMT400068291	0	100	Serine/threonine protein kinase
Soltu.DM.04G035830.1	-0.639746	0.195237	-3.27677	0.00105003	0.0103463	mitogen-activated protein kinase	GO:0004672, GO:0004707, GO:0006468, GO:0005524	PGSC0003DMT400009491	0	100	Mitogen-activated protein kinase 9
Soltu.DM.06G023910.2	-0.639289	0.229231	-2.78884	0.00528978	0.0382674	Tetratricopeptide repeat (TPR)-like superfamily protein	GO:0005515	PGSC0003DMT400073440	0	100	Eukaryotic translation initiation factor 3 subunit
Soltu.DM.07G022820.1	-0.638174	0.233651	-2.73131	0.00630835	0.0436399	ubiquitin-specific protease	GO:0006511, GO:0036459, GO:0016579	PGSC0003DMT400071066	0	100	Ubiquitin-specific protease 15
Soltu.DM.10G005670.1	-0.636704	0.224969	-2.83019	0.00465206	0.0345949	SPA (suppressor of phyA-105) protein family	GO:0006468, GO:0004672, GO:0005524, GO:0005515	PGSC0003DMT400049874	0	100	Ubiquitin ligase protein cop1
Soltu.DM.04G029850.1	-0.636687	0.224049	-2.84173	0.00448688	0.0336601	S-adenosyl-L-methionine-dependent methyltransferases superfamily protein	GO:0008168	PGSC0003DMT400080807	0	100	S-adenosylmethionine-dependent methyltransferase
Soltu.DM.02G025200.2	-0.635722	0.22341	-2.84555	0.00443354	0.0333399	GRAS family transcription factor	.	PGSC0003DMT400038573	0	100	Chitin-inducible gibberellin-responsive protein
Soltu.DM.12G025230.1	-0.634142	0.231556	-2.73861	0.00616994	0.0428729	Exostosin family protein	.	PGSC0003DMT400000989	0	100	Exostosin family protein
Soltu.DM.02G001010.1	-0.634009	0.231197	-2.74229	0.00610132	0.0424841	AP2/B3-like transcriptional factor family protein	GO:0003677	PGSC0003DMT400037688	0	100	DNA binding protein
Soltu.DM.04G004270.3	-0.63391	0.233194	-2.71838	0.00656018	0.0449165	indeterminate(ID)-domain	.	PGSC0003DMT400075838	0	100	C2H2L domain class transcription factor
Soltu.DM.05G006930.1	-0.63369	0.204006	-3.10623	0.00189491	0.0169851	DEAD/DEAH box helicase, putative	GO:0005524, GO:0003676	PGSC0003DMT400058295	0	100	Increased size exclusion limit 2
Soltu.DM.02G000560.1	-0.63364	0.197063	-3.21542	0.00130255	0.0123574	disproportionating enzyme	GO:0005975, GO:0004134	.	.	.	N-acylethanolamine amidohydrolase
Soltu.DM.05G006930.2	-0.633448	0.204412	-3.09888	0.00194254	0.0173309	DEAD/DEAH box helicase, putative	GO:0003676, GO:0005524	PGSC0003DMT400058295	0	100	Increased size exclusion limit 2
Soltu.DM.11G022200.1	-0.633121	0.15633	-4.04989	5.12416e-05	0.000786106	Protein of unknown function (DUF1279)	.	PGSC0003DMT400050488	0	100	OJ991214_12.13 protein
Soltu.DM.01G037770.2	-0.6313	0.210087	-3.00494	0.00265632	0.0222267	DNAJ heat shock N-terminal domain-containing protein	.	PGSC0003DMT400057887	0	100	Heat shock protein DnaJ
Soltu.DM.02G015010.1	-0.631236	0.195681	-3.22584	0.00125601	0.012008	Leucine-rich repeat transmembrane protein kinase	GO:0005524, GO:0005515, GO:0006468, GO:0004672	.	.	.	N-acylethanolamine amidohydrolase
Soltu.DM.05G006930.3	-0.630354	0.203257	-3.10127	0.00192693	0.0172203	DEAD/DEAH box helicase, putative	GO:0003676, GO:0005524	PGSC0003DMT400058295	0	100	Increased size exclusion limit 2
Soltu.DM.03G011170.1	-0.629821	0.22903	-2.74995	0.00596042	0.041709	Transmembrane amino acid transporter family protein	.	PGSC0003DMT400036273	0	99.848	Amino acid transporter
Soltu.DM.05G022610.1	-0.628973	0.234229	-2.68528	0.00724682	0.0485312	CRINKLY4 related	GO:0005524, GO:0004672, GO:0006468	PGSC0003DMT400069749	0	100	Serine/threonine-protein kinase CCR3
Soltu.DM.07G003610.1	-0.628747	0.234638	-2.67964	0.00737006	0.0490867	plant-specific transcription factor YABBY family protein	GO:0007275	PGSC0003DMT400079392	0	100	YABBY domain class transcription factor
Soltu.DM.11G003020.1	-0.628724	0.233244	-2.69557	0.00702682	0.0474253	O-fucosyltransferase family protein	.	PGSC0003DMT400041770	0	100	Auxin growth promotor protein
Soltu.DM.07G024200.1	-0.623893	0.220415	-2.83054	0.00464696	0.0345714	conserved hypothetical protein	.	PGSC0003DMT400032318	0	100	Conserved gene of unknown function
Soltu.DM.04G034780.1	-0.620492	0.0932096	-6.65696	2.79552e-11	1.4436e-09	BEL1-like homeodomain	GO:0003677, GO:0006355	.	.	.	N-acylethanolamine amidohydrolase
Soltu.DM.04G027940.1	-0.619746	0.175089	-3.53961	0.000400717	0.00463713	Nucleic acid-binding proteins superfamily	GO:0003676	PGSC0003DMT400064538	0	100	S1 RNA-binding domain-containing protein
Soltu.DM.12G025200.1	-0.619641	0.227118	-2.72827	0.00636665	0.0439888	Glyoxalase/Bleomycin resistance protein/Dioxygenase superfamily protein	GO:0046872, GO:0004462	PGSC0003DMT400000811	0	100	Lactoylglutathione lyase / glyoxalase I, putative
Soltu.DM.12G020050.1	-0.619317	0.176255	-3.51375	0.000441826	0.00503675	Replication factor-A protein 1-related	.	PGSC0003DMT400052517	0	99.887	70 kDa subunit of replication protein A
Soltu.DM.09G023940.3	-0.618874	0.188733	-3.27911	0.00104136	0.0102684	FAR1-related sequence	GO:0008270	.	.	.	N-acylethanolamine amidohydrolase
Soltu.DM.04G035870.2	-0.616183	0.178131	-3.45917	0.000541851	0.00598878	GTP-binding protein, HflX	GO:0005525	PGSC0003DMT400009608	0	100	GTP-binding protein hflx
Soltu.DM.01G042700.1	-0.615738	0.159497	-3.8605	0.000113156	0.00158862	TCP family transcription factor	.	PGSC0003DMT400064164	0	100	Transcription factor
Soltu.DM.07G019050.1	-0.61473	0.120658	-5.09483	3.49053e-07	8.75932e-06	photosystem II reaction center PSB29 protein	GO:0010207, GO:0015979	PGSC0003DMT400047218	0	100	Protein THYLAKOID FORMATION1, chloroplastic
Soltu.DM.06G010150.1	-0.613285	0.20182	-3.03878	0.00237541	0.0202943	Peptide-N4-(N-acetyl-beta-glucosaminyl)asparagine amidase A protein	.	PGSC0003DMT400077224	0	100	Peptide-N4-(N-acetyl-beta-glucosaminyl)asparagine amidase A
Soltu.DM.06G034160.1	-0.612246	0.162672	-3.76368	0.000167429	0.00219963	Glutathione S-transferase family protein	GO:0005515	PGSC0003DMT400051711	0	100	Glutathione transferase
Soltu.DM.09G027850.1	-0.612238	0.222464	-2.75208	0.00592187	0.0415059	triglyceride lipases;triglyceride lipases	GO:0006629	PGSC0003DMT400030237	0	99.736	Triacylglycerol lipase
Soltu.DM.12G029200.1	-0.610781	0.18545	-3.29351	0.000989446	0.00985498	hypothetical protein	.	PGSC0003DMT400022077	0	100	Conserved gene of unknown function
Soltu.DM.02G011130.1	-0.60884	0.205014	-2.96975	0.00298039	0.0243381	kinesin-like calmodulin-binding protein (ZWICHEL)	GO:0055114, GO:0003824, GO:0005856, GO:0016491, GO:0007018, GO:0008017, GO:0005524, GO:0003777	PGSC0003DMT400024387	0	100	Kinesin heavy chain
Soltu.DM.11G014290.2	-0.608419	0.206373	-2.94815	0.00319686	0.0257527	Protein of unknown function (DUF179)	.	PGSC0003DMT400071473	0	100	Electron transporter
Soltu.DM.05G026390.1	-0.60808	0.203821	-2.98341	0.00285059	0.0235508	Sec23/Sec24 protein transport family protein	GO:0006886, GO:0030127, GO:0008270, GO:0006888	PGSC0003DMT400051875	0	85.972	Protein transport protein Sec24C
Soltu.DM.03G028550.2	-0.607909	0.227298	-2.67451	0.00748395	0.0496356	Protein of unknown function (DUF1637)	GO:0016702, GO:0055114	PGSC0003DMT400063273	0	100	Conserved gene of unknown function
Soltu.DM.01G025050.1	-0.606774	0.190205	-3.19011	0.00142221	0.0132949	conserved hypothetical protein	.	PGSC0003DMT400073525	6.74e-154	96.375	Conserved gene of unknown function
Soltu.DM.01G046300.1	-0.6067	0.162354	-3.7369	0.000186301	0.00240861	magnesium transporter	.	PGSC0003DMT400066130	0	100	Magnesium transporter
Soltu.DM.12G007330.1	-0.60667	0.14966	-4.05367	5.04211e-05	0.000775293	Oxidoreductase family protein	GO:0016491	PGSC0003DMT400043680	0	100	Oxidoreductase
Soltu.DM.02G011130.2	-0.606582	0.203961	-2.97401	0.00293933	0.0240835	kinesin-like calmodulin-binding protein (ZWICHEL)	GO:0016491, GO:0007018, GO:0005856, GO:0055114, GO:0003824, GO:0005524, GO:0003777, GO:0008017	PGSC0003DMT400024387	0	100	Kinesin heavy chain
Soltu.DM.01G023040.1	-0.606458	0.224594	-2.70024	0.00692905	0.04691	tRNA synthetase class I (I, L, M and V) family protein	GO:0004812, GO:0005524, GO:0000166, GO:0000049, GO:0006418, GO:0002161, GO:0006428, GO:0004822	PGSC0003DMT400016091	0	100	Isoleucyl-tRNA synthetase
Soltu.DM.03G020710.1	-0.605149	0.197551	-3.06325	0.00218949	0.0190089	heat shock factor	GO:0042025, GO:0003700, GO:0043565, GO:0006355	PGSC0003DMT400008199	0	100	Heat stress transcription factor A-1
Soltu.DM.11G017460.1	-0.604321	0.225125	-2.68438	0.00726651	0.048651	Peptidase M28 family protein	.	.	.	.	N-acylethanolamine amidohydrolase
Soltu.DM.02G030670.1	-0.600942	0.208708	-2.87934	0.00398507	0.0307526	COBRA-like extracellular glycosyl-phosphatidyl inositol-anchored protein family	GO:0010215, GO:0031225	PGSC0003DMT400003470	0	100	Protein COBRA
Soltu.DM.05G022750.1	-0.598241	0.219819	-2.72151	0.00649838	0.0446343	conserved hypothetical protein	.	PGSC0003DMT400069903	0	100	ATP binding protein
Soltu.DM.06G002740.1	-0.596861	0.151321	-3.94433	8.00231e-05	0.00117133	ubiquitin-conjugating enzyme	.	PGSC0003DMT400053007	0	100	Ubiquitin carrier protein
Soltu.DM.09G002040.1	-0.596017	0.219991	-2.70928	0.00674298	0.0458212	NAD(P)-binding Rossmann-fold superfamily protein	.	PGSC0003DMT400022763	0	100	NAD-dependent epimerase/dehydratase
Soltu.DM.01G045080.2	-0.59558	0.215802	-2.75985	0.00578278	0.0408929	K-box region and MADS-box transcription factor family protein	GO:0045944, GO:0006355, GO:0000977, GO:0003700, GO:0005634, GO:0046983, GO:0003677	PGSC0003DMT400083739	0	100	MADS transcriptional factor
Soltu.DM.06G034650.1	-0.595282	0.175857	-3.38504	0.000711681	0.00753844	conserved hypothetical protein	.	PGSC0003DMT400051645	0	100	Conserved gene of unknown function
Soltu.DM.06G023830.1	-0.595105	0.207953	-2.86173	0.00421336	0.0321075	methyl-CPG-binding domain	GO:0042025, GO:0003677	PGSC0003DMT400073451	0	100	Nucleosome-binding protein
Soltu.DM.09G024560.1	-0.594636	0.178735	-3.32692	0.000878105	0.00890431	Major facilitator superfamily protein	GO:0016021	PGSC0003DMT400082086	0	100	Integral membrane transporter family protein
Soltu.DM.10G018380.1	-0.593434	0.134857	-4.40048	1.08014e-05	0.000196442	Auxin efflux carrier family protein	GO:0016021, GO:0055085	PGSC0003DMT400071229	0	100	Auxin:hydrogen symporter
Soltu.DM.01G039460.1	-0.592623	0.160216	-3.6989	0.000216539	0.00274136	Protein of unknown function (DUF1624)	.	PGSC0003DMT400063561	0	99.893	Conserved gene of unknown function
Soltu.DM.01G040710.1	-0.592466	0.159904	-3.70513	0.000211281	0.00268367	Peptidase C15, pyroglutamyl peptidase I-like	GO:0006508, GO:0005829, GO:0016920	PGSC0003DMT400007202	0	100	Pyroglutamyl-peptidase I
Soltu.DM.01G035560.1	-0.591784	0.183022	-3.23341	0.00122323	0.0117294	nuclear RNA polymerase D1B	GO:0006351, GO:0003899, GO:0003677	PGSC0003DMT400047222	0	99.569	DNA-directed RNA polymerase
Soltu.DM.09G015670.3	-0.591551	0.186816	-3.16649	0.00154292	0.0142544	FAD-dependent oxidoreductase family protein	GO:0016491, GO:0055114	.	.	.	N-acylethanolamine amidohydrolase
Soltu.DM.04G010500.1	-0.590888	0.169695	-3.48206	0.000497566	0.00556796	DUF3727 domain containing protein	.	PGSC0003DMT400070028	0	100	Conserved gene of unknown function
Soltu.DM.02G013920.1	-0.590351	0.192144	-3.07243	0.00212321	0.018584	basic helix-loop-helix (bHLH) DNA-binding superfamily protein	GO:0046983	PGSC0003DMT400021383	0	100	BHLH1 transcription factor
Soltu.DM.06G027510.1	-0.590334	0.146899	-4.01864	5.85339e-05	0.000884311	Homeodomain-like superfamily protein	.	PGSC0003DMT400069318	0	100	Gene of unknown function
Soltu.DM.03G032760.1	-0.590092	0.133273	-4.42768	9.52507e-06	0.000175096	Protein kinase superfamily protein	GO:0005524, GO:0004672, GO:0004674, GO:0006468	PGSC0003DMT400074066	0	80.517	Kinase
Soltu.DM.07G010920.1	-0.589975	0.212839	-2.77193	0.00557245	0.0396989	Protein kinase superfamily protein	GO:0004672, GO:0006468, GO:0005524	PGSC0003DMT400024762	0	100	Protein kinase family protein
Soltu.DM.04G034920.1	-0.589735	0.147648	-3.9942	6.49125e-05	0.000970825	RUB1 conjugating enzyme	.	PGSC0003DMT400071583	0	100	Ubiquitin carrier protein
Soltu.DM.08G027320.1	-0.589286	0.209021	-2.81927	0.00481336	0.0355282	methyl-CPG-binding domain protein	GO:0003677, GO:0042025	PGSC0003DMT400007910	0	100	Conserved gene of unknown function
Soltu.DM.02G015240.1	-0.588291	0.208711	-2.81868	0.00482213	0.0355733	AAA-type ATPase family protein	GO:0006260, GO:0003677, GO:0009360, GO:0005524, GO:0003887	PGSC0003DMT400073255	0	100	Replication factor C / DNA polymerase III gamma-tau subunit
Soltu.DM.03G014090.3	-0.587151	0.162275	-3.61826	0.000296595	0.00357742	conserved hypothetical protein	.	PGSC0003DMT400021454	2.66e-63	100	Gene of unknown function
Soltu.DM.01G040710.2	-0.587089	0.161389	-3.63773	0.000275047	0.00335222	Peptidase C15, pyroglutamyl peptidase I-like	GO:0005829, GO:0006508, GO:0016920	PGSC0003DMT400007202	0	100	Pyroglutamyl-peptidase I
Soltu.DM.11G020680.1	-0.586269	0.17797	-3.2942	0.000987019	0.00983752	RNA-binding CRS1 / YhbY (CRM) domain-containing protein	GO:0003723	PGSC0003DMT400001081	0	100	CRS2-associated factor 2, chloroplastic
Soltu.DM.02G015030.1	-0.584586	0.218139	-2.67988	0.00736477	0.0490637	receptor-like kinase in flowers	GO:0005524, GO:0004672, GO:0006468	PGSC0003DMT400073238	0	100	Kinase
Soltu.DM.01G035040.4	-0.581829	0.172101	-3.38074	0.000722921	0.00763397	Tetratricopeptide repeat (TPR)-like superfamily protein	GO:0005515	PGSC0003DMT400000320	0	99.865	Eukaryotic translation initiation factor 3 subunit
Soltu.DM.01G023820.1	-0.581689	0.194713	-2.98742	0.00281346	0.0233159	mitogen-activated protein kinase	GO:0004707, GO:0004672, GO:0006468, GO:0005524	PGSC0003DMT400011138	0	100	Big map kinase/bmk
Soltu.DM.02G031950.1	-0.577903	0.147929	-3.90662	9.35979e-05	0.00134145	conserved hypothetical protein	.	PGSC0003DMT400003581	0	99.553	Conserved gene of unknown function
Soltu.DM.09G022200.1	-0.576133	0.155372	-3.70809	0.000208831	0.00265758	alpha/beta-Hydrolases superfamily protein	GO:0016787	PGSC0003DMT400009701	0	100	Endo-1,3-1,4-beta-d-glucanase
Soltu.DM.05G023240.3	-0.574775	0.199964	-2.87439	0.00404813	0.0311049	squamosa promoter-binding protein-like	GO:0042025, GO:0005634, GO:0003677	PGSC0003DMT400069826	0	100	Squamosa promoter-binding protein
Soltu.DM.08G026340.1	-0.573952	0.210079	-2.73208	0.00629358	0.0435738	conserved hypothetical protein	.	PGSC0003DMT400010069	0	100	Conserved gene of unknown function
Soltu.DM.08G022660.1	-0.573085	0.186145	-3.0787	0.00207906	0.0182739	RNA-binding (RRM/RBD/RNP motifs) family protein	GO:0003676	PGSC0003DMT400045166	0	100	Ribonucleoprotein, chloroplast
Soltu.DM.12G021150.1	-0.572328	0.197743	-2.8943	0.00380005	0.029546	Pentatricopeptide repeat (PPR) superfamily protein	GO:0005515	PGSC0003DMT400076659	0	100	Pentatricopeptide repeat-containing protein
Soltu.DM.01G014700.2	-0.564924	0.184364	-3.06417	0.00218273	0.0189888	Molybdenum cofactor sulfurase family protein	GO:0030170, GO:0030151, GO:0003824	PGSC0003DMT400040999	0	100	Molybdopterin cofactor sulfurase
Soltu.DM.04G031090.1	-0.563795	0.141737	-3.97776	6.95661e-05	0.0010335	Protein kinase superfamily protein	GO:0006468, GO:0004672, GO:0005524	PGSC0003DMT400024156	0	100	Map3k delta-1 protein kinase
Soltu.DM.01G018210.1	-0.563356	0.176098	-3.19911	0.00137855	0.0129455	ADP-ribosylation factor A1F	GO:0005525	PGSC0003DMT400003226	0	100	ADP-ribosylation factor 1
Soltu.DM.02G022580.2	-0.563325	0.161328	-3.49179	0.000479789	0.00539154	MUTL protein homolog	GO:0005524, GO:0006298, GO:0030983	PGSC0003DMT400003744	1.27e-96	89.362	Conserved gene of unknown function
Soltu.DM.04G020260.2	-0.562865	0.155294	-3.62452	0.000289496	0.00350284	chromatin remodeling	.	PGSC0003DMT400031289	0	100	Homeodomain
Soltu.DM.04G031090.2	-0.562299	0.141622	-3.97043	7.17445e-05	0.00106292	Protein kinase superfamily protein	GO:0005524, GO:0004672, GO:0006468	PGSC0003DMT400024156	0	100	Map3k delta-1 protein kinase
Soltu.DM.05G005600.1	-0.562297	0.170849	-3.2912	0.000997598	0.00992082	P-loop containing nucleoside triphosphate hydrolases superfamily protein	GO:0005524	PGSC0003DMT400080327	0	99.937	AAA ATPase
Soltu.DM.04G020260.1	-0.561988	0.156094	-3.60032	0.000317829	0.00380274	chromatin remodeling	.	PGSC0003DMT400031289	0	100	Homeodomain
Soltu.DM.09G030450.2	-0.561908	0.198981	-2.82393	0.00474384	0.0351215	Glycine-rich protein	.	.	.	.	N-acylethanolamine amidohydrolase
Soltu.DM.09G015670.2	-0.561612	0.181085	-3.10137	0.00192629	0.0172203	FAD-dependent oxidoreductase family protein	GO:0055114, GO:0016491	.	.	.	N-acylethanolamine amidohydrolase
Soltu.DM.02G032540.1	-0.55799	0.207642	-2.68727	0.00720383	0.0483521	Sterile alpha motif (SAM) domain-containing protein	GO:0005515	.	.	.	N-acylethanolamine amidohydrolase
Soltu.DM.04G003350.1	-0.555244	0.148238	-3.74562	0.000179951	0.00234114	MMS ZWEI homologue	.	PGSC0003DMT400075803	0	100	Ubiquitin-conjugating enzyme 2
Soltu.DM.11G023000.1	-0.554524	0.171845	-3.22689	0.00125142	0.0119782	Homeobox-leucine zipper family protein / lipid-binding START domain-containing protein	GO:0003677, GO:0008289	PGSC0003DMT400020801	0	100	DNA binding protein
Soltu.DM.03G033410.1	-0.552839	0.195464	-2.82835	0.00467891	0.0347392	modifier of snc1,4	GO:0006397	PGSC0003DMT400014424	0	100	Pre-mRNA-splicing factor SPF27 homolog
Soltu.DM.04G036190.3	-0.551845	0.128792	-4.28477	1.82932e-05	0.000311682	Chaperone DnaJ-domain superfamily protein	.	PGSC0003DMT400009645	0	100	Heat shock protein binding protein
Soltu.DM.06G000410.2	-0.550779	0.14977	-3.67748	0.000235545	0.00294442	isoamylase	GO:0003824, GO:0005975	PGSC0003DMT400018766	0	100	Isoamylase isoform 3
Soltu.DM.03G018050.1	-0.550032	0.122818	-4.47845	7.51876e-06	0.000141212	Protein kinase superfamily protein	GO:0005524, GO:0006468, GO:0004672	PGSC0003DMT400040869	0	100	ATP binding protein
Soltu.DM.02G028860.1	-0.54776	0.159448	-3.43535	0.000591781	0.00645778	Protein of unknown function (DUF1685)	.	PGSC0003DMT400010293	0	100	Conserved gene of unknown function
Soltu.DM.04G038270.1	-0.547586	0.196402	-2.78809	0.00530206	0.0383127	Protein kinase superfamily protein	GO:0004672, GO:0006468, GO:0005524	PGSC0003DMT400065939	0	100	Uncharacterized aarF domain-containing protein kinase, chloroplastic
Soltu.DM.11G012540.1	-0.547181	0.19526	-2.80232	0.00507363	0.0370716	C2 calcium/lipid-binding plant phosphoribosyltransferase family protein	.	PGSC0003DMT400089685	0	100	Synaptotagmin
Soltu.DM.03G006180.2	-0.544538	0.154901	-3.51539	0.000439114	0.00500795	conserved hypothetical protein	.	PGSC0003DMT400059004	0	100	Conserved gene of unknown function
Soltu.DM.01G028490.1	-0.543702	0.14365	-3.7849	0.000153768	0.00204929	glucan synthase-like	GO:0016020, GO:0003843, GO:0006075, GO:0000148	PGSC0003DMT400074555	0	100	Transferase, transferring glycosyl groups
Soltu.DM.02G013530.1	-0.543316	0.162154	-3.35062	0.000806303	0.00831784	alpha/beta-Hydrolases superfamily protein	.	PGSC0003DMT400054345	0	100	Alpha/beta hydrolase
Soltu.DM.05G024060.1	-0.543295	0.141318	-3.84448	0.000120808	0.0016681	Ca(2)-dependent phospholipid-binding protein (Copine) family	.	PGSC0003DMT400040712	0	99.863	Copine I
Soltu.DM.07G026960.1	-0.543287	0.148762	-3.65205	0.000260155	0.00319542	WRKY family transcription factor family protein	GO:0006355, GO:0003700, GO:0043565	PGSC0003DMT400057409	0	100	WRKY transcription factor 20
Soltu.DM.02G013530.2	-0.540948	0.162533	-3.32824	0.000873956	0.00886895	alpha/beta-Hydrolases superfamily protein	.	PGSC0003DMT400054345	0	100	Alpha/beta hydrolase
Soltu.DM.06G033520.1	-0.53906	0.198679	-2.71323	0.00666317	0.0454144	Protein kinase superfamily protein	GO:0005524, GO:0006468, GO:0004672	PGSC0003DMT400051979	0	100	Mak
Soltu.DM.05G021740.1	-0.537442	0.189552	-2.83533	0.0045778	0.0342133	Prosystemin domain containing protein	.	PGSC0003DMT400077379	0	100	Prosystemin
Soltu.DM.06G005190.1	-0.536314	0.112528	-4.76605	1.87873e-06	4.06719e-05	Transducin/WD40 repeat-like superfamily protein	GO:0005515	PGSC0003DMT400031540	0	100	WD domain containing protein
Soltu.DM.08G028950.1	-0.535087	0.150694	-3.55081	0.000384053	0.00446551	hypothetical protein	.	PGSC0003DMT400032033	0	98.91	Keratin-associated protein 6-2
Soltu.DM.04G017780.1	-0.534887	0.166612	-3.21038	0.00132558	0.0125359	Zn-dependent exopeptidases superfamily protein	.	.	.	.	N-acylethanolamine amidohydrolase
Soltu.DM.04G035350.2	-0.532078	0.197963	-2.68776	0.00719326	0.0483053	PHAX RNA-binding domain containing protein	.	PGSC0003DMT400013188	0	100	Conserved gene of unknown function
Soltu.DM.06G019740.1	-0.531901	0.182667	-2.91186	0.00359288	0.0283047	TIFY domain protein	.	PGSC0003DMT400067114	0	100	Protein TIFY 8
Soltu.DM.06G023160.2	-0.523471	0.163749	-3.19679	0.00138964	0.0130405	golgin candidate	.	.	.	.	N-acylethanolamine amidohydrolase
Soltu.DM.01G024010.1	-0.520573	0.128031	-4.06598	4.78308e-05	0.000739707	RING/U-box superfamily protein	.	.	.	.	N-acylethanolamine amidohydrolase
Soltu.DM.09G026930.2	-0.517803	0.136516	-3.79298	0.000148849	0.00199266	Plastid-lipid associated protein PAP / fibrillin family protein	.	PGSC0003DMT400044209	0	100	Harpin binding protein 1
Soltu.DM.01G028490.2	-0.516599	0.137749	-3.75028	0.000176639	0.00230707	glucan synthase-like	GO:0000148, GO:0016020, GO:0003843, GO:0006075	PGSC0003DMT400074555	0	100	Transferase, transferring glycosyl groups
Soltu.DM.08G026900.1	-0.515267	0.171714	-3.00074	0.00269327	0.0224452	Arabidopsis thaliana protein of unknown function (DUF794)	GO:0003723	PGSC0003DMT400058538	0	100	APO protein 1, chloroplastic
Soltu.DM.08G008460.1	-0.513807	0.186278	-2.75828	0.00581072	0.041004	Tetratricopeptide repeat (TPR)-like superfamily protein	GO:0005515	PGSC0003DMT400005874	0	100	Aluminum-induced protein
Soltu.DM.11G000450.1	-0.510955	0.115351	-4.42957	9.44214e-06	0.000173804	RNA-binding (RRM/RBD/RNP motifs) family protein	GO:0003676, GO:0003723	PGSC0003DMT400034758	0	100	Heterogeneous nuclear ribonucleoprotein 27C
Soltu.DM.08G022250.1	-0.510263	0.142136	-3.58997	0.000330711	0.00393856	NAD(P)-binding Rossmann-fold superfamily protein	.	PGSC0003DMT400038371	0	100	3-beta hydroxysteroid dehydrogenase/isomerase family protein
Soltu.DM.03G031640.1	-0.509934	0.17916	-2.84624	0.00442384	0.0332861	plastid transcriptionally active	.	PGSC0003DMT400036661	0	100	Prli-interacting factor l
Soltu.DM.04G034850.1	-0.507936	0.126082	-4.02863	5.61036e-05	0.000850471	metalloendopeptidases;zinc ion binding	GO:0007155, GO:0006508, GO:0016020, GO:0004222	PGSC0003DMT400043471	0	100	Metalloendopeptidase
Soltu.DM.02G032920.1	-0.507119	0.11825	-4.28853	1.79856e-05	0.000307223	DegP protease	GO:0005515, GO:0006508, GO:0004252	PGSC0003DMT400001298	0	100	Serine-type peptidase
Soltu.DM.02G017140.3	-0.506212	0.141163	-3.586	0.000335791	0.00398385	Drought-responsive family protein	GO:0005515	PGSC0003DMT400081258	0	100	Fiber protein Fb2
Soltu.DM.04G011030.1	-0.503687	0.18335	-2.74714	0.00601174	0.0420132	F-box/LRR-repeat protein At5g63520	GO:0005515	PGSC0003DMT400088514	0	78.978	F-box family protein
Soltu.DM.01G025590.1	-0.500178	0.145091	-3.44734	0.000566135	0.00622609	Flavin containing amine oxidoreductase family	GO:0055114, GO:0004729, GO:0016491, GO:0006779	PGSC0003DMT400002866	0	100	Protoporphyrinogen oxidase
Soltu.DM.11G025560.1	-0.498526	0.172488	-2.89021	0.00384981	0.0298377	alpha/beta-Hydrolases superfamily protein	.	PGSC0003DMT400070409	0	100	Hydrolase, alpha/beta fold family protein
Soltu.DM.03G016670.1	-0.498348	0.139454	-3.57357	0.000352144	0.00414849	non-intrinsic ABC protein	GO:0005524, GO:0055085, GO:0016021, GO:0016887, GO:0042626	PGSC0003DMT400037117	0	100	ABC transporter family protein
Soltu.DM.11G001530.2	-0.49829	0.183941	-2.70897	0.00674931	0.0458525	Protein kinase superfamily protein	GO:0006468, GO:0004672, GO:0005524	PGSC0003DMT400044988	0	98.496	Cdk10/11
Soltu.DM.01G048870.1	-0.497804	0.151634	-3.28293	0.00102736	0.0101527	plastid division2	.	PGSC0003DMT400064826	0	100	Non-symbiotic hemoglobin
Soltu.DM.01G032820.1	-0.497424	0.181158	-2.7458	0.00603637	0.0421304	Calcium-dependent lipid-binding (CaLB domain) family protein	GO:0008289	PGSC0003DMT400026606	0	84.118	Calcium lipid binding protein
Soltu.DM.01G032820.3	-0.496446	0.181327	-2.73785	0.00618431	0.0429282	Calcium-dependent lipid-binding (CaLB domain) family protein	GO:0008289	PGSC0003DMT400026606	0	84.118	Calcium lipid binding protein
Soltu.DM.01G033190.1	-0.495297	0.126379	-3.91915	8.8862e-05	0.00128111	K+ efflux antiporter	GO:0006813, GO:0016021, GO:0006812, GO:0008324, GO:0015299, GO:0055085	PGSC0003DMT400000448	0	100	KEA1 (K EFFLUX ANTIPORTER 1)
Soltu.DM.01G032820.2	-0.494803	0.181943	-2.71955	0.00653713	0.0448315	Calcium-dependent lipid-binding (CaLB domain) family protein	GO:0008289	PGSC0003DMT400026606	0	84.118	Calcium lipid binding protein
Soltu.DM.11G016140.1	-0.494522	0.168341	-2.93762	0.00330739	0.0264522	Nuclear transport factor 2 (NTF2) family protein	.	.	.	.	N-acylethanolamine amidohydrolase
Soltu.DM.01G003590.1	-0.492698	0.15742	-3.12984	0.00174901	0.0158683	Protein of unknown function (DUF1350)	.	PGSC0003DMT400042261	0	100	Conserved gene of unknown function
Soltu.DM.05G001470.1	-0.49032	0.182813	-2.68209	0.00731647	0.0488999	phosphoinositide 4-kinase gamma	.	PGSC0003DMT400050546	0	100	Inositol or phosphatidylinositol kinase
Soltu.DM.06G024650.1	-0.489534	0.160426	-3.05147	0.00227727	0.0196059	crumpled leaf	GO:0016829, GO:0017009	PGSC0003DMT400065722	0	100	CRUMPLED LEAF
Soltu.DM.08G020220.1	-0.487623	0.136671	-3.56787	0.000359895	0.00422494	hypothetical protein	.	PGSC0003DMT400004961	0	100	Glycine-rich protein A3
Soltu.DM.12G001700.1	-0.487414	0.135921	-3.58602	0.000335766	0.00398385	PAS domain-containing protein tyrosine kinase family protein	GO:0006355, GO:0005524, GO:0004672, GO:0006468	PGSC0003DMT400011959	0	100	Map3k delta-1 protein kinase
Soltu.DM.07G020450.1	-0.482969	0.179752	-2.68687	0.00721255	0.0483743	TCP family transcription factor	.	PGSC0003DMT400024328	0	100	Transcription factor
Soltu.DM.06G026090.1	-0.480979	0.172357	-2.79059	0.00526114	0.0381122	ubiquiting-conjugating enzyme	.	PGSC0003DMT400083067	0	100	Ubiquitin carrier protein
Soltu.DM.07G028270.1	-0.480515	0.141804	-3.38858	0.000702548	0.00747775	recA DNA recombination family protein	GO:0006281, GO:0008094, GO:0005524, GO:0003677, GO:0003697, GO:0006259	PGSC0003DMT400056917	0	99.921	Replicase
Soltu.DM.02G011600.1	-0.477297	0.152172	-3.13655	0.00170947	0.0155465	TCP-1/cpn60 chaperonin family protein	GO:0042026, GO:0005524, GO:0006457	PGSC0003DMT400027020	0	100	Rubisco subunit binding-protein alpha subunit, ruba
Soltu.DM.02G010040.1	-0.476999	0.167891	-2.84113	0.00449541	0.0337011	methyltransferases	.	PGSC0003DMT400017765	0	100	Conserved gene of unknown function
Soltu.DM.03G013510.1	-0.4729	0.124362	-3.80261	0.000143178	0.00193024	Protein kinase superfamily protein	.	PGSC0003DMT400059077	0	100	Uncharacterized aarF domain-containing protein kinase, chloroplastic
Soltu.DM.02G033260.1	-0.472879	0.129882	-3.64083	0.000271759	0.00331667	ARM repeat superfamily protein	.	PGSC0003DMT400032871	0	100	RST1 (RESURRECTION1)
Soltu.DM.11G008050.1	-0.469776	0.175182	-2.68165	0.00732591	0.0489508	PRLI-interacting factor, putative	GO:0005515	PGSC0003DMT400073782	0	100	Transcription regulator
Soltu.DM.03G020550.1	-0.469272	0.137867	-3.40381	0.000664533	0.00712691	Plant protein of unknown function (DUF827)	.	PGSC0003DMT400008204	0	100	ATP binding protein
Soltu.DM.01G042670.1	-0.463703	0.142401	-3.25632	0.00112868	0.0109839	ATP phosphoribosyl transferase	GO:0000105, GO:0003879, GO:0005737, GO:0000287	PGSC0003DMT400064160	0	100	ATP phosphoribosyl transferase
Soltu.DM.12G007150.1	-0.46066	0.160448	-2.87108	0.00409071	0.0313781	acetyl-CoA carboxylase	GO:0046872, GO:0006633, GO:0005524, GO:0016874, GO:0003989	PGSC0003DMT400022054	0	100	Homomeric Acetyl-CoA Carboxylase (Hom-ACCase)
Soltu.DM.05G027050.2	-0.459794	0.11933	-3.85312	0.000116621	0.00162789	Transmembrane CLPTM1 family protein	GO:0016021	PGSC0003DMT400060289	0	100	Cleft lip and palate transmembrane protein
Soltu.DM.02G009310.1	-0.458132	0.122671	-3.73464	0.000187984	0.00242686	RS2-interacting KH protein	GO:0003723	PGSC0003DMT400064730	0	100	Protein RIK
Soltu.DM.06G003040.1	-0.457612	0.161202	-2.83875	0.00452903	0.0338962	Pleckstrin homology (PH) domain superfamily protein	GO:0046907	PGSC0003DMT400052941	0	100	Ran binding protein
Soltu.DM.10G000130.1	-0.452529	0.162699	-2.78138	0.0054128	0.0388819	Coproporphyrinogen III oxidase	GO:0004109, GO:0055114, GO:0006779	PGSC0003DMT400029316	0	100	Coproporphyrinogen-III oxidase, chloroplastic
Soltu.DM.07G024380.1	-0.451414	0.10961	-4.11838	3.81542e-05	0.000605789	thioredoxin M-type	GO:0006662, GO:0015035, GO:0045454, GO:0046872	PGSC0003DMT400032336	0	100	Alpha-expansin 12
Soltu.DM.02G021770.2	-0.446654	0.154229	-2.89603	0.00377912	0.029426	SWAP (Suppressor-of-White-APricot)/surp domain-containing protein / ubiquitin family protein	GO:0005515, GO:0003723, GO:0006396	PGSC0003DMT400018892	0	100	Spliceosome associated protein
Soltu.DM.06G001420.1	-0.443645	0.123358	-3.59639	0.000322664	0.00385199	dual specificity kinase	GO:0006468, GO:0004672, GO:0005524	PGSC0003DMT400065568	0	100	Casein kinase
Soltu.DM.09G023120.1	-0.442692	0.133733	-3.31027	0.000932067	0.00936645	Homeodomain-like superfamily protein	GO:0003677	.	.	.	N-acylethanolamine amidohydrolase
Soltu.DM.12G016400.1	-0.442319	0.164111	-2.69525	0.00703365	0.0474475	DEAD box RNA helicase	GO:0005515, GO:0005524, GO:0003676	PGSC0003DMT400080614	0	100	ATP-dependent RNA helicase DB10
Soltu.DM.10G022790.1	-0.441723	0.157651	-2.80191	0.00508014	0.0370887	sulfoquinovosyldiacylglycerol	.	PGSC0003DMT400028807	0	100	Glycosyltransferase
Soltu.DM.01G043130.1	-0.441385	0.155132	-2.84521	0.00443815	0.0333558	ankyrin repeat-containing 2B	GO:0005515	PGSC0003DMT400061066	0	100	Ankyrin-repeat protein HBP1
Soltu.DM.01G027740.1	-0.439657	0.120327	-3.65386	0.000258328	0.00317589	A20/AN1-like zinc finger family protein	GO:0003677, GO:0008270	PGSC0003DMT400017569	0	100	Stress-associated protein 4
Soltu.DM.04G011500.1	-0.43782	0.147932	-2.9596	0.00308035	0.0249793	INO80 ortholog	GO:0005524, GO:0003677	PGSC0003DMT400033115	0	100	Chromatin remodeling complex subunit
Soltu.DM.02G021770.1	-0.437298	0.151302	-2.89024	0.00384954	0.0298377	SWAP (Suppressor-of-White-APricot)/surp domain-containing protein / ubiquitin family protein	GO:0006396, GO:0003723, GO:0005515	PGSC0003DMT400018892	0	100	Spliceosome associated protein
Soltu.DM.01G035010.1	-0.436238	0.144145	-3.02639	0.00247491	0.0209339	SET domain protein	GO:0005515	.	.	.	N-acylethanolamine amidohydrolase
Soltu.DM.01G041060.1	-0.432831	0.154637	-2.79901	0.005126	0.0373446	aspartic proteinase A1	GO:0004190, GO:0006508, GO:0006629	PGSC0003DMT400047088	0	100	Aspartic protease
Soltu.DM.04G033070.1	-0.430076	0.151046	-2.84732	0.00440889	0.0332385	WD-40 repeat family protein	GO:0005515	.	.	.	N-acylethanolamine amidohydrolase
Soltu.DM.11G004540.1	-0.42762	0.138958	-3.07734	0.00208857	0.0183286	kow domain-containing transcription factor	GO:0006355	.	.	.	N-acylethanolamine amidohydrolase
Soltu.DM.04G022450.1	-0.424924	0.143407	-2.96307	0.00304583	0.0247143	bZIP transcription factor family protein	GO:0003700, GO:0043565, GO:0006351, GO:0006355	PGSC0003DMT400033308	0	100	Leucine zipper transcription factor
Soltu.DM.06G026600.2	-0.420509	0.15511	-2.71103	0.0067074	0.0456257	peroxin	.	PGSC0003DMT400069682	0	100	PEX14 protein
Soltu.DM.03G036800.1	-0.420196	0.144739	-2.90313	0.00369451	0.0289522	TRF-like	.	PGSC0003DMT400006344	0	100	TRFL6 (TRF-LIKE 6)
Soltu.DM.07G004020.1	-0.419126	0.141313	-2.96594	0.00301761	0.0245522	ARM repeat superfamily protein	.	.	.	.	N-acylethanolamine amidohydrolase
Soltu.DM.03G036800.2	-0.416388	0.141354	-2.9457	0.00322224	0.0259125	TRF-like	.	PGSC0003DMT400006344	0	100	TRFL6 (TRF-LIKE 6)
Soltu.DM.03G003160.2	-0.416003	0.131408	-3.16574	0.00154689	0.0142812	auxin response factor	GO:0009725, GO:0006355, GO:0005515, GO:0003677, GO:0005634	PGSC0003DMT400048034	0	100	Auxin response factor 8-1
Soltu.DM.04G013040.1	-0.414714	0.125839	-3.29559	0.000982169	0.00980376	Potassium transporter family protein	GO:0015079, GO:0016020, GO:0071805	PGSC0003DMT400035898	0	100	Potassium transporter
Soltu.DM.02G011210.2	-0.410266	0.122843	-3.33976	0.000838515	0.00858405	phosphorylcholine cytidylyltransferase	GO:0003824, GO:0009058	PGSC0003DMT400024400	0	100	Glioma tumor suppressor
Soltu.DM.06G008280.1	-0.405091	0.146694	-2.76148	0.005754	0.0407324	Ankyrin repeat family protein	GO:0005515	PGSC0003DMT400025371	0	100	Conserved gene of unknown function
Soltu.DM.11G011340.1	-0.40355	0.142682	-2.82832	0.00467925	0.0347392	long chain acyl-CoA synthetase	GO:0003824	PGSC0003DMT400002337	0	100	Long-chain-fatty-acid CoA ligase
Soltu.DM.03G028500.1	-0.402494	0.112222	-3.58657	0.000335051	0.00398037	Protein of unknown function (DUF3353)	.	PGSC0003DMT400062985	0	100	Cell growth defect factor
Soltu.DM.06G029350.1	-0.401301	0.117118	-3.42646	0.000611511	0.00662722	BRI1 suppressor 1 (BSU1)-like	GO:0004721, GO:0009742, GO:0016787, GO:0005515	PGSC0003DMT400015098	0	100	Serine/threonine-protein phosphatase BSL3
Soltu.DM.02G033430.1	-0.400634	0.143903	-2.78405	0.00536845	0.0386566	Protein kinase superfamily protein	GO:0006468, GO:0004672, GO:0005524	PGSC0003DMT400032824	0	100	Protein kinase atn1
Soltu.DM.01G040270.1	-0.399472	0.101379	-3.94037	8.13562e-05	0.0011883	nuclear encoded CLP protease	GO:0004252, GO:0006508	PGSC0003DMT400007158	0	100	ATP-dependent Clp protease proteolytic subunit
Soltu.DM.01G044610.1	-0.399145	0.117918	-3.38495	0.000711906	0.00753844	3-deoxy-d-arabino-heptulosonate 7-phosphate synthase	GO:0003824, GO:0003849, GO:0009073	PGSC0003DMT400032681	0	100	2-dehydro-3-deoxyphosphoheptonate aldolase/ 3-deoxy-d-arabino-heptulosonate 7-phosphate synthetase
Soltu.DM.08G001730.1	-0.398139	0.139847	-2.84697	0.00441369	0.0332466	conserved hypothetical protein	.	PGSC0003DMT400067633	0	100	Conserved gene of unknown function
Soltu.DM.09G004240.2	-0.397423	0.135948	-2.92334	0.003463	0.0274591	HhH-GPD base excision DNA repair family protein	GO:0003824, GO:0051539, GO:0006284, GO:0006281	PGSC0003DMT400007038	0	100	Repressor of silencing 1
Soltu.DM.07G002530.1	-0.394962	0.123959	-3.18623	0.0014414	0.0134509	KNOTTED1-like homeobox gene	GO:0006355, GO:0003677, GO:0005634	PGSC0003DMT400078990	0	100	Homeobox protein knotted-1-like LET12
Soltu.DM.04G023370.1	-0.392136	0.131817	-2.97485	0.00293135	0.0240582	embryo defective	.	PGSC0003DMT400042671	0	100	Conserved gene of unknown function
Soltu.DM.07G023180.1	-0.38931	0.126869	-3.06861	0.00215056	0.0187682	methionine sulfoxide reductase B	GO:0033743, GO:0055114	PGSC0003DMT400018250	0	100	Methionine-R-sulfoxide reductase B4 protein
Soltu.DM.03G027310.1	-0.387224	0.123549	-3.13416	0.00172345	0.0156577	H(+)-ATPase	GO:0008553, GO:0000166, GO:0120029, GO:0016021	PGSC0003DMT400065170	0	100	Plasma membrane ATPase 1
Soltu.DM.05G025780.1	-0.386265	0.115646	-3.34005	0.000837632	0.00857829	eukaryotic release factor 1-3	GO:0006415, GO:0003747	PGSC0003DMT400060404	0	100	Eukaryotic peptide chain release factor subunit 1-3
Soltu.DM.09G025460.1	-0.384452	0.136461	-2.81731	0.0048428	0.0356669	GDP-D-mannose 3',5'-epimerase	GO:0003824, GO:0047918, GO:0051287	PGSC0003DMT400015623	0	100	GDP-mannose 3',5'-epimerase
Soltu.DM.05G004390.1	-0.376959	0.113798	-3.31252	0.000924592	0.00931578	Sec-independent periplasmic protein translocase	GO:0016021	PGSC0003DMT400078514	0	100	TatC
Soltu.DM.01G024880.1	-0.374384	0.0995608	-3.76036	0.000169669	0.00222689	Prolyl oligopeptidase family protein	GO:0006508, GO:0008236	.	.	.	N-acylethanolamine amidohydrolase
Soltu.DM.11G022460.1	-0.374108	0.137921	-2.71247	0.00667837	0.0454654	ABC transporter family protein	GO:0016887, GO:0005524	PGSC0003DMT400020972	0	100	ABC transporter family protein
Soltu.DM.09G025460.2	-0.367566	0.126027	-2.91656	0.00353915	0.0279345	GDP-D-mannose 3',5'-epimerase	GO:0051287, GO:0003824, GO:0047918	PGSC0003DMT400015623	0	100	GDP-mannose 3',5'-epimerase
Soltu.DM.11G023090.1	-0.366873	0.118542	-3.09487	0.00196898	0.0175317	4-hydroxy-3-methylbut-2-enyl diphosphate synthase	GO:0046429, GO:0055114, GO:0044237, GO:0005506, GO:0008299, GO:0016114	PGSC0003DMT400020794	0	100	GcpE
Soltu.DM.02G006560.1	-0.366029	0.127785	-2.86441	0.00417782	0.0319184	domains rearranged methyltransferase	GO:0006306, GO:0008168	PGSC0003DMT400018502	0	83.917	DNA methyltransferase
Soltu.DM.07G025430.1	-0.354783	0.11352	-3.12529	0.00177629	0.0160724	basic helix-loop-helix (bHLH) DNA-binding superfamily protein	GO:0046983	PGSC0003DMT400049592	0	100	Basic helix-loop-helix protein
Soltu.DM.12G007410.1	-0.354044	0.128462	-2.75602	0.00585089	0.0411682	RH39	GO:0005524, GO:0003676	PGSC0003DMT400059671	0	100	DEAD-box ATP-dependent RNA helicase 39
Soltu.DM.03G013440.1	-0.351192	0.128718	-2.72838	0.00636454	0.0439856	zinc ion binding;DNA binding;helicases;ATP binding;nucleic acid binding	GO:0005524	.	.	.	N-acylethanolamine amidohydrolase
Soltu.DM.06G012130.1	-0.346544	0.128339	-2.70021	0.00692948	0.04691	E3 ubiquitin ligase, putative	GO:0005680	.	.	.	N-acylethanolamine amidohydrolase
Soltu.DM.05G013230.3	-0.344788	0.119074	-2.89558	0.00378461	0.0294601	protein serine/threonine phosphatases;protein kinases;catalytics;cAMP-dependent protein kinase regulators;ATP binding;protein serine/threonine phosphatases	GO:0043169, GO:0005524, GO:0003824, GO:0004672, GO:0006468	.	.	.	N-acylethanolamine amidohydrolase
Soltu.DM.06G010310.1	-0.342786	0.0981672	-3.49186	0.000479667	0.00539154	chromatin remodeling	GO:0005524	PGSC0003DMT400061539	0	100	SNF2 domain-containing protein
Soltu.DM.03G016110.1	-0.336799	0.12565	-2.68045	0.00735235	0.0490297	cleavage and polyadenylation specificity factor	GO:0005634, GO:0003676, GO:0005515	.	.	.	N-acylethanolamine amidohydrolase
Soltu.DM.06G029170.1	-0.325231	0.0991734	-3.27941	0.00104023	0.0102648	Structural maintenance of chromosomes (SMC) family protein	GO:0051276, GO:0005694, GO:0005524, GO:0005515	PGSC0003DMT400015140	0	100	Structural maintenance of chromosome
Soltu.DM.10G026760.1	-0.310233	0.0902653	-3.4369	0.000588419	0.00643157	Cleavage and polyadenylation specificity factor (CPSF) A subunit protein	GO:0005515, GO:0005634, GO:0003676	.	.	.	N-acylethanolamine amidohydrolase
Soltu.DM.09G025830.1	-0.30996	0.0936149	-3.31102	0.000929582	0.009352	CwfJ-like family protein	.	PGSC0003DMT400039096	0	100	Nucleic acid binding protein
Soltu.DM.02G032090.2	-0.303102	0.113048	-2.68119	0.00733614	0.0489948	Phosphoglycerate mutase-like family protein	.	PGSC0003DMT400003302	0	100	Histidine acid phosphatase
Soltu.DM.09G013510.1	-0.300564	0.111369	-2.69882	0.00695867	0.0470483	HEAT/U-box domain-containing protein	GO:0008270	PGSC0003DMT400045570	0	100	Binding protein
Soltu.DM.07G028030.1	-0.29345	0.0925665	-3.17015	0.0015236	0.0141148	conserved hypothetical protein	.	PGSC0003DMT400056953	0	100	Conserved gene of unknown function
Soltu.DM.04G023970.2	-0.275718	0.0849715	-3.24482	0.00117523	0.0113545	Spatacsin C-terminus domain containing protein	.	PGSC0003DMT400054018	0	99.697	Conserved gene of unknown function
Soltu.DM.06G007740.1	-0.255315	0.0920555	-2.77349	0.0055459	0.039565	TRAF-like family protein	GO:0005515	.	.	.	N-acylethanolamine amidohydrolase
Soltu.DM.01G031420.1	-0.225999	0.0842247	-2.68328	0.00729034	0.0487861	transcription regulators	.	.	.	.	N-acylethanolamine amidohydrolase
Soltu.DM.10G025830.1	0.24184	0.0863189	2.8017	0.00508343	0.0371027	ATPase, V0/A0 complex, subunit C/D	GO:0033179, GO:0015078, GO:1902600	PGSC0003DMT400072522	0	100	Vacuolar ATP synthase subunit ac39
Soltu.DM.06G033990.1	0.26308	0.0946283	2.78014	0.00543362	0.0390001	regulatory particle AAA-ATPase 2A	GO:0005737, GO:0016787, GO:0005524, GO:0030163	PGSC0003DMT400051744	0	99.925	26S proteasome subunit 4
Soltu.DM.02G022120.1	0.27532	0.0995899	2.76453	0.00570044	0.0404387	Sec23/Sec24 protein transport family protein	GO:0006888, GO:0008270, GO:0030127, GO:0006886	PGSC0003DMT400035474	0	100	Protein transport protein Sec24
Soltu.DM.07G024960.1	0.281319	0.100307	2.8046	0.00503797	0.0368512	ubiquitin-specific protease	GO:0016579, GO:0005515, GO:0008270, GO:0004843, GO:0006511, GO:0036459	.	.	.	N-acylethanolamine amidohydrolase
Soltu.DM.09G024900.1	0.286673	0.0889344	3.22342	0.0012667	0.0120901	Ribosomal protein S3Ae	GO:0006412, GO:0005840, GO:0003735	PGSC0003DMT400019867	0	100	40S ribosomal protein S3a
Soltu.DM.07G015680.1	0.287994	0.0867575	3.31953	0.000901703	0.00910329	pescadillo-related	GO:0042254, GO:0005730	PGSC0003DMT400015674	0	100	Pescadillo
Soltu.DM.05G008030.1	0.288367	0.100856	2.8592	0.00424706	0.0322726	gamma-adaptin	GO:0016192, GO:0005794, GO:0006886, GO:0030121, GO:0030117	PGSC0003DMT400010532	0	100	AP-1 complex subunit gamma-2
Soltu.DM.06G023990.1	0.291075	0.107505	2.70754	0.00677838	0.0460034	Class II aaRS and biotin synthetases superfamily protein	GO:0006433, GO:0006418, GO:0004812, GO:0004827, GO:0005737, GO:0005524, GO:0000166	PGSC0003DMT400073336	0	100	Prolyl-tRNA synthetase
Soltu.DM.02G024500.1	0.305238	0.0806793	3.78335	0.000154732	0.00205907	FG-GAP repeat-containing protein	.	PGSC0003DMT400009104	0	100	Aldehyde dehydrogenase
Soltu.DM.03G015740.1	0.312665	0.115984	2.69575	0.00702297	0.0474112	ribosomal protein S13A	GO:0003735, GO:0005840, GO:0006412	PGSC0003DMT400059239	0	100	Cytoplasmic ribosomal protein S13
Soltu.DM.04G031770.1	0.31726	0.111075	2.85627	0.00428656	0.0325266	RNA-binding KH domain-containing protein	GO:0003723, GO:0003676	PGSC0003DMT400012623	0	100	Poly(RC)-binding protein
Soltu.DM.10G007830.1	0.319998	0.116126	2.75562	0.00585802	0.0411971	transducin family protein / WD-40 repeat family protein	GO:0005515	PGSC0003DMT400066026	0	100	WD-repeat protein
Soltu.DM.10G022080.1	0.322351	0.115042	2.80202	0.00507837	0.0370887	histone deacetylase 2C	.	PGSC0003DMT400021644	0	100	Histone deacetylase HDT1
Soltu.DM.01G026570.1	0.322522	0.106367	3.03218	0.00242798	0.0206121	TCP-1/cpn60 chaperonin family protein	GO:0006457, GO:0051082, GO:0005524	PGSC0003DMT400017609	0	100	TCP domain class transcription factor
Soltu.DM.01G049940.1	0.346119	0.101975	3.39417	0.000688367	0.0073531	vacuolar proton ATPase A3	GO:0033179, GO:0015078, GO:1902600, GO:0000220	.	.	.	N-acylethanolamine amidohydrolase
Soltu.DM.02G023660.1	0.350636	0.128582	2.72696	0.00639216	0.0441106	regulatory particle non-ATPase	.	PGSC0003DMT400009215	0	100	26S proteasome non-atpase regulatory subunit
Soltu.DM.03G005610.1	0.353421	0.123911	2.85222	0.00434153	0.0328693	Protein kinase superfamily protein	GO:0006468, GO:0004672, GO:0005524	PGSC0003DMT400038535	0	100	Conserved gene of unknown function
Soltu.DM.08G015600.1	0.357031	0.101338	3.52316	0.000426439	0.00489045	Cyclophilin-like peptidyl-prolyl cis-trans isomerase family protein	GO:0003755, GO:0000413	PGSC0003DMT400059575	0	100	Multidomain cyclophilin type peptidyl-prolyl cis-trans isomerase
Soltu.DM.08G023780.1	0.357619	0.133315	2.68251	0.00730728	0.0488745	tRNA/rRNA methyltransferase (SpoU) family protein	GO:0006396, GO:0008173, GO:0003723	.	.	.	N-acylethanolamine amidohydrolase
Soltu.DM.05G026970.1	0.358191	0.125988	2.84305	0.00446837	0.0335641	LUC7 related protein	GO:0003729, GO:0006376, GO:0005685	PGSC0003DMT400060301	0	100	ATP binding protein
Soltu.DM.01G043610.1	0.360635	0.125739	2.86812	0.00412919	0.03161	Ribosomal protein L10 family protein	GO:0000027, GO:0042254	PGSC0003DMT400061021	0	100	Ribosomal protein L10
Soltu.DM.03G022460.1	0.361132	0.13464	2.68221	0.00731386	0.0488947	Pentatricopeptide repeat (PPR) superfamily protein	GO:0005515	PGSC0003DMT400023464	0	100	Pentatricopeptide repeat-containing protein
Soltu.DM.12G015830.1	0.362849	0.131645	2.75628	0.00584635	0.0411682	transcription regulator NOT2/NOT3/NOT5 family protein	GO:0030015, GO:0006355, GO:0005634	.	.	.	N-acylethanolamine amidohydrolase
Soltu.DM.09G017660.1	0.363163	0.118269	3.07065	0.00213593	0.018677	GPI transamidase component Gpi16 subunit family protein	GO:0042765, GO:0016255	PGSC0003DMT400059452	0	100	GPI-anchor transamidase
Soltu.DM.02G019980.1	0.364568	0.124881	2.91931	0.00350802	0.0277586	tobamovirus multiplication	.	PGSC0003DMT400042514	0	100	Tobamovirus multiplication 1 homolog 3
Soltu.DM.07G004340.1	0.366396	0.121903	3.00563	0.00265027	0.0221957	general control non-repressible	GO:0005524, GO:0016887	PGSC0003DMT400059179	0	100	ATP-dependent transporter
Soltu.DM.04G021110.1	0.368957	0.132494	2.7847	0.00535768	0.0386126	isopentenyl pyrophosphate:dimethylallyl pyrophosphate isomerase	GO:0016787, GO:0008299, GO:0004452	PGSC0003DMT400018755	0	100	Plastid isopentenyl diphosphate isomerase
Soltu.DM.05G023830.1	0.372084	0.109837	3.38761	0.000705052	0.00748954	26S proteasome regulatory complex, non-ATPase subcomplex, Rpn2/Psmd1 subunit	GO:0000502, GO:0042176, GO:0030234	PGSC0003DMT400040763	0	100	26S proteasome subunit RPN2a
Soltu.DM.06G002880.1	0.374375	0.12762	2.93352	0.00335147	0.026733	Ribosomal protein S4 (RPS4A) family protein	GO:0003735, GO:0005840, GO:0006412, GO:0003723	PGSC0003DMT400054543	0	85.66	40S ribosomal protein S4
Soltu.DM.06G032930.1	0.37883	0.137167	2.76181	0.00574817	0.0407019	regulatory particle triple-A ATPase	GO:0005524, GO:0016787, GO:0005737, GO:0030163	PGSC0003DMT400078301	0	100	26S protease regulatory subunit 6B homolog
Soltu.DM.03G007150.2	0.380849	0.139721	2.72579	0.00641486	0.0441953	Pyridoxal phosphate (PLP)-dependent transferases superfamily protein	GO:0019346, GO:0030170, GO:0003824	PGSC0003DMT400021841	0	100	Cystathionine gamma-synthase isoform 2
Soltu.DM.03G030880.2	0.381212	0.137508	2.7723	0.00556617	0.0396752	Signal recognition particle, SRP54 subunit protein	GO:0008312, GO:0048500, GO:0005525, GO:0006614, GO:0003924	PGSC0003DMT400001674	0	100	Signal recognition particle 54 kDa protein 1
Soltu.DM.01G051020.1	0.386175	0.130909	2.94994	0.00317834	0.0256112	proteasome alpha subunit D2	GO:0006511, GO:0051603, GO:0005839, GO:0019773	PGSC0003DMT400015849	0	100	Proteasome subunit alpha type
Soltu.DM.01G028820.1	0.388512	0.131079	2.96395	0.00303717	0.0246814	like heterochromatin protein (LHP1)	GO:0005634	PGSC0003DMT400079885	0	100	Chromo domain protein LHP1
Soltu.DM.10G001200.2	0.388904	0.13389	2.90466	0.00367657	0.0288369	Ribosomal protein S8e family protein	GO:0006412, GO:0005840, GO:0003735	PGSC0003DMT400037273	0	99.7	40S ribosomal protein S8
Soltu.DM.09G002520.1	0.391157	0.130402	2.99963	0.00270312	0.0225128	eukaryotic translation initiation factor 3A	GO:0005852	PGSC0003DMT400023055	0	100	Eukaryotic translation initiation factor 3 subunit A
Soltu.DM.02G033750.1	0.391734	0.142067	2.7574	0.00582634	0.0410925	ATP12 protein-related	GO:0043461	PGSC0003DMT400032920	0	100	ATP synthase mitochondrial F1 complex assembly factor 2, mitochondrial
Soltu.DM.07G006080.1	0.391836	0.103637	3.78084	0.000156298	0.00207785	N-terminal nucleophile aminohydrolases (Ntn hydrolases) superfamily protein	GO:0004298, GO:0051603, GO:0005839	PGSC0003DMT400025311	0	100	Proteasome subunit beta type-6
Soltu.DM.03G020720.1	0.393241	0.124962	3.14688	0.00165025	0.015095	RNA-binding (RRM/RBD/RNP motifs) family protein	GO:0003676	PGSC0003DMT400008196	0	100	Nucleic acid binding protein
Soltu.DM.01G028790.1	0.394832	0.119267	3.31048	0.000931371	0.00936297	UDP-GLUCOSE PYROPHOSPHORYLASE	GO:0003735, GO:0005840, GO:0006412, GO:0070569	PGSC0003DMT400079915	0	100	Utp-glucose-1-phosphate uridylyltransferase
Soltu.DM.04G035980.1	0.395273	0.117004	3.37828	0.000729409	0.00768431	xylem bark cysteine peptidase	GO:0005506, GO:0031418, GO:0006508, GO:0055114, GO:0016705, GO:0016491, GO:0008234	PGSC0003DMT400009624	0	100	Cysteine protease
Soltu.DM.01G020170.2	0.397779	0.144354	2.75559	0.00585866	0.0411971	importin alpha isoform	GO:0042025, GO:0061608, GO:0005737, GO:0005515, GO:0006606	PGSC0003DMT400038785	0	100	Importin alpha 2
Soltu.DM.09G017230.1	0.399009	0.14441	2.76304	0.00572661	0.0405814	Nuclear transport factor 2 (NTF2) family protein with RNA binding (RRM-RBD-RNP motifs) domain	GO:0003676	PGSC0003DMT400071822	0	100	RNA binding protein
Soltu.DM.10G024780.1	0.402135	0.121679	3.30488	0.000950177	0.00952701	Protein kinase superfamily protein	GO:0006468, GO:0004672, GO:0005524	PGSC0003DMT400021612	0	82.819	CTR1 kinase
Soltu.DM.03G003130.1	0.402267	0.131694	3.05455	0.002254	0.019443	conserved hypothetical protein	.	PGSC0003DMT400061896	0	100	Conserved gene of unknown function
Soltu.DM.01G009340.1	0.40396	0.133105	3.03491	0.00240611	0.0204718	hydroxyproline-rich glycoprotein family protein	.	PGSC0003DMT400002240	0	100	Hydroxyproline-rich glycoprotein family protein
Soltu.DM.12G004610.1	0.404163	0.120804	3.34561	0.000821011	0.00845654	Phosphofructokinase family protein	GO:0006096, GO:0003872, GO:0005524, GO:0047334	PGSC0003DMT400075360	0	100	Pyrophosphate--fructose 6-phosphate 1-phosphotransferase subunit alpha
Soltu.DM.07G000900.1	0.404316	0.128255	3.15244	0.00161913	0.0148458	MIF4G domain-containing protein / MA3 domain-containing protein	GO:0003723, GO:0005515	PGSC0003DMT400029102	0	100	Eukaryotic translation initiation factor 4F / eIF-4F, putative
Soltu.DM.01G020170.3	0.406971	0.141507	2.87598	0.00402777	0.030984	importin alpha isoform	GO:0005737, GO:0005515, GO:0006606, GO:0042025, GO:0061608	PGSC0003DMT400038785	0	100	Importin alpha 2
Soltu.DM.06G013200.1	0.406983	0.14872	2.73658	0.00620817	0.0430603	Ribosomal protein L36e family protein	GO:0003735, GO:0005840, GO:0006412	PGSC0003DMT400076941	5.42e-176	100	60S ribosomal protein L36
Soltu.DM.01G041400.1	0.408111	0.108344	3.7668	0.000165351	0.00217768	eukaryotic translation initiation factor 3C	GO:0006413, GO:0005852, GO:0003743, GO:0031369, GO:0003723	PGSC0003DMT400046928	0	100	Translation-initiation factor 3 subunit
Soltu.DM.03G006430.1	0.408775	0.141415	2.89061	0.00384499	0.029821	conserved hypothetical protein	GO:0016021	PGSC0003DMT400048302	0	100	Conserved gene of unknown function
Soltu.DM.12G005520.1	0.408819	0.110006	3.71635	0.000202124	0.0025845	exocyst complex component sec3A	GO:0006887, GO:0000145	PGSC0003DMT400039945	0	100	Exocyst complex component sec3
Soltu.DM.07G024190.1	0.409831	0.153101	2.67688	0.00743122	0.0493959	haloacid dehalogenase-like hydrolase family protein	GO:0043874, GO:0000287, GO:0005737, GO:0016787, GO:0046872, GO:0019509	PGSC0003DMT400032317	0	100	Enolase-phosphatase E1
Soltu.DM.07G005720.1	0.410068	0.151351	2.7094	0.0067406	0.0458166	ribophorin II (RPN2) family protein	GO:0006487, GO:0008250, GO:0016021	.	.	.	N-acylethanolamine amidohydrolase
Soltu.DM.02G028840.1	0.411114	0.119286	3.44646	0.000567973	0.00624119	phenylalanyl-tRNA synthetase, putative / phenylalanine--tRNA ligase, putative	GO:0043039, GO:0006432, GO:0005737, GO:0004826, GO:0000049, GO:0004812, GO:0000166, GO:0005524	PGSC0003DMT400010292	0	100	Phenylalanyl-tRNA synthetase alpha chain
Soltu.DM.11G015080.1	0.411478	0.139921	2.94079	0.00327377	0.026246	no exine formation	.	.	.	.	N-acylethanolamine amidohydrolase
Soltu.DM.12G004370.1	0.412593	0.150409	2.74314	0.00608546	0.0424067	Protein kinase protein with adenine nucleotide alpha hydrolases-like domain	GO:0005524, GO:0006468, GO:0003676, GO:0004672	PGSC0003DMT400075335	0	100	Receptor-like kinase
Soltu.DM.06G003050.2	0.413188	0.0956764	4.3186	1.5702e-05	0.000273977	metallopeptidase M24 family protein	.	PGSC0003DMT400052939	0	100	EBP1
Soltu.DM.12G020370.1	0.413388	0.124068	3.33193	0.00086245	0.00878807	RAB GDP dissociation inhibitor	GO:0007264, GO:0005093, GO:0005092, GO:0015031	PGSC0003DMT400035649	0	88.09	GDP dissociation inhibitor
Soltu.DM.05G015500.1	0.418086	0.139622	2.99442	0.0027497	0.0228511	SH3 domain-containing protein	.	.	.	.	N-acylethanolamine amidohydrolase
Soltu.DM.08G021140.1	0.418321	0.105617	3.96072	7.47241e-05	0.00110159	breast basic conserved	GO:0003735, GO:0005840, GO:0006412	PGSC0003DMT400079310	0	100	60S ribosomal protein L13
Soltu.DM.12G009620.2	0.418485	0.1304	3.20924	0.00133086	0.0125726	DEA(D/H)-box RNA helicase family protein	GO:0003676, GO:0005524	PGSC0003DMT400083878	0	100	Ethylene-responsive RNA helicase
Soltu.DM.10G023970.2	0.421334	0.137982	3.05353	0.00226164	0.0194901	syntaxin of plants	GO:0006886, GO:0005484, GO:0016020	PGSC0003DMT400027162	0	100	Syntaxin
Soltu.DM.03G026470.1	0.421414	0.143733	2.93193	0.00336867	0.0268302	conserved hypothetical protein	.	PGSC0003DMT400046612	0	100	Conserved gene of unknown function
Soltu.DM.02G028320.1	0.42179	0.141844	2.97362	0.00294313	0.0241072	FMN-linked oxidoreductases superfamily protein	GO:0050660, GO:0008033, GO:0017150, GO:0003824, GO:0055114	PGSC0003DMT400064257	0	99.749	TRNA-dihydrouridine synthase
Soltu.DM.02G017690.1	0.423581	0.15546	2.7247	0.00643595	0.0442932	DNA-directed RNA polymerase family protein	GO:0003677, GO:0003899, GO:0006351, GO:0032549	PGSC0003DMT400076427	0	100	DNA-directed RNA polymerase II subunit RPB2
Soltu.DM.08G029610.1	0.423625	0.154872	2.73532	0.00623194	0.0432029	regulatory particle non-ATPase 12A	.	PGSC0003DMT400031956	0	100	26S proteasome regulatory particle non-ATPase subunit 12
Soltu.DM.03G037320.1	0.426444	0.135791	3.14044	0.00168695	0.0153781	CCAAT-binding factor	.	PGSC0003DMT400023621	0	100	Slow walker 2
Soltu.DM.02G007510.1	0.426972	0.146392	2.91664	0.00353827	0.0279345	conserved hypothetical protein	.	PGSC0003DMT400008604	0	100	Conserved gene of unknown function
Soltu.DM.04G008280.1	0.427188	0.149157	2.86402	0.00418298	0.0319488	26S proteasome regulatory subunit, putative (RPN5)	.	PGSC0003DMT400060796	0	100	26S proteasome subunit RPN5b
Soltu.DM.01G041610.1	0.428443	0.107628	3.98078	6.86907e-05	0.0010218	Class II aaRS and biotin synthetases superfamily protein	GO:0003824, GO:0006427, GO:0005524, GO:0004821	PGSC0003DMT400047012	0	100	Histidyl-tRNA synthetase
Soltu.DM.06G022130.1	0.428664	0.154493	2.77465	0.00552611	0.0394842	regulatory particle triple-A 1A	GO:0030163, GO:0016787, GO:0005737, GO:0005524	PGSC0003DMT400012446	0	100	26S protease regulatory subunit 7 homolog A
Soltu.DM.05G013380.1	0.42873	0.159657	2.68533	0.00724588	0.0485312	conserved hypothetical protein	.	PGSC0003DMT400070599	0	100	Conserved gene of unknown function
Soltu.DM.03G022210.1	0.429023	0.157844	2.71802	0.00656738	0.044947	ARM repeat superfamily protein	GO:0008536, GO:0006886	PGSC0003DMT400047662	0	100	Importin beta-1
Soltu.DM.04G020360.1	0.429291	0.154533	2.77799	0.00546961	0.0391955	cytochrome P450, family 97, subfamily A, polypeptide	GO:0016705, GO:0005506, GO:0020037, GO:0055114	PGSC0003DMT400059509	7.64e-87	100	Cytochrome P450-type monooxygenase 97A29
Soltu.DM.12G019640.1	0.43037	0.122762	3.50573	0.000455358	0.00516902	MAP kinase	GO:0004707, GO:0004672, GO:0006468, GO:0005524	.	.	.	N-acylethanolamine amidohydrolase
Soltu.DM.01G039500.1	0.430665	0.112723	3.82055	0.000133157	0.00181226	translationally controlled tumor protein	.	PGSC0003DMT400063580	0	99.014	Translationally-controlled tumor protein homolog
Soltu.DM.10G006380.1	0.430984	0.145422	2.96368	0.00303981	0.0246901	SIGNAL PEPTIDE PEPTIDASE-LIKE	GO:0004190, GO:0016021	PGSC0003DMT400016652	0	100	Conserved gene of unknown function
Soltu.DM.02G025650.1	0.431881	0.131875	3.27493	0.00105688	0.0103985	TCP-1/cpn60 chaperonin family protein	GO:0005524, GO:0051082, GO:0006457	PGSC0003DMT400033011	0	100	TCP domain class transcription factor
Soltu.DM.01G025780.1	0.433498	0.11776	3.68121	0.000232128	0.00290713	Ribosomal protein S5 domain 2-like superfamily protein	GO:0005840, GO:0003735, GO:0006412	PGSC0003DMT400010554	4.73e-143	88.056	Ribosomal protein S9
Soltu.DM.12G025540.1	0.435294	0.132292	3.29039	0.00100048	0.00994363	profilin	GO:0003779	PGSC0003DMT400000786	0	100	Profilin
Soltu.DM.09G023270.1	0.435945	0.158696	2.74704	0.00601359	0.0420152	asparagine-linked glycosylation	GO:0000030, GO:0030176	PGSC0003DMT400029631	0	100	Not56
Soltu.DM.06G002720.1	0.437041	0.150211	2.90951	0.00361999	0.0284765	peroxin	.	PGSC0003DMT400053220	0	97.547	Peroxisome biogenesis factor 13
Soltu.DM.03G011750.2	0.437218	0.140795	3.10535	0.00190055	0.01703	actin	.	PGSC0003DMT400047481	0	100	Actin
Soltu.DM.01G043000.1	0.43814	0.106551	4.11201	3.92227e-05	0.00062053	ARM repeat superfamily protein	GO:0005515, GO:0008536, GO:0006886	PGSC0003DMT400061083	0	100	Importin beta-2 subunit family protein
Soltu.DM.09G017130.1	0.438753	0.139152	3.15305	0.00161572	0.0148196	Oxidoreductase, zinc-binding dehydrogenase family protein	GO:0016491, GO:0055114	PGSC0003DMT400062565	0	100	Ripening regulated protein
Soltu.DM.06G002730.1	0.438896	0.104977	4.18089	2.9037e-05	0.000473658	regulatory particle triple-A ATPase	GO:0005524, GO:0005737, GO:0016787, GO:0030163	PGSC0003DMT400053010	0	99.919	26S protease regulatory subunit 6B homolog
Soltu.DM.11G015020.1	0.440798	0.14309	3.08056	0.0020661	0.0181971	glycyl-tRNA synthetase / glycine--tRNA ligase	GO:0006426, GO:0006418, GO:0004820, GO:0005737, GO:0000166, GO:0005524, GO:0004812	PGSC0003DMT400041104	0	100	Glycyl-tRNA synthetase
Soltu.DM.10G000650.1	0.441058	0.111292	3.96307	7.39921e-05	0.001092	related to ubiquitin	GO:0005515	PGSC0003DMT400029234	0	100	NEDD8 RUB2
Soltu.DM.01G038460.1	0.442546	0.158095	2.79924	0.00512228	0.0373354	Integral membrane Yip1 family protein	GO:0016020	PGSC0003DMT400073657	0	100	Protein YIPF1
Soltu.DM.02G021810.1	0.44504	0.126551	3.51669	0.000436957	0.00498972	cytosolic ribosomal protein S15	GO:0003723, GO:0006412, GO:0015935, GO:0003735, GO:0005840	PGSC0003DMT400018921	0	100	40S ribosomal protein S15
Soltu.DM.01G012700.1	0.44621	0.138976	3.2107	0.00132411	0.0125309	conserved hypothetical protein	.	PGSC0003DMT400080895	0	99.863	Conserved gene of unknown function
Soltu.DM.01G000050.1	0.447657	0.163167	2.74355	0.00607783	0.0423756	sodium proton exchanger, putative (NHX7) (SOS1)	GO:0006812, GO:0016021, GO:0055085, GO:0015299	PGSC0003DMT400058653	0	100	Plasmalemma Na+/H+ antiporter
Soltu.DM.04G034030.1	0.447916	0.164935	2.71572	0.00661319	0.0451798	succinate dehydrogenase	.	PGSC0003DMT400020707	0	100	Conserved gene of unknown function
Soltu.DM.10G026680.1	0.448704	0.152971	2.93325	0.00335431	0.0267397	Class II aminoacyl-tRNA and biotin synthetases superfamily protein	GO:0004816, GO:0006421, GO:0006418, GO:0003676, GO:0004812, GO:0000166, GO:0005524	PGSC0003DMT400060831	0	100	EMB2755
Soltu.DM.06G029200.1	0.451886	0.125353	3.60491	0.000312262	0.00374784	ribosomal protein S11-beta	GO:0005840, GO:0003735, GO:0006412	PGSC0003DMT400015124	0	100	40S ribosomal protein S11
Soltu.DM.08G010550.1	0.452558	0.159725	2.83336	0.00460615	0.0343392	delta 1-pyrroline-5-carboxylate synthase	GO:0004350, GO:0050661, GO:0055114, GO:0006561, GO:0016620, GO:0016491	PGSC0003DMT400068829	0	86.438	Delta 1-pyrroline-5-carboxylate synthetase
Soltu.DM.03G007150.1	0.452583	0.144925	3.12287	0.00179099	0.0161727	Pyridoxal phosphate (PLP)-dependent transferases superfamily protein	GO:0019346, GO:0003824, GO:0030170	PGSC0003DMT400021841	0	100	Cystathionine gamma-synthase isoform 2
Soltu.DM.03G033050.1	0.453793	0.148086	3.06439	0.00218113	0.0189856	HCP-like superfamily protein	GO:0005515	.	.	.	N-acylethanolamine amidohydrolase
Soltu.DM.08G027580.1	0.45482	0.135243	3.36298	0.000771073	0.00803481	Serine/threonine-protein kinase Rio1	GO:0006468, GO:0004672, GO:0004674, GO:0005524	PGSC0003DMT400032164	0	100	Serine/threonine-protein kinase RIO1
Soltu.DM.12G001470.1	0.455241	0.146254	3.11268	0.00185398	0.016674	eukaryotic translation initiation factor 2 gamma subunit	GO:0003924, GO:0005525	PGSC0003DMT400011989	0	100	Eukaryotic translation initiation factor 2 gamma subunit
Soltu.DM.06G011920.1	0.455369	0.152697	2.98218	0.00286207	0.0236092	Nucleic acid-binding, OB-fold-like protein	GO:0000049	PGSC0003DMT400070966	0	100	Methionyl-tRNA synthetase
Soltu.DM.03G021320.1	0.456022	0.16969	2.68739	0.00720138	0.0483477	SPFH/Band 7/PHB domain-containing membrane-associated protein family	GO:0016020	PGSC0003DMT400001564	0	100	Band 7 family protein
Soltu.DM.03G011750.1	0.456873	0.147926	3.08853	0.00201151	0.0178563	actin	.	PGSC0003DMT400047481	0	100	Actin
Soltu.DM.01G045320.1	0.456883	0.165842	2.75493	0.0058705	0.0412196	RNA-binding KH domain-containing protein	GO:0003676, GO:0003723	PGSC0003DMT400083772	0	100	Poly(RC)-binding protein
Soltu.DM.04G025450.1	0.45702	0.165436	2.76252	0.00573565	0.040624	galacturonosyltransferase	GO:0016757	PGSC0003DMT400063865	0	100	Glycosyltransferase, CAZy family GT8
Soltu.DM.03G036440.1	0.45749	0.161329	2.83576	0.00457171	0.0341775	heat shock protein 60-3A	GO:0006457, GO:0042026, GO:0005524	PGSC0003DMT400006642	0	100	Chaperonin-60kD, ch60
Soltu.DM.12G028520.1	0.458342	0.100735	4.54997	5.36538e-06	0.000104201	ribosomal protein large subunit 16A	GO:0005840, GO:0003735, GO:0006412	PGSC0003DMT400020315	0	100	Ribosomal protein L11
Soltu.DM.06G032380.1	0.462325	0.127342	3.63058	0.000282786	0.00342783	metallopeptidase M24 family protein	.	PGSC0003DMT400078068	0	100	EBP1
Soltu.DM.12G009740.1	0.463265	0.125083	3.70367	0.000212502	0.0026979	ubiquitin-specific protease	GO:0016579, GO:0036459, GO:0006511	.	.	.	N-acylethanolamine amidohydrolase
Soltu.DM.06G025980.1	0.463905	0.14293	3.24567	0.00117175	0.011325	Ribosomal protein L34e superfamily protein	GO:0006412, GO:0005840, GO:0003735	PGSC0003DMT400083150	4.83e-142	99.636	60S ribosomal protein L34
Soltu.DM.03G021410.1	0.465628	0.137966	3.37495	0.0007383	0.00776577	nascent polypeptide-associated complex subunit alpha-like protein	GO:0005854	PGSC0003DMT400001566	0	100	Nascent polypeptide associated complex alpha subunit
Soltu.DM.10G004840.1	0.465717	0.10864	4.28678	1.81284e-05	0.000309268	Guanylate-binding family protein	GO:0003924, GO:0005525	PGSC0003DMT400058773	0	100	Interferon-induced guanylate-binding protein
Soltu.DM.12G001470.2	0.465999	0.14644	3.18219	0.00146168	0.0136212	eukaryotic translation initiation factor 2 gamma subunit	GO:0003924, GO:0005525	PGSC0003DMT400011989	0	100	Eukaryotic translation initiation factor 2 gamma subunit
Soltu.DM.11G010080.1	0.466338	0.139645	3.33945	0.000839449	0.00859032	aminophospholipid ATPase	GO:0016021, GO:0000166	PGSC0003DMT400023828	0	99.619	Haloacid dehalogenase-like hydrolase family protein
Soltu.DM.08G018700.1	0.466666	0.125702	3.71247	0.000205249	0.00261821	ribosomal protein S6	GO:0006412, GO:0005840, GO:0003735	PGSC0003DMT400038488	0	89.867	Ribosomal protein S6
Soltu.DM.01G028920.1	0.469549	0.174151	2.69622	0.00701319	0.0473571	Zinc-binding dehydrogenase family protein	GO:0055114, GO:0016491	PGSC0003DMT400012166	6.58e-160	97.576	Allyl alcohol dehydrogenase
Soltu.DM.01G026610.1	0.470776	0.124698	3.77532	0.000159801	0.00211811	transducin family protein / WD-40 repeat family protein	GO:0005515	.	.	.	N-acylethanolamine amidohydrolase
Soltu.DM.04G032420.1	0.47202	0.166993	2.82658	0.00470484	0.0349002	Transducin family protein / WD-40 repeat family protein	GO:0005515	PGSC0003DMT400027555	0	100	Transducin family protein
Soltu.DM.11G021040.1	0.476297	0.163457	2.91391	0.00356935	0.0281359	RNA-binding (RRM/RBD/RNP motifs) family protein	GO:0003676	PGSC0003DMT400001225	0	100	RNA binding protein
Soltu.DM.11G017080.1	0.477286	0.168715	2.82895	0.00467013	0.03471	Nucleotidyltransferase family protein	.	PGSC0003DMT400059048	0	100	Conserved gene of unknown function
Soltu.DM.03G013270.2	0.477764	0.113453	4.21112	2.54111e-05	0.000420137	Eukaryotic translation initiation factor 2 subunit	GO:0003743, GO:0003723, GO:0003676	PGSC0003DMT400071268	0	100	Eukaryotic translation initiation factor
Soltu.DM.06G032380.2	0.477834	0.136862	3.49136	0.000480561	0.00539796	metallopeptidase M24 family protein	.	PGSC0003DMT400078068	0	100	EBP1
Soltu.DM.01G042620.1	0.47996	0.102417	4.68634	2.78133e-06	5.774e-05	Protein of unknown function (DUF1682)	.	PGSC0003DMT400064153	0	100	Conserved gene of unknown function
Soltu.DM.02G001880.1	0.480789	0.17669	2.72109	0.00650674	0.0446803	nucleolin like	GO:0003676	PGSC0003DMT400003013	0	100	Nucleolin
Soltu.DM.08G029260.1	0.482898	0.176079	2.7425	0.00609727	0.042467	nucleoside diphosphate kinase	GO:0006241, GO:0006183, GO:0006228, GO:0004550, GO:0006165	PGSC0003DMT400031997	0	100	Nucleoside diphosphate kinase
Soltu.DM.01G046900.1	0.483857	0.0958816	5.0464	4.50207e-07	1.11614e-05	S-methyl-5-thioribose kinase	GO:0009086, GO:0046522	PGSC0003DMT400066543	0	100	Methylthioribose kinase
Soltu.DM.05G022540.1	0.484189	0.113316	4.27289	1.92953e-05	0.000326679	Clathrin, heavy chain	GO:0030130, GO:0005198, GO:0030132, GO:0006886, GO:0032051, GO:0016192, GO:0005515, GO:0071439	.	.	.	N-acylethanolamine amidohydrolase
Soltu.DM.01G002950.1	0.484779	0.126468	3.83321	0.000126482	0.0017366	Coatomer, beta subunit	GO:0005198, GO:0005737, GO:0016192, GO:0030117, GO:0030126, GO:0006886	PGSC0003DMT400054939	0	100	Coatomer subunit beta-1
Soltu.DM.10G019940.1	0.486437	0.167614	2.90213	0.00370635	0.029028	Josephin family protein	GO:0004843, GO:0016579	PGSC0003DMT400049210	0	99.829	Ataxin-3
Soltu.DM.02G029280.3	0.486531	0.135003	3.60385	0.000313543	0.00375985	Ribosomal protein L25/Gln-tRNA synthetase, anti-codon-binding domain	GO:0008097, GO:0003735, GO:0005840, GO:0006412	PGSC0003DMT400026095	0	100	50S ribosomal protein L25
Soltu.DM.06G026860.1	0.487476	0.131514	3.70666	0.000210013	0.00267009	Ribosomal protein L18e/L15 superfamily protein	GO:0006412, GO:0015934, GO:0005840, GO:0003735	PGSC0003DMT400069410	0	100	Ribosomal protein L27a
Soltu.DM.06G018540.1	0.490003	0.159719	3.06791	0.00215563	0.0187941	Clathrin adaptor complexes medium subunit family protein	GO:0006886, GO:0016192, GO:0030131	PGSC0003DMT400052825	0	90.147	AP47/50p
Soltu.DM.10G016670.1	0.491533	0.162457	3.02562	0.0024812	0.0209719	ATPase, F0/V0 complex, subunit C protein	GO:1902600, GO:0033177, GO:0033179, GO:0015078	PGSC0003DMT400011294	0	98.182	V-type proton ATPase 16 kDa proteolipid subunit
Soltu.DM.11G015070.1	0.491539	0.148101	3.31894	0.00090361	0.00911626	no exine formation	.	.	.	.	N-acylethanolamine amidohydrolase
Soltu.DM.03G019560.1	0.491786	0.151491	3.24631	0.00116913	0.0113037	Ribosomal protein S3Ae	GO:0003735, GO:0005840, GO:0006412	PGSC0003DMT400083968	0	100	Cyc07
Soltu.DM.09G014740.1	0.491942	0.126905	3.87645	0.000105992	0.00149905	ribonuclease	GO:0033897, GO:0003723	PGSC0003DMT400074604	0	100	T2-type RNase
Soltu.DM.08G021760.1	0.492097	0.166702	2.95196	0.00315765	0.0255015	Transducin family protein / WD-40 repeat family protein	GO:0005515	PGSC0003DMT400036646	3.01e-108	76.891	Protein TOPLESS
Soltu.DM.02G027590.1	0.492827	0.130633	3.7726	0.000161556	0.00213399	NADH-ubiquinone oxidoreductase-related	GO:0016651, GO:0022900	PGSC0003DMT400055230	1.49e-83	100	NADH-ubiquinone oxidoreductase 18 kDa subunit
Soltu.DM.09G007310.1	0.492839	0.147998	3.33005	0.000868314	0.00882841	UDP-glucuronic acid decarboxylase	.	PGSC0003DMT400061493	0	100	UDP-glucuronic acid decarboxylase 1 isoform 2
Soltu.DM.07G006040.1	0.493743	0.166482	2.96574	0.00301951	0.0245602	Glutathione S-transferase, C-terminal-like;Translation elongation factor EF1B/ribosomal protein S6	GO:0005853, GO:0003746, GO:0006414	PGSC0003DMT400025323	0	100	Ripening regulated protein DDTFR10
Soltu.DM.01G035190.1	0.493782	0.177345	2.78429	0.00536448	0.0386384	cellular apoptosis susceptibility protein, putative / importin-alpha re-exporter, putative	GO:0005515, GO:0008536, GO:0006886	PGSC0003DMT400000342	0	100	Importin-alpha re-exporter
Soltu.DM.06G017510.1	0.494264	0.168442	2.93433	0.00334267	0.0266786	Ribosomal protein L23/L15e family protein	GO:0006412, GO:0005840, GO:0003735	PGSC0003DMT400045309	0	100	Ribosomal protein L15
Soltu.DM.04G010760.1	0.494434	0.151823	3.25665	0.00112734	0.0109749	Insulinase (Peptidase family M16) family protein	GO:0004222, GO:0046872, GO:0003824, GO:0006508	PGSC0003DMT400070070	0	100	Insulin degrading enzyme
Soltu.DM.09G014700.1	0.494909	0.133207	3.71535	0.000202925	0.00259352	ribosomal protein L5 B	GO:0003735, GO:0005840, GO:0008097, GO:0006412	PGSC0003DMT400052323	0	100	Ribosomal protein L5
Soltu.DM.01G001640.1	0.495358	0.155889	3.17762	0.00148487	0.0138133	2A phosphatase associated protein of 46 kD	GO:0009966	PGSC0003DMT400081985	0	100	Tap46
Soltu.DM.10G026180.1	0.495362	0.127955	3.87138	0.00010822	0.00152733	Leucine-rich repeat (LRR) family protein	GO:0005515	PGSC0003DMT400072238	0	100	LRR protein
Soltu.DM.03G031700.1	0.496697	0.104745	4.74196	2.11662e-06	4.52735e-05	Inorganic H pyrophosphatase family protein	GO:1902600, GO:0009678, GO:0004427, GO:0016020	PGSC0003DMT400036847	0	100	Inorganic pyrophosphatase
Soltu.DM.07G017750.2	0.498346	0.183288	2.71892	0.0065496	0.0448941	aconitase	.	PGSC0003DMT400074489	0	100	Aconitase
Soltu.DM.11G026380.1	0.49863	0.157941	3.15707	0.00159365	0.0146359	E3 UFM1-protein ligase 1 domain containing protein	.	PGSC0003DMT400040189	0	100	E3 UFM1-protein ligase 1 homolog
Soltu.DM.12G030010.1	0.498635	0.153188	3.25505	0.00113371	0.0110249	Lactate/malate dehydrogenase family protein	GO:0030060, GO:0016616, GO:0016615, GO:0006099, GO:0019752, GO:0005975, GO:0003824, GO:0055114, GO:0006108, GO:0016491	PGSC0003DMT400039788	0	100	Malate dehydrogenase
Soltu.DM.09G006620.1	0.498792	0.186031	2.68123	0.0073353	0.0489948	Zinc finger C-x8-C-x5-C-x3-H type family protein	GO:0046872	PGSC0003DMT400071724	0	100	Zinc finger protein
Soltu.DM.04G034050.1	0.500312	0.114812	4.35768	1.31451e-05	0.000233312	Mov34/MPN/PAD-1 family protein	GO:0008237, GO:0005515, GO:0070122	PGSC0003DMT400020708	0	100	26S proteasome non-ATPase regulatory subunit
Soltu.DM.03G021030.1	0.501163	0.102086	4.90921	9.14452e-07	2.13787e-05	exportin 1A	GO:0005049, GO:0006886, GO:0008536	.	.	.	N-acylethanolamine amidohydrolase
Soltu.DM.01G050240.1	0.501178	0.167828	2.98627	0.00282406	0.0233676	LYR family of Fe/S cluster biogenesis protein	.	PGSC0003DMT400014212	0	100	NADH dehydrogenase
Soltu.DM.05G025200.1	0.501859	0.140087	3.58248	0.000340353	0.00402729	IKI3 family protein	GO:0002098, GO:0005515, GO:0033588	PGSC0003DMT400060468	0	100	Aba-overly sensitive 1
Soltu.DM.06G022410.1	0.501906	0.17308	2.89985	0.00373347	0.0291892	Pyridoxal-5'-phosphate-dependent enzyme family protein	GO:0006520, GO:0030170	PGSC0003DMT400012522	0	100	Threonine synthase, chloroplastic
Soltu.DM.11G020970.1	0.50251	0.13192	3.80921	0.000139409	0.00188703	Vacuolar-sorting protein 54, of GARP complex domain containing protein	.	.	.	.	N-acylethanolamine amidohydrolase
Soltu.DM.05G009030.1	0.50267	0.181701	2.76646	0.00566681	0.0402571	ADP-ribosylation factor A1F	GO:0005525	PGSC0003DMT400035158	0	100	ADP-ribosylation factor
Soltu.DM.10G026010.1	0.504309	0.146905	3.43289	0.000597183	0.00649821	RNA-binding (RRM/RBD/RNP motifs) family protein	GO:0003676	PGSC0003DMT400072501	0	100	Heterogeneous nuclear ribonucleoprotein A1
Soltu.DM.08G028070.1	0.506463	0.160137	3.16268	0.00156324	0.0144172	Adaptin family protein	GO:0030276, GO:0030131, GO:0016192, GO:0015031, GO:0006886, GO:0030117	PGSC0003DMT400031784	0	100	AP-2 complex subunit beta-1
Soltu.DM.07G028580.1	0.507087	0.1277	3.97091	7.15977e-05	0.00106133	phosphoglycerate kinase	GO:0006096, GO:0004618	PGSC0003DMT400056871	0	100	Phosphoglycerate kinase
Soltu.DM.04G015980.1	0.507177	0.187588	2.70368	0.00685766	0.0464826	Clathrin adaptor complexes medium subunit family protein	GO:0006886, GO:0016192, GO:0030131	PGSC0003DMT400002906	0	100	Clathrin coat assembly protein ap-1
Soltu.DM.11G004340.2	0.507397	0.18928	2.68067	0.00734758	0.0490101	plant U-box	GO:0016567, GO:0004842, GO:0005515	PGSC0003DMT400019235	0	100	Armadillo/beta-catenin repeat family protein
Soltu.DM.07G020200.1	0.508426	0.124349	4.08872	4.33763e-05	0.000678255	nucleotide binding;protein binding	GO:0005515	PGSC0003DMT400024304	0	100	U3 small nucleolar RNA (U3 snorna) associated protein
Soltu.DM.01G029220.1	0.508729	0.186269	2.73116	0.00631127	0.0436399	Sec23/Sec24 protein transport family protein	GO:0030127, GO:0090114, GO:0006886, GO:0006888	PGSC0003DMT400004550	0	100	Protein transport protein sec23
Soltu.DM.09G024700.1	0.509545	0.145336	3.50597	0.000454949	0.00516656	20S proteasome beta subunit D1	GO:0005839, GO:0051603, GO:0004298	PGSC0003DMT400082075	0	100	Proteasome subunit beta type
Soltu.DM.01G019370.1	0.509678	0.0953937	5.34289	9.14767e-08	2.57374e-06	conserved hypothetical protein	.	PGSC0003DMT400003038	0	100	Conserved gene of unknown function
Soltu.DM.06G034660.1	0.509695	0.111955	4.55266	5.29726e-06	0.000103177	clone eighty-four	GO:0008270, GO:0006886, GO:0030127, GO:0006888	PGSC0003DMT400051875	0	99.894	Protein transport protein Sec24C
Soltu.DM.03G013670.1	0.510188	0.156538	3.25921	0.00111725	0.0109044	GroES-like zinc-binding alcohol dehydrogenase family protein	GO:0055114, GO:0016491	.	.	.	N-acylethanolamine amidohydrolase
Soltu.DM.11G003930.1	0.51056	0.187819	2.71836	0.00656056	0.0449165	Ribosomal protein S5 family protein	GO:0003723, GO:0006412, GO:0005840, GO:0003735	PGSC0003DMT400041871	0	100	30S ribosomal protein S5
Soltu.DM.02G022800.1	0.511929	0.170233	3.00723	0.00263639	0.0220944	ubiquitin family protein	GO:0005515	PGSC0003DMT400003987	0	100	Plant ubiquilin
Soltu.DM.01G043850.1	0.512102	0.108083	4.73805	2.15789e-06	4.60825e-05	RAN GTPase	GO:0006913, GO:0005525, GO:0003924	PGSC0003DMT400076528	0	100	GTP-binding nuclear protein Ran2
Soltu.DM.08G016680.1	0.512289	0.178973	2.86238	0.0042047	0.0320598	nucleolar essential protein-related	GO:0008168	PGSC0003DMT400083818	0	100	Nucleolar essential protein
Soltu.DM.12G002160.2	0.512751	0.169672	3.02201	0.00251104	0.0211697	Protein kinase superfamily protein	GO:0005524, GO:0004672, GO:0004713, GO:0006468	PGSC0003DMT400011695	0	100	Serine/threonine-protein kinase PBS1
Soltu.DM.09G004720.1	0.512976	0.187204	2.74019	0.00614033	0.0426892	catalytics	GO:0005515	PGSC0003DMT400033791	0	100	Conserved gene of unknown function
Soltu.DM.12G012410.2	0.513349	0.186095	2.75854	0.00580605	0.0409926	actin-related protein	.	PGSC0003DMT400056033	0	100	Conserved gene of unknown function
Soltu.DM.10G025200.1	0.514436	0.174381	2.95007	0.00317706	0.0256086	Ribosomal S17 family protein	GO:0006412, GO:0003735, GO:0005840	PGSC0003DMT400072583	0	100	40S ribosomal protein S17
Soltu.DM.01G006270.1	0.515125	0.152268	3.38302	0.000716928	0.00757665	aldehyde oxidase	GO:0009055, GO:0051537, GO:0050660, GO:0005506, GO:0071949, GO:0046872, GO:0051536, GO:0055114, GO:0016491	PGSC0003DMT400022472	0	100	Aldehyde oxidase
Soltu.DM.03G023310.1	0.515562	0.146153	3.52754	0.000419448	0.00482473	NADH-ubiquinone oxidoreductase-related	GO:0022904	PGSC0003DMT400074367	2.51e-151	86.056	NADH dehydrogenase
Soltu.DM.02G006890.1	0.516228	0.191349	2.69783	0.0069792	0.0471395	general regulatory factor	.	PGSC0003DMT400062153	0	100	14-3-3 protein 4
Soltu.DM.01G039070.1	0.516299	0.169082	3.05354	0.00226161	0.0194901	acyl-CoA binding protein	GO:0000062, GO:0005515	PGSC0003DMT400063503	0	100	Acyl-CoA binding protein
Soltu.DM.06G011130.1	0.516697	0.117534	4.39615	1.1019e-05	0.000199811	Ribosomal protein L7Ae/L30e/S12e/Gadd45 family protein	GO:1990904, GO:0042254	PGSC0003DMT400008912	0	100	60S ribosomal protein L7A
Soltu.DM.07G004530.1	0.517285	0.105686	4.89456	9.85271e-07	2.28428e-05	Nascent polypeptide-associated complex NAC	.	PGSC0003DMT400073918	0	100	Transcription factor BTF3
Soltu.DM.04G011510.1	0.517633	0.15543	3.33032	0.000867468	0.00882316	Ribosomal RNA processing Brix domain protein	.	PGSC0003DMT400033116	0	100	Ribosome biogenesis protein brix
Soltu.DM.11G001660.1	0.5179	0.0808408	6.40642	1.48978e-10	6.89594e-09	NADH-ubiquinone dehydrogenase, mitochondrial, putative	GO:0016651, GO:0016491, GO:0042773, GO:0055114, GO:0051536, GO:0016020, GO:0008137, GO:0009055	PGSC0003DMT400034638	0	100	NADH-ubiquinone oxidoreductase 75 kDa subunit, mitochondrial
Soltu.DM.02G026650.1	0.517948	0.164606	3.14658	0.0016519	0.0151049	pfkB-like carbohydrate kinase family protein	GO:0008478, GO:0009443	.	.	.	N-acylethanolamine amidohydrolase
Soltu.DM.07G001060.3	0.517969	0.173394	2.98724	0.00281506	0.0233219	vacuolar ATP synthase subunit H family protein	GO:0046961, GO:0005515, GO:0000221, GO:1902600	PGSC0003DMT400029149	0	100	Vacuolar ATP synthase subunit h
Soltu.DM.10G030140.1	0.519262	0.193062	2.6896	0.00715369	0.0480878	Nascent polypeptide-associated complex (NAC), alpha subunit family protein	.	PGSC0003DMT400018552	0	100	Alpha chain of nascent polypeptide associated complex
Soltu.DM.07G027450.1	0.519262	0.145274	3.57437	0.000351069	0.00413765	cellulose synthase like E1	GO:0030244, GO:0016760, GO:0016020	PGSC0003DMT400057030	0	99.899	Cellulose synthase
Soltu.DM.10G007690.1	0.519693	0.179789	2.89057	0.00384543	0.029821	Polynucleotidyl transferase, ribonuclease H fold protein with HRDC domain	GO:0008408, GO:0000176, GO:0044237, GO:0003824, GO:0006139, GO:0000166, GO:0006396, GO:0003676	PGSC0003DMT400053933	0	100	3'-5' exonuclease
Soltu.DM.03G037520.1	0.520492	0.132514	3.92784	8.57134e-05	0.00124577	regulatory particle triple-A 1A	GO:0030163, GO:0005737, GO:0016787, GO:0005524	PGSC0003DMT400023656	0	100	26S protease regulatory subunit 7 homolog A
Soltu.DM.01G027110.1	0.520555	0.163348	3.18678	0.00143865	0.0134299	sterol methyltransferase	GO:0006694, GO:0008168	PGSC0003DMT400017668	0	100	S-adenosyl-methionine-sterol-C-methyltransferase
Soltu.DM.01G050670.1	0.520799	0.180066	2.89227	0.00382469	0.0297117	ER lumen protein retaining receptor family protein	GO:0006621, GO:0046923, GO:0016021	PGSC0003DMT400004044	0	100	ER lumen protein retaining receptor
Soltu.DM.06G002460.1	0.521815	0.127541	4.09136	4.28859e-05	0.000672155	peroxin	.	PGSC0003DMT400053220	0	99.345	Peroxisome biogenesis factor 13
Soltu.DM.12G005550.1	0.522028	0.152322	3.42714	0.000609974	0.00661521	Predicted membrane protein (DUF2053) domain containing protein	.	PGSC0003DMT400039940	0	100	Conserved gene of unknown function
Soltu.DM.01G022570.1	0.522493	0.141674	3.68801	0.000226014	0.00284519	beta-amylase	GO:0016161, GO:0000272	PGSC0003DMT400027660	0	100	1,4-alpha-glucan-maltohydrolase
Soltu.DM.07G015790.2	0.523088	0.124044	4.21694	2.47643e-05	0.000410456	HEAT SHOCK PROTEIN 89.1	GO:0005524, GO:0006457, GO:0051082	PGSC0003DMT400015734	0	100	Heat shock protein
Soltu.DM.12G008650.1	0.523268	0.183232	2.85576	0.00429339	0.0325584	cation exchanger	GO:0006812, GO:0015369, GO:0016021, GO:0008324, GO:0055085, GO:0006816	PGSC0003DMT400023738	0	86.409	H+/Ca2+ exchanger 2
Soltu.DM.07G028580.2	0.523542	0.127376	4.11022	3.95284e-05	0.000624278	phosphoglycerate kinase	GO:0006096, GO:0004618	PGSC0003DMT400056871	0	100	Phosphoglycerate kinase
Soltu.DM.04G036720.1	0.523892	0.152718	3.43045	0.000602581	0.00654897	DEA(D/H)-box RNA helicase family protein	GO:0005524, GO:0003676	PGSC0003DMT400025551	0	100	Dead box ATP-dependent RNA helicase
Soltu.DM.03G024020.1	0.52409	0.175185	2.99163	0.00277491	0.023032	40s ribosomal protein SA	GO:0003735, GO:0005840, GO:0006412, GO:0015935	PGSC0003DMT400039497	0	100	P40
Soltu.DM.06G004540.1	0.524572	0.129618	4.04706	5.18649e-05	0.000793769	Glutaredoxin family protein	GO:0045454, GO:0015035, GO:0009055	PGSC0003DMT400049116	1.15e-172	100	Glutaredoxin
Soltu.DM.12G001280.1	0.524622	0.13116	3.99985	6.33834e-05	0.000951305	calmodulin-binding protein	GO:0005515	PGSC0003DMT400011814	0	100	Conserved gene of unknown function
Soltu.DM.02G032520.1	0.525862	0.177389	2.96446	0.00303215	0.024648	51 kDa subunit of complex I	GO:0055114, GO:0008137, GO:0051287, GO:0051539, GO:0016651, GO:0010181	PGSC0003DMT400003262	0	100	NADH dehydrogenase
Soltu.DM.10G008960.1	0.526409	0.183005	2.87648	0.00402133	0.0309612	cationic amino acid transporter	GO:0055085, GO:0016020, GO:0022857	.	.	.	N-acylethanolamine amidohydrolase
Soltu.DM.05G002570.1	0.526417	0.157504	3.34225	0.000831027	0.00853056	NAC (No Apical Meristem) domain transcriptional regulator superfamily protein	GO:0006355, GO:0003677	PGSC0003DMT400002122	0	100	NAC domain protein
Soltu.DM.07G014610.1	0.526677	0.129119	4.07902	4.5226e-05	0.000703484	Phosphoglycerate mutase, 2,3-bisphosphoglycerate-independent	GO:0046872, GO:0003824, GO:0004619, GO:0030145, GO:0006007, GO:0005737	PGSC0003DMT400002454	0	100	Phosphoglycerate mutase
Soltu.DM.11G023640.1	0.52679	0.140686	3.74443	0.000180804	0.00234773	NADH-ubiquinone oxidoreductase 20 kDa subunit, mitochondrial	GO:0048038, GO:0008137, GO:0051536, GO:0055114, GO:0051539	.	.	.	N-acylethanolamine amidohydrolase
Soltu.DM.08G023900.1	0.527259	0.182308	2.89212	0.00382646	0.0297169	GATA transcription factor	GO:0043565, GO:0008270, GO:0006355	PGSC0003DMT400067506	0	100	GATA transcription factor
Soltu.DM.02G008580.1	0.52746	0.160504	3.28628	0.00101522	0.0100579	ATP binding;leucine-tRNA ligases;aminoacyl-tRNA ligases;nucleotide binding;ATP binding;aminoacyl-tRNA ligases	GO:0004812, GO:0004823, GO:0002161, GO:0005524, GO:0000166, GO:0006418, GO:0006429	PGSC0003DMT400034106	0	100	Leucyl-tRNA synthetase
Soltu.DM.04G024450.2	0.52802	0.175307	3.01197	0.0025956	0.0218059	ribosomal protein S15A	GO:0006412, GO:0003735, GO:0005840	PGSC0003DMT400065156	0	99.237	40S ribosomal protein S15a-1
Soltu.DM.09G030310.2	0.528138	0.104254	5.06585	4.06578e-07	1.01271e-05	Sec23/Sec24 protein transport family protein	GO:0006888, GO:0030127, GO:0006886, GO:0090114, GO:0008270	PGSC0003DMT400080958	0	100	Protein transport protein Sec23
Soltu.DM.08G011610.3	0.528303	0.172717	3.05878	0.00222237	0.0192259	DEAD/DEAH box RNA helicase family protein	GO:0005524, GO:0003676	PGSC0003DMT400053566	0	100	DEAD-box ATP-dependent RNA helicase 56
Soltu.DM.01G010750.1	0.52905	0.146394	3.61389	0.000301643	0.00363177	ADP/ATP carrier	GO:0005743, GO:0005347, GO:0055085, GO:0022857	PGSC0003DMT400081472	0	100	ADP,ATP carrier protein, mitochondrial
Soltu.DM.08G011610.1	0.529142	0.172401	3.06925	0.00214594	0.018734	DEAD/DEAH box RNA helicase family protein	GO:0003676, GO:0005524	PGSC0003DMT400053566	0	100	DEAD-box ATP-dependent RNA helicase 56
Soltu.DM.06G034130.1	0.529312	0.179869	2.94277	0.00325288	0.0261117	Nuclear transport factor 2 (NTF2) family protein with RNA binding (RRM-RBD-RNP motifs) domain	GO:0003676	PGSC0003DMT400051924	0	100	Ras-GTPase-activating protein-binding protein
Soltu.DM.01G030520.1	0.529798	0.182709	2.89968	0.0037354	0.0291958	Nucleoside diphosphate kinase family protein	GO:0006228, GO:0006165, GO:0004550, GO:0006183, GO:0006241	PGSC0003DMT400080042	0	100	Nucleoside diphosphate kinase
Soltu.DM.03G025640.1	0.532012	0.178486	2.98069	0.00287599	0.0236875	D-3-phosphoglycerate dehydrogenase	GO:0051287, GO:0006564, GO:0004617, GO:0016616, GO:0055114	PGSC0003DMT400046698	0	100	D-3-phosphoglycerate dehydrogenase
Soltu.DM.01G027110.2	0.533651	0.160166	3.33186	0.000862671	0.00878807	sterol methyltransferase	GO:0006694, GO:0008168	PGSC0003DMT400017668	0	100	S-adenosyl-methionine-sterol-C-methyltransferase
Soltu.DM.07G001260.1	0.534298	0.187639	2.84748	0.00440669	0.0332385	Protein of unknown function (DUF788)	.	PGSC0003DMT400029172	0	100	Conserved gene of unknown function
Soltu.DM.05G015480.1	0.534677	0.161469	3.31132	0.000928576	0.00934656	SH3 domain-containing protein	GO:0005515	.	.	.	N-acylethanolamine amidohydrolase
Soltu.DM.01G010750.2	0.535853	0.143066	3.7455	0.000180034	0.00234114	ADP/ATP carrier	GO:0005743, GO:0022857, GO:0055085, GO:0005347	PGSC0003DMT400081472	0	100	ADP,ATP carrier protein, mitochondrial
Soltu.DM.11G022530.1	0.537009	0.127875	4.19948	2.67529e-05	0.000441233	20S proteasome beta subunit G1	GO:0004298, GO:0005839, GO:0051603	PGSC0003DMT400020843	0	100	Proteasome subunit beta type
Soltu.DM.03G003350.2	0.537087	0.11294	4.7555	1.9796e-06	4.25805e-05	ubiquitin family protein	GO:0005515	PGSC0003DMT400003987	0	83.688	Plant ubiquilin
Soltu.DM.06G013860.1	0.538236	0.137587	3.91197	9.15476e-05	0.00131629	ARM repeat superfamily protein	GO:0008536, GO:0006886	PGSC0003DMT400050414	0	100	Importin beta-1
Soltu.DM.08G017490.1	0.538528	0.164414	3.27544	0.00105499	0.0103837	RNA polymerase I-associated factor PAF67	GO:0005852, GO:0003743, GO:0005737	PGSC0003DMT400028109	0	100	Eukaryotic translation initiation factor 3 subunit 6-interacting protein
Soltu.DM.10G003950.1	0.538612	0.146039	3.68813	0.000225905	0.00284516	prohibitin	GO:0016020	PGSC0003DMT400056251	0	100	PHB2
Soltu.DM.01G003890.1	0.538712	0.107364	5.01764	5.23105e-07	1.27917e-05	tRNA synthetase beta subunit family protein	GO:0000287, GO:0000166, GO:0005524, GO:0004826, GO:0005737, GO:0006432, GO:0003723	.	.	.	N-acylethanolamine amidohydrolase
Soltu.DM.09G002880.1	0.53892	0.14654	3.67762	0.000235417	0.0029442	Ribosomal protein S11 family protein	GO:0005840, GO:0003735, GO:0006412	PGSC0003DMT400022864	0	100	Ribosomal protein S14
Soltu.DM.02G013400.1	0.539516	0.197762	2.7281	0.00636994	0.0440002	Ribosomal protein L32e	GO:0005515, GO:0005840, GO:0003735, GO:0006412	PGSC0003DMT400054358	0	100	Ubiquitin-protein ligase
Soltu.DM.07G020210.1	0.541583	0.0906502	5.97443	2.30899e-09	8.87851e-08	26S proteasome regulatory subunit S2 1A	GO:0042176, GO:0000502, GO:0030234	PGSC0003DMT400024306	0	100	26S proteasome regulatory subunit rpn1
Soltu.DM.02G028270.1	0.541955	0.201239	2.69309	0.00707931	0.0476878	Rer1 family protein	GO:0016021	PGSC0003DMT400064251	0	100	Rer1 protein
Soltu.DM.02G013190.1	0.542424	0.180248	3.00932	0.00261834	0.0219775	P-loop containing nucleoside triphosphate hydrolases superfamily protein	GO:0005524, GO:0003676	PGSC0003DMT400054570	0	100	Dead box ATP-dependent RNA helicase
Soltu.DM.10G001430.1	0.542938	0.166827	3.2545	0.00113594	0.0110385	endoribonuclease L-PSP family protein	.	PGSC0003DMT400037291	0	100	Constitutive plastid-lipid associated protein
Soltu.DM.02G011620.1	0.543151	0.162408	3.34437	0.000824706	0.00848482	Actin-like ATPase superfamily protein	.	PGSC0003DMT400027091	0	100	Glycoprotein endopeptidase
Soltu.DM.06G030020.1	0.543276	0.115814	4.69093	2.71966e-06	5.65725e-05	alpha-adaptin	GO:0030122, GO:0072583, GO:0030117, GO:0015031, GO:0016192, GO:0030131, GO:0035615, GO:0006886	.	.	.	N-acylethanolamine amidohydrolase
Soltu.DM.06G025160.1	0.543422	0.134091	4.05262	5.06463e-05	0.00077831	protein phosphatase 2A subunit A2	GO:0005515	PGSC0003DMT400010375	0	100	Serine/threonine protein phosphatase 2a regulatory subunit A
Soltu.DM.06G030330.1	0.544126	0.173022	3.14484	0.00166179	0.015185	phosphatidate cytidylyltransferase family protein	.	PGSC0003DMT400018466	0	100	Transmembrane protein
Soltu.DM.08G013050.1	0.544789	0.117705	4.62842	3.68469e-06	7.4587e-05	Ribosomal protein S5/Elongation factor G/III/V family protein	GO:0005525	.	.	.	N-acylethanolamine amidohydrolase
Soltu.DM.07G000320.1	0.545557	0.172261	3.16704	0.00154001	0.0142323	SNARE-like superfamily protein	GO:0016192, GO:0016021	PGSC0003DMT400008281	0	100	NTGP1
Soltu.DM.06G025160.2	0.545671	0.133442	4.08919	4.32876e-05	0.000677514	protein phosphatase 2A subunit A2	GO:0005515	PGSC0003DMT400010375	0	100	Serine/threonine protein phosphatase 2a regulatory subunit A
Soltu.DM.01G043750.1	0.546016	0.115739	4.71767	2.3856e-06	5.03834e-05	ribosomal protein	GO:0003735, GO:0005840, GO:0006412	PGSC0003DMT400076546	0	100	Ribosomal protein L3
Soltu.DM.06G019250.1	0.546334	0.184133	2.96706	0.00300661	0.0244776	Alba DNA/RNA-binding protein	GO:0003676	PGSC0003DMT400052712	0	100	Conserved gene of unknown function
Soltu.DM.06G023160.1	0.546512	0.182056	3.00188	0.00268317	0.0223745	golgin candidate	.	.	.	.	N-acylethanolamine amidohydrolase
Soltu.DM.11G021170.1	0.547058	0.155548	3.51697	0.000436501	0.00498664	alpha-adaptin	GO:0072583, GO:0030117, GO:0030122, GO:0035615, GO:0006886, GO:0015031, GO:0030131, GO:0016192	.	.	.	N-acylethanolamine amidohydrolase
Soltu.DM.09G006200.1	0.547545	0.192312	2.84717	0.00441092	0.0332444	PLAC8 family protein	.	PGSC0003DMT400004384	0	100	SAT5
Soltu.DM.11G003860.1	0.548352	0.139346	3.93519	8.31324e-05	0.0012122	LETM1-like protein	GO:0043022, GO:0005509	PGSC0003DMT400041713	0	100	Leucine zipper-ef-hand containing transmembrane protein
Soltu.DM.06G014500.1	0.550646	0.195151	2.82163	0.00477796	0.0353448	no pollen germination related	GO:0005515	PGSC0003DMT400042014	0	100	O-linked n-acetylglucosamine transferase, ogt
Soltu.DM.12G004380.1	0.551427	0.147767	3.73173	0.000190169	0.00244917	eukaryotic translation initiation factor 4A1	GO:0003676, GO:0005524	PGSC0003DMT400075339	0	100	Eukaryotic initiation factor 4A-2
Soltu.DM.03G020760.1	0.552436	0.170045	3.24876	0.00115908	0.0112268	Target of Myb protein	GO:0006886	.	.	.	N-acylethanolamine amidohydrolase
Soltu.DM.10G018590.1	0.55254	0.196425	2.81298	0.00490843	0.0360117	vacuolar sorting receptor homolog	GO:0005509	PGSC0003DMT400080213	0	100	Vacuolar sorting receptor protein PV72
Soltu.DM.04G006820.6	0.553166	0.205262	2.69493	0.00704036	0.0474808	cell division cycle	.	PGSC0003DMT400029953	0	99.728	CDC5
Soltu.DM.08G010940.1	0.553377	0.203832	2.71487	0.00663025	0.0452732	DNAJ heat shock N-terminal domain-containing protein	.	PGSC0003DMT400038431	0	100	Heat shock protein DnaJ N-terminal domain-containing protein
Soltu.DM.02G021520.1	0.553394	0.145951	3.79163	0.000149664	0.00200057	20S proteasome alpha subunit C1	GO:0006511, GO:0019773, GO:0005839, GO:0051603	PGSC0003DMT400018852	0	100	Proteasome subunit alpha type
Soltu.DM.04G030470.1	0.553536	0.200242	2.76434	0.00570388	0.0404494	Ribosomal protein S21e	GO:0005840, GO:0003735, GO:0006412	PGSC0003DMT400005429	4.3e-116	100	40S ribosomal protein S21e
Soltu.DM.02G030750.1	0.553888	0.104849	5.2827	1.27291e-07	3.47715e-06	Proteasome component (PCI) domain protein	GO:0005852, GO:0003743, GO:0005737	PGSC0003DMT400003458	0	100	Cop9 complex subunit 7a
Soltu.DM.01G042840.1	0.555086	0.164605	3.37222	0.000745645	0.00781848	transmembrane nine	GO:0016021	PGSC0003DMT400011519	0	100	Endomembrane protein emp70
Soltu.DM.06G032880.2	0.556059	0.184812	3.00879	0.00262289	0.021995	eukaryotic translation initiation factor 2 beta subunit	GO:0003743, GO:0006413	PGSC0003DMT400078293	0	100	Eukaryotic translation initiation factor 2 beta subunit
Soltu.DM.06G026010.1	0.556061	0.126921	4.38116	1.18048e-05	0.000212052	NAP1-related protein	GO:0005634, GO:0006334	PGSC0003DMT400083149	0	100	SET protein, phospatase 2A inhibitor
Soltu.DM.08G018720.4	0.556409	0.200163	2.77978	0.00543958	0.0390324	ribosomal protein S6	GO:0006412, GO:0003735, GO:0005840	PGSC0003DMT400038488	0	90.725	Ribosomal protein S6
Soltu.DM.10G001160.1	0.556922	0.15186	3.66734	0.000245091	0.00303824	Haloacid dehalogenase-like hydrolase (HAD) superfamily protein	.	PGSC0003DMT400057084	0	84.23	Import inner membrane translocase subunit TIM50
Soltu.DM.01G027140.1	0.557004	0.172538	3.22829	0.00124532	0.0119242	ZIP metal ion transporter family	GO:0016020, GO:0055085, GO:0030001, GO:0046873	PGSC0003DMT400017674	0	100	Metal ion transporter
Soltu.DM.04G006960.1	0.557216	0.192273	2.89805	0.00375492	0.029313	endoribonucleases	.	PGSC0003DMT400029927	0	100	Endoribonuclease
Soltu.DM.12G028920.1	0.557703	0.191874	2.90661	0.00365365	0.0286992	translation elongation factor Ts (EF-Ts), putative	GO:0003746, GO:0006414, GO:0005515	PGSC0003DMT400020293	0	100	Elongation factor Ts
Soltu.DM.06G028670.1	0.558061	0.152035	3.67062	0.000241966	0.00300228	lysyl-tRNA synthetase	GO:0004824, GO:0004812, GO:0005524, GO:0000166, GO:0003676, GO:0006418, GO:0006430, GO:0005737	PGSC0003DMT400069178	0	100	Lysyl-tRNA synthetase
Soltu.DM.01G010360.1	0.558104	0.182433	3.05923	0.00221907	0.019216	protein phosphatase 2A-2	GO:0016787	PGSC0003DMT400013570	0	100	Serine/threonine-protein phosphatase
Soltu.DM.01G040790.1	0.558561	0.153689	3.63437	0.000278665	0.00338861	ATP-citrate lyase A-3	GO:0005524	PGSC0003DMT400047154	0	100	ATP-citrate synthase
Soltu.DM.08G018720.2	0.558682	0.194937	2.86596	0.00415752	0.0317905	ribosomal protein S6	GO:0005840, GO:0003735, GO:0006412	PGSC0003DMT400038488	0	90.725	Ribosomal protein S6
Soltu.DM.03G009660.1	0.55919	0.185842	3.00896	0.00262147	0.021995	MATE efflux family protein	GO:0042910, GO:0055085, GO:0016020, GO:0015297	PGSC0003DMT400031221	0	99.795	Multidrug resistance pump
Soltu.DM.06G028670.3	0.559884	0.153527	3.64681	0.000265518	0.00324938	lysyl-tRNA synthetase	GO:0006430, GO:0005737, GO:0000166, GO:0005524, GO:0004824, GO:0004812, GO:0006418, GO:0003676	PGSC0003DMT400069178	0	100	Lysyl-tRNA synthetase
Soltu.DM.01G050990.1	0.560539	0.168848	3.31979	0.000900856	0.00910058	Protein prenylyltransferase superfamily protein	GO:0008318, GO:0018342	PGSC0003DMT400015856	0	100	Conserved gene of unknown function
Soltu.DM.03G009660.2	0.561428	0.183671	3.0567	0.00223789	0.0193328	MATE efflux family protein	GO:0055085, GO:0016020, GO:0042910, GO:0015297	PGSC0003DMT400031221	0	99.795	Multidrug resistance pump
Soltu.DM.07G003510.1	0.562395	0.204208	2.75403	0.00588668	0.0413224	Transducin family protein / WD-40 repeat family protein	GO:0005515	.	.	.	N-acylethanolamine amidohydrolase
Soltu.DM.10G027160.1	0.563166	0.210649	2.67347	0.00750699	0.0497268	zinc finger (C2H2 type, AN1-like) family protein	GO:0008270	PGSC0003DMT400060887	0	100	Stress-associated protein 12
Soltu.DM.08G000990.1	0.563346	0.131216	4.29326	1.76069e-05	0.000301715	Hyaluronan / mRNA binding family	.	PGSC0003DMT400052781	0	100	Nuclear RNA binding protein
Soltu.DM.02G022020.1	0.563724	0.164487	3.42717	0.000609904	0.00661521	Surfeit locus protein	.	PGSC0003DMT400035523	0	100	Caldesmon
Soltu.DM.04G032770.1	0.563863	0.160559	3.51187	0.000444964	0.00507036	adenine phosphoribosyl transferase	GO:0003999, GO:0005737, GO:0009116, GO:0006168	PGSC0003DMT400055447	0	100	Adenine phosphoribosyltransferase
Soltu.DM.01G039630.1	0.563882	0.0985514	5.7217	1.05463e-08	3.59151e-07	ribosomal protein L18	.	PGSC0003DMT400063593	0	100	60S ribosomal protein L18
Soltu.DM.06G014730.2	0.564226	0.203369	2.7744	0.00553035	0.0394935	TRAF-like superfamily protein	GO:0005515	PGSC0003DMT400042094	0	100	MATH domain-containing protein
Soltu.DM.02G022020.2	0.56435	0.16436	3.43363	0.000595557	0.00648579	Surfeit locus protein	.	PGSC0003DMT400035523	0	100	Caldesmon
Soltu.DM.08G010480.1	0.564549	0.135124	4.17801	2.94069e-05	0.000479401	Ribosomal protein S10p/S20e family protein	GO:0003735, GO:0005840, GO:0003723, GO:0006412, GO:0015935	PGSC0003DMT400002536	0	100	Ribosomal protein S10, eukaryotic and archaeal form
Soltu.DM.12G012710.1	0.564896	0.169795	3.32692	0.000878101	0.00890431	Ribosomal protein L7Ae/L30e/S12e/Gadd45 family protein	GO:0005730, GO:0003723	PGSC0003DMT400001746	0	100	H/ACA ribonucleoprotein complex subunit
Soltu.DM.01G051780.1	0.565326	0.149815	3.7735	0.000160976	0.00212842	Sec1/munc18-like (SM) proteins superfamily	GO:0006904, GO:0016192	PGSC0003DMT400038058	0	100	ATSLY1
Soltu.DM.11G009170.1	0.565695	0.186554	3.03233	0.0024267	0.0206077	sensitivity to red light reduced protein (SRR1)	.	PGSC0003DMT400015462	0	100	Protein SENSITIVITY TO RED LIGHT REDUCED
Soltu.DM.12G022210.1	0.565761	0.116422	4.85956	1.17649e-06	2.67665e-05	Ribosomal protein L2 family	GO:0003735, GO:0005840, GO:0006412	PGSC0003DMT400056142	0	100	60S ribosomal protein L8
Soltu.DM.10G018470.1	0.565834	0.159595	3.54544	0.000391963	0.00454369	RNA-binding KH domain-containing protein	GO:0003676, GO:0003723	PGSC0003DMT400071249	0	100	KH domain-containing protein
Soltu.DM.01G030890.1	0.566103	0.202319	2.79806	0.00514098	0.0374208	GRAM domain family protein	.	.	.	.	N-acylethanolamine amidohydrolase
Soltu.DM.06G015920.1	0.566284	0.18573	3.04897	0.00229627	0.0197251	Protein of unknown function (DUF2296)	.	PGSC0003DMT400063935	1.12e-162	83.775	Conserved gene of unknown function
Soltu.DM.04G018190.1	0.567664	0.119006	4.77006	1.84167e-06	4.0048e-05	Glycosyl hydrolases family 31 protein	GO:0005975, GO:0003824, GO:0030246, GO:0004553	PGSC0003DMT400013692	0	100	Alpha-glucosidase
Soltu.DM.03G036590.1	0.567699	0.204	2.78284	0.00538849	0.0387593	SNARE-like superfamily protein	.	PGSC0003DMT400006628	0	100	Nonclathrin coat protein zeta1-COP
Soltu.DM.03G002790.1	0.567883	0.163479	3.47374	0.000513256	0.00571495	RNA-binding (RRM/RBD/RNP motifs) family protein	GO:0003676	PGSC0003DMT400013036	0	100	Nuclear acid binding protein
Soltu.DM.08G021320.1	0.568682	0.19908	2.85655	0.00428272	0.0325159	conserved hypothetical protein	.	PGSC0003DMT400079323	0	100	Conserved gene of unknown function
Soltu.DM.11G024650.1	0.570843	0.183567	3.10973	0.00187259	0.0168131	Succinate dehydrogenase subunit 6, mitochondrial	.	PGSC0003DMT400007733	0	100	Conserved gene of unknown function
Soltu.DM.05G023950.1	0.570907	0.148671	3.84008	0.000122996	0.00169482	glycine-rich RNA-binding protein	GO:0003676	PGSC0003DMT400040748	0	100	RNA binding protein
Soltu.DM.07G015020.1	0.571179	0.18922	3.0186	0.00253945	0.021389	RNA-binding (RRM/RBD/RNP motifs) family protein	GO:0003676	PGSC0003DMT400044868	0	100	Heterogeneous nuclear ribonucleoprotein A1
Soltu.DM.08G001340.1	0.571199	0.186633	3.06055	0.00220932	0.0191439	RNI-like superfamily protein	GO:0005515	PGSC0003DMT400090939	0	96.817	Ubiquitin-protein ligase
Soltu.DM.06G000220.1	0.57166	0.0880112	6.49531	8.28627e-11	4.02319e-09	Carbohydrate-binding-like fold	.	.	.	.	N-acylethanolamine amidohydrolase
Soltu.DM.08G018720.1	0.572572	0.199152	2.87505	0.00403965	0.0310486	ribosomal protein S6	GO:0005840, GO:0003735, GO:0006412	PGSC0003DMT400038488	0	90.725	Ribosomal protein S6
Soltu.DM.10G026970.1	0.573547	0.142062	4.03729	5.40713e-05	0.000821987	Tubulin binding cofactor C domain-containing protein	GO:0000902	.	.	.	N-acylethanolamine amidohydrolase
Soltu.DM.02G025220.1	0.573979	0.142951	4.01521	5.93925e-05	0.000895767	Cytochrome P450 superfamily protein	GO:0016705, GO:0020037, GO:0055114, GO:0005506, GO:0004497	PGSC0003DMT400038580	0	100	Cytochrome P450
Soltu.DM.01G049780.1	0.575448	0.131271	4.38366	1.167e-05	0.00020991	AAA-type ATPase family protein	GO:0030163, GO:0005524, GO:0005737, GO:0016787	PGSC0003DMT400079514	0	100	26S proteasome AAA-ATPase subunit RPT4a
Soltu.DM.07G004700.1	0.575921	0.169834	3.39109	0.000696153	0.00742978	Ypt/Rab-GAP domain of gyp1p superfamily protein	.	PGSC0003DMT400073972	0	100	Microtubule-associated protein
Soltu.DM.10G020450.2	0.576236	0.169058	3.40851	0.000653178	0.00703046	FTSH protease	GO:0016020, GO:0004222, GO:0005524, GO:0016021, GO:0006508, GO:0008270	PGSC0003DMT400022757	0	85.911	Mitochondrial respiratory chain complexes assembly protein AFG3
Soltu.DM.09G022340.1	0.577317	0.136251	4.23715	2.26372e-05	0.000379188	GTP binding Elongation factor Tu family protein	GO:0003746, GO:0006414, GO:0003924, GO:0005525	PGSC0003DMT400009804	0	100	Elongation factor Tu
Soltu.DM.06G014730.1	0.577818	0.201165	2.87236	0.00407422	0.0312606	TRAF-like superfamily protein	GO:0005515	PGSC0003DMT400042094	0	100	MATH domain-containing protein
Soltu.DM.12G028970.1	0.578534	0.202039	2.86348	0.00419019	0.0319947	Signal transduction histidine kinase, hybrid-type, ethylene sensor	GO:0000160, GO:0009723, GO:0005515, GO:0016772, GO:0000155, GO:0051740, GO:0004672, GO:0038199, GO:0016310, GO:0007165, GO:0005789	PGSC0003DMT400020285	0	100	Ethylene receptor 1
Soltu.DM.06G002700.1	0.579261	0.177424	3.26484	0.00109526	0.010721	Ribosomal protein L16p/L10e family protein	GO:0003735, GO:0005840, GO:0006412	PGSC0003DMT400006183	0	99.638	60S ribosomal protein L10
Soltu.DM.09G022120.1	0.580088	0.200215	2.89732	0.00376364	0.0293488	phosphate starvation response	.	PGSC0003DMT400009766	5.06e-167	100	WERBP-1 protein
Soltu.DM.07G016000.1	0.580131	0.202235	2.8686	0.00412289	0.0315797	Transducin/WD40 repeat-like superfamily protein	GO:0005515	PGSC0003DMT400015755	0	100	Prolactin regulatory element-binding protein
Soltu.DM.03G035810.1	0.58158	0.201351	2.8884	0.0038721	0.0300018	phytochrome-associated protein	GO:0005515	PGSC0003DMT400006709	0	100	ARF domain class transcription factor
Soltu.DM.12G001990.1	0.581581	0.108842	5.34335	9.12437e-08	2.57142e-06	ubiquitin	GO:0005515, GO:0003735, GO:0005840, GO:0006412	PGSC0003DMT400011939	0	100	Ubiquitin extension protein
Soltu.DM.01G003040.1	0.583668	0.139579	4.18163	2.8942e-05	0.000472397	NDR1/HIN1-like	.	PGSC0003DMT400042351	0	100	VAMP protein SEC22
Soltu.DM.08G013080.1	0.584276	0.190736	3.06328	0.00218929	0.0190089	Ribosomal protein S5/Elongation factor G/III/V family protein	GO:0003924, GO:0005525	.	.	.	N-acylethanolamine amidohydrolase
Soltu.DM.11G010140.1	0.585597	0.10743	5.45097	5.00955e-08	1.5018e-06	TGF-beta receptor interacting protein	GO:0005852, GO:0005515, GO:0005737, GO:0003743	PGSC0003DMT400023872	0	100	Eukaryotic translation initiation factor 3 subunit
Soltu.DM.09G031520.1	0.585965	0.210281	2.78658	0.00532673	0.0384698	hypothetical protein	.	PGSC0003DMT400055711	1.01e-147	100	Adhesive/proline-rich protein
Soltu.DM.04G035000.1	0.587657	0.19734	2.97789	0.00290239	0.0238977	EXS (ERD1/XPR1/SYG1) family protein	GO:0016021	PGSC0003DMT400071614	0	100	Small molecule transporter
Soltu.DM.12G021080.1	0.588606	0.171297	3.43618	0.000589986	0.00644607	RNA polymerase I subunit	GO:0003677, GO:0046983, GO:0003899, GO:0006351	PGSC0003DMT400076609	0	100	DNA-directed RNA polymerase I/III subunits
Soltu.DM.10G001040.1	0.588967	0.202729	2.90519	0.00367034	0.0288034	ubiquitin family protein	GO:0005515, GO:0006508, GO:0004190	PGSC0003DMT400037337	0	100	DNA-damage inducible protein ddi1
Soltu.DM.01G044450.1	0.589351	0.167224	3.52432	0.000424576	0.00487205	ubiquitin-specific protease	GO:0016579, GO:0006511, GO:0036459	PGSC0003DMT400032703	0	100	Ubiquitin carboxyl-terminal hydrolase
Soltu.DM.11G015820.1	0.590269	0.142207	4.15078	3.3135e-05	0.000533684	tubulin folding cofactor E / Pfifferling (PFI)	GO:0005515	PGSC0003DMT400051458	0	94.551	Tubulin-specific chaperone E
Soltu.DM.08G000950.1	0.590354	0.194404	3.03674	0.00239154	0.0203801	Ribosomal protein L32e	GO:0005840, GO:0003735, GO:0006412	PGSC0003DMT400005838	0	100	Ly200
Soltu.DM.02G024920.2	0.59072	0.200201	2.95063	0.00317125	0.0255771	gamma carbonic anhydrase	.	PGSC0003DMT400009047	0	100	Protein yrdA
Soltu.DM.02G033150.1	0.591331	0.118158	5.00457	5.59883e-07	1.35428e-05	Isocitrate/isopropylmalate dehydrogenase family protein	GO:0000287, GO:0006102, GO:0004450, GO:0016616, GO:0055114, GO:0051287	PGSC0003DMT400001262	0	100	Isocitrate dehydrogenase [NADP]
Soltu.DM.04G035050.1	0.59156	0.160082	3.69536	0.000219576	0.00277588	Nucleotide-diphospho-sugar transferase family protein	.	PGSC0003DMT400013184	0	100	Conserved gene of unknown function
Soltu.DM.05G016210.1	0.592661	0.216005	2.74374	0.00607443	0.0423629	chaperone binding;ATPase activators	GO:0001671, GO:0051087	.	.	.	N-acylethanolamine amidohydrolase
Soltu.DM.08G027060.1	0.593241	0.215251	2.75605	0.00585042	0.0411682	Ubiquitin-like superfamily protein	GO:0005515	PGSC0003DMT400007881	0	100	Ara4-interacting protein
Soltu.DM.08G025170.1	0.593321	0.207401	2.86074	0.00422653	0.0321667	NADH dehydrogenase [ubiquinone] 1 beta subcomplex subunit 8, mitochondrial	.	PGSC0003DMT400012232	0	100	Conserved gene of unknown function
Soltu.DM.06G035150.1	0.59415	0.221702	2.67995	0.00736321	0.0490637	Protein of unknown function (DUF1624)	.	PGSC0003DMT400061777	0	100	Conserved gene of unknown function
Soltu.DM.05G000700.1	0.596862	0.185033	3.22571	0.00125661	0.012008	Tetratricopeptide repeat (TPR)-like superfamily protein	GO:0005515	PGSC0003DMT400072788	0	100	Pentatricopeptide repeat-containing protein
Soltu.DM.03G034840.1	0.597106	0.215533	2.77037	0.00559925	0.039858	Coatomer, beta' subunit	GO:0005198, GO:0005515, GO:0016192, GO:0030117, GO:0006886	PGSC0003DMT400073669	0	89.124	Coatomer beta subunit
Soltu.DM.01G023850.1	0.5972	0.197156	3.02907	0.00245306	0.0207921	alpha/beta-Hydrolases superfamily protein	GO:0016787	PGSC0003DMT400011141	0	100	Endo-1,3-1,4-beta-d-glucanase
Soltu.DM.02G024920.1	0.598207	0.204419	2.92637	0.00342944	0.0272539	gamma carbonic anhydrase	.	PGSC0003DMT400009047	0	100	Protein yrdA
Soltu.DM.09G031430.1	0.598291	0.186998	3.19945	0.00137691	0.0129392	ARM repeat superfamily protein	GO:0008536, GO:0006886	.	.	.	N-acylethanolamine amidohydrolase
Soltu.DM.12G010720.1	0.598329	0.220454	2.71408	0.00664602	0.0453462	Coatomer, beta' subunit	GO:0016192, GO:0005515, GO:0005198, GO:0006886, GO:0030117	PGSC0003DMT400073669	0	100	Coatomer beta subunit
Soltu.DM.06G001050.1	0.601579	0.197921	3.03949	0.00236981	0.020253	Transducin/WD40 repeat-like superfamily protein	GO:0036265, GO:0005515	PGSC0003DMT400013638	0	100	WD-repeat protein
Soltu.DM.10G001050.1	0.602128	0.181926	3.30974	0.000933819	0.00938054	BSD domain (BTF2-like transcription factors, Synapse-associated proteins and DOS2-like proteins)	.	.	.	.	N-acylethanolamine amidohydrolase
Soltu.DM.06G006540.1	0.602643	0.154177	3.90877	9.27681e-05	0.00133312	Translation elongation factor EF1B, gamma chain	GO:0003746, GO:0006414, GO:0005515	PGSC0003DMT400040683	0	99.517	Elongation factor 1-gamma
Soltu.DM.01G003970.1	0.602959	0.117847	5.11645	3.11344e-07	7.84998e-06	RP non-ATPase subunit 8A	GO:0005515, GO:0070122, GO:0008237, GO:0005838	PGSC0003DMT400042160	0	99.893	26S proteasome regulatory particle non-ATPase subunit 8
Soltu.DM.01G048770.1	0.605372	0.212381	2.85041	0.00436626	0.0330193	clast3-related	.	PGSC0003DMT400066478	0	100	Conserved gene of unknown function
Soltu.DM.12G005800.1	0.605644	0.217709	2.7819	0.00540412	0.0388404	Ribosomal protein L4/L1 family	GO:0006412, GO:0003735, GO:0005840	PGSC0003DMT400039846	0	100	50S ribosomal protein L4
Soltu.DM.05G000150.1	0.605894	0.146141	4.14597	3.38385e-05	0.000543963	non-ATPase subunit	.	PGSC0003DMT400072856	0	100	26S proteasome subunit S9
Soltu.DM.07G006650.1	0.607815	0.132457	4.58877	4.45856e-06	8.83178e-05	H(+)-ATPase	GO:0000166, GO:0008553, GO:0016021, GO:0120029	PGSC0003DMT400010497	0	100	H(+)-transporting ATPase
Soltu.DM.04G024090.2	0.608495	0.204379	2.97729	0.00290811	0.0239375	26S proteasome regulatory subunit, putative (RPN5)	.	PGSC0003DMT400050738	0	100	26S proteasome subunit RPN5b
Soltu.DM.10G001440.1	0.608802	0.155938	3.90414	9.45628e-05	0.00135383	purple acid phosphatase	GO:0046872, GO:0016787, GO:0016020, GO:0003993	PGSC0003DMT400037292	0	100	Purple acid phosphatase 18
Soltu.DM.10G011850.2	0.608918	0.192578	3.16192	0.0015673	0.0144397	tubby like protein	GO:0005515	PGSC0003DMT400002858	0	100	TLP domain class transcription factor
Soltu.DM.06G019930.1	0.608976	0.102768	5.92573	3.10912e-09	1.17528e-07	TCP-1/cpn60 chaperonin family protein	GO:0006457, GO:0051082, GO:0005524	PGSC0003DMT400067201	0	100	Chaperonin containing t-complex protein 1, eta subunit, tcph
Soltu.DM.01G028610.1	0.609533	0.157257	3.87602	0.000106178	0.00150088	vacuolar ATP synthase subunit D (VATD) / V-ATPase D subunit / vacuolar proton pump D subunit (VATPD)	GO:0042626	PGSC0003DMT400074548	0	100	ATP synthase subunit d
Soltu.DM.05G013440.1	0.609738	0.153588	3.96996	7.18846e-05	0.00106441	FAD/NAD(P)-binding oxidoreductase	GO:0016491, GO:0055114	.	.	.	N-acylethanolamine amidohydrolase
Soltu.DM.05G013120.1	0.609904	0.180749	3.37432	0.000739995	0.00777384	Leucine-rich repeat (LRR) family protein	GO:0005515	.	.	.	N-acylethanolamine amidohydrolase
Soltu.DM.03G032000.1	0.610139	0.172485	3.53735	0.000404167	0.00467505	Rad23 UV excision repair protein family	GO:0005515, GO:0006289, GO:0042025, GO:0043161, GO:0003684	PGSC0003DMT400036871	0	100	Uv excision repair protein rad23
Soltu.DM.05G006870.1	0.610432	0.220962	2.76261	0.00573412	0.0406239	protein phosphatase 2A-2	GO:0016787	PGSC0003DMT400058216	0	100	Serine/threonine-protein phosphatase
Soltu.DM.04G000950.1	0.610476	0.0949997	6.42609	1.30932e-10	6.1241e-09	Ribosomal protein S4	GO:0003723, GO:0015935, GO:0006412, GO:0019843, GO:0003735	PGSC0003DMT400007431	0	100	40S ribosomal protein S9
Soltu.DM.05G010200.1	0.61116	0.140123	4.3616	1.29116e-05	0.000229777	N-terminal nucleophile aminohydrolases (Ntn hydrolases) superfamily protein	GO:0005839, GO:0051603, GO:0004298	PGSC0003DMT400043695	0	99.853	Proteasome subunit beta type
Soltu.DM.02G020480.2	0.611227	0.228391	2.67623	0.00744548	0.0494661	Predicted pyridoxal phosphate-dependent enzyme, YBL036C type	GO:0030170	PGSC0003DMT400042468	0	100	Proline synthetase associated protein
Soltu.DM.10G011850.1	0.612403	0.19332	3.16782	0.00153587	0.0142039	tubby like protein	GO:0005515	PGSC0003DMT400002858	0	100	TLP domain class transcription factor
Soltu.DM.07G016180.1	0.613463	0.163974	3.74122	0.000183131	0.00237221	Ubiquitin fusion degradation UFD1 family protein	GO:0006511	PGSC0003DMT400015719	0	100	Ubiquitin fusion degradaton protein
Soltu.DM.01G039480.1	0.613516	0.127448	4.81386	1.48039e-06	3.28172e-05	regulatory particle triple-A ATPase 5A	GO:0030163, GO:0005524, GO:0016787, GO:0005737	PGSC0003DMT400063574	0	100	26S protease regulatory subunit 6A homolog
Soltu.DM.02G015280.1	0.614742	0.212129	2.89797	0.00375587	0.029313	SecY protein transport family protein	GO:0015031, GO:0016020	PGSC0003DMT400073070	0	100	Sec61 transport protein
Soltu.DM.08G027620.1	0.614885	0.207188	2.96777	0.00299973	0.024429	glutathione S-transferase THETA	GO:0005515	.	.	.	N-acylethanolamine amidohydrolase
Soltu.DM.10G029020.1	0.614901	0.149944	4.10088	4.11581e-05	0.000648488	Aha1 domain-containing protein	GO:0051087, GO:0001671	PGSC0003DMT400029793	0	100	Hsp90 co-chaperone AHA1
Soltu.DM.12G000550.1	0.615363	0.220399	2.79204	0.0052377	0.038001	phosphate transporter 4;6	GO:0022857, GO:0055085	PGSC0003DMT400061288	0	100	D-galactonate transporter
Soltu.DM.08G001890.1	0.615465	0.137279	4.48333	7.34875e-06	0.00013831	DUF1077 domain containing protein	.	PGSC0003DMT400067608	0	100	Conserved gene of unknown function
Soltu.DM.02G027720.1	0.616582	0.227375	2.71174	0.00669313	0.0455437	Translation protein SH3-like family protein	GO:0003723, GO:0006412, GO:0003735, GO:0005840, GO:0015934	PGSC0003DMT400055191	0	100	L24 ribosomal protein
Soltu.DM.01G031390.1	0.617273	0.113285	5.44884	5.06985e-08	1.51818e-06	T-complex protein 1 alpha subunit	GO:0006457, GO:0051082, GO:0005524	PGSC0003DMT400066954	0	100	T-complex protein 1 subunit alpha
Soltu.DM.08G029990.1	0.617328	0.194058	3.18116	0.00146686	0.0136647	Tetratricopeptide repeat (TPR)-like superfamily protein	GO:0005515	.	.	.	N-acylethanolamine amidohydrolase
Soltu.DM.01G040610.2	0.617336	0.190913	3.2336	0.00122241	0.0117294	ADP-ribosylation factor A1E	GO:0005525	PGSC0003DMT400065740	9.39e-156	85.13	ADP-ribosylation factor
Soltu.DM.04G025220.1	0.617387	0.150077	4.11381	3.8918e-05	0.000617184	Ribosomal protein S5 family protein	GO:0003735, GO:0005840, GO:0006412, GO:0015935, GO:0003723	PGSC0003DMT400063904	0	100	40S ribosomal protein S2
Soltu.DM.07G009920.1	0.618056	0.218667	2.82647	0.00470645	0.0349025	alpha/beta-Hydrolases superfamily protein	GO:0003824	.	.	.	N-acylethanolamine amidohydrolase
Soltu.DM.08G029690.1	0.61846	0.22755	2.71791	0.00656959	0.0449506	conserved hypothetical protein	GO:0005743, GO:0006850	PGSC0003DMT400031938	1.12e-167	100	Brain protein 44
Soltu.DM.03G032640.1	0.620042	0.21979	2.82107	0.00478634	0.0353872	Coiled-coil domain-containing protein SCD2	.	.	.	.	N-acylethanolamine amidohydrolase
Soltu.DM.02G012800.1	0.620487	0.221372	2.80292	0.0050643	0.0370249	Transducin/WD40 repeat-like superfamily protein	GO:0005515	PGSC0003DMT400054611	0	100	U3 small nucleolar RNA-interacting protein
Soltu.DM.08G002770.1	0.620584	0.143953	4.31101	1.62511e-05	0.000282089	ribosomal protein S6	GO:0003735, GO:0005840, GO:0006412	PGSC0003DMT400038488	0	100	Ribosomal protein S6
Soltu.DM.07G013230.1	0.621399	0.12808	4.85164	1.22444e-06	2.77633e-05	ARM repeat superfamily protein	.	.	.	.	N-acylethanolamine amidohydrolase
Soltu.DM.12G011790.1	0.621418	0.149889	4.14586	3.38543e-05	0.000543963	receptor for activated C kinase 1B	GO:0005515	PGSC0003DMT400040923	0	100	LeArcA1 protein
Soltu.DM.09G023370.1	0.621796	0.136132	4.5676	4.93349e-06	9.67953e-05	HSP20-like chaperones superfamily protein	.	PGSC0003DMT400029644	0	96.25	P23 co-chaperone
Soltu.DM.01G003900.1	0.621996	0.200849	3.09684	0.00195597	0.0174333	tRNA synthetase beta subunit family protein	.	.	.	.	N-acylethanolamine amidohydrolase
Soltu.DM.07G017810.1	0.622962	0.232384	2.68075	0.00734583	0.0490101	glutamate receptor	GO:0016020, GO:0015276	PGSC0003DMT400065543	0	100	Glutamate receptor 3 plant
Soltu.DM.01G002610.1	0.623173	0.180935	3.44418	0.0005728	0.00628135	Immunoglobulin E-set superfamily protein	GO:0032366	PGSC0003DMT400054969	0	100	ML domain protein
Soltu.DM.04G005940.2	0.623559	0.141482	4.40734	1.04647e-05	0.000191313	proteasome beta subunit C1	GO:0043161, GO:0019774, GO:0005839, GO:0051603, GO:0004298	PGSC0003DMT400082475	0	100	Proteasome subunit beta type-3-A
Soltu.DM.04G036090.1	0.624344	0.170028	3.67201	0.000240648	0.00299008	Coatomer, alpha subunit	GO:0005198, GO:0005515, GO:0016192, GO:0030117, GO:0030126, GO:0006886	PGSC0003DMT400009636	0	100	Coatomer alpha subunit
Soltu.DM.08G024260.1	0.624638	0.222565	2.80653	0.00500776	0.0366702	alpha/beta-Hydrolases superfamily protein	.	PGSC0003DMT400067481	0	100	Palmitoyl-protein thioesterase 1
Soltu.DM.02G004920.1	0.624741	0.160902	3.88274	0.000103286	0.00146697	transducin family protein / WD-40 repeat family protein	GO:0005515	PGSC0003DMT400008904	0	100	Transducin family protein
Soltu.DM.01G037680.1	0.625382	0.176142	3.55045	0.000384576	0.00446965	translocase inner membrane subunit 44-2	.	PGSC0003DMT400057909	0	100	Mitochondrial import inner membrane translocase subunit tim44
Soltu.DM.01G027410.1	0.62557	0.219654	2.84798	0.00439977	0.0332067	Mediator complex subunit 27 domain containing protein	GO:0016592	PGSC0003DMT400017699	0	100	Conserved gene of unknown function
Soltu.DM.05G023130.1	0.625694	0.153331	4.08069	4.49024e-05	0.000698856	Proteasome component (PCI) domain protein	.	PGSC0003DMT400069954	0	100	26S proteasome subunit
Soltu.DM.06G002580.1	0.625859	0.104095	6.01238	1.82824e-09	7.1219e-08	Ribosomal protein S8e family protein	GO:0006412, GO:0003735, GO:0005840	PGSC0003DMT400053172	0	100	40S ribosomal protein S8
Soltu.DM.07G005190.1	0.627448	0.208287	3.01243	0.00259168	0.021781	60S acidic ribosomal protein family	GO:0006414, GO:0003735, GO:0005840	PGSC0003DMT400021959	0	100	Acidic ribosomal protein P3
Soltu.DM.11G018170.1	0.628416	0.218257	2.87925	0.00398625	0.0307528	ZIP metal ion transporter family	GO:0046873, GO:0030001, GO:0016020, GO:0055085	.	.	.	N-acylethanolamine amidohydrolase
Soltu.DM.09G021420.1	0.628435	0.223313	2.81415	0.00489068	0.0359274	ENTH/VHS/GAT family protein	GO:0006886	PGSC0003DMT400026645	0	100	VHS domain-containing protein
Soltu.DM.03G020990.1	0.62933	0.172876	3.64036	0.000272258	0.00332125	NADH:ubiquinone oxidoreductase, 17.2kDa subunit	GO:0016020, GO:0009055, GO:0008137	PGSC0003DMT400001528	0	100	NADH dehydrogenase [ubiquinone] 1 alpha subcomplex subunit 12
Soltu.DM.12G002260.1	0.629457	0.218159	2.88531	0.00391028	0.0302626	ENTH/VHS family protein	.	PGSC0003DMT400011674	0	100	Epsin, N-terminal
Soltu.DM.04G030680.1	0.63023	0.174584	3.6099	0.00030632	0.00367982	Nitrogen regulatory PII-like, alpha/beta	GO:0010038	PGSC0003DMT400033622	0	100	Protein CutA, chloroplastic
Soltu.DM.01G051310.1	0.630291	0.14843	4.24639	2.1724e-05	0.000365719	ATPase, V1 complex, subunit B protein	GO:0046034, GO:0033180, GO:1902600, GO:0005524	PGSC0003DMT400008803	0	100	Vacuolar ATPase subunit B
Soltu.DM.05G022710.1	0.630313	0.155267	4.05953	4.91719e-05	0.00075826	eukaryotic translation initiation factor	GO:0005852, GO:0008237, GO:0031369, GO:0003743, GO:0005515, GO:0070122, GO:0006413	PGSC0003DMT400069899	0	100	Eukaryotic translation initiation factor 3f, eif3f
Soltu.DM.12G023250.1	0.631403	0.223072	2.83049	0.00464761	0.0345714	aconitase	.	PGSC0003DMT400022547	0	100	Aconitase
Soltu.DM.04G024090.1	0.631763	0.146985	4.29815	1.72231e-05	0.000296466	26S proteasome regulatory subunit, putative (RPN5)	.	PGSC0003DMT400050738	0	100	26S proteasome subunit RPN5b
Soltu.DM.09G031310.1	0.631926	0.205263	3.07862	0.0020796	0.0182739	metacaspase	.	PGSC0003DMT400031086	0	100	Metacaspase 1
Soltu.DM.09G018120.1	0.632353	0.157404	4.01737	5.88505e-05	0.000888092	GTP-binding family protein	GO:0005525	PGSC0003DMT400072000	0	100	Nuclear GTPase
Soltu.DM.02G002610.1	0.6327	0.191274	3.30782	0.000940252	0.00943808	cation-chloride co-transporter	GO:0015377, GO:0022857, GO:0016020, GO:0055085, GO:0016021, GO:0006811	PGSC0003DMT400054365	0	86.79	Cation-chloride co-transporter
Soltu.DM.12G025970.1	0.633185	0.194241	3.25978	0.00111498	0.0108878	MAP kinase kinase	GO:0006468, GO:0004672, GO:0005524	PGSC0003DMT400000744	0	100	MAPKK
Soltu.DM.08G013060.1	0.633188	0.172237	3.67625	0.000236687	0.0029525	Ribosomal protein S5/Elongation factor G/III/V family protein	GO:0003924, GO:0005525	.	.	.	N-acylethanolamine amidohydrolase
Soltu.DM.11G009230.1	0.634625	0.235931	2.68987	0.00714791	0.0480878	associated protein	GO:0030117, GO:0006886, GO:0015031, GO:0016192	PGSC0003DMT400015461	0	100	Clathrin coat assembly protein ap19
Soltu.DM.06G009710.1	0.6348	0.154485	4.10915	3.97119e-05	0.000626438	Clathrin, heavy chain	GO:0030130, GO:0030132, GO:0005198, GO:0005515, GO:0016192, GO:0071439, GO:0006886, GO:0032051	.	.	.	N-acylethanolamine amidohydrolase
Soltu.DM.09G007410.1	0.635118	0.122869	5.16908	2.35254e-07	6.12734e-06	ribosomal protein L23AA	GO:0006412, GO:0005840, GO:0003735	PGSC0003DMT400061484	0	100	Ribosomal protein L25
Soltu.DM.01G051310.2	0.635589	0.147073	4.3216	1.54904e-05	0.000270814	ATPase, V1 complex, subunit B protein	GO:0046034, GO:0033180, GO:1902600, GO:0005524	PGSC0003DMT400008803	0	100	Vacuolar ATPase subunit B
Soltu.DM.02G006260.1	0.636736	0.224705	2.83365	0.00460197	0.0343392	Pseudouridine synthase family protein	GO:0009451, GO:0001522, GO:0003723, GO:0009982	PGSC0003DMT400040061	0	100	RNA pseudourine synthase 5
Soltu.DM.05G012450.1	0.636753	0.179826	3.54095	0.000398694	0.00461573	delta(3,5),delta(2,4)-dienoyl-CoA isomerase	GO:0003824	.	.	.	N-acylethanolamine amidohydrolase
Soltu.DM.02G024930.1	0.637501	0.19376	3.29017	0.00100128	0.00994638	pyrophosphorylase	GO:0006796, GO:0006260, GO:0003677, GO:0000287, GO:0004427, GO:0005737	PGSC0003DMT400009045	0	100	Inorganic pyrophosphatase
Soltu.DM.01G023970.1	0.637558	0.222913	2.86013	0.00423473	0.0322063	SNARE associated Golgi protein family	.	.	.	.	N-acylethanolamine amidohydrolase
Soltu.DM.12G009770.1	0.639675	0.222202	2.8788	0.00399186	0.0307785	Ribosomal L28e protein family	.	PGSC0003DMT400016607	0	100	Ribosomal protein L28
Soltu.DM.08G027000.1	0.639752	0.140816	4.54316	5.54173e-06	0.000107006	HOPW1-1-interacting	GO:0030170, GO:0003824, GO:0006525, GO:0008483	PGSC0003DMT400058543	0	100	Acetylornithine aminotransferase, mitochondrial
Soltu.DM.06G032880.1	0.640352	0.134543	4.75945	1.94122e-06	4.18893e-05	eukaryotic translation initiation factor 2 beta subunit	GO:0006413, GO:0003743	PGSC0003DMT400078293	0	100	Eukaryotic translation initiation factor 2 beta subunit
Soltu.DM.12G021110.1	0.641997	0.17734	3.62014	0.000294444	0.00355628	cellulose synthase like E1	GO:0016020, GO:0016760, GO:0030244	PGSC0003DMT400076611	0	100	Cellulose synthase CslE
Soltu.DM.12G010560.2	0.643384	0.177184	3.63117	0.000282138	0.00342307	Heat shock protein 70 (Hsp 70) family protein	.	PGSC0003DMT400080588	0	100	Heat shock 70 kDa protein
Soltu.DM.12G010560.3	0.643965	0.17988	3.57997	0.00034363	0.00406068	Heat shock protein 70 (Hsp 70) family protein	.	PGSC0003DMT400080588	0	100	Heat shock 70 kDa protein
Soltu.DM.01G006950.1	0.644827	0.167371	3.85267	0.000116835	0.00162918	Ribosomal protein L1p/L10e family	GO:0015934, GO:0003735, GO:0006412, GO:0003723	PGSC0003DMT400030586	0	100	Ribosomal protein L10a
Soltu.DM.09G007920.1	0.644886	0.202847	3.17918	0.0014769	0.0137487	transmembrane protein G1P-related	GO:0020037, GO:0017004, GO:0017003, GO:0005886	PGSC0003DMT400025428	0	100	Cytochrome c biogenesis protein CcmE family
Soltu.DM.04G014010.1	0.645294	0.218925	2.94756	0.00320293	0.0257938	histone deacetylase	.	PGSC0003DMT400005672	0	99.885	Deacetylase
Soltu.DM.02G030500.1	0.645402	0.212266	3.04053	0.0023616	0.0201957	Protein kinase superfamily protein	GO:0004672, GO:0006468, GO:0005524	PGSC0003DMT400003734	0	100	Protein-serine/threonine kinase
Soltu.DM.12G010560.1	0.645583	0.177294	3.6413	0.000271261	0.0033121	Heat shock protein 70 (Hsp 70) family protein	.	PGSC0003DMT400080588	0	100	Heat shock 70 kDa protein
Soltu.DM.10G003730.1	0.646405	0.140275	4.60813	4.06306e-06	8.14466e-05	ribosomal protein large subunit 16A	GO:0006355, GO:0005840, GO:0003735, GO:0003700, GO:0043565, GO:0006412	PGSC0003DMT400027379	0	100	Ribosomal protein L11
Soltu.DM.10G028990.1	0.646839	0.0970238	6.66681	2.61424e-11	1.35783e-09	Translation protein SH3-like family protein	GO:0006412, GO:0005840, GO:0003735	PGSC0003DMT400029796	0	100	60S ribosomal protein L21
Soltu.DM.04G004230.1	0.646857	0.202712	3.19102	0.00141771	0.0132621	Ribosomal protein L23/L15e family protein	GO:0006412, GO:0003735, GO:0005840	PGSC0003DMT400075840	0	100	60S ribosomal protein L15
Soltu.DM.10G002860.1	0.646909	0.192273	3.36454	0.000766712	0.00799558	Peptide-N4-(N-acetyl-beta-glucosaminyl)asparagine amidase A protein	.	PGSC0003DMT400054788	0	100	Peptide N-glycanase
Soltu.DM.08G001420.1	0.648097	0.150214	4.31448	1.59977e-05	0.000278411	Ribosomal protein L32e	GO:0006412, GO:0003735, GO:0005840	PGSC0003DMT400022579	0	100	Ly200 protein
Soltu.DM.01G030910.1	0.648684	0.239151	2.71245	0.00667875	0.0454654	GRAM domain family protein	.	.	.	.	N-acylethanolamine amidohydrolase
Soltu.DM.07G009640.1	0.649637	0.137023	4.74107	2.12588e-06	4.54352e-05	Coatomer, alpha subunit	GO:0006886, GO:0030117, GO:0030126, GO:0005515, GO:0016192, GO:0005198	PGSC0003DMT400009636	0	88.327	Coatomer alpha subunit
Soltu.DM.11G014910.1	0.6504	0.202694	3.20877	0.00133303	0.0125842	indigoidine synthase A family protein	GO:0016798	PGSC0003DMT400050864	0	100	Indigoidine synthase A family protein
Soltu.DM.01G041940.1	0.650735	0.182611	3.5635	0.000365941	0.00428279	methionine S-methyltransferase	GO:0009058, GO:0008168, GO:0030170, GO:0003824	PGSC0003DMT400053412	0	100	SAM (And some other nucleotide) binding motif
Soltu.DM.04G034350.1	0.651214	0.136523	4.76998	1.84244e-06	4.0048e-05	Xanthine/uracil permease family protein	GO:0016020, GO:0055085, GO:0022857	PGSC0003DMT400020766	0	100	Purine permease
Soltu.DM.02G010510.1	0.651599	0.240055	2.71438	0.00664001	0.0453168	Sucrase/ferredoxin-like family protein	.	PGSC0003DMT400017810	0	100	Clostridium pasteurianum ferredoxin homolog
Soltu.DM.02G013570.1	0.652155	0.192496	3.38788	0.000704341	0.00748755	alpha-mannosidase	GO:0016020, GO:0004571, GO:0005509, GO:0003824	.	.	.	N-acylethanolamine amidohydrolase
Soltu.DM.12G024330.1	0.65259	0.179793	3.62967	0.000283787	0.00343842	Peptidase S24/S26A/S26B/S26C family protein	GO:0008233, GO:0006465, GO:0016020	PGSC0003DMT400048805	0	95.58	Microsomal signal peptidase 18 kDa subunit
Soltu.DM.12G011440.1	0.652631	0.206398	3.16201	0.00156686	0.0144397	Exostosin family protein	.	PGSC0003DMT400037513	0	100	Conserved gene of unknown function
Soltu.DM.04G022430.1	0.652653	0.211532	3.08536	0.00203303	0.0179826	RING/FYVE/PHD zinc finger superfamily protein	GO:0008270	PGSC0003DMT400016224	0	82.614	Zinc finger, C3HC4 type family protein
Soltu.DM.08G001000.2	0.653128	0.117842	5.54238	2.98382e-08	9.30752e-07	Hyaluronan / mRNA binding family	.	PGSC0003DMT400052781	0	94.46	Nuclear RNA binding protein
Soltu.DM.06G014810.1	0.653631	0.155213	4.21119	2.54029e-05	0.000420137	nonsense-mediated mRNA decay NMD3 family protein	.	PGSC0003DMT400041978	0	100	Nonsense-mediated mRNA decay protein
Soltu.DM.06G017330.1	0.654219	0.234907	2.78502	0.00535247	0.0386015	aldehyde dehydrogenase 3H1	GO:0016620, GO:0006081, GO:0055114, GO:0016491	PGSC0003DMT400045297	0	100	Aldehyde dehydrogenase
Soltu.DM.02G013680.1	0.65454	0.213901	3.06002	0.00221325	0.0191718	Ribosomal protein L18ae/LX family protein	GO:0003735, GO:0005840, GO:0006412	PGSC0003DMT400021362	0	100	60S ribosomal protein L18a
Soltu.DM.05G022500.1	0.654685	0.223812	2.92516	0.00344283	0.0273315	histidine acid phosphatase family protein	GO:0016791	PGSC0003DMT400069739	0	100	Multiple inositol polyphosphate phosphatase 1
Soltu.DM.02G024750.1	0.655162	0.185407	3.53364	0.000409881	0.0047289	N-terminal nucleophile aminohydrolases (Ntn hydrolases) superfamily protein	GO:0004298, GO:0051603, GO:0005839	PGSC0003DMT400009060	0	100	Proteasome subunit beta type-1
Soltu.DM.10G021170.1	0.655761	0.1458	4.49768	6.87004e-06	0.000130215	Ribosomal protein S12/S23 family protein	GO:0015935, GO:0006412, GO:0005840, GO:0003735	PGSC0003DMT400045338	0	100	40S ribosomal protein S23
Soltu.DM.01G042420.1	0.65653	0.210448	3.11967	0.00181051	0.0163378	clathrin adaptor complexes medium subunit family protein	.	PGSC0003DMT400064114	0	100	Coatomer delta subunit
Soltu.DM.08G001420.2	0.658178	0.151383	4.34775	1.37539e-05	0.000243474	Ribosomal protein L32e	GO:0006412, GO:0003735, GO:0005840	PGSC0003DMT400022579	0	100	Ly200 protein
Soltu.DM.09G018880.1	0.659006	0.171897	3.83372	0.000126222	0.00173392	NAD(P)-binding Rossmann-fold superfamily protein	.	.	.	.	N-acylethanolamine amidohydrolase
Soltu.DM.10G000340.1	0.659357	0.205477	3.2089	0.00133243	0.012583	pentatricopeptide repeat	GO:0005515	PGSC0003DMT400029367	0	100	Pentatricopeptide repeat-containing protein
Soltu.DM.06G017340.1	0.659545	0.132612	4.9735	6.57555e-07	1.56929e-05	stromal ascorbate peroxidase	GO:0004601, GO:0020037, GO:0055114, GO:0006979	PGSC0003DMT400002341	0	84.88	Thylakoid-bound ascorbate peroxidase 6
Soltu.DM.08G001420.3	0.659561	0.150718	4.37613	1.20803e-05	0.000216854	Ribosomal protein L32e	GO:0005840, GO:0003735, GO:0006412	PGSC0003DMT400022579	0	100	Ly200 protein
Soltu.DM.03G019480.1	0.660737	0.160785	4.10945	3.96604e-05	0.000625994	conserved hypothetical protein	.	PGSC0003DMT400083982	0	100	Conserved gene of unknown function
Soltu.DM.08G001000.1	0.661029	0.116249	5.68632	1.29809e-08	4.33792e-07	Hyaluronan / mRNA binding family	.	PGSC0003DMT400052781	0	94.46	Nuclear RNA binding protein
Soltu.DM.06G005330.1	0.66142	0.15288	4.32639	1.5157e-05	0.000265506	Ribosomal protein S12/S23 family protein	GO:0003735, GO:0005840, GO:0015935, GO:0006412	PGSC0003DMT400065339	0	100	40S ribosomal protein S23
Soltu.DM.03G032940.2	0.661743	0.220694	2.99846	0.00271349	0.0225851	RAB geranylgeranyl transferase beta subunit	GO:0003824, GO:0004663, GO:0018344	PGSC0003DMT400014493	0	99.451	Geranylgeranyl transferase type II beta subunit
Soltu.DM.12G025700.1	0.661795	0.226585	2.92074	0.00349201	0.0276565	1-amino-cyclopropane-1-carboxylate synthase	GO:0003824, GO:0030170, GO:0015078, GO:0000276, GO:0009058, GO:0015986	PGSC0003DMT400000771	0	100	1-aminocyclopropane-1-carboxylate synthase
Soltu.DM.08G006750.1	0.662369	0.168337	3.93479	8.32686e-05	0.00121334	20S proteasome alpha subunit E2	GO:0019773, GO:0005839, GO:0051603, GO:0006511, GO:0043161	PGSC0003DMT400024982	0	100	Proteasome subunit alpha type-5
Soltu.DM.11G006980.1	0.662737	0.139317	4.75705	1.96441e-06	4.22878e-05	eukaryotic release factor 1-3	GO:0006415, GO:0003747	PGSC0003DMT400019671	0	100	Eukaryotic peptide chain release factor subunit 1-3
Soltu.DM.03G029460.1	0.662808	0.146466	4.52533	6.03018e-06	0.000115274	Ribosomal protein S19e family protein	GO:0005840, GO:0003735, GO:0006412	PGSC0003DMT400063101	0	100	40S ribosomal protein S19
Soltu.DM.04G035660.1	0.663203	0.178688	3.7115	0.000206031	0.00262569	gamma carbonic anhydrase	.	PGSC0003DMT400009474	0	100	Protein yrdA
Soltu.DM.09G010880.1	0.663494	0.19828	3.34624	0.000819163	0.00844074	Protein kinase superfamily protein	GO:0004672, GO:0006468, GO:0005524	PGSC0003DMT400080785	0	100	Protein kinase atsik
Soltu.DM.07G014310.1	0.663535	0.185871	3.56987	0.000357157	0.00419832	polyamine oxidase	GO:0016491, GO:0055114	PGSC0003DMT400041150	0	100	Amine oxidase
Soltu.DM.12G024450.2	0.664206	0.223208	2.97572	0.00292299	0.024023	RNA polymerase II transcription mediators	GO:0016592, GO:0006357, GO:0003712	PGSC0003DMT400053245	0	100	Conserved gene of unknown function
Soltu.DM.09G004520.1	0.664557	0.0972913	6.83059	8.45682e-12	4.678e-10	Ribosomal protein L24e family protein	.	PGSC0003DMT400007062	0	100	Ribosomal protein L24
Soltu.DM.11G022310.1	0.664564	0.234595	2.83282	0.00461399	0.034369	ThiF family protein	GO:0006914, GO:0005737, GO:0008641	PGSC0003DMT400050524	0	100	Autophagy protein
Soltu.DM.08G004610.1	0.665252	0.149653	4.44529	8.77743e-06	0.000162798	vacuolar H+-ATPase subunit E isoform	GO:1902600, GO:0033178, GO:0046961	PGSC0003DMT400014945	0	100	Vacuolar proton ATPase subunit E
Soltu.DM.01G042420.2	0.665874	0.214519	3.10404	0.00190899	0.0170847	clathrin adaptor complexes medium subunit family protein	.	PGSC0003DMT400064114	0	100	Coatomer delta subunit
Soltu.DM.07G024980.1	0.666161	0.210009	3.17205	0.00151365	0.0140392	Adenine nucleotide alpha hydrolases-like superfamily protein	.	PGSC0003DMT400049634	0	100	Conserved gene of unknown function
Soltu.DM.08G018810.1	0.666625	0.15513	4.2972	1.72968e-05	0.000297162	myosin heavy chain-related	.	PGSC0003DMT400076024	0	100	Conserved gene of unknown function
Soltu.DM.03G014970.1	0.666743	0.200857	3.3195	0.000901803	0.00910329	PLAC8 family protein	.	PGSC0003DMT400038388	0	100	DUF614 containing protein
Soltu.DM.04G021230.1	0.668824	0.146989	4.55018	5.36013e-06	0.000104175	cyclin-dependent kinase C;1	GO:0005524, GO:0006468, GO:0004672	PGSC0003DMT400004748	0	100	Cyclin dependent kinase C
Soltu.DM.01G025540.1	0.668961	0.189911	3.5225	0.00042749	0.00490041	Sec23/Sec24 protein transport family protein	GO:0030127, GO:0006886, GO:0008270, GO:0006888	.	.	.	N-acylethanolamine amidohydrolase
Soltu.DM.01G031560.1	0.670211	0.176007	3.80786	0.000140177	0.00189454	vesicle associated protein	GO:0005789	PGSC0003DMT400066923	0	100	VAP27
Soltu.DM.08G018720.3	0.670711	0.175618	3.81915	0.000133911	0.00181811	ribosomal protein S6	GO:0006412, GO:0003735, GO:0005840	PGSC0003DMT400038488	0	90.251	Ribosomal protein S6
Soltu.DM.08G018810.2	0.671202	0.15447	4.3452	1.39147e-05	0.000245994	myosin heavy chain-related	.	PGSC0003DMT400076024	0	100	Conserved gene of unknown function
Soltu.DM.04G016650.1	0.671935	0.224855	2.98831	0.00280529	0.0232554	NADH-ubiquinone oxidoreductase 11 kDa subunit domain containing protein	.	PGSC0003DMT400045579	9.58e-138	100	Conserved gene of unknown function
Soltu.DM.04G005810.1	0.672081	0.230584	2.91469	0.00356039	0.0280735	nuclear-encoded CLP protease P7	GO:0004252, GO:0006508	PGSC0003DMT400082481	0	100	ATP-dependent Clp protease proteolytic subunit
Soltu.DM.12G003700.1	0.672436	0.170899	3.9347	8.33011e-05	0.00121334	Ribosomal protein L6 family	GO:0006412, GO:0019843, GO:0005840, GO:0003735	PGSC0003DMT400075242	0	100	60S ribosomal protein L9
Soltu.DM.11G022070.1	0.673324	0.184052	3.65833	0.000253864	0.00313685	Protein of unknown function (DUF1022)	.	PGSC0003DMT400067750	4.88e-152	100	Conserved gene of unknown function
Soltu.DM.09G000690.1	0.674008	0.137256	4.91058	9.08089e-07	2.12556e-05	Ribosomal protein L18ae/LX family protein	GO:0006412, GO:0005840, GO:0003735	PGSC0003DMT400052350	0	100	60S ribosomal protein L18a
Soltu.DM.06G004420.1	0.674431	0.163017	4.13719	3.51589e-05	0.000562228	actin depolymerizing factor	GO:0015629, GO:0003779, GO:0030042	PGSC0003DMT400008913	0	100	Actin depolymerizing factor 3
Soltu.DM.06G014290.1	0.674998	0.164739	4.09738	4.17858e-05	0.000657604	2-isopropylmalate synthase	GO:0046912, GO:0003852, GO:0009098, GO:0003824, GO:0019752	PGSC0003DMT400042133	0	100	2-isopropylmalate synthase B
Soltu.DM.02G007580.1	0.675484	0.161767	4.17566	2.97129e-05	0.000483506	Translation protein SH3-like family protein	GO:0003723, GO:0006412, GO:0015934, GO:0005840, GO:0003735	PGSC0003DMT400085766	0	100	L24 ribosomal protein
Soltu.DM.08G008480.1	0.675748	0.207082	3.26319	0.00110165	0.0107678	geranyl diphosphate synthase	GO:0008299	.	.	.	N-acylethanolamine amidohydrolase
Soltu.DM.10G024520.1	0.675789	0.200817	3.3652	0.00076488	0.00797958	Ankyrin repeat family protein	GO:0005515	PGSC0003DMT400072677	0	100	Ankyrin repeat-containing protein
Soltu.DM.09G018860.1	0.676429	0.177133	3.81877	0.000134118	0.00181938	multidrug resistance-associated protein	GO:0005524, GO:0055085, GO:0016021, GO:0016887, GO:0042626	PGSC0003DMT400022108	0	100	Multidrug resistance protein ABC transporter family
Soltu.DM.01G010080.1	0.676431	0.154251	4.38525	1.15852e-05	0.000208667	eukaryotic elongation factor 5A-1	GO:0043022, GO:0003746, GO:0003723, GO:0045901, GO:0045905	PGSC0003DMT400068977	0	100	Eukaryotic translation initiation factor 5A-4
Soltu.DM.02G002530.1	0.67684	0.208373	3.24822	0.0011613	0.0112335	eukaryotic translation initiation factor 4E	GO:0003723, GO:0003743, GO:0005737, GO:0006413	PGSC0003DMT400008234	1.4e-20	100	Gene of unknown function
Soltu.DM.01G026800.1	0.677078	0.197161	3.43414	0.000594439	0.00647888	Subtilase family protein	GO:0004252, GO:0006508, GO:0008236	PGSC0003DMT400017634	0	100	SBT4B protein
Soltu.DM.11G021640.1	0.678024	0.212589	3.18936	0.00142588	0.01332	AAA-type ATPase family protein	GO:0005524	PGSC0003DMT400019113	0	96.767	Vacuolar protein sorting-associated protein VPS4
Soltu.DM.02G007580.2	0.678795	0.164461	4.12739	3.6691e-05	0.000585331	Translation protein SH3-like family protein	GO:0006412, GO:0003723, GO:0005840, GO:0015934, GO:0003735	PGSC0003DMT400085766	0	100	L24 ribosomal protein
Soltu.DM.07G028520.1	0.67901	0.207635	3.2702	0.00107471	0.0105429	Leucine-rich repeat transmembrane protein kinase	GO:0004672, GO:0006468, GO:0005515, GO:0005524	.	.	.	N-acylethanolamine amidohydrolase
Soltu.DM.10G029550.1	0.680464	0.208791	3.25907	0.00111778	0.0109056	H/ACA ribonucleoprotein complex, subunit Gar1/Naf1 protein	GO:0001522, GO:0042254	PGSC0003DMT400021579	0	100	H/ACA ribonucleoprotein complex subunit
Soltu.DM.01G040310.1	0.680647	0.148272	4.59053	4.42124e-06	8.7708e-05	homolog of nucleolar protein NOP56	.	PGSC0003DMT400007150	0	100	Nucleolar protein nop56
Soltu.DM.06G019660.1	0.680812	0.224829	3.02814	0.00246067	0.0208318	DOMON domain-containing protein / dopamine beta-monooxygenase N-terminal domain-containing protein	.	PGSC0003DMT400067121	0	100	DOMON domain-containing protein
Soltu.DM.03G037410.1	0.681151	0.231841	2.93801	0.00330327	0.0264271	alanine aminotransferase	GO:0003824, GO:0030170, GO:0009058	PGSC0003DMT400012549	0	88.753	Alanine aminotransferase
Soltu.DM.04G030930.2	0.6824	0.210893	3.23576	0.00121319	0.0116582	L-Aspartase-like family protein	GO:0003824, GO:0042450, GO:0004056	PGSC0003DMT400024171	0	100	Argininosuccinate lyase
Soltu.DM.04G006100.1	0.682434	0.225685	3.02383	0.00249593	0.0210765	tonneau family protein	GO:0005515	PGSC0003DMT400082463	0	100	FGFR1 oncogene partner
Soltu.DM.10G026190.2	0.68268	0.177503	3.84603	0.000120048	0.00166018	glycine-rich RNA-binding protein	GO:0003676	PGSC0003DMT400072235	0	99.747	Glycine-rich RNA-binding protein
Soltu.DM.06G005680.1	0.683524	0.146892	4.65323	3.26779e-06	6.69834e-05	GTP binding Elongation factor Tu family protein	GO:0005525, GO:0003924, GO:0003746, GO:0006414	PGSC0003DMT400053547	0	99.852	Elongation factor 1-alpha
Soltu.DM.10G013040.1	0.684199	0.229498	2.98129	0.00287037	0.0236581	conserved hypothetical protein	.	PGSC0003DMT400074629	0	96.714	Conserved gene of unknown function
Soltu.DM.09G010970.1	0.684337	0.208343	3.28467	0.00102101	0.0100974	conserved hypothetical protein	.	PGSC0003DMT400068887	0	100	Conserved gene of unknown function
Soltu.DM.01G039560.1	0.685261	0.233187	2.93868	0.00329616	0.0263939	Dormancy/auxin associated family protein	.	PGSC0003DMT400063589	0	100	Drm3
Soltu.DM.01G035760.1	0.685862	0.228254	3.00481	0.00265743	0.022229	protein arginine methyltransferase	GO:0018216, GO:0016274	PGSC0003DMT400008488	0	100	Protein arginine n-methyltransferase
Soltu.DM.01G024760.1	0.687156	0.161958	4.24279	2.20757e-05	0.00037094	secretion-associated RAS super family	GO:0005525, GO:0006886	PGSC0003DMT400023327	0	100	NtSar1 protein
Soltu.DM.01G038450.1	0.688573	0.142279	4.83961	1.30092e-06	2.92499e-05	seryl-tRNA synthetase / serine--tRNA ligase	GO:0006418, GO:0004812, GO:0006434, GO:0005524, GO:0000166, GO:0004828	PGSC0003DMT400073593	0	100	Seryl-tRNA synthetase
Soltu.DM.11G016130.1	0.689412	0.249156	2.76699	0.00565771	0.0402208	ribosomal protein 5B	GO:0015935, GO:0006412, GO:0003723, GO:0003735	PGSC0003DMT400045932	0	100	40S ribosomal protein S5
Soltu.DM.04G036430.1	0.689565	0.25776	2.67522	0.00746803	0.0495743	Tetrapyrrole (Corrin/Porphyrin) Methylases	GO:0004164, GO:0008168, GO:0017183	PGSC0003DMT400009673	0	100	Diphthine synthase
Soltu.DM.10G018110.1	0.689665	0.229211	3.00887	0.00262225	0.021995	CCAAT-binding factor	.	.	.	.	N-acylethanolamine amidohydrolase
Soltu.DM.01G044330.1	0.68996	0.23247	2.96795	0.00299797	0.0244221	Endoplasmic reticulum vesicle transporter protein	.	PGSC0003DMT400032717	0	100	Endoplasmic reticulum-Golgi intermediate compartment protein
Soltu.DM.01G011430.1	0.690498	0.232906	2.96471	0.00302969	0.0246355	KH domain-containing protein / zinc finger (CCCH type) family protein	GO:0003723, GO:0046872, GO:0003676	PGSC0003DMT400061829	0	100	Conserved gene of unknown function
Soltu.DM.09G007200.1	0.690748	0.156048	4.42651	9.57687e-06	0.000175922	Lung seven transmembrane receptor family protein	GO:0016021	PGSC0003DMT400061446	0	100	Lung seven transmembrane receptor
Soltu.DM.02G033410.1	0.691447	0.190133	3.63665	0.00027621	0.00336486	S-adenosyl-L-methionine-dependent methyltransferases superfamily protein	GO:0005730, GO:0008168	PGSC0003DMT400032823	0	100	Cerebral protein
Soltu.DM.12G005900.1	0.693737	0.247332	2.80489	0.0050334	0.0368278	Mannose-P-dolichol utilization defect 1 protein	.	PGSC0003DMT400039905	0	100	Mannose-P-dolichol utilization defect 1 protein
Soltu.DM.10G018110.2	0.693738	0.230597	3.00844	0.00262594	0.0220137	CCAAT-binding factor	.	.	.	.	N-acylethanolamine amidohydrolase
Soltu.DM.02G030690.1	0.694879	0.209879	3.31086	0.000930085	0.00935355	conserved hypothetical protein	.	PGSC0003DMT400003467	0	100	Conserved gene of unknown function
Soltu.DM.12G024310.1	0.694998	0.218859	3.17555	0.00149551	0.013893	Peptidase S24/S26A/S26B/S26C family protein	GO:0006465, GO:0008233, GO:0016020	PGSC0003DMT400048804	0	100	Microsomal signal peptidase 18 kDa subunit
Soltu.DM.08G007240.1	0.695234	0.137378	5.06074	4.17638e-07	1.03832e-05	Transducin/WD40 repeat-like superfamily protein	GO:0005515	PGSC0003DMT400046078	0	100	Conserved gene of unknown function
Soltu.DM.03G019690.1	0.695358	0.162511	4.27884	1.87867e-05	0.000319076	vacuolar ATP synthase subunit C (VATC) / V-ATPase C subunit / vacuolar proton pump C subunit (DET3)	GO:0015078, GO:0033180, GO:1902600	.	.	.	N-acylethanolamine amidohydrolase
Soltu.DM.08G012310.1	0.695662	0.103408	6.72739	1.72736e-11	9.22212e-10	Ribosomal protein S3 family protein	GO:0015935, GO:0006412, GO:0003723, GO:0003735	.	.	.	N-acylethanolamine amidohydrolase
Soltu.DM.02G023530.1	0.697498	0.204721	3.40706	0.000656661	0.00706022	ubiquitin-conjugating enzyme	.	PGSC0003DMT400009229	0	100	Ubiquitin carrier protein
Soltu.DM.08G019450.1	0.697746	0.213782	3.26383	0.00109918	0.0107516	eukaryotic translation initiation factor 3G1	GO:0003676, GO:0003743, GO:0005737, GO:0005852	PGSC0003DMT400077324	0	100	Eukaryotic translation initiation factor 3 subunit 4
Soltu.DM.01G049320.1	0.697921	0.165847	4.20822	2.57387e-05	0.00042503	coatomer gamma-2 subunit, putative / gamma-2 coat protein, putative / gamma-2 COP, putative	GO:0030126, GO:0030117, GO:0006886, GO:0005198, GO:0016192	PGSC0003DMT400001869	0	100	Coatomer gamma subunit
Soltu.DM.03G017900.2	0.698528	0.12606	5.54123	3.00362e-08	9.34958e-07	Ribosomal protein L36e family protein	GO:0006412, GO:0005840, GO:0003735	PGSC0003DMT400040853	1.15e-172	100	60S ribosomal protein L36
Soltu.DM.01G009110.1	0.698585	0.0920528	7.58896	3.22493e-14	2.32969e-12	Ribosomal protein S4	GO:0006412, GO:0015935, GO:0019843, GO:0003723, GO:0003735	PGSC0003DMT400059349	0	90.372	40S ribosomal protein S9
Soltu.DM.01G040610.1	0.698794	0.1389	5.03092	4.88138e-07	1.20157e-05	ADP-ribosylation factor A1E	GO:0005525	PGSC0003DMT400065740	9.39e-156	85.13	ADP-ribosylation factor
Soltu.DM.03G017900.1	0.699209	0.125124	5.58813	2.29528e-08	7.33204e-07	Ribosomal protein L36e family protein	GO:0006412, GO:0003735, GO:0005840	PGSC0003DMT400040853	1.15e-172	100	60S ribosomal protein L36
Soltu.DM.08G009930.1	0.699994	0.155192	4.5105	6.46758e-06	0.000123068	conserved hypothetical protein	.	PGSC0003DMT400040360	0	100	Conserved gene of unknown function
Soltu.DM.12G005810.1	0.700819	0.140362	4.99294	5.94667e-07	1.43067e-05	poly(A) binding protein	GO:0003676, GO:0003723	PGSC0003DMT400039842	0	100	Polyadenylate-binding protein
Soltu.DM.02G033360.1	0.702167	0.242856	2.89129	0.00383665	0.0297788	RNA-binding (RRM/RBD/RNP motifs) family protein	GO:0003676	PGSC0003DMT400032811	0	100	RNA binding protein
Soltu.DM.12G001870.1	0.70226	0.221663	3.16814	0.00153416	0.014193	evolutionarily conserved C-terminal region	GO:0003723	PGSC0003DMT400011739	0	100	Yth domain-containing protein
Soltu.DM.07G012740.1	0.70372	0.222193	3.16716	0.00153935	0.0142311	conserved hypothetical protein	.	.	.	.	N-acylethanolamine amidohydrolase
Soltu.DM.04G027800.2	0.70454	0.180881	3.89504	9.81828e-05	0.00139819	choline kinase	.	PGSC0003DMT400064545	0	100	Choline/ethanolamine kinase
Soltu.DM.07G005180.1	0.704585	0.186797	3.77193	0.00016199	0.00213867	metaxin-related	GO:0001401	PGSC0003DMT400021961	0	100	Conserved gene of unknown function
Soltu.DM.12G025920.3	0.704592	0.227549	3.09644	0.00195859	0.0174458	membrane bound O-acyl transferase (MBOAT) family protein	GO:0008374, GO:0004144, GO:0019432	PGSC0003DMT400000748	0	100	Diacylglycerol acylCoA acyltransferase
Soltu.DM.12G001870.4	0.705739	0.219644	3.2131	0.00131309	0.0124354	evolutionarily conserved C-terminal region	GO:0003723	PGSC0003DMT400011739	0	100	Yth domain-containing protein
Soltu.DM.01G003850.1	0.706039	0.195318	3.61482	0.000300552	0.0036219	prefoldin	GO:0051082, GO:0006457, GO:0016272	PGSC0003DMT400042247	0	100	Prefoldin subunit 5
Soltu.DM.10G026600.2	0.706182	0.243262	2.90297	0.00369639	0.0289585	Ubiquitin-associated (UBA) protein	GO:0004252, GO:0005515, GO:0016021	PGSC0003DMT400060920	0	100	Ubiquitin associated/TS-N domain-containing protein
Soltu.DM.02G030240.1	0.706282	0.200882	3.51591	0.000438247	0.0050002	Pentatricopeptide repeat (PPR) superfamily protein	GO:0005515	PGSC0003DMT400026059	0	100	Pentatricopeptide repeat-containing protein
Soltu.DM.01G029570.1	0.706457	0.128505	5.4975	3.85212e-08	1.17452e-06	translation initiation factor 3B1	GO:0003676, GO:0003723, GO:0005852, GO:0031369, GO:0005515, GO:0003743, GO:0006413	PGSC0003DMT400004200	0	100	Eukaryotic translation initiation factor 3 subunit B
Soltu.DM.08G009930.2	0.706689	0.157215	4.49505	6.95546e-06	0.000131555	conserved hypothetical protein	.	PGSC0003DMT400040360	0	100	Conserved gene of unknown function
Soltu.DM.11G022090.1	0.706805	0.1229	5.75106	8.86847e-09	3.05899e-07	conserved hypothetical protein	.	.	.	.	N-acylethanolamine amidohydrolase
Soltu.DM.01G043850.2	0.706998	0.202739	3.48723	0.000488044	0.00547283	RAN GTPase	GO:0006913, GO:0005525, GO:0003924	PGSC0003DMT400076528	0	100	GTP-binding nuclear protein Ran2
Soltu.DM.12G025920.1	0.707427	0.227138	3.11452	0.00184244	0.0165758	membrane bound O-acyl transferase (MBOAT) family protein	GO:0019432, GO:0004144, GO:0008374	PGSC0003DMT400000748	0	100	Diacylglycerol acylCoA acyltransferase
Soltu.DM.02G007680.1	0.708738	0.244269	2.90147	0.00371417	0.0290553	2-oxoglutarate (2OG) and Fe(II)-dependent oxygenase superfamily protein	GO:0016705, GO:0016491, GO:0005506, GO:0031418, GO:0055114	PGSC0003DMT400033881	0	100	Prolyl 4-hydroxylase
Soltu.DM.12G008600.1	0.708785	0.177205	3.99981	6.33943e-05	0.000951305	vacuolar ATP synthase subunit A	GO:0046961, GO:0033180, GO:0046034, GO:1902600, GO:0005524	PGSC0003DMT400074197	0	100	Vacuolar H+-ATPase A1 subunit isoform
Soltu.DM.11G006670.1	0.709017	0.26112	2.71529	0.00662172	0.0452265	Multiple myeloma tumor-associated domain containing protein	.	PGSC0003DMT400061571	0	100	Multiple myeloma tumor-associated protein
Soltu.DM.05G011980.1	0.70929	0.158658	4.47055	7.80188e-06	0.00014612	nuclear transport factor 2B	.	PGSC0003DMT400084730	0	100	Nuclear transport factor 2
Soltu.DM.07G022350.2	0.709989	0.208036	3.41282	0.000642943	0.006937	Endomembrane protein 70 protein family	GO:0016021	PGSC0003DMT400079852	0	100	Endosomal P24A protein
Soltu.DM.01G026720.1	0.710866	0.134964	5.26706	1.38627e-07	3.76809e-06	Acyl-CoA N-acyltransferases (NAT) superfamily protein	GO:0008080	PGSC0003DMT400017443	0	100	Silencing group B protein
Soltu.DM.11G007630.1	0.711227	0.23093	3.07983	0.00207116	0.0182236	PYRIMIDINE B	GO:0004070, GO:0016743, GO:0006207, GO:0006520, GO:0016597	PGSC0003DMT400002558	0	100	Aspartate carbamoyltransferase
Soltu.DM.04G037890.1	0.713772	0.163388	4.36856	1.25066e-05	0.000223163	Ribophorin I	GO:0016021, GO:0006486, GO:0005783	PGSC0003DMT400025687	0	100	Ribophorin
Soltu.DM.11G012630.1	0.714041	0.175958	4.05803	4.94892e-05	0.000762714	transmembrane nine	GO:0016021	PGSC0003DMT400080661	0	98.129	Endomembrane protein emp70
Soltu.DM.02G019750.1	0.714275	0.124898	5.71885	1.0725e-08	3.64773e-07	Chaperone DnaJ-domain superfamily protein	.	PGSC0003DMT400005252	0	100	Cysteine string protein
Soltu.DM.04G026340.1	0.714467	0.257605	2.77349	0.00554579	0.039565	Regulator of chromosome condensation (RCC1) family with FYVE zinc finger domain	GO:0046872	PGSC0003DMT400002081	0	100	Ran GTPase binding protein
Soltu.DM.01G042720.1	0.714646	0.190828	3.74497	0.000180415	0.00234496	Ribosomal protein L7Ae/L30e/S12e/Gadd45 family protein	GO:0003735, GO:0005840, GO:0006412	PGSC0003DMT400064166	0	100	40S ribosomal protein S12
Soltu.DM.07G026620.1	0.714865	0.246987	2.89434	0.0037996	0.029546	Co-chaperone GrpE family protein	GO:0051087, GO:0006457, GO:0042803, GO:0000774	PGSC0003DMT400057433	0	100	GrpE protein homolog
Soltu.DM.08G017310.1	0.715231	0.144063	4.96472	6.88014e-07	1.63906e-05	Zinc-binding ribosomal protein family protein	GO:0005840, GO:0003735, GO:0006412	PGSC0003DMT400037582	1.38e-126	100	Aldehyde dehydrogenase (NAD+)
Soltu.DM.01G049430.1	0.715351	0.210262	3.40218	0.000668495	0.0071608	Leucine-rich repeat protein kinase family protein	GO:0006468, GO:0004672, GO:0005524, GO:0005515	PGSC0003DMT400001921	0	100	Lrr receptor protein kinase
Soltu.DM.01G046960.1	0.715545	0.262971	2.721	0.00650847	0.0446807	Reticulon family protein	.	PGSC0003DMT400066222	0	100	Reticulon-3
Soltu.DM.06G010370.2	0.716571	0.252901	2.83341	0.00460543	0.0343392	prenylated RAB acceptor 1.B3	.	PGSC0003DMT400061546	0	100	Prenylated Rab acceptor protein
Soltu.DM.02G026810.1	0.717261	0.138814	5.16707	2.37792e-07	6.18145e-06	mannose-1-phosphate guanylyltransferase (GDP)s;GDP-galactose:mannose-1-phosphate guanylyltransferases;GDP-galactose:glucose-1-phosphate guanylyltransferases;GDP-galactose:myoinositol-1-phosphate guanylyltransferases;glucose-1-phosphate guanylyltransferase	.	PGSC0003DMT400078783	0	100	VTC2
Soltu.DM.09G025560.1	0.717376	0.17898	4.00814	6.11982e-05	0.000920929	NOP56-like pre RNA processing ribonucleoprotein	.	PGSC0003DMT400015638	0	100	MAR-binding protein
Soltu.DM.03G033320.1	0.71753	0.155396	4.61744	3.8851e-06	7.82892e-05	TCP-1/cpn60 chaperonin family protein	GO:0006457, GO:0051082, GO:0005524	PGSC0003DMT400014441	0	100	T-complex protein 1 subunit delta
Soltu.DM.11G005260.1	0.71803	0.20979	3.42261	0.000620239	0.00671638	demeter-like	GO:0006281, GO:0006284, GO:0051539, GO:0003824	.	.	.	N-acylethanolamine amidohydrolase
Soltu.DM.07G021010.1	0.718387	0.144192	4.98217	6.28766e-07	1.50864e-05	aspartate aminotransferase	GO:0006520, GO:0009058, GO:0008483, GO:0030170, GO:0003824	PGSC0003DMT400052597	0	100	Aspartate aminotransferase
Soltu.DM.05G026860.1	0.718565	0.132611	5.41861	6.00647e-08	1.76319e-06	N-terminal nucleophile aminohydrolases (Ntn hydrolases) superfamily protein	GO:0004298, GO:0051603, GO:0005839	PGSC0003DMT400059981	0	100	Proteasome subunit beta type-5
Soltu.DM.02G022860.1	0.719278	0.196458	3.66123	0.000251006	0.00310582	isocitrate dehydrogenase	GO:0004449, GO:0006099, GO:0016616, GO:0055114	PGSC0003DMT400003870	0	100	NAD-dependent isocitrate dehydrogenase
Soltu.DM.03G021000.2	0.719872	0.252685	2.84889	0.00438725	0.0331337	RING/U-box superfamily protein	.	PGSC0003DMT400069540	0	82.378	Zinc finger family protein
Soltu.DM.03G021000.3	0.719872	0.252685	2.84889	0.00438725	0.0331337	RING/U-box superfamily protein	.	PGSC0003DMT400069540	0	82.378	Zinc finger family protein
Soltu.DM.10G026600.1	0.720015	0.242352	2.97095	0.00296883	0.0242584	Ubiquitin-associated (UBA) protein	GO:0004252, GO:0005515, GO:0016021	PGSC0003DMT400060920	0	100	Ubiquitin associated/TS-N domain-containing protein
Soltu.DM.02G030480.1	0.720122	0.264988	2.71757	0.00657637	0.0449855	Galactose oxidase/kelch repeat superfamily protein	GO:0005515	PGSC0003DMT400003737	0	100	Ubiquitin-protein ligase
Soltu.DM.03G032940.1	0.720593	0.218421	3.2991	0.000969949	0.00969985	RAB geranylgeranyl transferase beta subunit	GO:0003824, GO:0018344, GO:0004663	PGSC0003DMT400014493	0	99.451	Geranylgeranyl transferase type II beta subunit
Soltu.DM.06G031510.1	0.721334	0.157171	4.58948	4.44352e-06	8.80848e-05	eukaryotic translation initiation factor 3C	GO:0003723, GO:0006413, GO:0005852, GO:0003743, GO:0031369	PGSC0003DMT400078176	0	100	Translation-initiation factor 3 subunit
Soltu.DM.06G010370.1	0.721635	0.257671	2.8006	0.00510074	0.0372006	prenylated RAB acceptor 1.B3	.	PGSC0003DMT400061546	0	100	Prenylated Rab acceptor protein
Soltu.DM.03G026710.1	0.722071	0.134136	5.38312	7.32054e-08	2.10513e-06	Zinc-binding ribosomal protein family protein	GO:0003735, GO:0005840, GO:0006412	PGSC0003DMT400046603	1.12e-167	100	Ribosomal protein L41
Soltu.DM.06G029180.1	0.722344	0.178188	4.05383	5.03859e-05	0.000775197	ribosomal protein S11-beta	GO:0006412, GO:0005840, GO:0003735	PGSC0003DMT400013305	0	95.137	40S ribosomal protein S11
Soltu.DM.03G021000.1	0.722577	0.254177	2.84281	0.00447178	0.0335782	RING/U-box superfamily protein	.	PGSC0003DMT400069540	0	82.378	Zinc finger family protein
Soltu.DM.02G007580.3	0.722771	0.177017	4.08307	4.44454e-05	0.00069295	Translation protein SH3-like family protein	GO:0015934, GO:0003735, GO:0005840, GO:0003723, GO:0006412	PGSC0003DMT400085766	0	100	L24 ribosomal protein
Soltu.DM.04G008970.1	0.723405	0.1746	4.14321	3.42474e-05	0.00054962	Endomembrane protein 70 protein family	GO:0016021	PGSC0003DMT400060583	0	100	Transmembrane transporter
Soltu.DM.10G027090.1	0.723633	0.193149	3.7465	0.000179322	0.00233585	adenylosuccinate synthase	GO:0006164, GO:0005525, GO:0004019, GO:0005515	PGSC0003DMT400060882	0	100	Pentatricopeptide repeat-containing protein
Soltu.DM.07G022600.1	0.724075	0.2696	2.68574	0.00723698	0.0484896	Bystin domain containing protein	.	PGSC0003DMT400071114	0	100	Bystin
Soltu.DM.02G019940.1	0.724241	0.270351	2.67889	0.00738665	0.0491728	phospholipases;galactolipases	GO:0005515, GO:0006629	PGSC0003DMT400005303	0	99.767	Galactolipase/ phospholipase
Soltu.DM.01G002560.2	0.724417	0.268515	2.69787	0.00697852	0.0471395	conserved hypothetical protein	GO:0008289	PGSC0003DMT400054979	0	100	Conserved gene of unknown function
Soltu.DM.01G049180.1	0.724744	0.20061	3.6127	0.000303027	0.00364433	polyol/monosaccharide transporter	GO:0016021, GO:0022857, GO:0055085, GO:0016020	PGSC0003DMT400064806	0	100	Sorbitol transporter
Soltu.DM.06G009030.1	0.725482	0.200798	3.613	0.00030267	0.00364251	Nucleotidyltransferase family protein	.	PGSC0003DMT400061200	0	100	Conserved gene of unknown function
Soltu.DM.09G004110.1	0.725852	0.10875	6.67449	2.48092e-11	1.2936e-09	DnaJ / Sec63 Brl domains-containing protein	.	PGSC0003DMT400006908	0	100	Heat shock protein binding protein
Soltu.DM.01G029530.1	0.726083	0.155636	4.66528	3.08204e-06	6.34749e-05	cytochrome c oxidase	GO:0016021, GO:0048034, GO:0016765, GO:0008495	PGSC0003DMT400004195	0	100	Protoheme IX farnesyltransferase
Soltu.DM.01G051260.1	0.726506	0.141036	5.15122	2.58801e-07	6.65016e-06	PAM domain (PCI/PINT associated module) protein	GO:0000502, GO:0042176, GO:0030234	PGSC0003DMT400015776	0	100	26S proteasome non-ATPase regulatory subunit 3
Soltu.DM.10G013030.1	0.72688	0.215421	3.37423	0.000740213	0.00777384	conserved hypothetical protein	.	PGSC0003DMT400074631	0	100	Conserved gene of unknown function
Soltu.DM.02G012580.1	0.729044	0.242981	3.00041	0.00269615	0.0224617	Coatomer epsilon subunit	GO:0005198, GO:0005515, GO:0006890	PGSC0003DMT400054458	0	100	Coatomer subunit epsilon-1
Soltu.DM.08G014020.1	0.729741	0.239939	3.04137	0.00235508	0.0201592	Core-2/I-branching beta-1,6-N-acetylglucosaminyltransferase family protein	GO:0016020	PGSC0003DMT400035937	0	100	Conserved gene of unknown function
Soltu.DM.06G005130.1	0.730513	0.143772	5.08107	3.75318e-07	9.38329e-06	ascorbate peroxidase	GO:0004601, GO:0006979, GO:0055114, GO:0020037	PGSC0003DMT400077268	0	100	Cytosolic ascorbate peroxidase 1
Soltu.DM.04G035110.1	0.730634	0.163514	4.46833	7.88321e-06	0.000147437	Proteasome component (PCI) domain protein	.	PGSC0003DMT400013225	0	100	Cop9 complex subunit
Soltu.DM.03G018760.1	0.730735	0.12038	6.07025	1.2771e-09	5.09339e-08	staurosporin and temperature sensitive 3-like b	GO:0004576, GO:0016020, GO:0006486	PGSC0003DMT400026302	0	100	Integral membrane protein
Soltu.DM.06G014330.1	0.731214	0.204745	3.57134	0.000355166	0.00418041	selenoprotein family protein	.	PGSC0003DMT400042123	0	100	15kDa selenoprotein
Soltu.DM.08G012660.1	0.7321	0.219374	3.33722	0.000846203	0.00863965	Myb/SANT-like DNA-binding domain containing protein	.	.	.	.	N-acylethanolamine amidohydrolase
Soltu.DM.10G020720.2	0.732497	0.18327	3.99681	6.4201e-05	0.000961258	Ras-related small GTP-binding family protein	GO:0003924, GO:0005525	PGSC0003DMT400049296	0	100	Small GTP-binding protein
Soltu.DM.01G031710.1	0.732961	0.139617	5.24979	1.52277e-07	4.10993e-06	methionine aminopeptidase 1A	GO:0004177, GO:0006508, GO:0008235	PGSC0003DMT400066905	0	100	Methionine aminopeptidase
Soltu.DM.10G025420.2	0.733635	0.194595	3.77006	0.000163209	0.00215264	Coatomer, beta subunit	GO:0030117, GO:0030126, GO:0006886, GO:0005198, GO:0005737, GO:0016192	PGSC0003DMT400072565	0	100	Coatomer subunit beta-1
Soltu.DM.01G023930.1	0.733968	0.216546	3.38943	0.000700385	0.00745769	alpha/beta-Hydrolases superfamily protein	.	.	.	.	N-acylethanolamine amidohydrolase
Soltu.DM.10G020720.1	0.734224	0.183587	3.99933	6.35227e-05	0.000952699	Ras-related small GTP-binding family protein	GO:0003924, GO:0005525	PGSC0003DMT400049296	0	100	Small GTP-binding protein
Soltu.DM.04G029190.1	0.734251	0.234027	3.13747	0.00170414	0.0155138	Endoplasmic reticulum vesicle transporter protein	.	.	.	.	N-acylethanolamine amidohydrolase
Soltu.DM.08G006140.1	0.734277	0.209246	3.50916	0.00044952	0.00510924	Ribosomal protein L6 family	GO:0006412, GO:0019843, GO:0005840, GO:0003735	PGSC0003DMT400064920	0	100	60S ribosomal protein L9
Soltu.DM.10G030290.1	0.734281	0.185093	3.9671	7.27523e-05	0.00107546	calmodulin	GO:0005509	PGSC0003DMT400018569	0	100	Calmodulin
Soltu.DM.11G007600.1	0.734734	0.247102	2.9734	0.00294523	0.0241171	Tetratricopeptide repeat (TPR)-like superfamily protein	GO:0005515	PGSC0003DMT400002590	0	100	Pentatricopeptide repeat-containing protein
Soltu.DM.07G010700.2	0.735452	0.260744	2.82059	0.00479352	0.0354208	arginine methyltransferase	GO:0016274, GO:0018216	PGSC0003DMT400021729	0	100	Protein arginine n-methyltransferase 1
Soltu.DM.07G010700.4	0.735452	0.260744	2.82059	0.00479352	0.0354208	arginine methyltransferase	GO:0018216, GO:0016274	PGSC0003DMT400021729	0	100	Protein arginine n-methyltransferase 1
Soltu.DM.10G026190.1	0.736736	0.15831	4.65376	3.25931e-06	6.69369e-05	glycine-rich RNA-binding protein	GO:0003676	PGSC0003DMT400072235	0	99.747	Glycine-rich RNA-binding protein
Soltu.DM.07G027110.1	0.736772	0.205203	3.59046	0.000330101	0.00393377	Haloacid dehalogenase-like hydrolase (HAD) superfamily protein	.	PGSC0003DMT400057084	0	100	Import inner membrane translocase subunit TIM50
Soltu.DM.08G012360.1	0.737159	0.0954376	7.72399	1.12743e-14	8.70783e-13	Ribosomal protein S3 family protein	GO:0003723, GO:0006412, GO:0015935, GO:0003735	.	.	.	N-acylethanolamine amidohydrolase
Soltu.DM.03G002560.1	0.737183	0.269308	2.73732	0.00619415	0.0429854	Tetratricopeptide repeat (TPR)-like superfamily protein	GO:0005515	PGSC0003DMT400012953	0	100	Pentatricopeptide repeat-containing protein
Soltu.DM.03G029270.1	0.738647	0.157466	4.69084	2.72087e-06	5.65725e-05	gamma subunit of Mt ATP synthase	GO:0015986, GO:0045261, GO:0046933	PGSC0003DMT400063336	0	100	ATP synthase subunit gamma, mitochondrial
Soltu.DM.01G040490.1	0.73938	0.246661	2.99755	0.00272158	0.0226384	Metallopeptidase M24 family protein	GO:0070006, GO:0030145	PGSC0003DMT400007222	0	100	Xaa-pro dipeptidase
Soltu.DM.01G050370.1	0.739679	0.216939	3.40962	0.000650526	0.00700753	GLN phosphoribosyl pyrophosphate amidotransferase	GO:0009113, GO:0009116, GO:0004044	PGSC0003DMT400004095	0	100	Amidophosphoribosyltransferase
Soltu.DM.03G002730.1	0.74049	0.191629	3.86419	0.00011146	0.00156646	calcium-dependent protein kinase	GO:0005524, GO:0005509, GO:0006468, GO:0004672	.	.	.	N-acylethanolamine amidohydrolase
Soltu.DM.04G002530.2	0.740568	0.240266	3.08228	0.00205421	0.0181221	quiescin-sulfhydryl oxidase	GO:0045454, GO:0055114, GO:0016972	PGSC0003DMT400015285	0	100	Sulfhydryl oxidase 2
Soltu.DM.10G025420.1	0.742051	0.192283	3.85917	0.000113775	0.00159481	Coatomer, beta subunit	GO:0005737, GO:0016192, GO:0005198, GO:0006886, GO:0030117, GO:0030126	PGSC0003DMT400072565	0	100	Coatomer subunit beta-1
Soltu.DM.06G026200.1	0.744438	0.26734	2.78461	0.00535917	0.0386126	NAD(P)-binding Rossmann-fold superfamily protein	GO:0016491	PGSC0003DMT400083179	0	100	Short chain dehydrogenase
Soltu.DM.06G002930.1	0.744636	0.191201	3.89453	9.83906e-05	0.00140041	ubiquitin-activating enzyme	GO:0008641, GO:0006464	PGSC0003DMT400052983	0	100	Ubiquitin-activating enzyme E1
Soltu.DM.08G000030.1	0.745364	0.127992	5.82351	5.76254e-09	2.0483e-07	MBOAT (membrane bound O-acyl transferase) family protein	.	PGSC0003DMT400032627	0	100	Membrane bound O-acyl transferase family protein
Soltu.DM.03G016010.1	0.747394	0.1701	4.39385	1.1136e-05	0.000201388	FK506 BINDING PROTEIN	GO:0003755	PGSC0003DMT400079626	0	100	FK506-binding protein
Soltu.DM.12G011560.1	0.748044	0.160891	4.64939	3.32922e-06	6.79045e-05	ribosomal protein S11-beta	GO:0005840, GO:0003735, GO:0006412	PGSC0003DMT400013305	0	97.083	40S ribosomal protein S11
Soltu.DM.01G030040.1	0.748073	0.214152	3.49318	0.000477302	0.00537035	metacaspase	.	PGSC0003DMT400004344	0	100	LOL3 (LSD ONE LIKE 3)
Soltu.DM.01G029050.1	0.748132	0.246858	3.03062	0.0024405	0.0207118	purin	GO:0004639, GO:0006164	PGSC0003DMT400004532	0	100	Phosphoribosylaminoimidazole-succinocarboxamide synthase
Soltu.DM.09G021280.1	0.74826	0.1552	4.82127	1.42644e-06	3.18054e-05	Ribosomal protein L14	GO:0005840, GO:0003735, GO:0006412	PGSC0003DMT400026640	0	100	Glycoprotein
Soltu.DM.07G028220.2	0.750336	0.2586	2.90153	0.00371342	0.0290553	Protein phosphatase 2C family protein	GO:0003824	PGSC0003DMT400056929	0	100	Protein phosphatase-2c
Soltu.DM.05G021860.1	0.750471	0.24804	3.02561	0.00248133	0.0209719	Tetratricopeptide repeat (TPR)-like superfamily protein	GO:0005515	PGSC0003DMT400056193	0	100	D-alanyl-d-alanine carboxypeptidase
Soltu.DM.04G034180.1	0.751318	0.17625	4.26279	2.01886e-05	0.000340727	Outer membrane OMP85 family protein	GO:0019867	PGSC0003DMT400020747	0	100	Sorting and assembly machinery (Sam50) protein
Soltu.DM.08G000530.1	0.751952	0.24445	3.0761	0.00209724	0.0183928	Lactate/malate dehydrogenase family protein	GO:0003824, GO:0005975, GO:0055114, GO:0016491, GO:0005737, GO:0004459, GO:0016616, GO:0019752	PGSC0003DMT400032491	0	100	L-lactate dehydrogenase
Soltu.DM.06G018090.1	0.752412	0.143215	5.25374	1.49044e-07	4.0308e-06	Aconitase/3-isopropylmalate dehydratase protein	GO:0016836	PGSC0003DMT400062070	0	100	3-isopropylmalate dehydrogenase small subunit
Soltu.DM.12G029900.1	0.75268	0.185962	4.0475	5.17682e-05	0.000793276	RAB GTPase homolog A1F	GO:0005525, GO:0003924	PGSC0003DMT400039780	0	100	Conserved gene of unknown function
Soltu.DM.06G033140.1	0.752735	0.127225	5.91656	3.2875e-09	1.23401e-07	ribosomal protein L5	GO:0006412, GO:0005840, GO:0003735, GO:0008097	PGSC0003DMT400071141	0	100	Ribosomal protein L5
Soltu.DM.10G024790.2	0.753581	0.178305	4.22635	2.37516e-05	0.000395138	Ribosomal RNA processing Brix domain protein	.	PGSC0003DMT400072407	0	100	Brix domain containing protein
Soltu.DM.01G009130.1	0.754169	0.124023	6.0809	1.19513e-09	4.79503e-08	Ribosomal protein S4	GO:0003723, GO:0019843, GO:0006412, GO:0015935, GO:0003735	PGSC0003DMT400059349	0	90.709	40S ribosomal protein S9
Soltu.DM.02G027140.1	0.7548	0.178761	4.2224	2.41716e-05	0.000401377	cytochrome c oxidase-related	GO:0005743, GO:0004129, GO:0005751	PGSC0003DMT400078712	2.33e-159	100	Cytochrome-c oxidase
Soltu.DM.08G026890.1	0.755313	0.245482	3.07686	0.00209197	0.0183525	Cox19-like CHCH family protein	.	PGSC0003DMT400058536	2.44e-169	100	NADH-ubiquinone oxidoreductase 19 kDa subunit
Soltu.DM.01G032330.1	0.755356	0.240942	3.13501	0.00171848	0.0156178	shaggy-like protein kinase	GO:0005524, GO:0004672, GO:0006468	PGSC0003DMT400071378	0	100	Shaggy-like kinase 6 (Nsk6)
Soltu.DM.03G030820.1	0.755371	0.194805	3.87757	0.000105504	0.00149293	Protein kinase superfamily protein	GO:0004672, GO:0006468, GO:0005524	PGSC0003DMT400001716	0	100	ATP binding protein
Soltu.DM.06G001910.2	0.755514	0.15618	4.83746	1.31507e-06	2.94938e-05	Ribosomal protein L14	GO:0006412, GO:0003735, GO:0005840	PGSC0003DMT400038120	0	100	Glycoprotein
Soltu.DM.08G016810.1	0.756371	0.280852	2.69313	0.00707849	0.0476878	Transmembrane protein 18 domain containing protein	.	PGSC0003DMT400083854	0	100	Conserved gene of unknown function
Soltu.DM.09G020500.1	0.757649	0.206325	3.67212	0.000240545	0.00299008	Guanylate-binding family protein	GO:0003924, GO:0005525	.	.	.	N-acylethanolamine amidohydrolase
Soltu.DM.10G012830.1	0.758401	0.267629	2.83378	0.00460017	0.0343392	Haloacid dehalogenase-like hydrolase (HAD) superfamily protein	GO:0016791	PGSC0003DMT400080643	0	100	Magnesium-dependent phosphatase
Soltu.DM.07G012160.1	0.759378	0.228643	3.32124	0.000896175	0.0090567	zinc ion binding	GO:0003676, GO:0008270	PGSC0003DMT400036580	0	100	Cell growth-regulating nucleolar protein
Soltu.DM.06G014380.1	0.759602	0.26227	2.89626	0.00377644	0.029426	prefoldin	GO:0016272, GO:0006457, GO:0051082	PGSC0003DMT400042119	0	100	Prefoldin subunit
Soltu.DM.09G007630.1	0.760198	0.161891	4.69574	2.65645e-06	5.54914e-05	Selenoprotein, Rdx type	.	PGSC0003DMT400011358	0	100	Selenoprotein T
Soltu.DM.02G013370.1	0.760577	0.120588	6.30721	2.84112e-10	1.25652e-08	amino acid transporter	GO:0055085, GO:0016020, GO:0022857	PGSC0003DMT400054367	0	100	Cationic amino acid transporter
Soltu.DM.08G004560.1	0.761115	0.220602	3.45017	0.000560242	0.00616634	calcium-dependent protein kinase	GO:0005509, GO:0006468, GO:0004672, GO:0005524	PGSC0003DMT400014939	0	99.485	Calcium-dependent protein kinase CDPK5
Soltu.DM.06G028720.1	0.761182	0.12057	6.31321	2.73311e-10	1.21275e-08	Ribosomal protein S13/S18 family	GO:0003735, GO:0005840, GO:0003723, GO:0006412, GO:0003676	PGSC0003DMT400069477	0	100	Ribosomal protein
Soltu.DM.07G020680.1	0.761341	0.106836	7.12629	1.03114e-12	6.2951e-11	general regulatory factor	.	PGSC0003DMT400052619	0	100	14-3-3 protein 9
Soltu.DM.04G036210.1	0.761958	0.186637	4.08257	4.45408e-05	0.000694034	ATPase, F0/V0 complex, subunit C protein	GO:1902600, GO:0033177, GO:0033179, GO:0015078	PGSC0003DMT400009647	0	100	V-type proton ATPase 16 kDa proteolipid subunit c2
Soltu.DM.03G033790.1	0.762235	0.157458	4.84088	1.29263e-06	2.90879e-05	Ribosomal protein S7e family protein	GO:0006412, GO:0003735, GO:0005840	PGSC0003DMT400014384	0	100	40S ribosomal protein S7
Soltu.DM.11G006940.1	0.763346	0.213898	3.56875	0.000358694	0.00421269	Ribosomal S17 family protein	GO:0006412, GO:0003735, GO:0005840	PGSC0003DMT400019656	0	100	40S ribosomal protein S17
Soltu.DM.05G004770.2	0.76345	0.256968	2.97099	0.00296844	0.0242584	Transducin/WD40 repeat-like superfamily protein	GO:0005515	PGSC0003DMT400078468	0	100	WD-repeat protein
Soltu.DM.04G007170.1	0.763584	0.198375	3.8492	0.000118504	0.00164371	Ribosomal L29 family protein	GO:0006412, GO:0003735, GO:0005840	PGSC0003DMT400077604	0	100	60S ribosomal protein L35
Soltu.DM.12G024630.1	0.763895	0.280129	2.72694	0.0063925	0.0441106	Stabilizer of iron transporter SufD / Polynucleotidyl transferase	GO:0003676, GO:0005515	PGSC0003DMT400053301	0	100	Protein argonaute PNH1
Soltu.DM.08G020130.1	0.764482	0.277785	2.75206	0.00592211	0.0415059	decapping	.	.	.	.	N-acylethanolamine amidohydrolase
Soltu.DM.07G005040.1	0.765012	0.209173	3.65732	0.000254867	0.00314779	conserved hypothetical protein	GO:0072546	PGSC0003DMT400062202	0	100	Neighbor of COX4
Soltu.DM.06G034580.1	0.765166	0.168431	4.5429	5.54854e-06	0.00010706	Small nuclear ribonucleoprotein family protein	GO:0000387	PGSC0003DMT400051883	0	100	Small nuclear ribonucleoprotein sm d1
Soltu.DM.02G034510.3	0.765286	0.161898	4.72696	2.27911e-06	4.84396e-05	translocon-associated protein beta (TRAPB) family protein	.	PGSC0003DMT400052037	0	100	Translocon-associated protein beta family protein
Soltu.DM.07G028220.1	0.765624	0.261759	2.92492	0.0034455	0.0273446	Protein phosphatase 2C family protein	GO:0003824	PGSC0003DMT400056929	0	100	Protein phosphatase-2c
Soltu.DM.10G023490.1	0.767794	0.247069	3.10761	0.00188604	0.0169169	RNA-binding (RRM/RBD/RNP motifs) family protein	GO:0003676	PGSC0003DMT400028728	0	100	RNA binding protein
Soltu.DM.09G010700.1	0.768006	0.196854	3.90141	9.56351e-05	0.001367	Protein kinase superfamily protein	GO:0006468, GO:0004672, GO:0005524	.	.	.	N-acylethanolamine amidohydrolase
Soltu.DM.05G018710.2	0.768395	0.214729	3.57845	0.000345641	0.00407905	glutamate receptor 3.4	GO:0016020, GO:0015276	PGSC0003DMT400013498	0	100	Glutamate receptor 3 plant
Soltu.DM.01G036980.1	0.768821	0.180452	4.26053	2.03947e-05	0.000343773	Protein prenylyltransferase superfamily protein	GO:0005515	PGSC0003DMT400057990	0	100	O-linked GlcNAc transferases
Soltu.DM.11G019900.2	0.769132	0.261753	2.9384	0.00329916	0.02641	translocation protein-related	GO:0015031, GO:0030176	PGSC0003DMT400018925	0	100	Translocation protein sec62
Soltu.DM.09G006580.1	0.770105	0.132156	5.82723	5.63544e-09	2.00578e-07	Ribosomal protein L4/L1 family	GO:0006412, GO:0003735, GO:0005840	PGSC0003DMT400071725	0	100	60S ribosomal protein L1
Soltu.DM.01G017170.1	0.770653	0.251419	3.06522	0.00217512	0.0189455	CTP synthase family protein	GO:0003883, GO:0006241, GO:0006221	PGSC0003DMT400055378	0	100	Ctp synthase
Soltu.DM.05G023430.1	0.77131	0.216244	3.56685	0.000361305	0.00423593	hypothetical protein	.	PGSC0003DMT400069847	1.26e-63	100	60S ribosomal protein L29
Soltu.DM.01G036510.1	0.773043	0.276871	2.79207	0.00523726	0.038001	bZIP transcription factor family protein	GO:0003700, GO:0006355	PGSC0003DMT400050096	0	100	BZIP transcription factor
Soltu.DM.09G029220.1	0.773338	0.178865	4.32359	1.53514e-05	0.000268735	Alkaline phytoceramidase (aPHC)	GO:0006672, GO:0016021, GO:0016811	PGSC0003DMT400067950	0	100	Acyl-CoA independent ceramide synthase
Soltu.DM.08G024680.1	0.774535	0.267787	2.89235	0.00382369	0.0297117	Cytochrome P450 superfamily protein	GO:0005506, GO:0020037, GO:0055114, GO:0016705	PGSC0003DMT400012312	0	99.905	CYP92B3
Soltu.DM.04G007500.1	0.774674	0.271869	2.84943	0.00437973	0.0331024	Protein kinase superfamily protein	GO:0005524, GO:0006468, GO:0004672	PGSC0003DMT400071329	0	100	Protein kinase APK1B, chloroplast
Soltu.DM.04G025200.2	0.775322	0.204826	3.78527	0.00015354	0.00204729	Target of Myb protein	GO:0006886	.	.	.	N-acylethanolamine amidohydrolase
Soltu.DM.08G012850.1	0.776075	0.141435	5.48713	4.08521e-08	1.23995e-06	RAN binding protein	GO:0046907	PGSC0003DMT400021160	0	100	Ran binding protein-1
Soltu.DM.11G010610.1	0.776244	0.167893	4.62343	3.77438e-06	7.62875e-05	eukaryotic translation initiation factor	GO:0006413, GO:0005852, GO:0008237, GO:0003743, GO:0031369, GO:0005515, GO:0070122	PGSC0003DMT400071416	0	100	Eukaryotic translation initiation factor 3f, eif3f
Soltu.DM.05G021860.2	0.776444	0.248451	3.12515	0.00177717	0.0160749	Tetratricopeptide repeat (TPR)-like superfamily protein	GO:0005515	PGSC0003DMT400056193	0	100	D-alanyl-d-alanine carboxypeptidase
Soltu.DM.02G000940.1	0.776991	0.133493	5.82044	5.86914e-09	2.08343e-07	Succinyl-CoA ligase, alpha subunit	GO:0003824	PGSC0003DMT400042326	0	88.487	Succinyl-CoA ligase alpha 1 subunit
Soltu.DM.01G030050.1	0.777372	0.13269	5.85858	4.66854e-09	1.69771e-07	Zinc-binding ribosomal protein family protein	GO:0005840, GO:0003735, GO:0006412	PGSC0003DMT400004245	4.67e-146	100	Protein synthesis initiation factor
Soltu.DM.08G006390.1	0.778569	0.12868	6.05041	1.44479e-09	5.70277e-08	RAB GDP dissociation inhibitor	GO:0015031, GO:0005092, GO:0007264, GO:0005093	PGSC0003DMT400035649	0	100	GDP dissociation inhibitor
Soltu.DM.09G006450.2	0.778733	0.118162	6.59039	4.38659e-11	2.19748e-09	Ribosomal protein S12/S23 family protein	GO:0003735, GO:0005840, GO:0015935, GO:0006412	PGSC0003DMT400004414	0	100	40S ribosomal protein S23
Soltu.DM.08G001200.1	0.778986	0.290678	2.67989	0.00736459	0.0490637	myo-inositol polyphosphate 5-phosphatase	GO:0046856	PGSC0003DMT400052815	0	100	Inositol-1,4,5-triphosphate-5-phosphatase
Soltu.DM.01G043830.1	0.779114	0.176895	4.40439	1.0608e-05	0.000193536	RAN GTPase	GO:0003924, GO:0006913, GO:0005525	PGSC0003DMT400076528	0	98.799	GTP-binding nuclear protein Ran2
Soltu.DM.09G006750.1	0.779846	0.240087	3.24818	0.00116145	0.0112335	glutathione transferase lambda	GO:0005515	PGSC0003DMT400005104	0	100	Glutathione S-transferase omega
Soltu.DM.06G022790.1	0.781281	0.190889	4.09285	4.26101e-05	0.000668224	Ribosomal L28e protein family	.	PGSC0003DMT400012340	0	100	Ribosomal protein L28
Soltu.DM.04G025200.1	0.781552	0.202051	3.86809	0.00010969	0.00154483	Target of Myb protein	GO:0006886	.	.	.	N-acylethanolamine amidohydrolase
Soltu.DM.01G040340.1	0.781732	0.185234	4.22024	2.44045e-05	0.000404994	heme binding	GO:0020037	PGSC0003DMT400007147	0	100	Conserved gene of unknown function
Soltu.DM.06G034170.1	0.781772	0.163262	4.78847	1.68061e-06	3.68593e-05	Ribosomal protein L14p/L23e family protein	GO:0006412, GO:0005840, GO:0003735	PGSC0003DMT400051919	0	100	60S ribosomal protein L23
Soltu.DM.02G010060.1	0.783029	0.245878	3.18462	0.00144944	0.0135212	Leucine-rich repeat protein kinase family protein	GO:0006468, GO:0004672, GO:0005524, GO:0005515	PGSC0003DMT400017876	0	100	BRASSINOSTEROID INSENSITIVE 1-associated receptor kinase 1
Soltu.DM.11G000890.1	0.783186	0.175393	4.46533	7.9947e-06	0.000149314	conserved hypothetical protein	GO:0005743, GO:0006850	PGSC0003DMT400034521	2.5e-174	100	Brain protein
Soltu.DM.11G012430.1	0.783721	0.262017	2.99111	0.00277967	0.0230643	Metal-dependent protein hydrolase	.	PGSC0003DMT400024002	0	100	Protein MYG1
Soltu.DM.05G022380.1	0.783835	0.234788	3.33848	0.000842382	0.0086072	alpha-soluble NSF attachment protein	GO:0055114, GO:0006886, GO:0005515, GO:0016615, GO:0006108	PGSC0003DMT400030420	0	100	Alpha-soluble NSF attachment protein
Soltu.DM.11G009990.1	0.784137	0.224788	3.48834	0.000486034	0.00545486	2-oxoacid dehydrogenases acyltransferase family protein	GO:0016746	PGSC0003DMT400023831	0	100	Pyruvate dehydrogenase E2 subunit
Soltu.DM.11G026010.1	0.785576	0.240112	3.27171	0.00106899	0.0104945	Protein kinase superfamily protein	GO:0006468, GO:0004672, GO:0005524	PGSC0003DMT400065260	0	100	Protein kinase
Soltu.DM.07G002790.1	0.785643	0.206913	3.79697	0.000146477	0.00196779	Glucosidase II beta subunit-like protein domain containing protein	.	PGSC0003DMT400078855	0	100	Protein OS-9
Soltu.DM.03G028420.1	0.786115	0.24511	3.20719	0.00134039	0.0126448	nuclear factor Y, subunit B13	GO:0046982	PGSC0003DMT400063256	0	100	TATA-binding protein-associated phosphoprotein
Soltu.DM.03G030270.2	0.786475	0.289057	2.72083	0.00651178	0.044692	NAP1-related protein	GO:0005634, GO:0006334	PGSC0003DMT400050244	0	100	SET protein, phospatase 2A inhibitor
Soltu.DM.11G025810.1	0.787308	0.182258	4.31975	1.56203e-05	0.00027273	vacuolar proton ATPase A1	GO:1902600, GO:0000220, GO:0033179, GO:0015078	PGSC0003DMT400065278	0	100	Vacuolar proton atpase
[truncated: 2,048 more rows]

## Sheet: Kuras_18 hpi_Up
Data showing the up-regulated DEGs identified with FDR < 0.05 at 18 hpi for Kuras.
TransID	log2FoldChange	lfcSE	stat	pvalue	padj	Func_gene_anno_DM_1-3_516_R44_potato.v6.1	Iprscan_go_terms_DM_1-3_516_R44_potato.v6.1	Target_PGSC_DM_V403_GeneID	Target_PGSC_DM_V403_E-value	Target_PGSC_DM_V403_Score	Func_gene_anno_PGSC_DM_V403
Soltu.DM.10G025830.1	0.24184	0.0863189	2.8017	0.00508343	0.0371027	ATPase, V0/A0 complex, subunit C/D	GO:0033179, GO:0015078, GO:1902600	PGSC0003DMT400072522	0	100	Vacuolar ATP synthase subunit ac39
Soltu.DM.06G033990.1	0.26308	0.0946283	2.78014	0.00543362	0.0390001	regulatory particle AAA-ATPase 2A	GO:0005737, GO:0016787, GO:0005524, GO:0030163	PGSC0003DMT400051744	0	99.925	26S proteasome subunit 4
Soltu.DM.02G022120.1	0.27532	0.0995899	2.76453	0.00570044	0.0404387	Sec23/Sec24 protein transport family protein	GO:0006888, GO:0008270, GO:0030127, GO:0006886	PGSC0003DMT400035474	0	100	Protein transport protein Sec24
Soltu.DM.07G024960.1	0.281319	0.100307	2.8046	0.00503797	0.0368512	ubiquitin-specific protease	GO:0016579, GO:0005515, GO:0008270, GO:0004843, GO:0006511, GO:0036459	.	.	.	N-acylethanolamine amidohydrolase
Soltu.DM.09G024900.1	0.286673	0.0889344	3.22342	0.0012667	0.0120901	Ribosomal protein S3Ae	GO:0006412, GO:0005840, GO:0003735	PGSC0003DMT400019867	0	100	40S ribosomal protein S3a
Soltu.DM.07G015680.1	0.287994	0.0867575	3.31953	0.000901703	0.00910329	pescadillo-related	GO:0042254, GO:0005730	PGSC0003DMT400015674	0	100	Pescadillo
Soltu.DM.05G008030.1	0.288367	0.100856	2.8592	0.00424706	0.0322726	gamma-adaptin	GO:0016192, GO:0005794, GO:0006886, GO:0030121, GO:0030117	PGSC0003DMT400010532	0	100	AP-1 complex subunit gamma-2
Soltu.DM.06G023990.1	0.291075	0.107505	2.70754	0.00677838	0.0460034	Class II aaRS and biotin synthetases superfamily protein	GO:0006433, GO:0006418, GO:0004812, GO:0004827, GO:0005737, GO:0005524, GO:0000166	PGSC0003DMT400073336	0	100	Prolyl-tRNA synthetase
Soltu.DM.02G024500.1	0.305238	0.0806793	3.78335	0.000154732	0.00205907	FG-GAP repeat-containing protein	.	PGSC0003DMT400009104	0	100	Aldehyde dehydrogenase
Soltu.DM.03G015740.1	0.312665	0.115984	2.69575	0.00702297	0.0474112	ribosomal protein S13A	GO:0003735, GO:0005840, GO:0006412	PGSC0003DMT400059239	0	100	Cytoplasmic ribosomal protein S13
Soltu.DM.04G031770.1	0.31726	0.111075	2.85627	0.00428656	0.0325266	RNA-binding KH domain-containing protein	GO:0003723, GO:0003676	PGSC0003DMT400012623	0	100	Poly(RC)-binding protein
Soltu.DM.10G007830.1	0.319998	0.116126	2.75562	0.00585802	0.0411971	transducin family protein / WD-40 repeat family protein	GO:0005515	PGSC0003DMT400066026	0	100	WD-repeat protein
Soltu.DM.10G022080.1	0.322351	0.115042	2.80202	0.00507837	0.0370887	histone deacetylase 2C	.	PGSC0003DMT400021644	0	100	Histone deacetylase HDT1
Soltu.DM.01G026570.1	0.322522	0.106367	3.03218	0.00242798	0.0206121	TCP-1/cpn60 chaperonin family protein	GO:0006457, GO:0051082, GO:0005524	PGSC0003DMT400017609	0	100	TCP domain class transcription factor
Soltu.DM.01G049940.1	0.346119	0.101975	3.39417	0.000688367	0.0073531	vacuolar proton ATPase A3	GO:0033179, GO:0015078, GO:1902600, GO:0000220	.	.	.	N-acylethanolamine amidohydrolase
Soltu.DM.02G023660.1	0.350636	0.128582	2.72696	0.00639216	0.0441106	regulatory particle non-ATPase	.	PGSC0003DMT400009215	0	100	26S proteasome non-atpase regulatory subunit
Soltu.DM.03G005610.1	0.353421	0.123911	2.85222	0.00434153	0.0328693	Protein kinase superfamily protein	GO:0006468, GO:0004672, GO:0005524	PGSC0003DMT400038535	0	100	Conserved gene of unknown function
Soltu.DM.08G015600.1	0.357031	0.101338	3.52316	0.000426439	0.00489045	Cyclophilin-like peptidyl-prolyl cis-trans isomerase family protein	GO:0003755, GO:0000413	PGSC0003DMT400059575	0	100	Multidomain cyclophilin type peptidyl-prolyl cis-trans isomerase
Soltu.DM.08G023780.1	0.357619	0.133315	2.68251	0.00730728	0.0488745	tRNA/rRNA methyltransferase (SpoU) family protein	GO:0006396, GO:0008173, GO:0003723	.	.	.	N-acylethanolamine amidohydrolase
Soltu.DM.05G026970.1	0.358191	0.125988	2.84305	0.00446837	0.0335641	LUC7 related protein	GO:0003729, GO:0006376, GO:0005685	PGSC0003DMT400060301	0	100	ATP binding protein
Soltu.DM.01G043610.1	0.360635	0.125739	2.86812	0.00412919	0.03161	Ribosomal protein L10 family protein	GO:0000027, GO:0042254	PGSC0003DMT400061021	0	100	Ribosomal protein L10
Soltu.DM.03G022460.1	0.361132	0.13464	2.68221	0.00731386	0.0488947	Pentatricopeptide repeat (PPR) superfamily protein	GO:0005515	PGSC0003DMT400023464	0	100	Pentatricopeptide repeat-containing protein
Soltu.DM.12G015830.1	0.362849	0.131645	2.75628	0.00584635	0.0411682	transcription regulator NOT2/NOT3/NOT5 family protein	GO:0030015, GO:0006355, GO:0005634	.	.	.	N-acylethanolamine amidohydrolase
Soltu.DM.09G017660.1	0.363163	0.118269	3.07065	0.00213593	0.018677	GPI transamidase component Gpi16 subunit family protein	GO:0042765, GO:0016255	PGSC0003DMT400059452	0	100	GPI-anchor transamidase
Soltu.DM.02G019980.1	0.364568	0.124881	2.91931	0.00350802	0.0277586	tobamovirus multiplication	.	PGSC0003DMT400042514	0	100	Tobamovirus multiplication 1 homolog 3
Soltu.DM.07G004340.1	0.366396	0.121903	3.00563	0.00265027	0.0221957	general control non-repressible	GO:0005524, GO:0016887	PGSC0003DMT400059179	0	100	ATP-dependent transporter
Soltu.DM.04G021110.1	0.368957	0.132494	2.7847	0.00535768	0.0386126	isopentenyl pyrophosphate:dimethylallyl pyrophosphate isomerase	GO:0016787, GO:0008299, GO:0004452	PGSC0003DMT400018755	0	100	Plastid isopentenyl diphosphate isomerase
Soltu.DM.05G023830.1	0.372084	0.109837	3.38761	0.000705052	0.00748954	26S proteasome regulatory complex, non-ATPase subcomplex, Rpn2/Psmd1 subunit	GO:0000502, GO:0042176, GO:0030234	PGSC0003DMT400040763	0	100	26S proteasome subunit RPN2a
Soltu.DM.06G002880.1	0.374375	0.12762	2.93352	0.00335147	0.026733	Ribosomal protein S4 (RPS4A) family protein	GO:0003735, GO:0005840, GO:0006412, GO:0003723	PGSC0003DMT400054543	0	85.66	40S ribosomal protein S4
Soltu.DM.06G032930.1	0.37883	0.137167	2.76181	0.00574817	0.0407019	regulatory particle triple-A ATPase	GO:0005524, GO:0016787, GO:0005737, GO:0030163	PGSC0003DMT400078301	0	100	26S protease regulatory subunit 6B homolog
Soltu.DM.03G007150.2	0.380849	0.139721	2.72579	0.00641486	0.0441953	Pyridoxal phosphate (PLP)-dependent transferases superfamily protein	GO:0019346, GO:0030170, GO:0003824	PGSC0003DMT400021841	0	100	Cystathionine gamma-synthase isoform 2
Soltu.DM.03G030880.2	0.381212	0.137508	2.7723	0.00556617	0.0396752	Signal recognition particle, SRP54 subunit protein	GO:0008312, GO:0048500, GO:0005525, GO:0006614, GO:0003924	PGSC0003DMT400001674	0	100	Signal recognition particle 54 kDa protein 1
Soltu.DM.01G051020.1	0.386175	0.130909	2.94994	0.00317834	0.0256112	proteasome alpha subunit D2	GO:0006511, GO:0051603, GO:0005839, GO:0019773	PGSC0003DMT400015849	0	100	Proteasome subunit alpha type
Soltu.DM.01G028820.1	0.388512	0.131079	2.96395	0.00303717	0.0246814	like heterochromatin protein (LHP1)	GO:0005634	PGSC0003DMT400079885	0	100	Chromo domain protein LHP1
Soltu.DM.10G001200.2	0.388904	0.13389	2.90466	0.00367657	0.0288369	Ribosomal protein S8e family protein	GO:0006412, GO:0005840, GO:0003735	PGSC0003DMT400037273	0	99.7	40S ribosomal protein S8
Soltu.DM.09G002520.1	0.391157	0.130402	2.99963	0.00270312	0.0225128	eukaryotic translation initiation factor 3A	GO:0005852	PGSC0003DMT400023055	0	100	Eukaryotic translation initiation factor 3 subunit A
Soltu.DM.02G033750.1	0.391734	0.142067	2.7574	0.00582634	0.0410925	ATP12 protein-related	GO:0043461	PGSC0003DMT400032920	0	100	ATP synthase mitochondrial F1 complex assembly factor 2, mitochondrial
Soltu.DM.07G006080.1	0.391836	0.103637	3.78084	0.000156298	0.00207785	N-terminal nucleophile aminohydrolases (Ntn hydrolases) superfamily protein	GO:0004298, GO:0051603, GO:0005839	PGSC0003DMT400025311	0	100	Proteasome subunit beta type-6
Soltu.DM.03G020720.1	0.393241	0.124962	3.14688	0.00165025	0.015095	RNA-binding (RRM/RBD/RNP motifs) family protein	GO:0003676	PGSC0003DMT400008196	0	100	Nucleic acid binding protein
Soltu.DM.01G028790.1	0.394832	0.119267	3.31048	0.000931371	0.00936297	UDP-GLUCOSE PYROPHOSPHORYLASE	GO:0003735, GO:0005840, GO:0006412, GO:0070569	PGSC0003DMT400079915	0	100	Utp-glucose-1-phosphate uridylyltransferase
Soltu.DM.04G035980.1	0.395273	0.117004	3.37828	0.000729409	0.00768431	xylem bark cysteine peptidase	GO:0005506, GO:0031418, GO:0006508, GO:0055114, GO:0016705, GO:0016491, GO:0008234	PGSC0003DMT400009624	0	100	Cysteine protease
Soltu.DM.01G020170.2	0.397779	0.144354	2.75559	0.00585866	0.0411971	importin alpha isoform	GO:0042025, GO:0061608, GO:0005737, GO:0005515, GO:0006606	PGSC0003DMT400038785	0	100	Importin alpha 2
Soltu.DM.09G017230.1	0.399009	0.14441	2.76304	0.00572661	0.0405814	Nuclear transport factor 2 (NTF2) family protein with RNA binding (RRM-RBD-RNP motifs) domain	GO:0003676	PGSC0003DMT400071822	0	100	RNA binding protein
Soltu.DM.10G024780.1	0.402135	0.121679	3.30488	0.000950177	0.00952701	Protein kinase superfamily protein	GO:0006468, GO:0004672, GO:0005524	PGSC0003DMT400021612	0	82.819	CTR1 kinase
Soltu.DM.03G003130.1	0.402267	0.131694	3.05455	0.002254	0.019443	conserved hypothetical protein	.	PGSC0003DMT400061896	0	100	Conserved gene of unknown function
Soltu.DM.01G009340.1	0.40396	0.133105	3.03491	0.00240611	0.0204718	hydroxyproline-rich glycoprotein family protein	.	PGSC0003DMT400002240	0	100	Hydroxyproline-rich glycoprotein family protein
Soltu.DM.12G004610.1	0.404163	0.120804	3.34561	0.000821011	0.00845654	Phosphofructokinase family protein	GO:0006096, GO:0003872, GO:0005524, GO:0047334	PGSC0003DMT400075360	0	100	Pyrophosphate--fructose 6-phosphate 1-phosphotransferase subunit alpha
Soltu.DM.07G000900.1	0.404316	0.128255	3.15244	0.00161913	0.0148458	MIF4G domain-containing protein / MA3 domain-containing protein	GO:0003723, GO:0005515	PGSC0003DMT400029102	0	100	Eukaryotic translation initiation factor 4F / eIF-4F, putative
Soltu.DM.01G020170.3	0.406971	0.141507	2.87598	0.00402777	0.030984	importin alpha isoform	GO:0005737, GO:0005515, GO:0006606, GO:0042025, GO:0061608	PGSC0003DMT400038785	0	100	Importin alpha 2
Soltu.DM.06G013200.1	0.406983	0.14872	2.73658	0.00620817	0.0430603	Ribosomal protein L36e family protein	GO:0003735, GO:0005840, GO:0006412	PGSC0003DMT400076941	5.42e-176	100	60S ribosomal protein L36
Soltu.DM.01G041400.1	0.408111	0.108344	3.7668	0.000165351	0.00217768	eukaryotic translation initiation factor 3C	GO:0006413, GO:0005852, GO:0003743, GO:0031369, GO:0003723	PGSC0003DMT400046928	0	100	Translation-initiation factor 3 subunit
Soltu.DM.03G006430.1	0.408775	0.141415	2.89061	0.00384499	0.029821	conserved hypothetical protein	GO:0016021	PGSC0003DMT400048302	0	100	Conserved gene of unknown function
Soltu.DM.12G005520.1	0.408819	0.110006	3.71635	0.000202124	0.0025845	exocyst complex component sec3A	GO:0006887, GO:0000145	PGSC0003DMT400039945	0	100	Exocyst complex component sec3
Soltu.DM.07G024190.1	0.409831	0.153101	2.67688	0.00743122	0.0493959	haloacid dehalogenase-like hydrolase family protein	GO:0043874, GO:0000287, GO:0005737, GO:0016787, GO:0046872, GO:0019509	PGSC0003DMT400032317	0	100	Enolase-phosphatase E1
Soltu.DM.07G005720.1	0.410068	0.151351	2.7094	0.0067406	0.0458166	ribophorin II (RPN2) family protein	GO:0006487, GO:0008250, GO:0016021	.	.	.	N-acylethanolamine amidohydrolase
Soltu.DM.02G028840.1	0.411114	0.119286	3.44646	0.000567973	0.00624119	phenylalanyl-tRNA synthetase, putative / phenylalanine--tRNA ligase, putative	GO:0043039, GO:0006432, GO:0005737, GO:0004826, GO:0000049, GO:0004812, GO:0000166, GO:0005524	PGSC0003DMT400010292	0	100	Phenylalanyl-tRNA synthetase alpha chain
Soltu.DM.11G015080.1	0.411478	0.139921	2.94079	0.00327377	0.026246	no exine formation	.	.	.	.	N-acylethanolamine amidohydrolase
Soltu.DM.12G004370.1	0.412593	0.150409	2.74314	0.00608546	0.0424067	Protein kinase protein with adenine nucleotide alpha hydrolases-like domain	GO:0005524, GO:0006468, GO:0003676, GO:0004672	PGSC0003DMT400075335	0	100	Receptor-like kinase
Soltu.DM.06G003050.2	0.413188	0.0956764	4.3186	1.5702e-05	0.000273977	metallopeptidase M24 family protein	.	PGSC0003DMT400052939	0	100	EBP1
Soltu.DM.12G020370.1	0.413388	0.124068	3.33193	0.00086245	0.00878807	RAB GDP dissociation inhibitor	GO:0007264, GO:0005093, GO:0005092, GO:0015031	PGSC0003DMT400035649	0	88.09	GDP dissociation inhibitor
Soltu.DM.05G015500.1	0.418086	0.139622	2.99442	0.0027497	0.0228511	SH3 domain-containing protein	.	.	.	.	N-acylethanolamine amidohydrolase
Soltu.DM.08G021140.1	0.418321	0.105617	3.96072	7.47241e-05	0.00110159	breast basic conserved	GO:0003735, GO:0005840, GO:0006412	PGSC0003DMT400079310	0	100	60S ribosomal protein L13
Soltu.DM.12G009620.2	0.418485	0.1304	3.20924	0.00133086	0.0125726	DEA(D/H)-box RNA helicase family protein	GO:0003676, GO:0005524	PGSC0003DMT400083878	0	100	Ethylene-responsive RNA helicase
Soltu.DM.10G023970.2	0.421334	0.137982	3.05353	0.00226164	0.0194901	syntaxin of plants	GO:0006886, GO:0005484, GO:0016020	PGSC0003DMT400027162	0	100	Syntaxin
Soltu.DM.03G026470.1	0.421414	0.143733	2.93193	0.00336867	0.0268302	conserved hypothetical protein	.	PGSC0003DMT400046612	0	100	Conserved gene of unknown function
Soltu.DM.02G028320.1	0.42179	0.141844	2.97362	0.00294313	0.0241072	FMN-linked oxidoreductases superfamily protein	GO:0050660, GO:0008033, GO:0017150, GO:0003824, GO:0055114	PGSC0003DMT400064257	0	99.749	TRNA-dihydrouridine synthase
Soltu.DM.02G017690.1	0.423581	0.15546	2.7247	0.00643595	0.0442932	DNA-directed RNA polymerase family protein	GO:0003677, GO:0003899, GO:0006351, GO:0032549	PGSC0003DMT400076427	0	100	DNA-directed RNA polymerase II subunit RPB2
Soltu.DM.08G029610.1	0.423625	0.154872	2.73532	0.00623194	0.0432029	regulatory particle non-ATPase 12A	.	PGSC0003DMT400031956	0	100	26S proteasome regulatory particle non-ATPase subunit 12
Soltu.DM.03G037320.1	0.426444	0.135791	3.14044	0.00168695	0.0153781	CCAAT-binding factor	.	PGSC0003DMT400023621	0	100	Slow walker 2
Soltu.DM.02G007510.1	0.426972	0.146392	2.91664	0.00353827	0.0279345	conserved hypothetical protein	.	PGSC0003DMT400008604	0	100	Conserved gene of unknown function
Soltu.DM.04G008280.1	0.427188	0.149157	2.86402	0.00418298	0.0319488	26S proteasome regulatory subunit, putative (RPN5)	.	PGSC0003DMT400060796	0	100	26S proteasome subunit RPN5b
Soltu.DM.01G041610.1	0.428443	0.107628	3.98078	6.86907e-05	0.0010218	Class II aaRS and biotin synthetases superfamily protein	GO:0003824, GO:0006427, GO:0005524, GO:0004821	PGSC0003DMT400047012	0	100	Histidyl-tRNA synthetase
Soltu.DM.06G022130.1	0.428664	0.154493	2.77465	0.00552611	0.0394842	regulatory particle triple-A 1A	GO:0030163, GO:0016787, GO:0005737, GO:0005524	PGSC0003DMT400012446	0	100	26S protease regulatory subunit 7 homolog A
Soltu.DM.05G013380.1	0.42873	0.159657	2.68533	0.00724588	0.0485312	conserved hypothetical protein	.	PGSC0003DMT400070599	0	100	Conserved gene of unknown function
Soltu.DM.03G022210.1	0.429023	0.157844	2.71802	0.00656738	0.044947	ARM repeat superfamily protein	GO:0008536, GO:0006886	PGSC0003DMT400047662	0	100	Importin beta-1
Soltu.DM.04G020360.1	0.429291	0.154533	2.77799	0.00546961	0.0391955	cytochrome P450, family 97, subfamily A, polypeptide	GO:0016705, GO:0005506, GO:0020037, GO:0055114	PGSC0003DMT400059509	7.64e-87	100	Cytochrome P450-type monooxygenase 97A29
Soltu.DM.12G019640.1	0.43037	0.122762	3.50573	0.000455358	0.00516902	MAP kinase	GO:0004707, GO:0004672, GO:0006468, GO:0005524	.	.	.	N-acylethanolamine amidohydrolase
Soltu.DM.01G039500.1	0.430665	0.112723	3.82055	0.000133157	0.00181226	translationally controlled tumor protein	.	PGSC0003DMT400063580	0	99.014	Translationally-controlled tumor protein homolog
Soltu.DM.10G006380.1	0.430984	0.145422	2.96368	0.00303981	0.0246901	SIGNAL PEPTIDE PEPTIDASE-LIKE	GO:0004190, GO:0016021	PGSC0003DMT400016652	0	100	Conserved gene of unknown function
Soltu.DM.02G025650.1	0.431881	0.131875	3.27493	0.00105688	0.0103985	TCP-1/cpn60 chaperonin family protein	GO:0005524, GO:0051082, GO:0006457	PGSC0003DMT400033011	0	100	TCP domain class transcription factor
Soltu.DM.01G025780.1	0.433498	0.11776	3.68121	0.000232128	0.00290713	Ribosomal protein S5 domain 2-like superfamily protein	GO:0005840, GO:0003735, GO:0006412	PGSC0003DMT400010554	4.73e-143	88.056	Ribosomal protein S9
Soltu.DM.12G025540.1	0.435294	0.132292	3.29039	0.00100048	0.00994363	profilin	GO:0003779	PGSC0003DMT400000786	0	100	Profilin
Soltu.DM.09G023270.1	0.435945	0.158696	2.74704	0.00601359	0.0420152	asparagine-linked glycosylation	GO:0000030, GO:0030176	PGSC0003DMT400029631	0	100	Not56
Soltu.DM.06G002720.1	0.437041	0.150211	2.90951	0.00361999	0.0284765	peroxin	.	PGSC0003DMT400053220	0	97.547	Peroxisome biogenesis factor 13
Soltu.DM.03G011750.2	0.437218	0.140795	3.10535	0.00190055	0.01703	actin	.	PGSC0003DMT400047481	0	100	Actin
Soltu.DM.01G043000.1	0.43814	0.106551	4.11201	3.92227e-05	0.00062053	ARM repeat superfamily protein	GO:0005515, GO:0008536, GO:0006886	PGSC0003DMT400061083	0	100	Importin beta-2 subunit family protein
Soltu.DM.09G017130.1	0.438753	0.139152	3.15305	0.00161572	0.0148196	Oxidoreductase, zinc-binding dehydrogenase family protein	GO:0016491, GO:0055114	PGSC0003DMT400062565	0	100	Ripening regulated protein
Soltu.DM.06G002730.1	0.438896	0.104977	4.18089	2.9037e-05	0.000473658	regulatory particle triple-A ATPase	GO:0005524, GO:0005737, GO:0016787, GO:0030163	PGSC0003DMT400053010	0	99.919	26S protease regulatory subunit 6B homolog
Soltu.DM.11G015020.1	0.440798	0.14309	3.08056	0.0020661	0.0181971	glycyl-tRNA synthetase / glycine--tRNA ligase	GO:0006426, GO:0006418, GO:0004820, GO:0005737, GO:0000166, GO:0005524, GO:0004812	PGSC0003DMT400041104	0	100	Glycyl-tRNA synthetase
Soltu.DM.10G000650.1	0.441058	0.111292	3.96307	7.39921e-05	0.001092	related to ubiquitin	GO:0005515	PGSC0003DMT400029234	0	100	NEDD8 RUB2
Soltu.DM.01G038460.1	0.442546	0.158095	2.79924	0.00512228	0.0373354	Integral membrane Yip1 family protein	GO:0016020	PGSC0003DMT400073657	0	100	Protein YIPF1
Soltu.DM.02G021810.1	0.44504	0.126551	3.51669	0.000436957	0.00498972	cytosolic ribosomal protein S15	GO:0003723, GO:0006412, GO:0015935, GO:0003735, GO:0005840	PGSC0003DMT400018921	0	100	40S ribosomal protein S15
Soltu.DM.01G012700.1	0.44621	0.138976	3.2107	0.00132411	0.0125309	conserved hypothetical protein	.	PGSC0003DMT400080895	0	99.863	Conserved gene of unknown function
Soltu.DM.01G000050.1	0.447657	0.163167	2.74355	0.00607783	0.0423756	sodium proton exchanger, putative (NHX7) (SOS1)	GO:0006812, GO:0016021, GO:0055085, GO:0015299	PGSC0003DMT400058653	0	100	Plasmalemma Na+/H+ antiporter
Soltu.DM.04G034030.1	0.447916	0.164935	2.71572	0.00661319	0.0451798	succinate dehydrogenase	.	PGSC0003DMT400020707	0	100	Conserved gene of unknown function
Soltu.DM.10G026680.1	0.448704	0.152971	2.93325	0.00335431	0.0267397	Class II aminoacyl-tRNA and biotin synthetases superfamily protein	GO:0004816, GO:0006421, GO:0006418, GO:0003676, GO:0004812, GO:0000166, GO:0005524	PGSC0003DMT400060831	0	100	EMB2755
Soltu.DM.06G029200.1	0.451886	0.125353	3.60491	0.000312262	0.00374784	ribosomal protein S11-beta	GO:0005840, GO:0003735, GO:0006412	PGSC0003DMT400015124	0	100	40S ribosomal protein S11
Soltu.DM.08G010550.1	0.452558	0.159725	2.83336	0.00460615	0.0343392	delta 1-pyrroline-5-carboxylate synthase	GO:0004350, GO:0050661, GO:0055114, GO:0006561, GO:0016620, GO:0016491	PGSC0003DMT400068829	0	86.438	Delta 1-pyrroline-5-carboxylate synthetase
Soltu.DM.03G007150.1	0.452583	0.144925	3.12287	0.00179099	0.0161727	Pyridoxal phosphate (PLP)-dependent transferases superfamily protein	GO:0019346, GO:0003824, GO:0030170	PGSC0003DMT400021841	0	100	Cystathionine gamma-synthase isoform 2
Soltu.DM.03G033050.1	0.453793	0.148086	3.06439	0.00218113	0.0189856	HCP-like superfamily protein	GO:0005515	.	.	.	N-acylethanolamine amidohydrolase
Soltu.DM.08G027580.1	0.45482	0.135243	3.36298	0.000771073	0.00803481	Serine/threonine-protein kinase Rio1	GO:0006468, GO:0004672, GO:0004674, GO:0005524	PGSC0003DMT400032164	0	100	Serine/threonine-protein kinase RIO1
Soltu.DM.12G001470.1	0.455241	0.146254	3.11268	0.00185398	0.016674	eukaryotic translation initiation factor 2 gamma subunit	GO:0003924, GO:0005525	PGSC0003DMT400011989	0	100	Eukaryotic translation initiation factor 2 gamma subunit
Soltu.DM.06G011920.1	0.455369	0.152697	2.98218	0.00286207	0.0236092	Nucleic acid-binding, OB-fold-like protein	GO:0000049	PGSC0003DMT400070966	0	100	Methionyl-tRNA synthetase
Soltu.DM.03G021320.1	0.456022	0.16969	2.68739	0.00720138	0.0483477	SPFH/Band 7/PHB domain-containing membrane-associated protein family	GO:0016020	PGSC0003DMT400001564	0	100	Band 7 family protein
Soltu.DM.03G011750.1	0.456873	0.147926	3.08853	0.00201151	0.0178563	actin	.	PGSC0003DMT400047481	0	100	Actin
Soltu.DM.01G045320.1	0.456883	0.165842	2.75493	0.0058705	0.0412196	RNA-binding KH domain-containing protein	GO:0003676, GO:0003723	PGSC0003DMT400083772	0	100	Poly(RC)-binding protein
Soltu.DM.04G025450.1	0.45702	0.165436	2.76252	0.00573565	0.040624	galacturonosyltransferase	GO:0016757	PGSC0003DMT400063865	0	100	Glycosyltransferase, CAZy family GT8
Soltu.DM.03G036440.1	0.45749	0.161329	2.83576	0.00457171	0.0341775	heat shock protein 60-3A	GO:0006457, GO:0042026, GO:0005524	PGSC0003DMT400006642	0	100	Chaperonin-60kD, ch60
Soltu.DM.12G028520.1	0.458342	0.100735	4.54997	5.36538e-06	0.000104201	ribosomal protein large subunit 16A	GO:0005840, GO:0003735, GO:0006412	PGSC0003DMT400020315	0	100	Ribosomal protein L11
Soltu.DM.06G032380.1	0.462325	0.127342	3.63058	0.000282786	0.00342783	metallopeptidase M24 family protein	.	PGSC0003DMT400078068	0	100	EBP1
Soltu.DM.12G009740.1	0.463265	0.125083	3.70367	0.000212502	0.0026979	ubiquitin-specific protease	GO:0016579, GO:0036459, GO:0006511	.	.	.	N-acylethanolamine amidohydrolase
[truncated: 2,634 more rows]

## Sheet: Kuras_18 hpi_Down
Data showing the down-regulated DEGs identified with FDR < 0.05 at 18 hpi for Kuras.
[truncated: 1,302 more rows]

## Sheet: Kuras_36 hpi
Data showing the total number of DEGs identified with FDR < 0.05 at 36 hpi for Kuras.
[truncated: 6,262 more rows]

[truncated: 2 more sheets: Kuras_36 hpi_Up, Kuras_36 hpi_Down]
