# Supplementary material for: Comprehensive transcriptome analysis of different potato cultivars provides insight into early blight disease caused by Alternaria solani
Source: BMC Plant Biol. 2023 Mar 8;23:130. doi: 10.1186/s12870-023-04135-9 (PMC9993742; doi:10.1186/s12870-023-04135-9)
Supplement: Supplementary file 4 — Additional file 4. [file 12870_2023_4135_MOESM4_ESM.xlsx]

## Sheet: Common genes_649
List of common DEGs expressed between the three potato cultivars at 18 and 36 hpi.
TransID	Func_gene	Target_PGSC_DM_V403_GeneID	Func_gene_anno_PGSC_DM_V403
Soltu.DM.10G019020.1	Peroxidase superfamily protein	PGSC0003DMT400031195	Cationic peroxidase 1
Soltu.DM.01G048780.1	allene oxide synthase	PGSC0003DMT400064771	Divinyl ether synthase
Soltu.DM.04G028320.1	laccase	PGSC0003DMT400056523	Laccase
Soltu.DM.08G017780.2	Enoyl-CoA hydratase/isomerase family	PGSC0003DMT400014020	Multifunctional protein
Soltu.DM.09G024040.1	carboxyesterase	PGSC0003DMT400081450	2-Hydroxyisoflavanone dehydratase
Soltu.DM.01G040940.1	terpene synthase	PGSC0003DMT400046973	Vetispiradiene synthase 1
Soltu.DM.01G040950.1	terpene synthase	PGSC0003DMT400046973	Vetispiradiene synthase 1
Soltu.DM.01G040930.1	terpene synthase	PGSC0003DMT400046973	Vetispiradiene synthase 1
Soltu.DM.03G018200.1	detoxifying efflux carrier	PGSC0003DMT400026353	Anthocyanin permease
Soltu.DM.05G021100.1	Rhamnogalacturonate lyase family protein	PGSC0003DMT400037843	Lyase
Soltu.DM.02G006070.1	BURP domain-containing protein	PGSC0003DMT400051337	Dehydration-responsive protein RD22
Soltu.DM.12G024440.1	Lactoylglutathione lyase / glyoxalase I family protein	.	N-acylethanolamine amidohydrolase
Soltu.DM.02G032650.1	Peroxidase superfamily protein	PGSC0003DMT400001354	Alpha-DOX2
Soltu.DM.02G008230.1	PATATIN-like protein	PGSC0003DMT400002019	Patatin 3
Soltu.DM.01G040960.1	terpene synthase	PGSC0003DMT400046973	Vetispiradiene synthase 1
Soltu.DM.08G027250.2	Serine protease inhibitor, potato inhibitor I-type family protein	PGSC0003DMT400007904	Ethylene-responsive proteinase inhibitor 1
Soltu.DM.10G019020.2	Peroxidase superfamily protein	PGSC0003DMT400053613	Cationic peroxidase 1
Soltu.DM.10G018980.1	Peroxidase superfamily protein	PGSC0003DMT400053613	Cationic peroxidase 1
Soltu.DM.09G028720.1	pleiotropic drug resistance	PGSC0003DMT400076209	Pleiotropic drug resistance protein 1
Soltu.DM.12G000370.1	fatty acid desaturase	PGSC0003DMT400061220	Microsomal oleic acid desaturase
Soltu.DM.09G004590.1	hypothetical protein	PGSC0003DMT400033778	Gene of unknown function
Soltu.DM.10G028040.1	heat shock transcription factor B3	PGSC0003DMT400021089	AT-HSFB3 (Arabidopsis thaliana heat shock transcription factor B3)
Soltu.DM.01G036460.1	pathogenesis-related	PGSC0003DMT400050017	Wound-induced protein WIN1
Soltu.DM.02G034320.1	WRKY DNA-binding protein	PGSC0003DMT400052057	WRKY transcription factor-b
Soltu.DM.02G007500.1	hypothetical protein	PGSC0003DMT400008580	Conserved gene of unknown function
Soltu.DM.02G025930.1	alpha/beta-Hydrolases superfamily protein	PGSC0003DMT400067900	Monoglyceride lipase
Soltu.DM.04G020660.1	cytochrome P450, family 71, subfamily B, polypeptide	PGSC0003DMT400027291	Cytochrome P450
Soltu.DM.02G013200.1	FAD-binding Berberine family protein	PGSC0003DMT400054387	Conserved gene of unknown function
Soltu.DM.06G020470.1	FAD-binding Berberine family protein	PGSC0003DMT400080467	Conserved gene of unknown function
Soltu.DM.07G017870.1	glucose-6-phosphate/phosphate translocator	PGSC0003DMT400065527	Glucose-6-phosphate/phosphate translocator 2
Soltu.DM.08G000970.1	ethylene responsive element binding factor	PGSC0003DMT400005836	Transcription factor AP2-EREBP
Soltu.DM.09G026500.1	Integrase-type DNA-binding superfamily protein	PGSC0003DMT400044383	Ethylene-responsive transcription factor
Soltu.DM.08G001190.1	expansin-like B1	PGSC0003DMT400052810	Major pollen allergen Ory s 1
Soltu.DM.02G018060.1	Protein of unknown function (DUF_B2219) domain containing protein	PGSC0003DMT400057781	Polyphenoloxidase
Soltu.DM.01G046480.1	HXXXD-type acyl-transferase family protein	PGSC0003DMT400066507	Anthranilate N-benzoyltransferase protein
Soltu.DM.02G032680.1	Peroxidase superfamily protein	PGSC0003DMT400001350	Alpha-DOX1
Soltu.DM.05G024180.1	hypothetical protein	PGSC0003DMT400034029	Cysteine-rich extensin-2
Soltu.DM.01G035900.1	zinc induced facilitator-like	PGSC0003DMT400008519	Protein ZINC INDUCED FACILITATOR-LIKE 1
Soltu.DM.08G001790.1	Pyridoxal phosphate (PLP)-dependent transferases superfamily protein	PGSC0003DMT400067634	Aromatic amino acid decarboxylase 2
Soltu.DM.02G012170.1	iron-regulated transporter	PGSC0003DMT400026784	Iron-regulated transporter 2
Soltu.DM.08G019310.1	Protein of unknown function (DUF_B2219) domain containing protein	PGSC0003DMT400048684	Polyphenol oxidase
Soltu.DM.12G005750.1	alpha/beta-Hydrolases superfamily protein	PGSC0003DMT400039854	Triacylglycerol lipase
Soltu.DM.07G013650.1	cytochrome P450, family 716, subfamily A, polypeptide	PGSC0003DMT400093941	Cytochrome P450
Soltu.DM.07G026560.1	glycosyl hydrolase 9B8	PGSC0003DMT400057164	Endo-1,4-beta-glucanase
Soltu.DM.03G018430.1	Kunitz family trypsin and protease inhibitor protein	PGSC0003DMT400026261	Nb cell deth marker
Soltu.DM.03G023740.1	Kunitz family trypsin and protease inhibitor protein	PGSC0003DMT400039353	Miraculin
Soltu.DM.11G009690.1	natural resistance-associated macrophage protein	PGSC0003DMT400023921	Root-specific metal transporter
Soltu.DM.01G023430.1	inosine-uridine preferring nucleoside hydrolase family protein	PGSC0003DMT400081725	Inosine-uridine preferring nucleoside hydrolase
Soltu.DM.08G005620.1	hypothetical protein	PGSC0003DMT400037897	Conserved gene of unknown function
Soltu.DM.12G021490.1	cellulose synthase like G3	PGSC0003DMT400033455	Cellulose synthase CslG
Soltu.DM.05G024230.1	hypothetical protein	PGSC0003DMT400006289	Cysteine-rich extensin-2
Soltu.DM.10G015840.1	NmrA-like negative transcriptional regulator family protein	PGSC0003DMT400084271	Isoflavone reductase homolog
Soltu.DM.09G031020.1	UDP-Glycosyltransferase superfamily protein	PGSC0003DMT400042807	Glucosyltransferase
Soltu.DM.09G030820.1	cytochrome P450, family 76, subfamily C, polypeptide	PGSC0003DMT400042851	Cytochrome P450
Soltu.DM.10G024730.1	cytochrome P450, family 76, subfamily G, polypeptide	PGSC0003DMT400072408	Cytochrome P450 76A2
Soltu.DM.01G019850.1	Glycosyl hydrolase superfamily protein	PGSC0003DMT400090689	Glucan endo-1,3-beta-glucosidase, basic isoform 1
Soltu.DM.05G024860.1	PYR1-like	PGSC0003DMT400060243	Major allergen Pru ar
Soltu.DM.06G025730.1	Leucine-rich repeat protein kinase family protein	PGSC0003DMT400083089	Brassinosteroid LRR receptor kinase
Soltu.DM.09G024270.1	amine oxidase	PGSC0003DMT400077342	Primary amine oxidase
Soltu.DM.08G027280.1	osmotin	PGSC0003DMT400007870	Osmotin
Soltu.DM.02G012190.1	iron-regulated transporter	PGSC0003DMT400026784	Iron-regulated transporter 2
Soltu.DM.01G019820.1	Glycosyl hydrolase superfamily protein	PGSC0003DMT400090689	Glucan endo-1,3-beta-glucosidase, basic isoform 1
Soltu.DM.02G019290.1	Quinone reductase family protein	PGSC0003DMT400036034	Quinone reductase family protein
Soltu.DM.10G017920.1	basic chitinase	PGSC0003DMT400069030	Endochitinase 3
Soltu.DM.04G022660.1	cytochrome P450, family 71, subfamily A, polypeptide	PGSC0003DMT400033335	Cytochrome P450
Soltu.DM.06G020480.1	FAD-binding Berberine family protein	PGSC0003DMT400080467	Conserved gene of unknown function
Soltu.DM.05G000390.1	Glycosyltransferase family 61 protein	PGSC0003DMT400072823	Transferase, transferring glycosyl groups
Soltu.DM.01G045930.1	CAP (Cysteine-rich secretory proteins, Antigen 5, and Pathogenesis-related 1 protein) superfamily protein	PGSC0003DMT400013094	PR1 protein
Soltu.DM.11G022750.1	Kiwellin	PGSC0003DMT400020923	KiTH-2
Soltu.DM.04G030330.1	hypothetical protein	PGSC0003DMT400079244	Plastid-targeted protein 2
Soltu.DM.05G026870.1	phenylalanine ammonia-lyase	PGSC0003DMT400060308	Phenylalanine ammonia-lyase
Soltu.DM.04G035650.1	conserved hypothetical protein	PGSC0003DMT400009587	Conserved gene of unknown function
Soltu.DM.05G015210.1	HXXXD-type acyl-transferase family protein	PGSC0003DMT400038710	Acyltransferase
Soltu.DM.07G019580.1	Pyridoxal phosphate (PLP)-dependent transferases superfamily protein	PGSC0003DMT400047279	Tryptophan decarboxylase
Soltu.DM.12G014940.1	Exostosin family protein	PGSC0003DMT400008664	Exostosin
Soltu.DM.04G010950.1	heat shock transcription factor B3	PGSC0003DMT400070196	AT-HSFB3 (Arabidopsis thaliana heat shock transcription factor B3)
Soltu.DM.09G000670.1	phosphate transporter 4;2	PGSC0003DMT400052347	Sialin
Soltu.DM.12G000360.1	fatty acid desaturase	PGSC0003DMT400061254	Fatty acid desaturase
Soltu.DM.02G022410.1	Auxin efflux carrier family protein	PGSC0003DMT400035511	Auxin:hydrogen symporter
Soltu.DM.01G045970.1	CAP (Cysteine-rich secretory proteins, Antigen 5, and Pathogenesis-related 1 protein) superfamily protein	PGSC0003DMT400013096	PR1 protein
Soltu.DM.09G027710.1	MLP-like protein	PGSC0003DMT400003773	TSI-1 protein
Soltu.DM.07G022570.1	glutathione S-transferase TAU	PGSC0003DMT400071057	Glutathione s-transferase
Soltu.DM.04G027260.1	ABA/WDS induced protein domain containing protein	PGSC0003DMT400017061	ASR3
Soltu.DM.09G024650.1	Bifunctional inhibitor/lipid-transfer protein/seed storage 2S albumin superfamily protein	PGSC0003DMT400082079	Non-specific lipid-transfer protein
Soltu.DM.08G018780.1	cytochrome P450, family 71, subfamily B, polypeptide	PGSC0003DMT400076023	Cytochrome P450
Soltu.DM.04G022640.1	ferulic acid 5-hydroxylase	PGSC0003DMT400033335	Cytochrome P450
Soltu.DM.07G003530.1	copper ion binding;electron carriers	PGSC0003DMT400079424	Dicyanin
Soltu.DM.08G024710.1	Oxidoreductase family protein	PGSC0003DMT400012303	Oxidoreductase
Soltu.DM.07G007810.1	Transducin/WD40 repeat-like superfamily protein	PGSC0003DMT400013055	F-box and wd40 domain protein
Soltu.DM.05G022340.1	Peroxidase superfamily protein	PGSC0003DMT400030402	Peroxidase
Soltu.DM.08G010990.1	lipoxygenase	PGSC0003DMT400028158	Lipoxygenase
Soltu.DM.06G031510.2	cytochrome P450, family 71, subfamily B, polypeptide	PGSC0003DMT400078178	Cytochrome P450
Soltu.DM.01G034180.1	1-amino-cyclopropane-1-carboxylate synthase	PGSC0003DMT400000553	1-aminocyclopropane-1-carboxylate synthase 2
Soltu.DM.08G011070.1	Ankyrin repeat family protein	PGSC0003DMT400035767	Ankyrin repeat-containing protein
Soltu.DM.07G023590.2	Curculin-like (mannose-binding) lectin family protein	PGSC0003DMT400018296	Epidermis-specific secreted glycoprotein EP1
Soltu.DM.12G009550.1	Cytochrome P450 superfamily protein	PGSC0003DMT400036391	Cytochrome P450
Soltu.DM.02G021700.1	Core-2/I-branching beta-1,6-N-acetylglucosaminyltransferase family protein	PGSC0003DMT400018907	Acetylglucosaminyltransferase
Soltu.DM.05G023730.1	pleiotropic drug resistance	PGSC0003DMT400034124	Pleiotropic drug resistance protein 1
Soltu.DM.10G008120.1	dehydroquinate dehydratase, putative / shikimate dehydrogenase, putative	PGSC0003DMT400013529	3-dehydroquinate dehydratase / shikimate dehydrogenase isoform 2
Soltu.DM.10G018000.1	basic chitinase	PGSC0003DMT400022685	Endochitinase
Soltu.DM.04G034100.1	phospholipase A 2A	.	N-acylethanolamine amidohydrolase
Soltu.DM.08G027270.1	osmotin	PGSC0003DMT400007869	Osmotin
Soltu.DM.04G029010.1	Phosphoglycerate mutase family protein	PGSC0003DMT400024493	Phosphoglycerate mutase
Soltu.DM.08G020040.1	Terpenoid cyclases/Protein prenyltransferases superfamily protein	PGSC0003DMT400004910	Copalyl diphosphate synthase
Soltu.DM.11G008770.1	Alginate lyase domain containing protein	PGSC0003DMT400010195	Citrate binding protein
Soltu.DM.11G003440.1	Myosin heavy chain-related protein	PGSC0003DMT400041664	Conserved gene of unknown function
Soltu.DM.11G005980.1	UDP-Glycosyltransferase superfamily protein	PGSC0003DMT400050183	UDP-glucose:glucosyltransferase
Soltu.DM.04G012130.2	S-adenosyl-L-methionine-dependent methyltransferases superfamily protein	PGSC0003DMT400027594	S-adenosylmethionine-dependent methyltransferase
Soltu.DM.04G026010.1	pathogenesis-related family protein	PGSC0003DMT400063921	Conserved gene of unknown function
Soltu.DM.08G005490.1	conserved hypothetical protein	PGSC0003DMT400037882	Conserved gene of unknown function
Soltu.DM.08G025160.1	Lactate/malate dehydrogenase family protein	PGSC0003DMT400012233	Gene of unknown function
Soltu.DM.08G027250.1	Serine protease inhibitor, potato inhibitor I-type family protein	PGSC0003DMT400007904	Ethylene-responsive proteinase inhibitor 1
Soltu.DM.04G028090.1	DUF1475 domain containing protein	PGSC0003DMT400079988	Conserved gene of unknown function
Soltu.DM.06G018970.1	cytochrome P450, family 71, subfamily B, polypeptide	PGSC0003DMT400043224	Cytochrome P450
Soltu.DM.09G001000.1	arogenate dehydrogenase	PGSC0003DMT400052381	Prephenate dehydrogenase
Soltu.DM.05G004740.1	DUF4228 domain containing protein	PGSC0003DMT400078350	Conserved gene of unknown function
Soltu.DM.03G000560.1	HR-like lesion-inducing protein-related	PGSC0003DMT400034861	Conserved gene of unknown function
Soltu.DM.10G017910.2	basic chitinase	PGSC0003DMT400069034	Endochitinase 4
Soltu.DM.09G024260.1	amine oxidase	PGSC0003DMT400081437	Primary amine oxidase
Soltu.DM.03G024870.1	RING/U-box superfamily protein	PGSC0003DMT400039396	Ubiquitin-protein ligase
Soltu.DM.01G005430.1	cytochrome P450, family 71, subfamily B, polypeptide	PGSC0003DMT400046367	Cytochrome P450
Soltu.DM.08G027290.2	osmotin	PGSC0003DMT400007905	Osmotin
Soltu.DM.03G011980.1	UDP-glucosyl transferase 85A7	PGSC0003DMT400056084	UDP-glucuronosyltransferase
Soltu.DM.08G027290.1	osmotin	PGSC0003DMT400007905	Osmotin
Soltu.DM.11G008780.1	Alginate lyase domain containing protein	PGSC0003DMT400010195	Citrate binding protein
Soltu.DM.05G020900.1	ethylene response factor	PGSC0003DMT400037826	Ethylene response factor
Soltu.DM.05G014560.1	Riboflavin synthase-like superfamily protein	PGSC0003DMT400035268	Respiratory burst oxidase
Soltu.DM.04G012270.1	sodium/calcium exchanger family protein / calcium-binding EF hand family protein	PGSC0003DMT400007670	P20Sh148J07
Soltu.DM.06G018780.1	UDP-glycosyltransferase 73B4	PGSC0003DMT400043219	Zeatin O-glucosyltransferase
Soltu.DM.10G024490.1	alpha carbonic anhydrase	.	N-acylethanolamine amidohydrolase
Soltu.DM.12G009450.1	ferulic acid 5-hydroxylase	PGSC0003DMT400036397	Flavonoid 3-hydroxylase
Soltu.DM.05G006300.2	WRKY DNA-binding protein	PGSC0003DMT400045443	WRKY transcription factor
Soltu.DM.07G019570.1	Pyridoxal phosphate (PLP)-dependent transferases superfamily protein	PGSC0003DMT400047278	Tryptophan decarboxylase
Soltu.DM.05G012130.1	WRKY DNA-binding protein	PGSC0003DMT400056352	WRKY-type DNA binding protein
Soltu.DM.12G007770.1	hydroxymethylglutaryl-CoA synthase / HMG-CoA synthase / 3-hydroxy-3-methylglutaryl coenzyme A synthase	PGSC0003DMT400010866	HMG-CoA synthase
Soltu.DM.01G005400.1	cytochrome P450, family 71, subfamily B, polypeptide	PGSC0003DMT400069083	Cytochrome P450
Soltu.DM.08G029040.1	RING/U-box superfamily protein	PGSC0003DMT400031680	Ring finger protein
Soltu.DM.08G026590.1	Subtilase family protein	PGSC0003DMT400010056	Serine protease
Soltu.DM.11G009590.1	Protein kinase superfamily protein	PGSC0003DMT400015429	Kinase
Soltu.DM.10G015470.1	cytochrome P450, family 72, subfamily A, polypeptide	PGSC0003DMT400021318	CYP72A54
Soltu.DM.09G031320.1	RmlC-like cupins superfamily protein	PGSC0003DMT400031070	Pirin
Soltu.DM.03G008210.1	cytochrome P450, family 71, subfamily B, polypeptide	PGSC0003DMT400084314	Cytochrome P450 hydroxylase
Soltu.DM.12G009390.2	fatty acid desaturase	PGSC0003DMT400086307	Fatty acid desaturase
Soltu.DM.12G009390.1	fatty acid desaturase	PGSC0003DMT400086307	Fatty acid desaturase
Soltu.DM.01G036420.1	pathogenesis-related	PGSC0003DMT400050024	Pathogen-and wound-inducible antifungal protein CBP20
Soltu.DM.08G001800.1	Pyridoxal phosphate (PLP)-dependent transferases superfamily protein	PGSC0003DMT400067600	Aromatic amino acid decarboxylase 2
Soltu.DM.09G031730.1	Pollen Ole e 1 allergen and extensin family protein	PGSC0003DMT400055632	Hydroxyproline-rich glycoprotein (HRGP)
Soltu.DM.07G013340.1	Bax inhibitor-1 family protein	PGSC0003DMT400035266	BI1
Soltu.DM.02G022910.1	AMP-dependent synthetase and ligase family protein	.	N-acylethanolamine amidohydrolase
Soltu.DM.10G024060.1	Protein kinase superfamily protein	PGSC0003DMT400027119	ATP binding protein
Soltu.DM.08G025230.1	Bifunctional inhibitor/lipid-transfer protein/seed storage 2S albumin superfamily protein	PGSC0003DMT400012228	P-rich protein EIG-I30
Soltu.DM.12G011240.1	cytochrome P450, family 71, subfamily A, polypeptide	PGSC0003DMT400037425	Flavonoid 3-hydroxylase
Soltu.DM.09G020160.1	sulfate transporter 3;1	PGSC0003DMT400049710	Sulfate/bicarbonate/oxalate exchanger and transporter sat-1
Soltu.DM.02G027850.1	Peroxidase superfamily protein	PGSC0003DMT400064270	Peroxidase
Soltu.DM.04G026390.1	hypothetical protein	PGSC0003DMT400002035	Extensin (ext)
Soltu.DM.02G028070.1	Auxin-responsive GH3 family protein	PGSC0003DMT400064290	Indole-3-acetic acid-amido synthetase GH3.3
Soltu.DM.02G005740.1	cytochrome P450, family 71, subfamily B, polypeptide	PGSC0003DMT400061392	Cytochrome P450
Soltu.DM.07G017540.1	terpene synthase	PGSC0003DMT400027448	Sesquiterpene synthase
Soltu.DM.10G028080.1	UDP-glycosyltransferase 73B4	PGSC0003DMT400086002	Glucosyltransferase
Soltu.DM.12G009490.1	Cytochrome P450 superfamily protein	PGSC0003DMT400036391	Cytochrome P450
Soltu.DM.09G001290.1	glutathione S-transferase TAU	PGSC0003DMT400005549	Glutathione-S-transferase
Soltu.DM.11G020670.1	purple acid phosphatase	.	N-acylethanolamine amidohydrolase
Soltu.DM.03G011920.1	UDP-glucosyl transferase 85A7	PGSC0003DMT400056076	UDP-glucuronosyltransferase
Soltu.DM.11G008790.1	Alginate lyase domain containing protein	PGSC0003DMT400010195	Citrate binding protein
Soltu.DM.01G036450.1	pathogenesis-related	PGSC0003DMT400050018	Wound-induced protein WIN1
Soltu.DM.01G044300.1	Peroxidase superfamily protein	PGSC0003DMT400032789	Cationic peroxidase
Soltu.DM.08G008440.1	hypothetical protein	PGSC0003DMT400005896	Conserved gene of unknown function
Soltu.DM.07G017550.1	Terpenoid cyclases/Protein prenyltransferases superfamily protein	PGSC0003DMT400027448	Sesquiterpene synthase
Soltu.DM.10G006300.1	cysteine synthase C1	PGSC0003DMT400016646	Cysteine synthase
Soltu.DM.03G015540.1	Plant invertase/pectin methylesterase inhibitor superfamily protein	PGSC0003DMT400028042	PME inhibitor
Soltu.DM.09G019390.1	Phenazine biosynthesis PhzC/PhzF protein	PGSC0003DMT400002497	Phenazine biosynthesis protein
Soltu.DM.07G016120.2	Auxin-responsive family protein	PGSC0003DMT400015703	Membrane protein
Soltu.DM.03G002490.1	Peroxidase superfamily protein	PGSC0003DMT400012995	Peroxidase
Soltu.DM.09G021190.1	Integrase-type DNA-binding superfamily protein	PGSC0003DMT400026678	Ethylene-responsive transcription factor
Soltu.DM.04G030090.1	Class-II DAHP synthetase family protein	PGSC0003DMT400079161	Phospho-2-dehydro-3-deoxyheptonate aldolase 1, chloroplastic
Soltu.DM.09G027720.2	MLP-like protein	PGSC0003DMT400003936	TSI-1 protein
Soltu.DM.02G007490.1	Carbohydrate-binding protein	PGSC0003DMT400008581	Conserved gene of unknown function
Soltu.DM.08G001760.1	2-oxoglutarate (2OG) and Fe(II)-dependent oxygenase superfamily protein	PGSC0003DMT400067586	Leucoanthocyanidin dioxygenase
Soltu.DM.08G020030.1	cytochrome P450, family 71, subfamily B, polypeptide	PGSC0003DMT400053643	Cytochrome P450
Soltu.DM.07G000170.3	Glycosyl hydrolase family protein with chitinase insertion domain	.	N-acylethanolamine amidohydrolase
Soltu.DM.09G005740.1	Calcium-dependent lipid-binding (CaLB domain) family protein	PGSC0003DMT400055528	Calcium lipid binding protein
Soltu.DM.05G009060.1	ATP-citrate lyase A-2	PGSC0003DMT400035064	ATP-citrate synthase
Soltu.DM.07G016130.1	Auxin-responsive family protein	PGSC0003DMT400015703	Membrane protein
Soltu.DM.08G003110.1	Pectinacetylesterase family protein	PGSC0003DMT400062026	PAE
Soltu.DM.09G016610.1	receptor-like protein kinase-related family protein	PGSC0003DMT400091649	DUF26 domain-containing protein 1
Soltu.DM.04G012440.1	fatty acid desaturase	PGSC0003DMT400007615	Microsomal omega-6-desaturase
Soltu.DM.06G032850.1	cinnamate-4-hydroxylase	PGSC0003DMT400078290	Cinnamic acid 4-hydroxylase
Soltu.DM.07G000200.1	Glycosyl hydrolase family protein with chitinase insertion domain	.	N-acylethanolamine amidohydrolase
Soltu.DM.05G016500.1	Eukaryotic aspartyl protease family protein	PGSC0003DMT400095799	Basic 7S globulin 2 small subunit
Soltu.DM.03G006240.1	calmodulin-like	PGSC0003DMT400059024	Calmodulin
Soltu.DM.05G004750.1	DUF4228 domain containing protein	PGSC0003DMT400078471	Conserved gene of unknown function
Soltu.DM.07G016290.1	chitin elicitor receptor kinase	PGSC0003DMT400001799	LYK2
Soltu.DM.07G017580.1	Terpenoid cyclases/Protein prenyltransferases superfamily protein	PGSC0003DMT400027448	Sesquiterpene synthase
Soltu.DM.12G009480.1	cytochrome P450, family 71, subfamily B, polypeptide	PGSC0003DMT400036391	Cytochrome P450
Soltu.DM.06G032860.1	cinnamate-4-hydroxylase	PGSC0003DMT400078290	Cinnamic acid 4-hydroxylase
Soltu.DM.11G002350.1	geranylgeranyl pyrophosphate synthase	PGSC0003DMT400040485	Geranylgeranyl pyrophosphate synthase 1
Soltu.DM.12G023090.1	Receptor-like protein kinase-related family protein	PGSC0003DMT400034271	DUF26 domain-containing protein 2
Soltu.DM.10G017910.1	basic chitinase	PGSC0003DMT400069033	Endochitinase 2
Soltu.DM.10G019450.1	Thiamine pyrophosphate dependent pyruvate decarboxylase family protein	PGSC0003DMT400016038	Pyruvate decarboxylase
Soltu.DM.07G016110.1	Auxin-responsive family protein	PGSC0003DMT400015703	Membrane protein
Soltu.DM.10G000600.1	glyceraldehyde-3-phosphate dehydrogenase of plastid	PGSC0003DMT400029242	Glyceraldehyde-3-phosphate dehydrogenase
Soltu.DM.05G027220.1	plant U-box	PGSC0003DMT400060272	Spotted leaf protein
Soltu.DM.01G037590.1	carboxyesterase	PGSC0003DMT400057917	Gibberellin receptor GID1
Soltu.DM.09G027700.1	MLP-like protein	PGSC0003DMT400003774	PR10
Soltu.DM.06G032600.1	UDP-Glycosyltransferase superfamily protein	PGSC0003DMT400078254	UDP-glucosyltransferase
Soltu.DM.10G020990.1	PHE ammonia lyase	PGSC0003DMT400080548	Phenylalanine ammonia-lyase
Soltu.DM.09G007290.1	exocyst subunit exo70 family protein H4	PGSC0003DMT400061436	ATEXO70H4
Soltu.DM.10G006000.2	PLAC8 family protein	PGSC0003DMT400049953	Conserved gene of unknown function
Soltu.DM.10G029970.1	cytochrome P450, family 98, subfamily A, polypeptide	PGSC0003DMT400018494	P-coumaroyl quinate/shikimate 3'-hydroxylase
Soltu.DM.02G032860.1	formate dehydrogenase	PGSC0003DMT400001303	Formate dehydrogenase, mitochondrial
Soltu.DM.12G023970.1	2-oxoglutarate (2OG) and Fe(II)-dependent oxygenase superfamily protein	PGSC0003DMT400074120	2-oxoglutarate-dependent dioxygenase
Soltu.DM.02G028550.1	S-adenosyl-L-methionine-dependent methyltransferases superfamily protein	PGSC0003DMT400015899	Caffeoyl-CoA O-methyltransferase 5
Soltu.DM.05G021430.1	RAB GTPase homolog H1E	PGSC0003DMT400018619	GTP-binding protein
Soltu.DM.08G000480.1	Bifunctional inhibitor/lipid-transfer protein/seed storage 2S albumin superfamily protein	PGSC0003DMT400032497	Lipid binding protein
Soltu.DM.04G027770.1	homolog of carrot EP3-3 chitinase	PGSC0003DMT400064504	Class IV chitinase
Soltu.DM.03G028540.1	enolase	PGSC0003DMT400062986	Enolase
Soltu.DM.07G011740.1	basic helix-loop-helix (bHLH) DNA-binding family protein	PGSC0003DMT400056685	DNA binding protein
Soltu.DM.10G021460.1	UDP-glucosyl transferase 73D1	PGSC0003DMT400022170	UDP-glucosyltransferase
Soltu.DM.09G027040.1	cyanase	PGSC0003DMT400044200	Cyanate hydratase
Soltu.DM.12G003330.1	MLP-like protein	PGSC0003DMT400075430	TSI-1 protein
Soltu.DM.09G004580.1	VQ motif-containing protein	PGSC0003DMT400033777	VQ motif-containing protein
Soltu.DM.06G029520.1	plant U-box	PGSC0003DMT400015179	Spotted leaf protein
Soltu.DM.09G005720.1	PHE ammonia lyase	PGSC0003DMT400055488	Phenylalanine ammonia-lyase
Soltu.DM.09G017080.1	Oxidoreductase, zinc-binding dehydrogenase family protein	PGSC0003DMT400022514	Oxidoreductase
Soltu.DM.02G031330.1	chorismate mutase	PGSC0003DMT400003643	Chorismate mutase 1
Soltu.DM.11G021200.1	Transmembrane amino acid transporter family protein	PGSC0003DMT400001238	Amino acid transporter
Soltu.DM.01G037580.1	carboxyesterase	PGSC0003DMT400057919	Gibberellin receptor GID1
Soltu.DM.09G001230.1	Adenine nucleotide alpha hydrolases-like superfamily protein	PGSC0003DMT400030605	Universal stress protein family protein
Soltu.DM.04G006660.1	2-oxoglutarate (2OG) and Fe(II)-dependent oxygenase superfamily protein	PGSC0003DMT400065429	Desacetoxyvindoline 4-hydroxylase
Soltu.DM.01G001850.1	peroxidase	PGSC0003DMT400082008	Peroxidase
Soltu.DM.02G019090.1	protein serine/threonine kinases;protein kinases;ATP binding;sugar binding;kinases;carbohydrate binding	PGSC0003DMT400057672	ATP binding / carbohydrate binding / kinase/ protein kinase/ protein serine/threonine kinase/ protein tyrosine kinase/ sugar binding
Soltu.DM.07G015120.1	acetoacetyl-CoA thiolase	PGSC0003DMT400044778	Cytosolic acetoacetyl-coenzyme A thiolase
Soltu.DM.10G022900.1	PAR1 protein	PGSC0003DMT400028799	NtEIG-E80 protein
Soltu.DM.07G018580.2	S-locus lectin protein kinase family protein	PGSC0003DMT400067264	S-locus-specific glycoprotein S6
Soltu.DM.03G005520.1	Peroxidase superfamily protein	PGSC0003DMT400038514	Peroxidase
Soltu.DM.07G004240.1	purple acid phosphatase	PGSC0003DMT400059161	Hydrolase
Soltu.DM.02G023680.1	Seven transmembrane MLO family protein	PGSC0003DMT400009212	Ccaat-binding transcription factor
Soltu.DM.12G004760.1	NB-ARC domain-containing disease resistance protein	PGSC0003DMT400075375	Disease resistance protein RPM1
Soltu.DM.03G019620.1	phosphate transporter 3;1	PGSC0003DMT400069570	Mitochondrial phosphate carrier protein
Soltu.DM.02G018700.1	NAD(P)H dehydrogenase B2	PGSC0003DMT400057712	NADH dehydrogenase
Soltu.DM.06G005820.1	Seven transmembrane MLO family protein	PGSC0003DMT400077488	MLO1
Soltu.DM.04G021610.1	NAD(P)-binding Rossmann-fold superfamily protein	PGSC0003DMT400053141	Tropinone reductase homolog
Soltu.DM.10G022960.1	glutathione S-transferase TAU	PGSC0003DMT400028619	Glutathione-S-transferase
Soltu.DM.04G033410.1	HXXXD-type acyl-transferase family protein	PGSC0003DMT400020526	N-hydroxycinnamoyl/benzoyltransferase 6
Soltu.DM.10G029960.1	cytochrome P450, family 98, subfamily A, polypeptide	PGSC0003DMT400018493	P-coumaroyl quinate/shikimate 3'-hydroxylase
Soltu.DM.03G034540.1	lysophospholipase	PGSC0003DMT400014303	Esterase/lipase/thioesterase family protein
Soltu.DM.10G017970.1	basic chitinase	PGSC0003DMT400069033	Endochitinase 2
Soltu.DM.06G018880.2	GHMP kinase family protein	PGSC0003DMT400024103	Phosphomevalonate kinase
Soltu.DM.10G017990.1	basic chitinase	PGSC0003DMT400022685	Endochitinase
Soltu.DM.08G018020.1	Acyl-CoA N-acyltransferases (NAT) superfamily protein	PGSC0003DMT400038284	Tyramine hydroxycinnamoyl transferase
Soltu.DM.02G028540.1	S-adenosyl-L-methionine-dependent methyltransferases superfamily protein	.	N-acylethanolamine amidohydrolase
Soltu.DM.03G019640.1	phosphate transporter 3;1	PGSC0003DMT400069570	Mitochondrial phosphate carrier protein
Soltu.DM.06G018890.1	GHMP kinase family protein	PGSC0003DMT400024100	Phosphomevalonate kinase
Soltu.DM.05G003380.1	Core-2/I-branching beta-1,6-N-acetylglucosaminyltransferase family protein	PGSC0003DMT400037733	Conserved gene of unknown function
Soltu.DM.04G028270.1	Oxidoreductase family protein	PGSC0003DMT400079994	Oxidoreductase
Soltu.DM.01G029040.1	glutathione S-transferase tau	PGSC0003DMT400004531	Glutathione S-transferase T3
Soltu.DM.01G031840.1	RNA 3'-terminal phosphate cyclase/enolpyruvate transferase, alpha/beta	PGSC0003DMT400066898	3-phosphoshikimate 1-carboxyvinyltransferase, chloroplastic
Soltu.DM.04G026490.1	hypothetical protein	PGSC0003DMT400002054	Extensin
Soltu.DM.12G025910.1	calmodulin-binding family protein	PGSC0003DMT400000882	Calmodulin binding protein
Soltu.DM.02G026410.1	Thiamine pyrophosphate dependent pyruvate decarboxylase family protein	PGSC0003DMT400078735	Pyruvate decarboxylase
Soltu.DM.06G018880.1	GHMP kinase family protein	PGSC0003DMT400024103	Phosphomevalonate kinase
Soltu.DM.10G021940.1	NAD(P)-binding Rossmann-fold superfamily protein	PGSC0003DMT400021622	Short chain alcohol dehydrogenase
Soltu.DM.01G041280.1	germin-like protein	PGSC0003DMT400047065	Germin
Soltu.DM.10G025910.1	NADH:cytochrome B5 reductase	PGSC0003DMT400072516	NADH:cytochrome b5 reductase
Soltu.DM.10G025910.2	NADH:cytochrome B5 reductase	PGSC0003DMT400072516	NADH:cytochrome b5 reductase
Soltu.DM.11G013630.1	12-oxophytodienoate reductase	PGSC0003DMT400048344	LEDI-5c protein
Soltu.DM.04G011070.1	Glycosyltransferase family 61 protein	PGSC0003DMT400070213	Glycosyltransferase
Soltu.DM.10G025910.3	NADH:cytochrome B5 reductase	PGSC0003DMT400072516	NADH:cytochrome b5 reductase
Soltu.DM.08G019730.1	UDP-Glycosyltransferase superfamily protein	PGSC0003DMT400040627	Glycosyltransferase
Soltu.DM.10G025910.4	NADH:cytochrome B5 reductase	PGSC0003DMT400072516	NADH:cytochrome b5 reductase
Soltu.DM.12G007470.1	carboxyesterase	PGSC0003DMT400048357	Pepper esterase
Soltu.DM.04G025050.2	S-adenosyl-L-methionine-dependent methyltransferases superfamily protein	PGSC0003DMT400006136	O-methyltransferase
Soltu.DM.04G025050.3	S-adenosyl-L-methionine-dependent methyltransferases superfamily protein	PGSC0003DMT400006136	O-methyltransferase
Soltu.DM.04G025050.1	S-adenosyl-L-methionine-dependent methyltransferases superfamily protein	PGSC0003DMT400006136	O-methyltransferase
Soltu.DM.12G001690.1	ATP citrate lyase subunit B	PGSC0003DMT400011963	ATP:citrate lyase
Soltu.DM.06G004140.1	Protein kinase superfamily protein	PGSC0003DMT400011249	Protein kinase APK1B, chloroplast
Soltu.DM.03G025110.1	peptidemethionine sulfoxide reductase	PGSC0003DMT400039382	Peptide methionine sulfoxide reductase
Soltu.DM.01G043980.1	actin-11	PGSC0003DMT400076501	Actin-101
Soltu.DM.09G026520.1	ethylene response factor	PGSC0003DMT400044379	Transcription factor TSRF1
Soltu.DM.01G000940.3	cytosolic NADP+-dependent isocitrate dehydrogenase	PGSC0003DMT400081790	Isocitrate dehydrogenase [NADP]
Soltu.DM.03G022970.1	Leucine-rich repeat protein kinase family protein	PGSC0003DMT400023418	ATP binding protein
Soltu.DM.02G018310.1	oxidoreductase, zinc-binding dehydrogenase family protein	PGSC0003DMT400057743	NADPH quinone oxidoreductase
Soltu.DM.01G042590.1	alpha/beta-Hydrolases superfamily protein	.	N-acylethanolamine amidohydrolase
Soltu.DM.10G029540.1	glutamate dehydrogenase	PGSC0003DMT400021553	NADH-glutamate dehydrogenase
Soltu.DM.10G029540.2	glutamate dehydrogenase	PGSC0003DMT400021553	NADH-glutamate dehydrogenase
Soltu.DM.10G025370.1	NDR1/HIN1-like	PGSC0003DMT400072343	Hin1
Soltu.DM.04G021890.1	aspartate aminotransferase	PGSC0003DMT400071776	Aspartate aminotransferase
Soltu.DM.09G004560.1	hypothetical protein	PGSC0003DMT400007071	VQ motif-containing protein
Soltu.DM.12G009420.1	Cytochrome P450 superfamily protein	PGSC0003DMT400036399	Flavonoid 3-hydroxylase
Soltu.DM.12G006980.1	UDP-glucosyl transferase 85A2	PGSC0003DMT400022063	Glycosyltransferase
Soltu.DM.01G043990.1	actin	PGSC0003DMT400076499	Actin-101
Soltu.DM.11G002460.1	alpha/beta-Hydrolases superfamily protein	PGSC0003DMT400040469	Calmodulin-binding heat-shock protein
Soltu.DM.09G000900.1	plant uncoupling mitochondrial protein	PGSC0003DMT400052444	Mitochondrial uncoupling protein
Soltu.DM.06G000550.1	glutathione S-transferase phi	PGSC0003DMT400037918	Glutathione S-transferase
Soltu.DM.05G011440.1	adenylate kinase	PGSC0003DMT400003152	Adenylate kinase B
Soltu.DM.09G005690.1	PHE ammonia lyase	PGSC0003DMT400055488	Phenylalanine ammonia-lyase
Soltu.DM.12G021020.1	farnesyl diphosphate synthase	PGSC0003DMT400076602	Farnesyl pyrophosphate synthase
Soltu.DM.10G002820.1	phosphoenolpyruvate carboxylase	PGSC0003DMT400054791	Phosphoenolpyruvate carboxylase
Soltu.DM.06G024980.1	glutathione S-transferase tau	PGSC0003DMT400074054	Glutathione S-transferase T4
Soltu.DM.10G002820.2	phosphoenolpyruvate carboxylase	PGSC0003DMT400054791	Phosphoenolpyruvate carboxylase
Soltu.DM.07G023600.1	Curculin-like (mannose-binding) lectin family protein	PGSC0003DMT400018218	Epidermis-specific secreted glycoprotein EP1
Soltu.DM.11G006370.1	GHMP kinase family protein	PGSC0003DMT400061600	Mevalonate disphosphate decarboxylase
Soltu.DM.01G024680.1	DNAJ heat shock family protein	PGSC0003DMT400023249	Chaperone protein dnaJ
Soltu.DM.02G032640.1	Peroxidase superfamily protein	PGSC0003DMT400001358	Alpha-DOX2
Soltu.DM.03G034850.1	structural molecules	PGSC0003DMT400006594	Coatomer subunit beta'-2
Soltu.DM.05G023720.1	pleiotropic drug resistance	PGSC0003DMT400034130	Pleiotropic drug resistance protein 1
Soltu.DM.03G026750.1	Glucose-6-phosphate/phosphate translocator-related	PGSC0003DMT400046741	Phosphate/phosphoenolpyruvate translocator
Soltu.DM.03G022200.1	heat shock protein 70 (Hsp 70) family protein	PGSC0003DMT400047710	Luminal-binding protein 5
Soltu.DM.02G011610.1	Single hybrid motif superfamily protein	PGSC0003DMT400027015	2-oxo acid dehydrogenase, lipoyl-binding site
Soltu.DM.04G017900.4	Protein of unknown function (DUF668)	PGSC0003DMT400084247	Conserved gene of unknown function
Soltu.DM.08G000110.1	hydroxymethylglutaryl-CoA synthase / HMG-CoA synthase / 3-hydroxy-3-methylglutaryl coenzyme A synthase	PGSC0003DMT400032619	3-hydroxy-3-methylglutaryl coenzyme A synthase
Soltu.DM.01G033960.1	ferric reduction oxidase	.	N-acylethanolamine amidohydrolase
Soltu.DM.02G005390.1	basic chitinase	PGSC0003DMT400022352	Endochitinase (Chitinase)
Soltu.DM.03G035150.1	delta tonoplast integral protein	PGSC0003DMT400006558	Delta TIP
Soltu.DM.09G001320.1	glutathione S-transferase TAU	PGSC0003DMT400005544	Glutathion S-transferase
Soltu.DM.06G002230.1	cytochrome B5 isoform B	PGSC0003DMT400003091	Cytochrome b5
Soltu.DM.10G004300.1	alpha/beta-Hydrolases superfamily protein	PGSC0003DMT400055784	Epoxide hydrolase
Soltu.DM.01G034170.1	Heavy metal transport/detoxification superfamily protein	PGSC0003DMT400000212	Heavy metal-associated domain containing protein
Soltu.DM.03G025110.2	peptidemethionine sulfoxide reductase	PGSC0003DMT400039382	Peptide methionine sulfoxide reductase
Soltu.DM.08G024000.1	FAD/NAD(P)-binding oxidoreductase family protein	PGSC0003DMT400067462	Monoxygenase
Soltu.DM.05G005090.1	galactosyltransferase1	PGSC0003DMT400047365	Transferase, transferring glycosyl groups
Soltu.DM.06G023140.1	PLAC8 family protein	PGSC0003DMT400042614	Uncharacterized Cys-rich domain
Soltu.DM.06G020260.1	cytosolic invertase	PGSC0003DMT400067153	Neutral/alkaline invertase
Soltu.DM.11G017830.1	conserved hypothetical protein	PGSC0003DMT400090364	Conserved gene of unknown function
Soltu.DM.07G000810.1	hydroxycinnamoyl-CoA shikimate/quinate hydroxycinnamoyl transferase	PGSC0003DMT400029079	HQT
Soltu.DM.01G000940.1	cytosolic NADP+-dependent isocitrate dehydrogenase	PGSC0003DMT400081790	Isocitrate dehydrogenase [NADP]
Soltu.DM.03G003200.1	hydroxy methylglutaryl CoA reductase	PGSC0003DMT400048075	3-hydroxy-3-methylglutaryl-coenzyme A reductase 3
Soltu.DM.06G013150.1	AMP-dependent synthetase and ligase family protein	PGSC0003DMT400076909	Acyl-CoA synthetase
Soltu.DM.06G013710.1	cyclic nucleotide gated channel	PGSC0003DMT400050477	Cyclic nucleotide-gated calmodulin-binding ion channel
Soltu.DM.03G030760.1	blue-copper-binding protein	PGSC0003DMT400001664	NtEIG-A1 protein
Soltu.DM.02G016880.1	O-methyltransferase family protein	PGSC0003DMT400081287	O-methyltransferase
Soltu.DM.06G009270.1	phospholipase C	PGSC0003DMT400016946	Phosphoinositide-specific phospholipase C
Soltu.DM.08G011580.1	Pectin lyase-like superfamily protein	PGSC0003DMT400008955	Polygalacturonase
Soltu.DM.02G020430.2	WRKY DNA-binding protein	PGSC0003DMT400042400	WRKY protein
Soltu.DM.01G034030.1	MAP kinase	PGSC0003DMT400000192	Mitogen-activated protein kinase 4
Soltu.DM.03G032090.1	4-coumarate:CoA ligase	PGSC0003DMT400036886	4-coumarate--CoA ligase 2
Soltu.DM.04G018630.1	chorismate synthase, putative / 5-enolpyruvylshikimate-3-phosphate phospholyase, putative	PGSC0003DMT400062680	Chorismate synthase 1, chloroplastic
Soltu.DM.03G029000.1	reversibly glycosylated polypeptide	PGSC0003DMT400063316	GRP 2
Soltu.DM.11G015040.1	Aldolase-type TIM barrel family protein	PGSC0003DMT400072044	Transaldolase
Soltu.DM.08G026820.1	hydroxymethylglutaryl-CoA synthase / HMG-CoA synthase / 3-hydroxy-3-methylglutaryl coenzyme A synthase	PGSC0003DMT400058564	HMG-CoA synthase
Soltu.DM.09G022590.1	Protein kinase family protein	PGSC0003DMT400009745	ATP binding protein
Soltu.DM.07G025130.1	S-locus lectin protein kinase family protein	PGSC0003DMT400049619	Conserved gene of unknown function
Soltu.DM.09G024150.1	Major facilitator superfamily protein	PGSC0003DMT400081426	Hexose transporter
Soltu.DM.06G003270.1	PDI-like 1-1	PGSC0003DMT400010624	Protein disulfide isomerase
Soltu.DM.02G028870.1	heat shock factor	PGSC0003DMT400010294	Heat shock factor protein HSF24
Soltu.DM.01G042610.1	alpha/beta-Hydrolases superfamily protein	.	N-acylethanolamine amidohydrolase
Soltu.DM.04G023360.3	shikimate kinase	PGSC0003DMT400042674	Shikimate kinase, chloroplastic
Soltu.DM.09G001600.1	S-locus lectin protein kinase family protein	PGSC0003DMT400062335	Receptor protein kinase zmpk1
Soltu.DM.05G006230.1	UDP-galactose transporter	PGSC0003DMT400065812	UDP-galactose transporter
Soltu.DM.12G028860.1	ATP-dependent caseinolytic (Clp) protease/crotonase family protein	PGSC0003DMT400020300	Enoyl-CoA hydratase, mitochondrial
Soltu.DM.03G035080.1	Pyridoxal phosphate (PLP)-dependent transferases superfamily protein	PGSC0003DMT400092413	Aspartate aminotransferase
Soltu.DM.12G028860.3	ATP-dependent caseinolytic (Clp) protease/crotonase family protein	PGSC0003DMT400020300	Enoyl-CoA hydratase, mitochondrial
Soltu.DM.05G002020.2	6-phosphogluconate dehydrogenase family protein	PGSC0003DMT400064670	6-phosphogluconate dehydrogenase, decarboxylating
Soltu.DM.05G002020.1	6-phosphogluconate dehydrogenase family protein	PGSC0003DMT400064670	6-phosphogluconate dehydrogenase, decarboxylating
Soltu.DM.02G022950.1	TRICHOME BIREFRINGENCE-LIKE	PGSC0003DMT400003883	Conserved gene of unknown function
Soltu.DM.05G000890.1	methyl esterase	PGSC0003DMT400072912	Esterase PIR7B
Soltu.DM.06G034980.1	dehydroquinate dehydratase, putative / shikimate dehydrogenase, putative	PGSC0003DMT400061790	Shikimate dehydrogenase
Soltu.DM.04G023360.1	shikimate kinase	PGSC0003DMT400042674	Shikimate kinase, chloroplastic
Soltu.DM.09G003570.1	alpha/beta-Hydrolases superfamily protein	PGSC0003DMT400006849	Esterase/lipase superfamily protein
Soltu.DM.04G034260.1	Protein of unknown function (DUF1645)	PGSC0003DMT400020634	Pheromone receptor
Soltu.DM.12G026270.1	jasmonate-zim-domain protein	PGSC0003DMT400007592	Jasmonate ZIM-domain protein 1
Soltu.DM.10G003300.1	glutathione S-transferase TAU	PGSC0003DMT400054729	Glutathione S-transferase
Soltu.DM.08G025860.1	cytochrome P450, family 706, subfamily A, polypeptide	PGSC0003DMT400010109	Cytochrome P450
Soltu.DM.06G022180.2	alanine aminotransferas	PGSC0003DMT400012549	Alanine aminotransferase
Soltu.DM.02G032990.1	NAD(P)-binding Rossmann-fold superfamily protein	PGSC0003DMT400001401	Cinnamoyl-CoA reductase
Soltu.DM.05G004730.1	DUF4228 domain containing protein	PGSC0003DMT400078351	Conserved gene of unknown function
Soltu.DM.09G028890.3	glutathione-disulfide reductase	PGSC0003DMT400076297	Glutathione reductase
Soltu.DM.09G028890.4	glutathione-disulfide reductase	PGSC0003DMT400076297	Glutathione reductase
Soltu.DM.09G028890.5	glutathione-disulfide reductase	PGSC0003DMT400076297	Glutathione reductase
Soltu.DM.04G007330.1	2-oxoglutarate dehydrogenase, E1 component	PGSC0003DMT400071318	2-oxoglutarate dehydrogenase
Soltu.DM.04G007330.2	2-oxoglutarate dehydrogenase, E1 component	PGSC0003DMT400071318	2-oxoglutarate dehydrogenase
Soltu.DM.07G010710.1	conserved hypothetical protein	PGSC0003DMT400021734	Conserved gene of unknown function
Soltu.DM.02G018260.1	alternative NAD(P)H dehydrogenase	PGSC0003DMT400057603	Rotenone-insensitive NADH-ubiquinone oxidoreductase, mitochondrial
Soltu.DM.05G022890.1	UDP-glucosyl transferase 85A2	PGSC0003DMT400069771	UDP-glucosyltransferase family 1 protein
Soltu.DM.01G041440.1	glutathione S-transferase zeta	PGSC0003DMT400047047	Glutathione S-transferase
Soltu.DM.02G004910.1	hydroxy methylglutaryl CoA reductase	PGSC0003DMT400008902	3-hydroxy-3-methylglutaryl coenzyme A reductase
Soltu.DM.02G004180.1	B-cell receptor-associated 31-like	PGSC0003DMT400056722	Bcr-associated protein, bap
Soltu.DM.02G032400.1	B12D protein	PGSC0003DMT400003534	B12D
Soltu.DM.05G003410.1	Protein kinase superfamily protein	PGSC0003DMT400037780	Receptor kinase
Soltu.DM.05G019720.1	NADP-malic enzyme	PGSC0003DMT400084201	Malic enzyme
Soltu.DM.08G025720.1	cytochrome P450, family 706, subfamily A, polypeptide	PGSC0003DMT400010109	Cytochrome P450
Soltu.DM.11G010780.1	2-oxoglutarate (2OG) and Fe(II)-dependent oxygenase superfamily protein	PGSC0003DMT400074657	2-oxoglutarate-dependent dioxygenase
Soltu.DM.08G029760.1	Heat shock protein 70 (Hsp 70) family protein	PGSC0003DMT400031937	Luminal-binding protein
Soltu.DM.07G014280.1	heat shock protein 70 (Hsp 70) family protein	PGSC0003DMT400041135	Heat shock 70 kDa protein
Soltu.DM.09G006040.1	homolog of mamallian P58IPK	PGSC0003DMT400004399	P58IPK
Soltu.DM.02G033900.1	glucose-6-phosphate dehydrogenase	PGSC0003DMT400052250	Glucose-6-phosphate 1-dehydrogenase, cytoplasmic isoform
Soltu.DM.02G033900.2	glucose-6-phosphate dehydrogenase	PGSC0003DMT400052250	Glucose-6-phosphate 1-dehydrogenase, cytoplasmic isoform
Soltu.DM.02G016980.1	homeobox	PGSC0003DMT400081296	Homeobox-leucine zipper protein ATHB-52
Soltu.DM.02G033900.6	glucose-6-phosphate dehydrogenase	PGSC0003DMT400052250	Glucose-6-phosphate 1-dehydrogenase, cytoplasmic isoform
Soltu.DM.02G033900.4	glucose-6-phosphate dehydrogenase	PGSC0003DMT400052250	Glucose-6-phosphate 1-dehydrogenase, cytoplasmic isoform
Soltu.DM.02G033900.3	glucose-6-phosphate dehydrogenase	PGSC0003DMT400052250	Glucose-6-phosphate 1-dehydrogenase, cytoplasmic isoform
Soltu.DM.02G033900.5	glucose-6-phosphate dehydrogenase	PGSC0003DMT400052250	Glucose-6-phosphate 1-dehydrogenase, cytoplasmic isoform
Soltu.DM.06G019850.1	Acyl-CoA N-acyltransferases (NAT) superfamily protein	PGSC0003DMT400067206	Pre-mRNA-splicing factor cwc24
Soltu.DM.06G027360.1	GroES-like zinc-binding dehydrogenase family protein	.	N-acylethanolamine amidohydrolase
Soltu.DM.10G024660.1	Pyruvate kinase family protein	PGSC0003DMT400072411	Pyruvate kinase
Soltu.DM.02G026510.1	hypothetical protein	.	N-acylethanolamine amidohydrolase
Soltu.DM.03G032300.1	calnexin	PGSC0003DMT400036920	Calnexin
Soltu.DM.01G036110.1	aminophospholipid ATPase	PGSC0003DMT400070787	Phospholipid-transporting atpase
Soltu.DM.06G019850.2	Acyl-CoA N-acyltransferases (NAT) superfamily protein	PGSC0003DMT400067206	Pre-mRNA-splicing factor cwc24
Soltu.DM.12G021570.1	Dihydrolipoamide succinyltransferase	PGSC0003DMT400071652	Dihydrolipoamide succinyltransferase component of 2-oxoglutarate dehydrogenase
Soltu.DM.09G022420.1	oxidoreductase, 2OG-Fe(II) oxygenase family protein	PGSC0003DMT400009727	Oxidoreductase
Soltu.DM.04G032030.2	S-locus lectin protein kinase family protein	PGSC0003DMT400012612	Conserved gene of unknown function
Soltu.DM.01G024450.1	Glycoprotein membrane precursor GPI-anchored	PGSC0003DMT400023233	Uncharacterized GPI-anchored protein
Soltu.DM.12G001860.1	mitochondrial lipoamide dehydrogenase	PGSC0003DMT400011741	Dihydrolipoyl dehydrogenase
Soltu.DM.02G023550.1	3-dehydroquinate synthase, putative	PGSC0003DMT400009226	Dehydroquinate synthase
Soltu.DM.12G007130.1	Cellulase (glycosyl hydrolase family 5) domain containing protein	PGSC0003DMT400022056	Cellulase containing protein
Soltu.DM.02G008050.1	WRKY DNA-binding protein	PGSC0003DMT400065506	WRKY domain class transcription factor
Soltu.DM.05G026460.1	isopentenyl diphosphate isomerase	PGSC0003DMT400060039	Isopentenyl diphosphate isomerase
Soltu.DM.10G020980.1	adenosine kinase	PGSC0003DMT400080547	Adenosine kinase isoform 2S
Soltu.DM.05G001020.1	reversibly glycosylated polypeptide	PGSC0003DMT400072896	Alpha-1,4-glucan-protein synthase [UDP-forming] 1
Soltu.DM.12G021140.1	emp24/gp25L/p24 family/GOLD family protein	PGSC0003DMT400076615	Coated vesicle membrane protein
Soltu.DM.04G007800.1	hypothetical protein	PGSC0003DMT400027943	Gene of unknown function
Soltu.DM.10G023750.1	Glutathione S-transferase family protein	PGSC0003DMT400028714	Glutathione S-transferase omega
Soltu.DM.06G011760.4	PLAC8 family protein	PGSC0003DMT400017001	Conserved gene of unknown function
Soltu.DM.06G011760.5	PLAC8 family protein	PGSC0003DMT400017001	Conserved gene of unknown function
Soltu.DM.06G011760.2	PLAC8 family protein	PGSC0003DMT400017001	Conserved gene of unknown function
Soltu.DM.06G011760.1	PLAC8 family protein	PGSC0003DMT400017001	Conserved gene of unknown function
Soltu.DM.06G011760.3	PLAC8 family protein	PGSC0003DMT400017001	Conserved gene of unknown function
Soltu.DM.01G021490.1	Fumarylacetoacetate (FAA) hydrolase family	.	N-acylethanolamine amidohydrolase
Soltu.DM.09G003770.1	monodehydroascorbate reductase	PGSC0003DMT400007000	Monodehydroascorbate reductase
Soltu.DM.01G042210.2	Beta-glucosidase, GBA2 type family protein	PGSC0003DMT400063999	Non-lysosomal glucosylceramidase
Soltu.DM.01G005050.1	NAD(P)-binding Rossmann-fold superfamily protein	.	N-acylethanolamine amidohydrolase
Soltu.DM.09G018660.1	Protein of unknown function (DUF3741)	PGSC0003DMT400048781	Conserved gene of unknown function
Soltu.DM.01G040140.1	calreticulin 1b	PGSC0003DMT400007177	Calreticulin
Soltu.DM.06G006130.1	plasma membrane intrinsic protein	PGSC0003DMT400062174	Major intrinsic protein 2
Soltu.DM.12G010550.1	Heat shock protein 70 (Hsp 70) family protein	PGSC0003DMT400080581	Heat shock 70 kDa protein
Soltu.DM.07G015800.2	NAD(P)-binding Rossmann-fold superfamily protein	PGSC0003DMT400015737	Short-chain alcohol dehydrogenase
Soltu.DM.07G015800.1	NAD(P)-binding Rossmann-fold superfamily protein	PGSC0003DMT400015737	Short-chain alcohol dehydrogenase
Soltu.DM.03G025590.1	cytochrome P450, family 71, subfamily A, polypeptide	PGSC0003DMT400046700	CYP71AU1
Soltu.DM.09G017020.1	FK506-binding protein 15 kD-1	PGSC0003DMT400022512	Fk506-binding protein
Soltu.DM.12G021870.1	Major facilitator superfamily protein	PGSC0003DMT400002816	Transporter
Soltu.DM.04G012030.1	sodium proton exchanger, putative (NHX7) (SOS1)	PGSC0003DMT400027579	Salt overly sensitive 1
Soltu.DM.09G023760.1	fumarase	.	N-acylethanolamine amidohydrolase
Soltu.DM.09G004270.1	Enolase	PGSC0003DMT400007048	Enolase
Soltu.DM.08G011890.2	G protein alpha subunit	PGSC0003DMT400033822	Guanine nucleotide-binding protein alpha-1 subunit
Soltu.DM.08G011890.3	G protein alpha subunit	PGSC0003DMT400033822	Guanine nucleotide-binding protein alpha-1 subunit
Soltu.DM.01G003320.1	Succinyl-CoA ligase, alpha subunit	PGSC0003DMT400042326	Succinyl-CoA ligase alpha 1 subunit
Soltu.DM.08G011520.1	Drug/metabolite transporter superfamily protein	PGSC0003DMT400040993	Triose phosphate/phosphate translocator, non-green plastid, chloroplast
Soltu.DM.08G014310.1	early nodulin-related	PGSC0003DMT400019742	Early nodulin
Soltu.DM.06G011750.1	senescence associated gene	PGSC0003DMT400017004	Gene of unknown function
Soltu.DM.08G014310.2	early nodulin-related	PGSC0003DMT400019742	Early nodulin
Soltu.DM.01G022690.1	dehydroquinate dehydratase, putative / shikimate dehydrogenase, putative	PGSC0003DMT400065880	Dehydroquinate dehydratase/shikimate dehydrogenase
Soltu.DM.11G011150.1	emp24/gp25L/p24 family/GOLD family protein	PGSC0003DMT400002378	Transmembrane emp24 domain-containing protein 10
Soltu.DM.03G031150.1	stromal cell-derived factor 2-like protein precursor	PGSC0003DMT400036615	Stromal cell-derived factor 2
Soltu.DM.03G033390.1	MATE efflux family protein	PGSC0003DMT400014431	Conserved gene of unknown function
Soltu.DM.07G014270.1	NAD(P)-binding Rossmann-fold superfamily protein	PGSC0003DMT400041159	UDP-arabinose 4-epimerase 1
Soltu.DM.06G022040.1	glutamate receptor 2.8	PGSC0003DMT400068189	Avr9/Cf-9 rapidly elicited protein 141
Soltu.DM.09G023620.1	ribosomal protein L18	PGSC0003DMT400081310	60S ribosomal protein L18
Soltu.DM.07G002110.2	Dihydrolipoamide acetyltransferase, long form protein	PGSC0003DMT400048225	Dihydrolipoamide acetyltransferase component of pyruvate dehydrogenase
Soltu.DM.01G015430.1	Pyruvate kinase family protein	PGSC0003DMT400028308	Pyruvate kinase, cytosolic isozyme
Soltu.DM.02G013010.1	UDP-Glycosyltransferase superfamily protein	PGSC0003DMT400054403	UDP-glucoronosyl/UDP-glucosyl transferase family protein
Soltu.DM.03G019940.1	Transketolase family protein	PGSC0003DMT400011072	Pyruvate dehydrogenase
Soltu.DM.05G010790.1	glyceraldehyde-3-phosphate dehydrogenase C2	PGSC0003DMT400044944	Glyceraldehyde 3-phosphate dehydrogenase
Soltu.DM.01G041270.1	germin-like protein	PGSC0003DMT400047067	Germin
Soltu.DM.04G000320.1	reversibly glycosylated polypeptide	PGSC0003DMT400004878	UDP-glucose:protein transglucosylase
Soltu.DM.06G002610.1	Cytochrome b-c1 complex, subunit 8 protein	PGSC0003DMT400053201	Cytochrome b-c1 complex subunit 8
Soltu.DM.05G020780.1	ribosomal protein S13A	PGSC0003DMT400017986	Cytoplasmic ribosomal protein S13
Soltu.DM.04G018800.1	PDI-like 1-4	PGSC0003DMT400033517	Protein disulfide isomerase L-2
Soltu.DM.01G022660.1	dehydroquinate dehydratase, putative / shikimate dehydrogenase, putative	.	N-acylethanolamine amidohydrolase
Soltu.DM.11G019620.1	Protein of unknown function (DUF3411)	PGSC0003DMT400082409	Conserved gene of unknown function
Soltu.DM.12G009520.1	NAD(P)-binding Rossmann-fold superfamily protein	PGSC0003DMT400083885	2,4-dienoyl-CoA reductase
Soltu.DM.03G028130.1	UDP-Glycosyltransferase superfamily protein	PGSC0003DMT400063237	Glycosyltransferase UGT90A7
Soltu.DM.06G030570.1	Methyltransferase-related protein	PGSC0003DMT400008688	Conserved gene of unknown function
Soltu.DM.10G028170.1	Transmembrane proteins 14C	PGSC0003DMT400021095	Transmembrane protein 14
Soltu.DM.07G026480.1	Dihydrolipoamide succinyltransferase	PGSC0003DMT400057449	Dihydrolipoamide succinyltransferase component of 2-oxoglutarate dehydrogenase
Soltu.DM.04G004720.1	Ribosomal protein S26e family protein	PGSC0003DMT400065105	Ribosomal protein S26
Soltu.DM.12G025250.1	staurosporin and temperature sensitive 3-like A	.	N-acylethanolamine amidohydrolase
Soltu.DM.05G004320.1	Aldolase superfamily protein	PGSC0003DMT400078520	Fructose-bisphosphate aldolase
Soltu.DM.10G025050.1	Ribosomal protein S11 family protein	PGSC0003DMT400072364	Ribosomal protein S14
Soltu.DM.04G020520.1	conserved hypothetical protein	PGSC0003DMT400043623	Conserved gene of unknown function
Soltu.DM.04G020520.2	conserved hypothetical protein	PGSC0003DMT400043623	Conserved gene of unknown function
Soltu.DM.05G025800.2	Ribosomal S17 family protein	PGSC0003DMT400060127	40S ribosomal protein S17
Soltu.DM.05G025800.1	Ribosomal S17 family protein	PGSC0003DMT400060127	40S ribosomal protein S17
Soltu.DM.02G020930.1	microsomal glutathione s-transferase, putative	PGSC0003DMT400050791	Microsomal glutathione s-transferase
Soltu.DM.06G018000.1	C2H2-like zinc finger protein	PGSC0003DMT400030986	Cys2/His2 zinc-finger transcription factor
Soltu.DM.05G023710.1	pleiotropic drug resistance	PGSC0003DMT400034130	Pleiotropic drug resistance protein 1
Soltu.DM.03G011620.1	Ribosomal protein S13/S18 family	PGSC0003DMT400080501	Ribosomal protein
Soltu.DM.01G001680.1	Cation efflux family protein	PGSC0003DMT400081988	Metal tolerance protein
Soltu.DM.09G023240.1	Ubiquinol-cytochrome C reductase hinge protein	PGSC0003DMT400029621	Cytochrome b-c1 complex subunit 6
Soltu.DM.02G002360.1	ribosomal protein S28	PGSC0003DMT400056441	28 kDa small subunit ribosomal protein
Soltu.DM.01G005040.1	NAD(P)-binding Rossmann-fold superfamily protein	.	N-acylethanolamine amidohydrolase
Soltu.DM.12G011060.2	Ribosomal protein L7Ae/L30e/S12e/Gadd45 family protein	PGSC0003DMT400073707	40S ribosomal protein S12
Soltu.DM.12G011060.1	Ribosomal protein L7Ae/L30e/S12e/Gadd45 family protein	PGSC0003DMT400073707	40S ribosomal protein S12
Soltu.DM.01G028520.1	Citrate synthase family protein	PGSC0003DMT400074560	Citrate synthase
Soltu.DM.04G024000.1	nucleotide sugar transporter-KT	PGSC0003DMT400050726	Organic anion transporter
Soltu.DM.01G028520.2	Citrate synthase family protein	PGSC0003DMT400074560	Citrate synthase
Soltu.DM.01G028520.3	Citrate synthase family protein	PGSC0003DMT400074560	Citrate synthase
Soltu.DM.04G033690.1	sterol carrier protein	PGSC0003DMT400020590	Sterol carrier protein 2 (SCP-2) family protein
Soltu.DM.02G010970.1	UDP-Glycosyltransferase superfamily protein	PGSC0003DMT400024335	UDP-glucosyltransferase
Soltu.DM.09G019900.2	Ribosomal protein S24e family protein	PGSC0003DMT400049836	40S ribosomal protein S24
Soltu.DM.07G000230.1	alpha/beta-Hydrolases superfamily protein	PGSC0003DMT400008297	Protein bem46
Soltu.DM.09G019900.1	Ribosomal protein S24e family protein	PGSC0003DMT400049836	40S ribosomal protein S24
Soltu.DM.09G030260.1	cytochrome P450, family 83, subfamily B, polypeptide	PGSC0003DMT400080921	Conserved gene of unknown function
Soltu.DM.05G009260.1	Protein of unknown function, DUF538	PGSC0003DMT400035096	Conserved gene of unknown function
Soltu.DM.04G024000.2	nucleotide sugar transporter-KT	PGSC0003DMT400050726	Organic anion transporter
Soltu.DM.02G031890.1	Galactose mutarotase-like superfamily protein	PGSC0003DMT400003328	Aldose-1-epimerase
Soltu.DM.08G025750.1	cytochrome P450, family 706, subfamily A, polypeptide	PGSC0003DMT400010109	Cytochrome P450
Soltu.DM.02G033740.1	succinate dehydrogenase 2-2	PGSC0003DMT400032862	Mitochondrial succinate dehydrogenase iron sulfur subunit
Soltu.DM.08G020170.1	xyloglucanase	.	N-acylethanolamine amidohydrolase
Soltu.DM.01G006010.1	Ribosomal protein L7Ae/L30e/S12e/Gadd45 family protein	PGSC0003DMT400052147	Gene of unknown function
Soltu.DM.02G009970.1	voltage dependent anion channel	PGSC0003DMT400017754	Mitochondrial outer membrane protein porin of 34 kDa
Soltu.DM.07G016630.2	PDI-like 2-2	PGSC0003DMT400001769	Protein disulfide isomerase family
Soltu.DM.10G024550.1	glutamate-ammonia ligases;catalytics;glutamate-ammonia ligases	PGSC0003DMT400072665	Glutamate-ammonia ligase
Soltu.DM.11G025280.2	calmodulin	PGSC0003DMT400070437	Calmodulin
Soltu.DM.04G024450.1	ribosomal protein S15A	PGSC0003DMT400065157	40S ribosomal protein S15a-1
Soltu.DM.06G026670.1	Zinc-binding ribosomal protein family protein	PGSC0003DMT400069671	Ribosomal protein L41
Soltu.DM.05G025370.1	Ribosomal L29 family protein	PGSC0003DMT400060449	60S ribosomal protein L35
Soltu.DM.09G021410.1	Peptidase S24/S26A/S26B/S26C family protein	PGSC0003DMT400026704	Conserved gene of unknown function
Soltu.DM.07G009580.1	vacuolar proton ATPase A2	PGSC0003DMT400071849	Vacuolar proton atpase
Soltu.DM.05G022190.1	ATPase, F1 complex, delta/epsilon subunit	PGSC0003DMT400030415	ATP synthase subunit delta', mitochondrial
Soltu.DM.11G014800.1	Zinc-binding ribosomal protein family protein	PGSC0003DMT400050885	Ribosomal protein L41
Soltu.DM.01G026810.1	subtilisin-like serine protease	PGSC0003DMT400017635	SBT4B protein
Soltu.DM.01G040080.1	thioredoxin family protein	PGSC0003DMT400007185	Disulfide-isomerase
Soltu.DM.03G005430.1	Translation protein SH3-like family protein	PGSC0003DMT400023405	L24 ribosomal protein
Soltu.DM.06G027300.3	40s ribosomal protein SA	PGSC0003DMT400069334	P40
Soltu.DM.08G001690.1	Endomembrane protein 70 protein family	PGSC0003DMT400067574	Endosomal P24A protein
Soltu.DM.11G021410.1	hypothetical protein	PGSC0003DMT400068239	Conserved gene of unknown function
Soltu.DM.10G005180.1	secretory carrier	PGSC0003DMT400028073	Secretory carrier membrane protein
Soltu.DM.06G029290.1	Succinate dehydrogenase subunit 6, mitochondrial	PGSC0003DMT400015105	Conserved gene of unknown function
Soltu.DM.05G003910.1	Octicosapeptide/Phox/Bem1p family protein	.	N-acylethanolamine amidohydrolase
Soltu.DM.06G014270.1	Signal recognition particle, SRP9/SRP14 subunit	PGSC0003DMT400042031	Signal recognition particle 14 kDa protein
Soltu.DM.04G011610.1	UDP-glcnac-adolichol phosphate glcnac-1-p-transferase	PGSC0003DMT400033133	UDP-N-acetylglucosamine--dolichyl-phosphate N-acetylglucosaminephosphotransferase
Soltu.DM.06G028660.1	Ribosomal protein L6 family	PGSC0003DMT400069184	60S ribosomal protein L9
Soltu.DM.02G033980.1	Cytochrome C1 family	PGSC0003DMT400052104	Cytochrome C1
Soltu.DM.01G049120.1	dolichyl-diphosphooligosaccharide-protein glycosyltransferase 48kDa subunit family protein	.	N-acylethanolamine amidohydrolase
Soltu.DM.08G005130.1	Ubiquitin supergroup;Ribosomal protein L40e	PGSC0003DMT400015023	60S ribosomal protein L40-1
Soltu.DM.12G004100.1	ribosomal protein S6	PGSC0003DMT400075291	Ribosomal protein S6
Soltu.DM.02G013410.1	Ribosomal protein S4 (RPS4A) family protein	PGSC0003DMT400054540	40S ribosomal protein S4
Soltu.DM.01G019950.1	Ras-related small GTP-binding family protein	PGSC0003DMT400068658	GTPase
Soltu.DM.11G019880.1	Ribosomal protein L11 family protein	PGSC0003DMT400083480	60S ribosomal protein L12
Soltu.DM.05G006110.3	Aldolase-type TIM barrel family protein	PGSC0003DMT400059351	Ribulose-phosphate 3-epimerase, cytoplasmic isoform
Soltu.DM.02G020880.1	RAB homolog	PGSC0003DMT400050774	GTP binding protein
Soltu.DM.05G022170.1	ATPase, F1 complex, delta/epsilon subunit	PGSC0003DMT400030416	ATP synthase subunit delta', mitochondrial
Soltu.DM.07G006670.1	acetyl-CoA synthetase	PGSC0003DMT400010496	Acetyl-CoA synthetase
Soltu.DM.12G025600.1	Insulinase (Peptidase family M16) protein	PGSC0003DMT400000784	Mitochondrial-processing peptidase subunit alpha
Soltu.DM.04G010620.4	conserved hypothetical protein	PGSC0003DMT400070053	ATOZI1
Soltu.DM.12G026230.1	Cupin superfamily (DUF985) domain containing protein	PGSC0003DMT400007519	Conserved gene of unknown function
Soltu.DM.06G021100.1	Ribosomal protein L23/L15e family protein	PGSC0003DMT400083256	60S ribosomal protein L15
Soltu.DM.09G027290.1	Ribosomal protein L14p/L23e family protein	PGSC0003DMT400044184	60S ribosomal protein L17
Soltu.DM.09G025120.1	NAD(P)-linked oxidoreductase superfamily protein	PGSC0003DMT400016484	Aldo/keto reductase
Soltu.DM.06G034180.1	ATP citrate lyase (ACL) family protein	PGSC0003DMT400051918	Succinyl CoA ligase beta subunit
Soltu.DM.01G050730.1	Translocon-associated protein (TRAP), alpha subunit	PGSC0003DMT400004129	Translocon-associated protein, alpha subunit
Soltu.DM.06G034180.2	ATP citrate lyase (ACL) family protein	PGSC0003DMT400051918	Succinyl CoA ligase beta subunit
Soltu.DM.06G034210.1	Ribosomal protein L14	PGSC0003DMT400051917	Glycoprotein
Soltu.DM.02G034510.2	translocon-associated protein beta (TRAPB) family protein	PGSC0003DMT400052036	Translocon-associated protein beta family protein
Soltu.DM.08G030290.1	translocase of the inner mitochondrial membrane	PGSC0003DMT400031565	Mitochondrial import inner membrane translocase subunit Tim13
Soltu.DM.04G030150.1	GroES-like zinc-binding dehydrogenase family protein	PGSC0003DMT400079175	Alcohol dehydrogenase-like 1
Soltu.DM.09G025120.4	NAD(P)-linked oxidoreductase superfamily protein	PGSC0003DMT400016484	Aldo/keto reductase
Soltu.DM.05G026930.1	mitochondrial acyl carrier protein	PGSC0003DMT400060304	Acyl carrier protein
Soltu.DM.05G025110.1	Ribosomal protein L10 family protein	PGSC0003DMT400060214	P0 ribosomal protein
Soltu.DM.02G011230.3	vacuolar ATPase subunit F family protein	PGSC0003DMT400024363	Vacuolar ATP synthase subunit F
Soltu.DM.07G003860.1	Ribosomal protein L30/L7 family protein	PGSC0003DMT400051218	Thaliana 60S ribosomal protein L7
Soltu.DM.09G006670.1	adenosine kinase	PGSC0003DMT400071737	Adenylate kinase, chloroplastic
Soltu.DM.02G011230.4	vacuolar ATPase subunit F family protein	PGSC0003DMT400024363	Vacuolar ATP synthase subunit F
Soltu.DM.09G005260.1	conserved hypothetical protein	PGSC0003DMT400009862	Gene of unknown function
Soltu.DM.03G012770.1	Ribosomal protein L35Ae family protein	PGSC0003DMT400031543	60S ribosomal protein L35a
Soltu.DM.06G002480.1	ribosomal protein L5	PGSC0003DMT400053219	Ribosomal protein L5
Soltu.DM.02G011230.1	vacuolar ATPase subunit F family protein	PGSC0003DMT400024363	Vacuolar ATP synthase subunit F
Soltu.DM.02G011230.2	vacuolar ATPase subunit F family protein	PGSC0003DMT400024363	Vacuolar ATP synthase subunit F
Soltu.DM.01G035790.2	Ribosomal protein S10p/S20e family protein	PGSC0003DMT400008507	40S ribosomal protein S20
Soltu.DM.01G035790.1	Ribosomal protein S10p/S20e family protein	PGSC0003DMT400008507	40S ribosomal protein S20
Soltu.DM.02G013410.3	Ribosomal protein S4 (RPS4A) family protein	PGSC0003DMT400054543	40S ribosomal protein S4
Soltu.DM.08G027770.1	glutamate-cysteine ligase	PGSC0003DMT400031827	Glutamate--cysteine ligase, chloroplastic
Soltu.DM.06G016310.1	ribosomal protein S15A	PGSC0003DMT400033927	40S ribosomal protein S15a-1
Soltu.DM.11G000860.1	Ribosomal protein L6 family protein	PGSC0003DMT400034524	60S ribosomal protein L6
Soltu.DM.01G038350.1	Signal peptidase subunit	PGSC0003DMT400073650	Microsomal signal peptidase 23 kD subunit
Soltu.DM.11G015010.1	Ubiquinol-cytochrome C reductase iron-sulfur subunit	PGSC0003DMT400041105	Ubiquinol-cytochrome c reductase iron-sulfur subunit
Soltu.DM.06G019830.1	Ribosomal protein L18ae/LX family protein	PGSC0003DMT400067209	60S ribosomal protein L18a
Soltu.DM.06G034680.1	Ribosomal protein S24e family protein	PGSC0003DMT400051636	Gene of unknown function
Soltu.DM.05G026830.2	Ribophorin I	PGSC0003DMT400059988	Ribophorin
Soltu.DM.08G023220.1	Haloacid dehalogenase-like hydrolase (HAD) superfamily protein	PGSC0003DMT400004718	2-deoxyglucose-6-phosphate phosphatase
Soltu.DM.06G029200.2	ribosomal protein S11-beta	PGSC0003DMT400015118	40S ribosomal protein S11
Soltu.DM.05G023850.1	Ribosomal protein L13 family protein	PGSC0003DMT400040760	60S ribosomal protein L13a
Soltu.DM.09G028960.1	endoplasmic reticulum retention defective 2B	PGSC0003DMT400080366	ER lumen protein retaining receptor
Soltu.DM.05G000600.1	Insulinase (Peptidase family M16) protein	PGSC0003DMT400072957	Mitochondrial processing peptidase
Soltu.DM.03G017210.1	membrane steroid binding protein	PGSC0003DMT400037158	Steroid binding protein
Soltu.DM.01G037000.1	Ribosomal protein L7Ae/L30e/S12e/Gadd45 family protein	PGSC0003DMT400057989	60S ribosomal protein L7A
Soltu.DM.05G019040.1	ribophorin II (RPN2) family protein	.	N-acylethanolamine amidohydrolase
Soltu.DM.11G025300.1	ribosomal protein S13A	PGSC0003DMT400070434	Cytoplasmic ribosomal protein S13
Soltu.DM.12G008550.1	pyrophosphorylase	PGSC0003DMT400012843	Soluble inorganic pyrophosphatase
Soltu.DM.01G039380.1	RNA binding Plectin/S10 domain-containing protein	PGSC0003DMT400063697	40S ribosomal protein S10
Soltu.DM.08G019960.1	Ribosomal protein L30/L7 family protein	PGSC0003DMT400053651	DNA binding protein
Soltu.DM.11G005060.1	Dihydrolipoamide acetyltransferase, long form protein	.	N-acylethanolamine amidohydrolase
Soltu.DM.05G026830.1	Ribophorin I	PGSC0003DMT400059988	Ribophorin
Soltu.DM.01G009990.1	emp24/gp25L/p24 family/GOLD family protein	PGSC0003DMT400062438	Transmembrane emp24 domain-containing protein 10
Soltu.DM.08G014040.1	3'-5' exonuclease domain-containing protein / K homology domain-containing protein / KH domain-containing protein	.	N-acylethanolamine amidohydrolase
Soltu.DM.02G026120.1	ribosomal protein large subunit 16A	PGSC0003DMT400067873	Ribosomal protein L11
Soltu.DM.12G010870.1	Rubredoxin-like superfamily protein	PGSC0003DMT400073686	Cytochrome c oxidase family protein
Soltu.DM.12G009820.1	F-box/RNI-like superfamily protein	PGSC0003DMT400016597	F-box family protein
Soltu.DM.01G027540.1	delta subunit of Mt ATP synthase	PGSC0003DMT400017710	ATP synthase subunit O, mitochondrial
Soltu.DM.06G002030.1	Ribosomal protein L14p/L23e family protein	PGSC0003DMT400038109	60S ribosomal protein L17
Soltu.DM.02G000510.1	isocitrate dehydrogenase V	PGSC0003DMT400067503	3-isopropylmalate dehydrogenase, chloroplastic
Soltu.DM.02G025210.1	succinate dehydrogenase 1-1	PGSC0003DMT400038576	Succinate dehydrogenase
Soltu.DM.11G025570.1	ATP synthase D chain, mitochondrial	PGSC0003DMT400070407	ATP synthase D chain, mitochondrial
Soltu.DM.07G012360.1	Ribosomal protein S3 family protein	PGSC0003DMT400050335	Ribosomal protein
Soltu.DM.01G039550.1	Ribosomal L22e protein family	PGSC0003DMT400063586	60S ribosomal protein L22
Soltu.DM.01G041290.1	Glutamyl/glutaminyl-tRNA synthetase, class Ic	PGSC0003DMT400046948	Glutamyl-tRNA synthetase, cytoplasmic
Soltu.DM.01G022640.1	acyl carrier protein	PGSC0003DMT400027652	Acyl carrier protein
Soltu.DM.06G027840.1	Ribosomal protein S3Ae	PGSC0003DMT400069575	Cyc07
Soltu.DM.08G015490.1	Cytochrome bd ubiquinol oxidase, 14kDa subunit	PGSC0003DMT400074807	Cytochrome b-c1 complex subunit 7
Soltu.DM.05G006940.1	pyruvate dehydrogenase complex E1 alpha subunit	PGSC0003DMT400058223	Pyruvate dehydrogenase E1 component subunit alpha, mitochondrial
Soltu.DM.06G011940.1	Lung seven transmembrane receptor family protein	PGSC0003DMT400070940	Lung seven transmembrane receptor family protein
Soltu.DM.10G020740.1	ribosomal protein L23AB	PGSC0003DMT400049456	60S ribosomal protein L23a
Soltu.DM.12G026190.1	20S proteasome subunit PAA2	PGSC0003DMT400007520	Proteasome subunit alpha type-6
Soltu.DM.05G024450.1	Ribosomal protein L6 family protein	PGSC0003DMT400021753	60S ribosomal protein L6
Soltu.DM.04G028040.1	copper ion binding;cobalt ion binding;zinc ion binding	PGSC0003DMT400064476	ATP synthase 24 kDa subunit, mitochondrial
Soltu.DM.09G028870.2	putative type 1 membrane protein	PGSC0003DMT400076234	PMP
Soltu.DM.06G010550.1	alpha-soluble NSF attachment protein	PGSC0003DMT400046100	Alpha-soluble NSF attachment protein
Soltu.DM.07G002790.1	Glucosidase II beta subunit-like protein domain containing protein	PGSC0003DMT400078855	Protein OS-9
Soltu.DM.08G006390.1	RAB GDP dissociation inhibitor	PGSC0003DMT400035649	GDP dissociation inhibitor
Soltu.DM.01G030050.1	Zinc-binding ribosomal protein family protein	PGSC0003DMT400004245	Protein synthesis initiation factor
Soltu.DM.04G036210.1	ATPase, F0/V0 complex, subunit C protein	PGSC0003DMT400009647	V-type proton ATPase 16 kDa proteolipid subunit c2
Soltu.DM.02G027140.1	cytochrome c oxidase-related	PGSC0003DMT400078712	Cytochrome-c oxidase
Soltu.DM.12G011560.1	ribosomal protein S11-beta	PGSC0003DMT400013305	40S ribosomal protein S11
Soltu.DM.03G029270.1	gamma subunit of Mt ATP synthase	PGSC0003DMT400063336	ATP synthase subunit gamma, mitochondrial
Soltu.DM.06G014330.1	selenoprotein family protein	PGSC0003DMT400042123	15kDa selenoprotein
Soltu.DM.07G021010.1	aspartate aminotransferase	PGSC0003DMT400052597	Aspartate aminotransferase
Soltu.DM.11G005260.1	demeter-like	.	N-acylethanolamine amidohydrolase
Soltu.DM.02G019750.1	Chaperone DnaJ-domain superfamily protein	PGSC0003DMT400005252	Cysteine string protein
Soltu.DM.08G012310.1	Ribosomal protein S3 family protein	.	N-acylethanolamine amidohydrolase
Soltu.DM.06G005330.1	Ribosomal protein S12/S23 family protein	PGSC0003DMT400065339	40S ribosomal protein S23
Soltu.DM.02G013570.1	alpha-mannosidase	.	N-acylethanolamine amidohydrolase
Soltu.DM.10G028990.1	Translation protein SH3-like family protein	PGSC0003DMT400029796	60S ribosomal protein L21
Soltu.DM.01G002610.1	Immunoglobulin E-set superfamily protein	PGSC0003DMT400054969	ML domain protein
Soltu.DM.01G003970.1	RP non-ATPase subunit 8A	PGSC0003DMT400042160	26S proteasome regulatory particle non-ATPase subunit 8
Soltu.DM.02G030750.1	Proteasome component (PCI) domain protein	PGSC0003DMT400003458	Cop9 complex subunit 7a
Soltu.DM.04G021110.1	isopentenyl pyrophosphate:dimethylallyl pyrophosphate isomerase	PGSC0003DMT400018755	Plastid isopentenyl diphosphate isomerase
Soltu.DM.06G003040.1	Pleckstrin homology (PH) domain superfamily protein	PGSC0003DMT400052941	Ran binding protein
Soltu.DM.11G020460.2	63 kDa inner membrane family protein	PGSC0003DMT400001063	Inner membrane protein PPF-1, chloroplast
Soltu.DM.03G027310.1	H(+)-ATPase	PGSC0003DMT400065170	Plasma membrane ATPase 1
Soltu.DM.04G003350.1	MMS ZWEI homologue	PGSC0003DMT400075803	Ubiquitin-conjugating enzyme 2
Soltu.DM.12G011590.1	CLPC homologue	PGSC0003DMT400037527	ATP-dependent Clp protease ATP-binding subunit clpA homolog CD4B, chloroplastic
Soltu.DM.03G032670.1	Insulinase (Peptidase family M16) family protein	PGSC0003DMT400036982	Pitrilysin
Soltu.DM.07G020250.1	Homeodomain-like transcriptional regulator	PGSC0003DMT400024314	Homeobox protein
Soltu.DM.11G020460.3	63 kDa inner membrane family protein	PGSC0003DMT400001063	Inner membrane protein PPF-1, chloroplast
Soltu.DM.01G018210.1	ADP-ribosylation factor A1F	PGSC0003DMT400003226	ADP-ribosylation factor 1
Soltu.DM.06G030600.1	indeterminate(ID)-domain	PGSC0003DMT400008694	Nucleic acid binding protein
Soltu.DM.11G002330.1	GRAS family transcription factor family protein	PGSC0003DMT400040589	DELLA protein GAI
Soltu.DM.01G033260.1	acetyl Co-enzyme a carboxylase carboxyltransferase alpha subunit	PGSC0003DMT400000089	Acetyl-coenzyme A carboxylase carboxyl transferase alpha
Soltu.DM.01G033260.2	acetyl Co-enzyme a carboxylase carboxyltransferase alpha subunit	PGSC0003DMT400000089	Acetyl-coenzyme A carboxylase carboxyl transferase alpha
Soltu.DM.11G020460.1	63 kDa inner membrane family protein	PGSC0003DMT400001063	Inner membrane protein PPF-1, chloroplast
Soltu.DM.01G043220.1	Protein of unknown function (DUF3411)	PGSC0003DMT400061143	Conserved gene of unknown function
Soltu.DM.09G022200.1	alpha/beta-Hydrolases superfamily protein	PGSC0003DMT400009701	Endo-1,3-1,4-beta-d-glucanase
Soltu.DM.11G020460.4	63 kDa inner membrane family protein	PGSC0003DMT400001063	Inner membrane protein PPF-1, chloroplast
Soltu.DM.02G024280.2	fructose-bisphosphate aldolase	PGSC0003DMT400009127	Fructose-bisphosphate aldolase
Soltu.DM.07G027620.1	heat shock protein 81-2	PGSC0003DMT400057003	Heat shock cognate protein 80
Soltu.DM.06G010850.1	Haloacid dehalogenase-like hydrolase (HAD) superfamily protein	.	N-acylethanolamine amidohydrolase
Soltu.DM.03G018280.1	SCARECROW-like	PGSC0003DMT400026240	GRAS10
Soltu.DM.07G023080.1	chlorsulfuron/imidazolinone resistant	PGSC0003DMT400018236	Acetolactate synthase

## Sheet: Up-regulated_627
List of up-regulated DEGs expressed between the three potato cultivars at 18 and 36 hpi.
				log2FoldChange	log2FoldChange	log2FoldChange	log2FoldChange	log2FoldChange	log2FoldChange
TransID	Func_gene	Target_PGSC_DM_V403_GeneID	Func_gene_anno_PGSC_DM_V403	MagnumBonum_18 hpi	Désirée_18 hpi	Kuras_18 hpi	MagnumBonum_36 hpi	Désirée_36 hpi	Kuras_36 hpi
Soltu.DM.10G019020.1	Peroxidase superfamily protein	PGSC0003DMT400031195	Cationic peroxidase 1	9.33496	5.45797	15.0874	9.01774	6.60813	8.73343
Soltu.DM.01G048780.1	allene oxide synthase	PGSC0003DMT400064771	Divinyl ether synthase	6.93353	7.7937	12.8686	10.9527	7.13903	8.91844
Soltu.DM.04G028320.1	laccase	PGSC0003DMT400056523	Laccase	7.64669	9.18202	12.4279	9.23548	3.59748	7.48765
Soltu.DM.08G017780.2	Enoyl-CoA hydratase/isomerase family	PGSC0003DMT400014020	Multifunctional protein	2.49372	3.29123	12.3839	2.60316	3.48319	5.45899
Soltu.DM.09G024040.1	carboxyesterase	PGSC0003DMT400081450	2-Hydroxyisoflavanone dehydratase	8.83643	5.88148	12.2665	10.9706	5.25376	6.53655
Soltu.DM.01G040940.1	terpene synthase	PGSC0003DMT400046973	Vetispiradiene synthase 1	8.57274	5.96862	12.2407	9.94599	6.10678	8.55279
Soltu.DM.01G040950.1	terpene synthase	PGSC0003DMT400046973	Vetispiradiene synthase 1	10.1383	5.95594	11.8124	8.86321	5.56068	10.1325
Soltu.DM.01G040930.1	terpene synthase	PGSC0003DMT400046973	Vetispiradiene synthase 1	7.14905	8.53566	11.3293	8.91799	5.04476	8.58632
Soltu.DM.03G018200.1	detoxifying efflux carrier	PGSC0003DMT400026353	Anthocyanin permease	7.97098	7.68419	11.2523	7.56802	5.09961	6.92018
Soltu.DM.05G021100.1	Rhamnogalacturonate lyase family protein	PGSC0003DMT400037843	Lyase	9.68504	7.96374	11.2459	10.1502	8.36532	6.19623
Soltu.DM.02G006070.1	BURP domain-containing protein	PGSC0003DMT400051337	Dehydration-responsive protein RD22	8.05735	7.67844	11.1682	9.68194	9.73559	10.1917
Soltu.DM.12G024440.1	Lactoylglutathione lyase / glyoxalase I family protein	.	N-acylethanolamine amidohydrolase	9.16544	9.10068	11.0055	7.86171	9.65638	9.88298
Soltu.DM.02G032650.1	Peroxidase superfamily protein	PGSC0003DMT400001354	Alpha-DOX2	8.11067	4.35495	10.9401	10.3093	4.5882	7.46024
Soltu.DM.02G008230.1	PATATIN-like protein	PGSC0003DMT400002019	Patatin 3	6.75263	6.03345	10.7536	8.27371	6.04746	6.56055
Soltu.DM.01G040960.1	terpene synthase	PGSC0003DMT400046973	Vetispiradiene synthase 1	8.13408	6.18891	10.5127	8.33595	5.65706	8.41904
Soltu.DM.08G027250.2	Serine protease inhibitor, potato inhibitor I-type family protein	PGSC0003DMT400007904	Ethylene-responsive proteinase inhibitor 1	4.90588	3.62174	10.4347	4.67456	4.99866	7.55823
Soltu.DM.10G019020.2	Peroxidase superfamily protein	PGSC0003DMT400053613	Cationic peroxidase 1	7.84947	6.3491	10.3947	9.29466	7.59465	7.59655
Soltu.DM.10G018980.1	Peroxidase superfamily protein	PGSC0003DMT400053613	Cationic peroxidase 1	10.6764	6.16765	10.2893	9.17021	6.37066	7.67987
Soltu.DM.09G028720.1	pleiotropic drug resistance	PGSC0003DMT400076209	Pleiotropic drug resistance protein 1	8.4807	5.16869	10.28	9.21037	4.47835	6.13185
Soltu.DM.12G000370.1	fatty acid desaturase	PGSC0003DMT400061220	Microsomal oleic acid desaturase	5.61742	4.84721	10.1157	4.17039	5.81307	6.5187
Soltu.DM.09G004590.1	hypothetical protein	PGSC0003DMT400033778	Gene of unknown function	7.28345	4.06496	10.0993	7.13498	4.34176	8.89938
Soltu.DM.10G028040.1	heat shock transcription factor B3	PGSC0003DMT400021089	AT-HSFB3 (Arabidopsis thaliana heat shock transcription factor B3)	5.88928	4.8835	10.0895	5.88074	2.9919	6.14738
Soltu.DM.01G036460.1	pathogenesis-related	PGSC0003DMT400050017	Wound-induced protein WIN1	5.2876	3	10.0639	5.84149	5.71829	7.15911
Soltu.DM.02G034320.1	WRKY DNA-binding protein	PGSC0003DMT400052057	WRKY transcription factor-b	8.82779	8.13329	10.0209	8.84949	5.04628	6.23435
Soltu.DM.02G007500.1	hypothetical protein	PGSC0003DMT400008580	Conserved gene of unknown function	6.10476	3.39554	9.91764	5.29779	3.39624	5.83178
Soltu.DM.02G025930.1	alpha/beta-Hydrolases superfamily protein	PGSC0003DMT400067900	Monoglyceride lipase	8.07867	7.38216	9.91598	8.12792	6.64839	6.70899
Soltu.DM.04G020660.1	cytochrome P450, family 71, subfamily B, polypeptide	PGSC0003DMT400027291	Cytochrome P450	8.35364	6.31217	9.57783	10.1305	7.9052	8.38863
Soltu.DM.02G013200.1	FAD-binding Berberine family protein	PGSC0003DMT400054387	Conserved gene of unknown function	4.79038	6.30429	9.57401	8.76611	3.33867	6.55584
Soltu.DM.06G020470.1	FAD-binding Berberine family protein	PGSC0003DMT400080467	Conserved gene of unknown function	7.91692	5.79862	9.56122	8.17286	3.49726	5.6673
Soltu.DM.07G017870.1	glucose-6-phosphate/phosphate translocator	PGSC0003DMT400065527	Glucose-6-phosphate/phosphate translocator 2	6.479	4.71045	9.55907	6.38761	2.88278	5.62192
Soltu.DM.08G000970.1	ethylene responsive element binding factor	PGSC0003DMT400005836	Transcription factor AP2-EREBP	7.51884	5.07292	9.53814	6.36483	3.38171	8.86477
Soltu.DM.09G026500.1	Integrase-type DNA-binding superfamily protein	PGSC0003DMT400044383	Ethylene-responsive transcription factor	5.89988	4.39637	9.44318	5.01863	4.76583	8.49683
Soltu.DM.08G001190.1	expansin-like B1	PGSC0003DMT400052810	Major pollen allergen Ory s 1	5.73446	6.35729	9.36871	9.06626	7.80175	7.45446
Soltu.DM.02G018060.1	Protein of unknown function (DUF_B2219) domain containing protein	PGSC0003DMT400057781	Polyphenoloxidase	7.26564	10.1256	9.32182	8.55576	5.99037	7.30128
Soltu.DM.01G046480.1	HXXXD-type acyl-transferase family protein	PGSC0003DMT400066507	Anthranilate N-benzoyltransferase protein	3.58694	6.36218	9.315	5.86119	4.48226	7.26693
Soltu.DM.02G032680.1	Peroxidase superfamily protein	PGSC0003DMT400001350	Alpha-DOX1	6.4254	4.60517	9.28181	8.15999	5.19922	8.03091
Soltu.DM.05G024180.1	hypothetical protein	PGSC0003DMT400034029	Cysteine-rich extensin-2	7.74887	4.11339	9.27885	7.54848	5.82649	6.62592
Soltu.DM.01G035900.1	zinc induced facilitator-like	PGSC0003DMT400008519	Protein ZINC INDUCED FACILITATOR-LIKE 1	9.21716	5.99575	9.22275	6.86053	4.05332	5.31418
Soltu.DM.08G001790.1	Pyridoxal phosphate (PLP)-dependent transferases superfamily protein	PGSC0003DMT400067634	Aromatic amino acid decarboxylase 2	7.20715	6.76762	9.17596	7.54637	4.74366	6.48119
Soltu.DM.02G012170.1	iron-regulated transporter	PGSC0003DMT400026784	Iron-regulated transporter 2	6.7421	5.23464	9.04848	5.4101	2.30816	4.55032
Soltu.DM.08G019310.1	Protein of unknown function (DUF_B2219) domain containing protein	PGSC0003DMT400048684	Polyphenol oxidase	6.89866	4.72576	9.03907	6.51408	4.57274	8.36299
Soltu.DM.12G005750.1	alpha/beta-Hydrolases superfamily protein	PGSC0003DMT400039854	Triacylglycerol lipase	7.39286	5.41156	8.95272	7.52866	3.87816	6.30031
Soltu.DM.07G013650.1	cytochrome P450, family 716, subfamily A, polypeptide	PGSC0003DMT400093941	Cytochrome P450	9.68163	5.74275	8.90112	7.66074	6.14521	7.05305
Soltu.DM.07G026560.1	glycosyl hydrolase 9B8	PGSC0003DMT400057164	Endo-1,4-beta-glucanase	6.97236	3.94192	8.87971	5.86358	3.58776	4.358
Soltu.DM.03G018430.1	Kunitz family trypsin and protease inhibitor protein	PGSC0003DMT400026261	Nb cell deth marker	8.01789	5.61407	8.85121	8.44648	4.50668	6.43246
Soltu.DM.03G023740.1	Kunitz family trypsin and protease inhibitor protein	PGSC0003DMT400039353	Miraculin	6.77898	4.08045	8.84461	8.83968	4.58579	7.86737
Soltu.DM.11G009690.1	natural resistance-associated macrophage protein	PGSC0003DMT400023921	Root-specific metal transporter	8.21228	6.34459	8.69824	4.80374	2.75477	5.20513
Soltu.DM.01G023430.1	inosine-uridine preferring nucleoside hydrolase family protein	PGSC0003DMT400081725	Inosine-uridine preferring nucleoside hydrolase	4.86255	5.67861	8.67518	4.29434	3.03393	6.82769
Soltu.DM.08G005620.1	hypothetical protein	PGSC0003DMT400037897	Conserved gene of unknown function	7.95125	7.26974	8.64622	7.47373	4.25047	5.95002
Soltu.DM.12G021490.1	cellulose synthase like G3	PGSC0003DMT400033455	Cellulose synthase CslG	3.8619	5.40938	8.61309	5.12751	9.4045	5.19356
Soltu.DM.05G024230.1	hypothetical protein	PGSC0003DMT400006289	Cysteine-rich extensin-2	5.94652	3.92562	8.5866	6.35284	5.82688	6.36688
Soltu.DM.10G015840.1	NmrA-like negative transcriptional regulator family protein	PGSC0003DMT400084271	Isoflavone reductase homolog	2.17204	3.51871	8.57819	4.28958	4.65921	5.30702
Soltu.DM.09G031020.1	UDP-Glycosyltransferase superfamily protein	PGSC0003DMT400042807	Glucosyltransferase	7.05173	6.67077	8.56582	9.16114	2.90037	7.21571
Soltu.DM.09G030820.1	cytochrome P450, family 76, subfamily C, polypeptide	PGSC0003DMT400042851	Cytochrome P450	6.34643	2.6398	8.48407	7.05354	1.80021	6.83692
Soltu.DM.10G024730.1	cytochrome P450, family 76, subfamily G, polypeptide	PGSC0003DMT400072408	Cytochrome P450 76A2	5.40055	4.69336	8.46899	6.01134	3.5979	7.35431
Soltu.DM.01G019850.1	Glycosyl hydrolase superfamily protein	PGSC0003DMT400090689	Glucan endo-1,3-beta-glucosidase, basic isoform 1	3.56146	3.34199	8.46297	3.86068	3.55123	6.26314
Soltu.DM.05G024860.1	PYR1-like	PGSC0003DMT400060243	Major allergen Pru ar	7.2418	6.71036	8.41402	6.26644	4.96798	7.04701
Soltu.DM.06G025730.1	Leucine-rich repeat protein kinase family protein	PGSC0003DMT400083089	Brassinosteroid LRR receptor kinase	5.91544	4.49256	8.38526	8.01028	4.01667	8.84507
Soltu.DM.09G024270.1	amine oxidase	PGSC0003DMT400077342	Primary amine oxidase	8.18883	7.13588	8.3445	9.02984	4.65955	5.28077
Soltu.DM.08G027280.1	osmotin	PGSC0003DMT400007870	Osmotin	4.66453	3.78285	8.33479	4.62784	4.6841	7.06187
Soltu.DM.02G012190.1	iron-regulated transporter	PGSC0003DMT400026784	Iron-regulated transporter 2	7.85685	5.56848	8.24763	5.81576	3.22346	4.45852
Soltu.DM.01G019820.1	Glycosyl hydrolase superfamily protein	PGSC0003DMT400090689	Glucan endo-1,3-beta-glucosidase, basic isoform 1	3.62653	3.33119	8.23317	3.96	3.62292	6.48114
Soltu.DM.02G019290.1	Quinone reductase family protein	PGSC0003DMT400036034	Quinone reductase family protein	6.13882	4.88961	8.20211	6.87972	4.52884	6.95219
Soltu.DM.10G017920.1	basic chitinase	PGSC0003DMT400069030	Endochitinase 3	3.87559	4.02847	8.19522	4.84714	3.7548	6.11624
Soltu.DM.04G022660.1	cytochrome P450, family 71, subfamily A, polypeptide	PGSC0003DMT400033335	Cytochrome P450	7.12853	5.48722	8.18951	8.3618	4.93506	5.73983
Soltu.DM.06G020480.1	FAD-binding Berberine family protein	PGSC0003DMT400080467	Conserved gene of unknown function	7.06437	6.0233	8.06825	7.73991	4.23435	6.74169
Soltu.DM.05G000390.1	Glycosyltransferase family 61 protein	PGSC0003DMT400072823	Transferase, transferring glycosyl groups	7.08205	5.06297	8.01412	5.11632	3.48714	6.44851
Soltu.DM.01G045930.1	CAP (Cysteine-rich secretory proteins, Antigen 5, and Pathogenesis-related 1 protein) superfamily protein	PGSC0003DMT400013094	PR1 protein	3.93524	2.79792	7.99539	4.12948	3.83269	7.06627
Soltu.DM.11G022750.1	Kiwellin	PGSC0003DMT400020923	KiTH-2	6.96306	5.92526	7.97092	8.09959	6.99754	7.63506
Soltu.DM.04G030330.1	hypothetical protein	PGSC0003DMT400079244	Plastid-targeted protein 2	6.95681	6.55037	7.94817	6.54773	3.78913	4.93742
Soltu.DM.05G026870.1	phenylalanine ammonia-lyase	PGSC0003DMT400060308	Phenylalanine ammonia-lyase	5.46597	4.22109	7.94783	5.05959	3.18374	4.98708
Soltu.DM.04G035650.1	conserved hypothetical protein	PGSC0003DMT400009587	Conserved gene of unknown function	7.55513	5.87725	7.94551	6.39316	5.55218	6.50517
Soltu.DM.05G015210.1	HXXXD-type acyl-transferase family protein	PGSC0003DMT400038710	Acyltransferase	7.83738	6.69492	7.92715	4.77089	7.41666	6.42381
Soltu.DM.07G019580.1	Pyridoxal phosphate (PLP)-dependent transferases superfamily protein	PGSC0003DMT400047279	Tryptophan decarboxylase	4.38761	4.79841	7.87829	4.89176	3.55058	6.0085
Soltu.DM.12G014940.1	Exostosin family protein	PGSC0003DMT400008664	Exostosin	3.0731	2.76593	7.82395	3.47367	2.52159	6.6181
Soltu.DM.04G010950.1	heat shock transcription factor B3	PGSC0003DMT400070196	AT-HSFB3 (Arabidopsis thaliana heat shock transcription factor B3)	7.63561	4.34287	7.7387	7.07596	3.36327	6.20177
Soltu.DM.09G000670.1	phosphate transporter 4;2	PGSC0003DMT400052347	Sialin	4.9736	4.18059	7.7317	6.95636	4.25446	6.93459
Soltu.DM.12G000360.1	fatty acid desaturase	PGSC0003DMT400061254	Fatty acid desaturase	4.79566	5.03709	7.71901	4.08312	2.85488	5.45662
Soltu.DM.02G022410.1	Auxin efflux carrier family protein	PGSC0003DMT400035511	Auxin:hydrogen symporter	4.84169	3.6195	7.66602	3.98861	2.3604	5.95458
Soltu.DM.01G045970.1	CAP (Cysteine-rich secretory proteins, Antigen 5, and Pathogenesis-related 1 protein) superfamily protein	PGSC0003DMT400013096	PR1 protein	3.76793	2.91112	7.64034	4.12884	3.81653	7.41798
Soltu.DM.09G027710.1	MLP-like protein	PGSC0003DMT400003773	TSI-1 protein	5.66421	6.72309	7.63948	7.82446	2.47658	3.87688
Soltu.DM.07G022570.1	glutathione S-transferase TAU	PGSC0003DMT400071057	Glutathione s-transferase	8.87898	5.92764	7.63942	7.19473	3.11447	4.53698
Soltu.DM.04G027260.1	ABA/WDS induced protein domain containing protein	PGSC0003DMT400017061	ASR3	5.18107	4.69769	7.60133	7.1154	4.95309	7.02962
Soltu.DM.09G024650.1	Bifunctional inhibitor/lipid-transfer protein/seed storage 2S albumin superfamily protein	PGSC0003DMT400082079	Non-specific lipid-transfer protein	6.99835	5.69291	7.58681	7.94977	3.63641	6.05147
Soltu.DM.08G018780.1	cytochrome P450, family 71, subfamily B, polypeptide	PGSC0003DMT400076023	Cytochrome P450	6.12766	4.66333	7.51759	9.01677	5.79955	7.30756
Soltu.DM.04G022640.1	ferulic acid 5-hydroxylase	PGSC0003DMT400033335	Cytochrome P450	7.87917	4.50421	7.51512	6.93039	5.43973	5.34754
Soltu.DM.07G003530.1	copper ion binding;electron carriers	PGSC0003DMT400079424	Dicyanin	6.26778	5.44689	7.50072	9.49835	6.75791	6.75157
Soltu.DM.08G024710.1	Oxidoreductase family protein	PGSC0003DMT400012303	Oxidoreductase	4.12785	3.04883	7.28734	3.36599	1.72612	3.0659
Soltu.DM.07G007810.1	Transducin/WD40 repeat-like superfamily protein	PGSC0003DMT400013055	F-box and wd40 domain protein	3.13863	6.31845	7.24194	4.11339	2.55688	5.00957
Soltu.DM.05G022340.1	Peroxidase superfamily protein	PGSC0003DMT400030402	Peroxidase	3.69696	3.98786	7.23965	4.69153	3.29262	5.18562
Soltu.DM.08G010990.1	lipoxygenase	PGSC0003DMT400028158	Lipoxygenase	5.38776	4.06184	7.12296	4.74891	3.30673	6.72559
Soltu.DM.06G031510.2	cytochrome P450, family 71, subfamily B, polypeptide	PGSC0003DMT400078178	Cytochrome P450	4.1323	3.46789	7.12117	5.48492	5.62143	7.25462
Soltu.DM.01G034180.1	1-amino-cyclopropane-1-carboxylate synthase	PGSC0003DMT400000553	1-aminocyclopropane-1-carboxylate synthase 2	7.31176	4.59374	7.10923	5.04776	2.51838	4.91319
Soltu.DM.08G011070.1	Ankyrin repeat family protein	PGSC0003DMT400035767	Ankyrin repeat-containing protein	10.6695	5.23829	7.08144	8.23993	2.49904	5.15628
Soltu.DM.07G023590.2	Curculin-like (mannose-binding) lectin family protein	PGSC0003DMT400018296	Epidermis-specific secreted glycoprotein EP1	1.76625	3.40091	6.9096	4.32965	4.25614	6.17242
Soltu.DM.12G009550.1	Cytochrome P450 superfamily protein	PGSC0003DMT400036391	Cytochrome P450	5.99022	4.41431	6.83664	6.11526	3.02403	5.19338
Soltu.DM.02G021700.1	Core-2/I-branching beta-1,6-N-acetylglucosaminyltransferase family protein	PGSC0003DMT400018907	Acetylglucosaminyltransferase	6.12299	5.11368	6.74583	6.2119	2.84161	6.27477
Soltu.DM.05G023730.1	pleiotropic drug resistance	PGSC0003DMT400034124	Pleiotropic drug resistance protein 1	6.26818	2.85258	6.72922	5.60371	3.22225	7.77156
Soltu.DM.10G008120.1	dehydroquinate dehydratase, putative / shikimate dehydrogenase, putative	PGSC0003DMT400013529	3-dehydroquinate dehydratase / shikimate dehydrogenase isoform 2	4.88125	4.13951	6.68898	5.10871	4.84855	5.56322
Soltu.DM.10G018000.1	basic chitinase	PGSC0003DMT400022685	Endochitinase	5.97409	5.93694	6.65594	8.24266	7.80737	5.76215
Soltu.DM.04G034100.1	phospholipase A 2A	.	N-acylethanolamine amidohydrolase	5.71683	3.98109	6.62665	4.73269	3.16866	5.31532
Soltu.DM.08G027270.1	osmotin	PGSC0003DMT400007869	Osmotin	3.63595	3.8092	6.5688	5.09366	4.97582	6.5871
Soltu.DM.04G029010.1	Phosphoglycerate mutase family protein	PGSC0003DMT400024493	Phosphoglycerate mutase	4.10612	2.69478	6.51433	4.67074	3.682	5.51968
Soltu.DM.08G020040.1	Terpenoid cyclases/Protein prenyltransferases superfamily protein	PGSC0003DMT400004910	Copalyl diphosphate synthase	7.15777	5.56392	6.42634	4.26776	2.13487	4.60748
Soltu.DM.11G008770.1	Alginate lyase domain containing protein	PGSC0003DMT400010195	Citrate binding protein	5.73412	4.00216	6.40349	5.94046	4.48878	7.41547
Soltu.DM.11G003440.1	Myosin heavy chain-related protein	PGSC0003DMT400041664	Conserved gene of unknown function	2.75535	4.66619	6.35646	4.78342	4.03812	5.44678
Soltu.DM.11G005980.1	UDP-Glycosyltransferase superfamily protein	PGSC0003DMT400050183	UDP-glucose:glucosyltransferase	6.86009	5.05807	6.32994	5.14966	2.57111	4.95911
Soltu.DM.04G012130.2	S-adenosyl-L-methionine-dependent methyltransferases superfamily protein	PGSC0003DMT400027594	S-adenosylmethionine-dependent methyltransferase	4.66351	3.54874	6.25864	3.7695	2.17778	4.787
Soltu.DM.04G026010.1	pathogenesis-related family protein	PGSC0003DMT400063921	Conserved gene of unknown function	4.53981	5.16023	6.21247	5.5922	3.13931	6.19328
Soltu.DM.08G005490.1	conserved hypothetical protein	PGSC0003DMT400037882	Conserved gene of unknown function	3.2283	4.82493	6.19752	4.29557	4.49021	5.68795
Soltu.DM.08G025160.1	Lactate/malate dehydrogenase family protein	PGSC0003DMT400012233	Gene of unknown function	4.49961	3.26475	6.17365	4.47438	2.95078	5.72631
Soltu.DM.08G027250.1	Serine protease inhibitor, potato inhibitor I-type family protein	PGSC0003DMT400007904	Ethylene-responsive proteinase inhibitor 1	4.04607	3.76415	6.15544	5.64142	4.7902	8.71016
Soltu.DM.04G028090.1	DUF1475 domain containing protein	PGSC0003DMT400079988	Conserved gene of unknown function	4.82578	4.02702	6.13203	4.78994	3.38617	5.22961
Soltu.DM.06G018970.1	cytochrome P450, family 71, subfamily B, polypeptide	PGSC0003DMT400043224	Cytochrome P450	2.6124	5.66952	6.12789	1.92065	7.50449	5.72645
Soltu.DM.09G001000.1	arogenate dehydrogenase	PGSC0003DMT400052381	Prephenate dehydrogenase	4.68922	3.61005	6.11477	3.84589	3.13472	5.57695
Soltu.DM.05G004740.1	DUF4228 domain containing protein	PGSC0003DMT400078350	Conserved gene of unknown function	5.25861	4.25984	6.09154	5.22911	3.35622	6.01782
Soltu.DM.03G000560.1	HR-like lesion-inducing protein-related	PGSC0003DMT400034861	Conserved gene of unknown function	4.03043	3.84312	6.08669	4.00724	3.32886	4.08211
Soltu.DM.10G017910.2	basic chitinase	PGSC0003DMT400069034	Endochitinase 4	3.99796	3.83458	6.07493	4.91737	5.09295	6.00025
Soltu.DM.09G024260.1	amine oxidase	PGSC0003DMT400081437	Primary amine oxidase	4.16917	3.56234	5.97666	5.43268	4.31962	4.48856
Soltu.DM.03G024870.1	RING/U-box superfamily protein	PGSC0003DMT400039396	Ubiquitin-protein ligase	2.33068	3.88379	5.94515	4.91989	3.03359	5.59564
Soltu.DM.01G005430.1	cytochrome P450, family 71, subfamily B, polypeptide	PGSC0003DMT400046367	Cytochrome P450	7.44152	6.40939	5.94301	7.72691	3.45774	5.94012
Soltu.DM.08G027290.2	osmotin	PGSC0003DMT400007905	Osmotin	4.37497	3.6516	5.93945	4.32738	4.44595	6.29272
Soltu.DM.03G011980.1	UDP-glucosyl transferase 85A7	PGSC0003DMT400056084	UDP-glucuronosyltransferase	5.05424	4.80284	5.91837	4.89032	2.03679	4.52259
Soltu.DM.08G027290.1	osmotin	PGSC0003DMT400007905	Osmotin	4.25863	3.65346	5.8528	4.32407	4.48128	6.28107
Soltu.DM.11G008780.1	Alginate lyase domain containing protein	PGSC0003DMT400010195	Citrate binding protein	5.50601	3.27696	5.85123	6.19497	4.35074	6.42669
Soltu.DM.05G020900.1	ethylene response factor	PGSC0003DMT400037826	Ethylene response factor	4.06232	3.446	5.84528	4.38846	4.86738	4.6765
Soltu.DM.05G014560.1	Riboflavin synthase-like superfamily protein	PGSC0003DMT400035268	Respiratory burst oxidase	4.60515	2.63713	5.83573	4.94633	2.2391	4.72225
Soltu.DM.04G012270.1	sodium/calcium exchanger family protein / calcium-binding EF hand family protein	PGSC0003DMT400007670	P20Sh148J07	3.87876	4.05162	5.83449	4.38907	2.97888	4.35716
Soltu.DM.06G018780.1	UDP-glycosyltransferase 73B4	PGSC0003DMT400043219	Zeatin O-glucosyltransferase	5.07543	3.90939	5.82603	4.09207	4.93224	4.63021
Soltu.DM.10G024490.1	alpha carbonic anhydrase	.	N-acylethanolamine amidohydrolase	5.07017	3.90642	5.80539	5.19185	2.83891	4.46823
Soltu.DM.12G009450.1	ferulic acid 5-hydroxylase	PGSC0003DMT400036397	Flavonoid 3-hydroxylase	4.96487	2.69003	5.76763	4.38767	3.27085	4.7472
Soltu.DM.05G006300.2	WRKY DNA-binding protein	PGSC0003DMT400045443	WRKY transcription factor	4.12981	6.30689	5.7411	3.86784	3.11208	6.01168
Soltu.DM.07G019570.1	Pyridoxal phosphate (PLP)-dependent transferases superfamily protein	PGSC0003DMT400047278	Tryptophan decarboxylase	4.4938	4.34739	5.64284	4.7403	3.20561	6.75707
Soltu.DM.05G012130.1	WRKY DNA-binding protein	PGSC0003DMT400056352	WRKY-type DNA binding protein	5.26117	4.49521	5.61391	4.5546	2.33458	6.00496
Soltu.DM.12G007770.1	hydroxymethylglutaryl-CoA synthase / HMG-CoA synthase / 3-hydroxy-3-methylglutaryl coenzyme A synthase	PGSC0003DMT400010866	HMG-CoA synthase	2.79409	3.62119	5.57164	1.97468	2.6735	4.16133
Soltu.DM.01G005400.1	cytochrome P450, family 71, subfamily B, polypeptide	PGSC0003DMT400069083	Cytochrome P450	7.18307	4.18554	5.55884	5.32536	3.26744	4.58321
Soltu.DM.08G029040.1	RING/U-box superfamily protein	PGSC0003DMT400031680	Ring finger protein	4.49844	3.76704	5.45149	6.70065	4.39442	3.95101
Soltu.DM.08G026590.1	Subtilase family protein	PGSC0003DMT400010056	Serine protease	3.70067	2.70119	5.42831	4.34766	1.64612	4.59082
Soltu.DM.11G009590.1	Protein kinase superfamily protein	PGSC0003DMT400015429	Kinase	5.12106	6.07528	5.38104	5.10835	4.08756	7.43314
Soltu.DM.10G015470.1	cytochrome P450, family 72, subfamily A, polypeptide	PGSC0003DMT400021318	CYP72A54	3.05948	3.19542	5.37521	2.53876	1.88661	4.14384
Soltu.DM.09G031320.1	RmlC-like cupins superfamily protein	PGSC0003DMT400031070	Pirin	3.37991	1.97707	5.35115	6.39409	4.31541	6.6474
Soltu.DM.03G008210.1	cytochrome P450, family 71, subfamily B, polypeptide	PGSC0003DMT400084314	Cytochrome P450 hydroxylase	5.89662	3.67617	5.33893	7.82583	4.67565	9.33677
Soltu.DM.12G009390.2	fatty acid desaturase	PGSC0003DMT400086307	Fatty acid desaturase	3.95398	3.24959	5.29583	3.4623	1.63443	4.34509
Soltu.DM.12G009390.1	fatty acid desaturase	PGSC0003DMT400086307	Fatty acid desaturase	3.96418	3.952	5.2647	3.34543	1.61075	4.29012
Soltu.DM.01G036420.1	pathogenesis-related	PGSC0003DMT400050024	Pathogen-and wound-inducible antifungal protein CBP20	4.47416	2.98412	5.22959	3.50352	1.15234	4.14372
Soltu.DM.08G001800.1	Pyridoxal phosphate (PLP)-dependent transferases superfamily protein	PGSC0003DMT400067600	Aromatic amino acid decarboxylase 2	6.03796	5.35722	5.21537	6.43677	3.54141	5.27084
Soltu.DM.09G031730.1	Pollen Ole e 1 allergen and extensin family protein	PGSC0003DMT400055632	Hydroxyproline-rich glycoprotein (HRGP)	3.25049	3.42001	5.21141	3.79036	4.43012	4.33893
Soltu.DM.07G013340.1	Bax inhibitor-1 family protein	PGSC0003DMT400035266	BI1	3.74991	2.52754	5.20728	4.75961	3.58627	4.84115
Soltu.DM.02G022910.1	AMP-dependent synthetase and ligase family protein	.	N-acylethanolamine amidohydrolase	3.16301	3.81389	5.20435	4.03951	1.70181	3.30116
Soltu.DM.10G024060.1	Protein kinase superfamily protein	PGSC0003DMT400027119	ATP binding protein	5.80566	5.4047	5.18354	6.02597	3.32431	8.06488
Soltu.DM.08G025230.1	Bifunctional inhibitor/lipid-transfer protein/seed storage 2S albumin superfamily protein	PGSC0003DMT400012228	P-rich protein EIG-I30	5.92877	5.86069	5.18327	5.65109	5.34638	5.87984
Soltu.DM.12G011240.1	cytochrome P450, family 71, subfamily A, polypeptide	PGSC0003DMT400037425	Flavonoid 3-hydroxylase	2.79148	3.84232	5.17973	4.02451	4.36217	5.70345
Soltu.DM.09G020160.1	sulfate transporter 3;1	PGSC0003DMT400049710	Sulfate/bicarbonate/oxalate exchanger and transporter sat-1	2.98075	2.64799	5.12134	3.4113	2.74041	4.98084
Soltu.DM.02G027850.1	Peroxidase superfamily protein	PGSC0003DMT400064270	Peroxidase	4.4325	3.32356	5.0736	3.47674	3.77971	3.80532
Soltu.DM.04G026390.1	hypothetical protein	PGSC0003DMT400002035	Extensin (ext)	3.19273	1.90648	5.06697	3.4279	4.35713	3.74702
Soltu.DM.02G028070.1	Auxin-responsive GH3 family protein	PGSC0003DMT400064290	Indole-3-acetic acid-amido synthetase GH3.3	3.62371	2.87933	5.06111	4.86005	2.99632	5.30039
Soltu.DM.02G005740.1	cytochrome P450, family 71, subfamily B, polypeptide	PGSC0003DMT400061392	Cytochrome P450	7.39642	5.56325	5.0581	7.67673	5.64164	8.47663
Soltu.DM.07G017540.1	terpene synthase	PGSC0003DMT400027448	Sesquiterpene synthase	4.32752	3.03217	4.99113	4.48795	2.67912	4.03406
Soltu.DM.10G028080.1	UDP-glycosyltransferase 73B4	PGSC0003DMT400086002	Glucosyltransferase	2.47128	2.65587	4.93961	3.13153	3.81233	5.79836
Soltu.DM.12G009490.1	Cytochrome P450 superfamily protein	PGSC0003DMT400036391	Cytochrome P450	3.52158	3.14327	4.91934	3.63763	2.59046	5.26873
Soltu.DM.09G001290.1	glutathione S-transferase TAU	PGSC0003DMT400005549	Glutathione-S-transferase	5.06797	5.04329	4.87202	4.0655	2.77136	5.58451
Soltu.DM.11G020670.1	purple acid phosphatase	.	N-acylethanolamine amidohydrolase	3.50861	3.11702	4.83189	3.47082	2.44191	3.56705
Soltu.DM.03G011920.1	UDP-glucosyl transferase 85A7	PGSC0003DMT400056076	UDP-glucuronosyltransferase	3.67526	4.20972	4.82413	3.88109	1.48811	4.25198
Soltu.DM.11G008790.1	Alginate lyase domain containing protein	PGSC0003DMT400010195	Citrate binding protein	4.29602	2.77734	4.82021	4.82424	3.68613	5.46485
Soltu.DM.01G036450.1	pathogenesis-related	PGSC0003DMT400050018	Wound-induced protein WIN1	2.68077	2.46754	4.80333	3.42962	3.87851	4.83394
Soltu.DM.01G044300.1	Peroxidase superfamily protein	PGSC0003DMT400032789	Cationic peroxidase	4.30794	3.93524	4.76731	4.52668	3.53947	4.99369
Soltu.DM.08G008440.1	hypothetical protein	PGSC0003DMT400005896	Conserved gene of unknown function	4.08319	3.08716	4.76667	4.01352	2.5886	6.03989
Soltu.DM.07G017550.1	Terpenoid cyclases/Protein prenyltransferases superfamily protein	PGSC0003DMT400027448	Sesquiterpene synthase	4.07411	3.06405	4.75987	4.49843	2.83622	2.69027
Soltu.DM.10G006300.1	cysteine synthase C1	PGSC0003DMT400016646	Cysteine synthase	3.38481	3.26275	4.75185	3.27891	2.34678	4.17653
Soltu.DM.03G015540.1	Plant invertase/pectin methylesterase inhibitor superfamily protein	PGSC0003DMT400028042	PME inhibitor	2.72142	2.77289	4.72531	3.10544	2.88028	4.01759
Soltu.DM.09G019390.1	Phenazine biosynthesis PhzC/PhzF protein	PGSC0003DMT400002497	Phenazine biosynthesis protein	2.65169	2.21216	4.66829	2.94292	2.93914	4.08522
Soltu.DM.07G016120.2	Auxin-responsive family protein	PGSC0003DMT400015703	Membrane protein	2.91101	3.17096	4.66143	4.37164	2.29534	5.80129
Soltu.DM.03G002490.1	Peroxidase superfamily protein	PGSC0003DMT400012995	Peroxidase	4.98538	3.55136	4.65684	4.29406	2.30473	4.2093
Soltu.DM.09G021190.1	Integrase-type DNA-binding superfamily protein	PGSC0003DMT400026678	Ethylene-responsive transcription factor	3.81029	3.56675	4.63852	4.293	2.86429	7.62349
Soltu.DM.04G030090.1	Class-II DAHP synthetase family protein	PGSC0003DMT400079161	Phospho-2-dehydro-3-deoxyheptonate aldolase 1, chloroplastic	2.66456	3.76916	4.63711	3.52038	2.64517	3.98463
Soltu.DM.09G027720.2	MLP-like protein	PGSC0003DMT400003936	TSI-1 protein	3.88193	7.71469	4.63576	6.36894	2.31319	5.00629
Soltu.DM.02G007490.1	Carbohydrate-binding protein	PGSC0003DMT400008581	Conserved gene of unknown function	3.87332	3.50123	4.63511	3.37673	4.20237	2.09468
Soltu.DM.08G001760.1	2-oxoglutarate (2OG) and Fe(II)-dependent oxygenase superfamily protein	PGSC0003DMT400067586	Leucoanthocyanidin dioxygenase	1.58676	3.70664	4.57872	3.59476	3.9965	5.02858
Soltu.DM.08G020030.1	cytochrome P450, family 71, subfamily B, polypeptide	PGSC0003DMT400053643	Cytochrome P450	4.93991	3.14076	4.51473	2.61446	1.58845	3.7119
Soltu.DM.07G000170.3	Glycosyl hydrolase family protein with chitinase insertion domain	.	N-acylethanolamine amidohydrolase	3.2664	2.56647	4.49534	3.93888	2.72282	4.57932
Soltu.DM.09G005740.1	Calcium-dependent lipid-binding (CaLB domain) family protein	PGSC0003DMT400055528	Calcium lipid binding protein	2.58928	4.63457	4.47262	3.29113	3.7081	4.76351
Soltu.DM.05G009060.1	ATP-citrate lyase A-2	PGSC0003DMT400035064	ATP-citrate synthase	2.33315	3.88013	4.46408	4.15003	3.83164	4.13364
Soltu.DM.07G016130.1	Auxin-responsive family protein	PGSC0003DMT400015703	Membrane protein	4.17198	3.31657	4.42684	4.3889	2.49552	4.98193
Soltu.DM.08G003110.1	Pectinacetylesterase family protein	PGSC0003DMT400062026	PAE	3.53375	3.28046	4.41781	3.49373	2.18996	5.18605
Soltu.DM.09G016610.1	receptor-like protein kinase-related family protein	PGSC0003DMT400091649	DUF26 domain-containing protein 1	2.88346	2.80774	4.39377	3.92262	3.49973	4.50838
Soltu.DM.04G012440.1	fatty acid desaturase	PGSC0003DMT400007615	Microsomal omega-6-desaturase	5.60855	3.27792	4.37648	4.79631	1.61208	4.64171
Soltu.DM.06G032850.1	cinnamate-4-hydroxylase	PGSC0003DMT400078290	Cinnamic acid 4-hydroxylase	2.73055	3.04305	4.35395	2.68343	2.06746	2.58683
Soltu.DM.07G000200.1	Glycosyl hydrolase family protein with chitinase insertion domain	.	N-acylethanolamine amidohydrolase	3.32149	2.77728	4.34714	4.19083	2.60249	4.8655
Soltu.DM.05G016500.1	Eukaryotic aspartyl protease family protein	PGSC0003DMT400095799	Basic 7S globulin 2 small subunit	3.62813	3.62844	4.33827	4.33533	1.98156	5.79835
Soltu.DM.03G006240.1	calmodulin-like	PGSC0003DMT400059024	Calmodulin	4.35296	2.36809	4.33673	2.81194	1.75896	1.70863
Soltu.DM.05G004750.1	DUF4228 domain containing protein	PGSC0003DMT400078471	Conserved gene of unknown function	3.0179	3.38138	4.32568	3.79893	3.94571	4.29509
Soltu.DM.07G016290.1	chitin elicitor receptor kinase	PGSC0003DMT400001799	LYK2	1.94698	2.65172	4.32271	3.1657	2.99931	4.54374
Soltu.DM.07G017580.1	Terpenoid cyclases/Protein prenyltransferases superfamily protein	PGSC0003DMT400027448	Sesquiterpene synthase	4.26267	3.02834	4.32266	4.61476	2.75876	2.97228
Soltu.DM.12G009480.1	cytochrome P450, family 71, subfamily B, polypeptide	PGSC0003DMT400036391	Cytochrome P450	3.59133	3.24522	4.3073	3.86091	2.52339	3.62541
Soltu.DM.06G032860.1	cinnamate-4-hydroxylase	PGSC0003DMT400078290	Cinnamic acid 4-hydroxylase	2.90336	3.127	4.29603	2.48876	2.15103	2.84092
Soltu.DM.11G002350.1	geranylgeranyl pyrophosphate synthase	PGSC0003DMT400040485	Geranylgeranyl pyrophosphate synthase 1	2.85318	3.11917	4.25048	3.29435	1.72429	4.20692
Soltu.DM.12G023090.1	Receptor-like protein kinase-related family protein	PGSC0003DMT400034271	DUF26 domain-containing protein 2	4.52183	2.99302	4.24447	3.82432	4.95369	4.54474
Soltu.DM.10G017910.1	basic chitinase	PGSC0003DMT400069033	Endochitinase 2	2.64547	2.62441	4.23618	3.41634	3.57683	4.60687
Soltu.DM.10G019450.1	Thiamine pyrophosphate dependent pyruvate decarboxylase family protein	PGSC0003DMT400016038	Pyruvate decarboxylase	3.89483	5.57114	4.19354	4.49058	3.55901	3.85761
Soltu.DM.07G016110.1	Auxin-responsive family protein	PGSC0003DMT400015703	Membrane protein	3.9749	3.6439	4.19285	4.79645	2.27837	6.04534
Soltu.DM.10G000600.1	glyceraldehyde-3-phosphate dehydrogenase of plastid	PGSC0003DMT400029242	Glyceraldehyde-3-phosphate dehydrogenase	2.54166	2.65154	4.19208	2.82435	3.45986	3.707
Soltu.DM.05G027220.1	plant U-box	PGSC0003DMT400060272	Spotted leaf protein	3.03426	2.78755	4.12473	3.6876	2.82122	4.35777
Soltu.DM.01G037590.1	carboxyesterase	PGSC0003DMT400057917	Gibberellin receptor GID1	2.46775	1.67999	4.09101	1.01256	1.97808	2.84572
Soltu.DM.09G027700.1	MLP-like protein	PGSC0003DMT400003774	PR10	3.53982	3.74628	4.08301	4.14253	2.30219	3.5609
Soltu.DM.06G032600.1	UDP-Glycosyltransferase superfamily protein	PGSC0003DMT400078254	UDP-glucosyltransferase	3.05472	3.42865	4.07613	3.0056	2.70587	3.62602
Soltu.DM.10G020990.1	PHE ammonia lyase	PGSC0003DMT400080548	Phenylalanine ammonia-lyase	2.0939	2.11297	4.04749	2.51989	1.77127	2.00131
Soltu.DM.09G007290.1	exocyst subunit exo70 family protein H4	PGSC0003DMT400061436	ATEXO70H4	4.55376	3.41367	4.03367	5.4689	3.33796	6.65299
Soltu.DM.10G006000.2	PLAC8 family protein	PGSC0003DMT400049953	Conserved gene of unknown function	2.78924	3.83925	4.02663	3.85877	3.36895	4.98354
Soltu.DM.10G029970.1	cytochrome P450, family 98, subfamily A, polypeptide	PGSC0003DMT400018494	P-coumaroyl quinate/shikimate 3'-hydroxylase	2.65802	3.03867	4.02069	4.19295	3.23336	4.35674
Soltu.DM.02G032860.1	formate dehydrogenase	PGSC0003DMT400001303	Formate dehydrogenase, mitochondrial	2.91665	3.40082	3.99376	3.41294	3.43331	4.06746
Soltu.DM.12G023970.1	2-oxoglutarate (2OG) and Fe(II)-dependent oxygenase superfamily protein	PGSC0003DMT400074120	2-oxoglutarate-dependent dioxygenase	1.59007	2.69854	3.99326	2.75886	2.219	2.66092
Soltu.DM.02G028550.1	S-adenosyl-L-methionine-dependent methyltransferases superfamily protein	PGSC0003DMT400015899	Caffeoyl-CoA O-methyltransferase 5	4.28168	4.12608	3.98558	3.10497	2.37076	3.85276
Soltu.DM.05G021430.1	RAB GTPase homolog H1E	PGSC0003DMT400018619	GTP-binding protein	2.05431	1.93192	3.93885	2.90474	1.73577	3.25909
Soltu.DM.08G000480.1	Bifunctional inhibitor/lipid-transfer protein/seed storage 2S albumin superfamily protein	PGSC0003DMT400032497	Lipid binding protein	3.17772	2.3231	3.92809	3.64967	1.4213	3.29704
Soltu.DM.04G027770.1	homolog of carrot EP3-3 chitinase	PGSC0003DMT400064504	Class IV chitinase	3.14393	3.60274	3.89946	4.33318	4.26589	4.8688
Soltu.DM.03G028540.1	enolase	PGSC0003DMT400062986	Enolase	3.16507	2.84632	3.89729	3.72632	2.63781	3.66121
Soltu.DM.07G011740.1	basic helix-loop-helix (bHLH) DNA-binding family protein	PGSC0003DMT400056685	DNA binding protein	3.23262	2.57084	3.8926	2.96322	1.68913	4.29054
Soltu.DM.10G021460.1	UDP-glucosyl transferase 73D1	PGSC0003DMT400022170	UDP-glucosyltransferase	7.44452	2.53972	3.86527	5.14042	2.74742	5.77927
Soltu.DM.09G027040.1	cyanase	PGSC0003DMT400044200	Cyanate hydratase	2.71457	2.63518	3.83564	3.57804	3.06895	4.26849
Soltu.DM.12G003330.1	MLP-like protein	PGSC0003DMT400075430	TSI-1 protein	3.81252	2.51574	3.81374	3.40167	1.7413	4.98717
Soltu.DM.09G004580.1	VQ motif-containing protein	PGSC0003DMT400033777	VQ motif-containing protein	4.16572	2.16357	3.786	2.58434	2.15282	2.34799
Soltu.DM.06G029520.1	plant U-box	PGSC0003DMT400015179	Spotted leaf protein	4.31803	4.91252	3.78339	4.29575	4.20828	7.5632
Soltu.DM.09G005720.1	PHE ammonia lyase	PGSC0003DMT400055488	Phenylalanine ammonia-lyase	2.75	2.29794	3.78138	3.05336	2.2647	3.54218
Soltu.DM.09G017080.1	Oxidoreductase, zinc-binding dehydrogenase family protein	PGSC0003DMT400022514	Oxidoreductase	2.91754	3.05697	3.77049	2.32644	2.35949	3.11187
Soltu.DM.02G031330.1	chorismate mutase	PGSC0003DMT400003643	Chorismate mutase 1	2.83321	2.76441	3.7537	3.71278	2.87276	3.11823
Soltu.DM.11G021200.1	Transmembrane amino acid transporter family protein	PGSC0003DMT400001238	Amino acid transporter	2.55153	2.84912	3.71145	3.16246	2.34708	3.919
Soltu.DM.01G037580.1	carboxyesterase	PGSC0003DMT400057919	Gibberellin receptor GID1	2.62503	3.44082	3.69481	3.78521	3.4995	3.70714
Soltu.DM.09G001230.1	Adenine nucleotide alpha hydrolases-like superfamily protein	PGSC0003DMT400030605	Universal stress protein family protein	2.826	2.51289	3.68653	5.58361	3.78218	5.50044
Soltu.DM.04G006660.1	2-oxoglutarate (2OG) and Fe(II)-dependent oxygenase superfamily protein	PGSC0003DMT400065429	Desacetoxyvindoline 4-hydroxylase	3.49628	1.89687	3.68016	3.16195	1.94203	3.2672
Soltu.DM.01G001850.1	peroxidase	PGSC0003DMT400082008	Peroxidase	2.15587	1.77844	3.63701	1.34742	2.05602	2.68265
Soltu.DM.02G019090.1	protein serine/threonine kinases;protein kinases;ATP binding;sugar binding;kinases;carbohydrate binding	PGSC0003DMT400057672	ATP binding / carbohydrate binding / kinase/ protein kinase/ protein serine/threonine kinase/ protein tyrosine kinase/ sugar binding	2.7887	2.33075	3.63276	2.89209	1.70375	3.76405
Soltu.DM.07G015120.1	acetoacetyl-CoA thiolase	PGSC0003DMT400044778	Cytosolic acetoacetyl-coenzyme A thiolase	1.68156	2.30547	3.6246	2.26042	2.08616	2.91951
Soltu.DM.10G022900.1	PAR1 protein	PGSC0003DMT400028799	NtEIG-E80 protein	3.73187	2.92742	3.59315	3.83762	2.65657	3.70088
Soltu.DM.07G018580.2	S-locus lectin protein kinase family protein	PGSC0003DMT400067264	S-locus-specific glycoprotein S6	2.59422	3.10636	3.566	2.81526	2.08292	4.1351
Soltu.DM.03G005520.1	Peroxidase superfamily protein	PGSC0003DMT400038514	Peroxidase	3.39555	4.44336	3.56025	4.22255	5.19342	3.81078
Soltu.DM.07G004240.1	purple acid phosphatase	PGSC0003DMT400059161	Hydrolase	5.9565	5.25358	3.44966	6.84153	5.30295	5.31097
Soltu.DM.02G023680.1	Seven transmembrane MLO family protein	PGSC0003DMT400009212	Ccaat-binding transcription factor	1.73521	1.93305	3.43208	3.07704	2.11138	2.77949
Soltu.DM.12G004760.1	NB-ARC domain-containing disease resistance protein	PGSC0003DMT400075375	Disease resistance protein RPM1	2.23496	2.07884	3.42075	3.25472	1.54374	2.38821
Soltu.DM.03G019620.1	phosphate transporter 3;1	PGSC0003DMT400069570	Mitochondrial phosphate carrier protein	3.01198	2.82151	3.42041	3.68333	2.23939	4.3902
Soltu.DM.02G018700.1	NAD(P)H dehydrogenase B2	PGSC0003DMT400057712	NADH dehydrogenase	1.66219	2.03285	3.40064	2.52012	2.26302	3.0492
Soltu.DM.06G005820.1	Seven transmembrane MLO family protein	PGSC0003DMT400077488	MLO1	2.99126	3.47957	3.38783	3.72721	2.52784	5.8937
Soltu.DM.04G021610.1	NAD(P)-binding Rossmann-fold superfamily protein	PGSC0003DMT400053141	Tropinone reductase homolog	1.25025	2.264	3.37805	3.82498	2.0843	4.4538
Soltu.DM.10G022960.1	glutathione S-transferase TAU	PGSC0003DMT400028619	Glutathione-S-transferase	2.55817	1.8707	3.36321	2.25826	1.65291	2.833
Soltu.DM.04G033410.1	HXXXD-type acyl-transferase family protein	PGSC0003DMT400020526	N-hydroxycinnamoyl/benzoyltransferase 6	2.71889	1.99048	3.33047	3.30202	1.43032	3.53988
Soltu.DM.10G029960.1	cytochrome P450, family 98, subfamily A, polypeptide	PGSC0003DMT400018493	P-coumaroyl quinate/shikimate 3'-hydroxylase	1.93651	1.82392	3.30059	1.82994	1.51573	2.14588
Soltu.DM.03G034540.1	lysophospholipase	PGSC0003DMT400014303	Esterase/lipase/thioesterase family protein	1.27482	1.60449	3.26217	2.23302	1.86377	2.70491
Soltu.DM.10G017970.1	basic chitinase	PGSC0003DMT400069033	Endochitinase 2	1.74456	2.24971	3.26126	2.58464	3.37386	3.72085
Soltu.DM.06G018880.2	GHMP kinase family protein	PGSC0003DMT400024103	Phosphomevalonate kinase	1.37219	1.88738	3.23385	2.15284	2.26792	2.24839
Soltu.DM.10G017990.1	basic chitinase	PGSC0003DMT400022685	Endochitinase	1.95263	1.62179	3.23163	2.61002	3.86594	3.6203
Soltu.DM.08G018020.1	Acyl-CoA N-acyltransferases (NAT) superfamily protein	PGSC0003DMT400038284	Tyramine hydroxycinnamoyl transferase	3.74404	2.67922	3.23053	3.38528	2.13855	4.10053
Soltu.DM.02G028540.1	S-adenosyl-L-methionine-dependent methyltransferases superfamily protein	.	N-acylethanolamine amidohydrolase	3.59707	2.65918	3.22642	3.48832	1.88511	4.99037
Soltu.DM.03G019640.1	phosphate transporter 3;1	PGSC0003DMT400069570	Mitochondrial phosphate carrier protein	2.4908	3.16887	3.21794	2.66202	1.90512	4.58659
Soltu.DM.06G018890.1	GHMP kinase family protein	PGSC0003DMT400024100	Phosphomevalonate kinase	1.85515	1.51017	3.20511	1.85882	2.01923	2.57739
Soltu.DM.05G003380.1	Core-2/I-branching beta-1,6-N-acetylglucosaminyltransferase family protein	PGSC0003DMT400037733	Conserved gene of unknown function	2.88798	3.24533	3.19832	3.31156	1.78954	5.86669
Soltu.DM.04G028270.1	Oxidoreductase family protein	PGSC0003DMT400079994	Oxidoreductase	2.34826	2.73365	3.18135	2.69078	1.96746	2.72393
Soltu.DM.01G029040.1	glutathione S-transferase tau	PGSC0003DMT400004531	Glutathione S-transferase T3	2.01838	1.91805	3.16677	1.99796	1.61919	2.52333
Soltu.DM.01G031840.1	RNA 3'-terminal phosphate cyclase/enolpyruvate transferase, alpha/beta	PGSC0003DMT400066898	3-phosphoshikimate 1-carboxyvinyltransferase, chloroplastic	1.60362	1.83627	3.15365	2.39097	1.85828	2.8412
Soltu.DM.04G026490.1	hypothetical protein	PGSC0003DMT400002054	Extensin	3.21756	2.88561	3.14965	3.79816	2.93427	3.12558
Soltu.DM.12G025910.1	calmodulin-binding family protein	PGSC0003DMT400000882	Calmodulin binding protein	2.23903	2.80593	3.12678	5.42397	2.75018	5.79896
Soltu.DM.02G026410.1	Thiamine pyrophosphate dependent pyruvate decarboxylase family protein	PGSC0003DMT400078735	Pyruvate decarboxylase	1.74794	2.41272	3.116	2.83645	1.86368	3.77979
Soltu.DM.06G018880.1	GHMP kinase family protein	PGSC0003DMT400024103	Phosphomevalonate kinase	1.55591	1.89964	3.11198	2.05762	2.11296	2.13573
Soltu.DM.10G021940.1	NAD(P)-binding Rossmann-fold superfamily protein	PGSC0003DMT400021622	Short chain alcohol dehydrogenase	3.01139	2.67144	3.1045	2.93793	1.6237	3.60941
Soltu.DM.01G041280.1	germin-like protein	PGSC0003DMT400047065	Germin	1.98956	1.43739	3.09117	1.66703	1.63653	3.24128
Soltu.DM.10G025910.1	NADH:cytochrome B5 reductase	PGSC0003DMT400072516	NADH:cytochrome b5 reductase	1.60319	2.08365	3.05691	2.43262	1.67509	2.93535
Soltu.DM.10G025910.2	NADH:cytochrome B5 reductase	PGSC0003DMT400072516	NADH:cytochrome b5 reductase	1.60626	2.08579	3.05588	2.43999	1.67168	2.92697
Soltu.DM.11G013630.1	12-oxophytodienoate reductase	PGSC0003DMT400048344	LEDI-5c protein	2.4261	2.61506	3.03297	2.88895	2.39434	3.99296
Soltu.DM.04G011070.1	Glycosyltransferase family 61 protein	PGSC0003DMT400070213	Glycosyltransferase	1.61629	1.9607	3.03025	2.63162	2.3194	3.66843
Soltu.DM.10G025910.3	NADH:cytochrome B5 reductase	PGSC0003DMT400072516	NADH:cytochrome b5 reductase	1.60474	2.08499	3.02528	2.41624	1.67092	2.85772
Soltu.DM.08G019730.1	UDP-Glycosyltransferase superfamily protein	PGSC0003DMT400040627	Glycosyltransferase	1.63542	1.88909	3.02505	2.44186	2.51406	4.57928
Soltu.DM.10G025910.4	NADH:cytochrome B5 reductase	PGSC0003DMT400072516	NADH:cytochrome b5 reductase	1.61075	2.07658	3.02284	2.40895	1.67092	2.85256
Soltu.DM.12G007470.1	carboxyesterase	PGSC0003DMT400048357	Pepper esterase	2.13868	2.15113	3.00966	3.4015	2.82532	3.88306
Soltu.DM.04G025050.2	S-adenosyl-L-methionine-dependent methyltransferases superfamily protein	PGSC0003DMT400006136	O-methyltransferase	3.3326	3.21743	2.98066	3.47317	3.93173	2.26701
Soltu.DM.04G025050.3	S-adenosyl-L-methionine-dependent methyltransferases superfamily protein	PGSC0003DMT400006136	O-methyltransferase	3.3146	3.21743	2.98066	3.47065	3.92734	2.26701
Soltu.DM.04G025050.1	S-adenosyl-L-methionine-dependent methyltransferases superfamily protein	PGSC0003DMT400006136	O-methyltransferase	3.3326	3.21743	2.97624	3.47569	3.97169	2.26701
Soltu.DM.12G001690.1	ATP citrate lyase subunit B	PGSC0003DMT400011963	ATP:citrate lyase	1.43907	3.14663	2.96913	2.38826	2.99738	2.53362
Soltu.DM.06G004140.1	Protein kinase superfamily protein	PGSC0003DMT400011249	Protein kinase APK1B, chloroplast	4.26625	2.51529	2.96776	4.68316	2.29266	3.96499
Soltu.DM.03G025110.1	peptidemethionine sulfoxide reductase	PGSC0003DMT400039382	Peptide methionine sulfoxide reductase	1.93055	1.93048	2.96447	2.84683	1.82847	2.22515
Soltu.DM.01G043980.1	actin-11	PGSC0003DMT400076501	Actin-101	2.0509	1.96836	2.95558	2.47506	1.57416	2.36804
Soltu.DM.09G026520.1	ethylene response factor	PGSC0003DMT400044379	Transcription factor TSRF1	2.42468	1.31049	2.95002	1.63691	1.34923	1.57358
Soltu.DM.01G000940.3	cytosolic NADP+-dependent isocitrate dehydrogenase	PGSC0003DMT400081790	Isocitrate dehydrogenase [NADP]	1.28797	1.67144	2.94587	1.86089	1.5692	2.11444
Soltu.DM.03G022970.1	Leucine-rich repeat protein kinase family protein	PGSC0003DMT400023418	ATP binding protein	1.87657	2.03782	2.931	3.9214	2.34326	4.70374
Soltu.DM.02G018310.1	oxidoreductase, zinc-binding dehydrogenase family protein	PGSC0003DMT400057743	NADPH quinone oxidoreductase	2.19445	2.09609	2.91897	3.77286	1.85664	3.80414
Soltu.DM.01G042590.1	alpha/beta-Hydrolases superfamily protein	.	N-acylethanolamine amidohydrolase	1.84215	1.74399	2.90735	1.54139	1.45639	1.96657
Soltu.DM.10G029540.1	glutamate dehydrogenase	PGSC0003DMT400021553	NADH-glutamate dehydrogenase	1.53619	1.69639	2.9057	2.06324	2.00649	4.17
Soltu.DM.10G029540.2	glutamate dehydrogenase	PGSC0003DMT400021553	NADH-glutamate dehydrogenase	1.52966	1.69837	2.90214	2.45899	1.93566	4.16313
Soltu.DM.10G025370.1	NDR1/HIN1-like	PGSC0003DMT400072343	Hin1	2.6051	5.12066	2.89366	5.43558	4.1545	6.58996
Soltu.DM.04G021890.1	aspartate aminotransferase	PGSC0003DMT400071776	Aspartate aminotransferase	1.69772	2.00775	2.86381	2.28817	1.85744	2.56361
Soltu.DM.09G004560.1	hypothetical protein	PGSC0003DMT400007071	VQ motif-containing protein	2.12162	2.01754	2.85401	2.27148	1.50255	1.68167
Soltu.DM.12G009420.1	Cytochrome P450 superfamily protein	PGSC0003DMT400036399	Flavonoid 3-hydroxylase	3.65287	3.17283	2.84379	4.16308	2.06228	4.67957
Soltu.DM.12G006980.1	UDP-glucosyl transferase 85A2	PGSC0003DMT400022063	Glycosyltransferase	2.22681	1.97246	2.83982	3.27785	2.48004	3.99962
Soltu.DM.01G043990.1	actin	PGSC0003DMT400076499	Actin-101	2.00388	2.16155	2.82542	2.47597	1.69299	2.26316
Soltu.DM.11G002460.1	alpha/beta-Hydrolases superfamily protein	PGSC0003DMT400040469	Calmodulin-binding heat-shock protein	1.61009	1.7857	2.81556	2.52494	1.37253	3.64191
Soltu.DM.09G000900.1	plant uncoupling mitochondrial protein	PGSC0003DMT400052444	Mitochondrial uncoupling protein	1.25052	2.02689	2.81451	2.35573	2.00645	3.18848
Soltu.DM.06G000550.1	glutathione S-transferase phi	PGSC0003DMT400037918	Glutathione S-transferase	1.53758	1.30638	2.81177	1.24663	1.16291	1.50847
Soltu.DM.05G011440.1	adenylate kinase	PGSC0003DMT400003152	Adenylate kinase B	1.48475	1.87305	2.80634	1.90994	1.85457	2.14043
Soltu.DM.09G005690.1	PHE ammonia lyase	PGSC0003DMT400055488	Phenylalanine ammonia-lyase	3.2939	2.77582	2.80455	2.17494	1.87023	1.97521
Soltu.DM.12G021020.1	farnesyl diphosphate synthase	PGSC0003DMT400076602	Farnesyl pyrophosphate synthase	1.3045	1.78915	2.76443	1.36497	1.69621	1.25269
Soltu.DM.10G002820.1	phosphoenolpyruvate carboxylase	PGSC0003DMT400054791	Phosphoenolpyruvate carboxylase	1.78717	1.55454	2.75609	2.03353	1.37762	1.78338
Soltu.DM.06G024980.1	glutathione S-transferase tau	PGSC0003DMT400074054	Glutathione S-transferase T4	1.47477	2.68038	2.74816	2.35341	1.82996	2.54006
Soltu.DM.10G002820.2	phosphoenolpyruvate carboxylase	PGSC0003DMT400054791	Phosphoenolpyruvate carboxylase	1.77372	1.55026	2.74545	2.03734	1.37364	1.77048
Soltu.DM.07G023600.1	Curculin-like (mannose-binding) lectin family protein	PGSC0003DMT400018218	Epidermis-specific secreted glycoprotein EP1	1.57605	2.54202	2.74449	2.73013	2.71032	3.11067
Soltu.DM.11G006370.1	GHMP kinase family protein	PGSC0003DMT400061600	Mevalonate disphosphate decarboxylase	1.90308	2.25106	2.7127	2.86801	2.08135	2.43856
Soltu.DM.01G024680.1	DNAJ heat shock family protein	PGSC0003DMT400023249	Chaperone protein dnaJ	1.92121	2.28423	2.7074	2.71186	1.59342	2.4592
Soltu.DM.02G032640.1	Peroxidase superfamily protein	PGSC0003DMT400001358	Alpha-DOX2	3.43843	3.73527	2.70455	2.99131	3.38308	3.54577
Soltu.DM.03G034850.1	structural molecules	PGSC0003DMT400006594	Coatomer subunit beta'-2	2.38845	1.80075	2.70436	3.59766	1.41882	3.66231
Soltu.DM.05G023720.1	pleiotropic drug resistance	PGSC0003DMT400034130	Pleiotropic drug resistance protein 1	1.90806	2.27885	2.70433	3.66086	1.97969	5.02031
Soltu.DM.03G026750.1	Glucose-6-phosphate/phosphate translocator-related	PGSC0003DMT400046741	Phosphate/phosphoenolpyruvate translocator	1.59835	2.30734	2.68909	2.45318	1.86752	2.76927
Soltu.DM.03G022200.1	heat shock protein 70 (Hsp 70) family protein	PGSC0003DMT400047710	Luminal-binding protein 5	1.6782	2.26441	2.6879	2.73187	1.51126	2.49086
Soltu.DM.02G011610.1	Single hybrid motif superfamily protein	PGSC0003DMT400027015	2-oxo acid dehydrogenase, lipoyl-binding site	1.64904	1.27334	2.67464	1.90404	1.79723	2.19636
Soltu.DM.04G017900.4	Protein of unknown function (DUF668)	PGSC0003DMT400084247	Conserved gene of unknown function	1.70509	1.79894	2.64783	1.31995	1.3007	1.595
Soltu.DM.08G000110.1	hydroxymethylglutaryl-CoA synthase / HMG-CoA synthase / 3-hydroxy-3-methylglutaryl coenzyme A synthase	PGSC0003DMT400032619	3-hydroxy-3-methylglutaryl coenzyme A synthase	1.80374	1.63137	2.64425	3.00195	1.56006	3.02663
Soltu.DM.01G033960.1	ferric reduction oxidase	.	N-acylethanolamine amidohydrolase	3.31289	3.25226	2.63858	1.22427	1.22414	1.04343
Soltu.DM.02G005390.1	basic chitinase	PGSC0003DMT400022352	Endochitinase (Chitinase)	3.30874	1.7882	2.61754	2.72823	0.610098	2.533
Soltu.DM.03G035150.1	delta tonoplast integral protein	PGSC0003DMT400006558	Delta TIP	1.20805	1.95843	2.61571	1.97223	1.67441	2.55629
Soltu.DM.09G001320.1	glutathione S-transferase TAU	PGSC0003DMT400005544	Glutathion S-transferase	2.55499	2.71794	2.6126	2.83585	2.09337	3.51094
Soltu.DM.06G002230.1	cytochrome B5 isoform B	PGSC0003DMT400003091	Cytochrome b5	1.18015	1.68384	2.59475	2.01617	1.41123	2.54663
Soltu.DM.10G004300.1	alpha/beta-Hydrolases superfamily protein	PGSC0003DMT400055784	Epoxide hydrolase	1.72916	1.66527	2.59228	1.5797	2.02097	1.99084
Soltu.DM.01G034170.1	Heavy metal transport/detoxification superfamily protein	PGSC0003DMT400000212	Heavy metal-associated domain containing protein	1.44638	1.62844	2.58003	1.52406	1.59583	1.70311
Soltu.DM.03G025110.2	peptidemethionine sulfoxide reductase	PGSC0003DMT400039382	Peptide methionine sulfoxide reductase	1.9296	1.92358	2.57346	2.8501	1.8208	2.22159
Soltu.DM.08G024000.1	FAD/NAD(P)-binding oxidoreductase family protein	PGSC0003DMT400067462	Monoxygenase	2.12783	1.44408	2.56908	2.23579	1.61228	2.84625
Soltu.DM.05G005090.1	galactosyltransferase1	PGSC0003DMT400047365	Transferase, transferring glycosyl groups	1.46988	2.21041	2.54056	2.79484	1.72834	2.70624
Soltu.DM.06G023140.1	PLAC8 family protein	PGSC0003DMT400042614	Uncharacterized Cys-rich domain	2.07439	2.10276	2.54015	3.68935	1.95599	3.33584
Soltu.DM.06G020260.1	cytosolic invertase	PGSC0003DMT400067153	Neutral/alkaline invertase	1.60977	1.30294	2.53884	1.27438	1.68927	1.90554
Soltu.DM.11G017830.1	conserved hypothetical protein	PGSC0003DMT400090364	Conserved gene of unknown function	1.55937	2.2196	2.52126	2.23162	1.23189	3.36828
Soltu.DM.07G000810.1	hydroxycinnamoyl-CoA shikimate/quinate hydroxycinnamoyl transferase	PGSC0003DMT400029079	HQT	1.64932	1.8141	2.50381	3.82474	2.16811	4.30694
Soltu.DM.01G000940.1	cytosolic NADP+-dependent isocitrate dehydrogenase	PGSC0003DMT400081790	Isocitrate dehydrogenase [NADP]	1.32039	1.80375	2.5016	1.66872	1.64583	2.62544
Soltu.DM.03G003200.1	hydroxy methylglutaryl CoA reductase	PGSC0003DMT400048075	3-hydroxy-3-methylglutaryl-coenzyme A reductase 3	1.01027	1.9481	2.49475	1.45312	2.05339	2.51998
Soltu.DM.06G013150.1	AMP-dependent synthetase and ligase family protein	PGSC0003DMT400076909	Acyl-CoA synthetase	2.84482	2.89425	2.48613	3.97811	1.77112	4.89433
Soltu.DM.06G013710.1	cyclic nucleotide gated channel	PGSC0003DMT400050477	Cyclic nucleotide-gated calmodulin-binding ion channel	1.18365	2.16914	2.47539	2.30737	2.34253	2.81942
Soltu.DM.03G030760.1	blue-copper-binding protein	PGSC0003DMT400001664	NtEIG-A1 protein	2.20414	1.47879	2.45986	2.6914	1.56797	2.18745
Soltu.DM.02G016880.1	O-methyltransferase family protein	PGSC0003DMT400081287	O-methyltransferase	2.94512	1.57243	2.45939	2.76628	1.24756	1.78023
Soltu.DM.06G009270.1	phospholipase C	PGSC0003DMT400016946	Phosphoinositide-specific phospholipase C	1.47946	2.10956	2.4567	2.11907	1.72162	3.34022
Soltu.DM.08G011580.1	Pectin lyase-like superfamily protein	PGSC0003DMT400008955	Polygalacturonase	2.04626	1.79117	2.45498	1.55876	1.27717	1.61748
Soltu.DM.02G020430.2	WRKY DNA-binding protein	PGSC0003DMT400042400	WRKY protein	1.83567	2.4329	2.44243	1.73859	1.87754	3.19243
Soltu.DM.01G034030.1	MAP kinase	PGSC0003DMT400000192	Mitogen-activated protein kinase 4	1.47287	1.48657	2.40796	1.84438	1.14934	1.83979
Soltu.DM.03G032090.1	4-coumarate:CoA ligase	PGSC0003DMT400036886	4-coumarate--CoA ligase 2	2.59967	3.02178	2.39795	2.7107	2.17841	3.51465
Soltu.DM.04G018630.1	chorismate synthase, putative / 5-enolpyruvylshikimate-3-phosphate phospholyase, putative	PGSC0003DMT400062680	Chorismate synthase 1, chloroplastic	1.35934	1.86481	2.39044	1.8616	1.20137	2.06545
Soltu.DM.03G029000.1	reversibly glycosylated polypeptide	PGSC0003DMT400063316	GRP 2	2.37731	2.23344	2.37509	2.85237	2.94726	2.02658
Soltu.DM.11G015040.1	Aldolase-type TIM barrel family protein	PGSC0003DMT400072044	Transaldolase	1.74695	1.53818	2.36041	2.69966	1.81701	2.49295
Soltu.DM.08G026820.1	hydroxymethylglutaryl-CoA synthase / HMG-CoA synthase / 3-hydroxy-3-methylglutaryl coenzyme A synthase	PGSC0003DMT400058564	HMG-CoA synthase	1.37339	0.897792	2.35485	1.61219	1.08462	1.71771
Soltu.DM.09G022590.1	Protein kinase family protein	PGSC0003DMT400009745	ATP binding protein	1.76808	2.33685	2.35272	1.59468	1.16049	2.56247
Soltu.DM.07G025130.1	S-locus lectin protein kinase family protein	PGSC0003DMT400049619	Conserved gene of unknown function	1.33266	1.93422	2.34715	2.61679	1.88982	3.05926
Soltu.DM.09G024150.1	Major facilitator superfamily protein	PGSC0003DMT400081426	Hexose transporter	1.4017	2.2528	2.31931	3.11702	1.91045	2.90211
Soltu.DM.06G003270.1	PDI-like 1-1	PGSC0003DMT400010624	Protein disulfide isomerase	1.90103	2.14345	2.30993	2.65376	1.7375	2.21608
Soltu.DM.02G028870.1	heat shock factor	PGSC0003DMT400010294	Heat shock factor protein HSF24	1.36788	1.42156	2.28498	1.69714	1.23739	2.60063
Soltu.DM.01G042610.1	alpha/beta-Hydrolases superfamily protein	.	N-acylethanolamine amidohydrolase	1.28667	1.40333	2.26899	1.28239	1.6142	1.90835
Soltu.DM.04G023360.3	shikimate kinase	PGSC0003DMT400042674	Shikimate kinase, chloroplastic	1.32527	1.28974	2.26392	1.37222	0.920247	1.69984
Soltu.DM.09G001600.1	S-locus lectin protein kinase family protein	PGSC0003DMT400062335	Receptor protein kinase zmpk1	2.37823	1.9556	2.26026	2.40401	1.1932	2.82999
Soltu.DM.05G006230.1	UDP-galactose transporter	PGSC0003DMT400065812	UDP-galactose transporter	1.4749	2.57833	2.24518	2.88237	1.95744	2.25427
Soltu.DM.12G028860.1	ATP-dependent caseinolytic (Clp) protease/crotonase family protein	PGSC0003DMT400020300	Enoyl-CoA hydratase, mitochondrial	1.83846	1.47941	2.24447	2.08463	1.45532	1.96647
Soltu.DM.03G035080.1	Pyridoxal phosphate (PLP)-dependent transferases superfamily protein	PGSC0003DMT400092413	Aspartate aminotransferase	1.20043	1.48045	2.24392	1.79552	1.08746	2.78007
Soltu.DM.12G028860.3	ATP-dependent caseinolytic (Clp) protease/crotonase family protein	PGSC0003DMT400020300	Enoyl-CoA hydratase, mitochondrial	1.81111	1.4602	2.23983	2.08709	1.44715	1.9656
Soltu.DM.05G002020.2	6-phosphogluconate dehydrogenase family protein	PGSC0003DMT400064670	6-phosphogluconate dehydrogenase, decarboxylating	1.17925	1.65339	2.2363	2.00643	2.14993	2.12172
Soltu.DM.05G002020.1	6-phosphogluconate dehydrogenase family protein	PGSC0003DMT400064670	6-phosphogluconate dehydrogenase, decarboxylating	1.18075	1.63977	2.23226	2.07873	2.15353	2.1286
Soltu.DM.02G022950.1	TRICHOME BIREFRINGENCE-LIKE	PGSC0003DMT400003883	Conserved gene of unknown function	1.71123	2.17036	2.21821	2.53401	1.60405	2.91318
Soltu.DM.05G000890.1	methyl esterase	PGSC0003DMT400072912	Esterase PIR7B	3.11904	2.81432	2.21513	2.94421	1.26553	3.29165
Soltu.DM.06G034980.1	dehydroquinate dehydratase, putative / shikimate dehydrogenase, putative	PGSC0003DMT400061790	Shikimate dehydrogenase	1.18546	1.77862	2.20877	1.74217	3.2405	2.50946
Soltu.DM.04G023360.1	shikimate kinase	PGSC0003DMT400042674	Shikimate kinase, chloroplastic	1.32159	1.2874	2.20861	1.36657	0.919922	1.69811
Soltu.DM.09G003570.1	alpha/beta-Hydrolases superfamily protein	PGSC0003DMT400006849	Esterase/lipase superfamily protein	0.962098	1.57977	2.1856	1.27161	1.31434	1.65448
Soltu.DM.04G034260.1	Protein of unknown function (DUF1645)	PGSC0003DMT400020634	Pheromone receptor	2.22281	1.5298	2.18216	2.07188	1.65619	2.55305
Soltu.DM.12G026270.1	jasmonate-zim-domain protein	PGSC0003DMT400007592	Jasmonate ZIM-domain protein 1	1.86103	3.05834	2.18144	1.97335	2.55451	2.90159
Soltu.DM.10G003300.1	glutathione S-transferase TAU	PGSC0003DMT400054729	Glutathione S-transferase	1.90713	2.24596	2.17229	3.37302	2.60651	2.54394
Soltu.DM.08G025860.1	cytochrome P450, family 706, subfamily A, polypeptide	PGSC0003DMT400010109	Cytochrome P450	1.50717	1.54629	2.17072	1.09997	1.41214	2.83731
Soltu.DM.06G022180.2	alanine aminotransferas	PGSC0003DMT400012549	Alanine aminotransferase	1.89193	1.0251	2.1686	2.53345	1.66458	2.82169
Soltu.DM.02G032990.1	NAD(P)-binding Rossmann-fold superfamily protein	PGSC0003DMT400001401	Cinnamoyl-CoA reductase	1.44365	2.43755	2.13497	2.87069	2.16596	3.67125
Soltu.DM.05G004730.1	DUF4228 domain containing protein	PGSC0003DMT400078351	Conserved gene of unknown function	0.898488	1.06785	2.13232	1.64821	1.31221	2.1761
Soltu.DM.09G028890.3	glutathione-disulfide reductase	PGSC0003DMT400076297	Glutathione reductase	1.2284	1.50762	2.11675	1.66966	1.35509	2.11975
Soltu.DM.09G028890.4	glutathione-disulfide reductase	PGSC0003DMT400076297	Glutathione reductase	1.23128	1.50796	2.10866	1.65521	1.34378	2.11105
Soltu.DM.09G028890.5	glutathione-disulfide reductase	PGSC0003DMT400076297	Glutathione reductase	1.22508	1.51267	2.10379	1.65694	1.3409	2.11181
Soltu.DM.04G007330.1	2-oxoglutarate dehydrogenase, E1 component	PGSC0003DMT400071318	2-oxoglutarate dehydrogenase	1.50793	1.26221	2.09272	1.29467	1.24929	1.48689
Soltu.DM.04G007330.2	2-oxoglutarate dehydrogenase, E1 component	PGSC0003DMT400071318	2-oxoglutarate dehydrogenase	1.49919	1.25758	2.09229	1.27496	1.24872	1.48658
Soltu.DM.07G010710.1	conserved hypothetical protein	PGSC0003DMT400021734	Conserved gene of unknown function	1.65448	1.52047	2.09144	2.6398	1.85177	2.51456
Soltu.DM.02G018260.1	alternative NAD(P)H dehydrogenase	PGSC0003DMT400057603	Rotenone-insensitive NADH-ubiquinone oxidoreductase, mitochondrial	1.87035	1.54763	2.08894	2.11175	1.3742	2.82498
Soltu.DM.05G022890.1	UDP-glucosyl transferase 85A2	PGSC0003DMT400069771	UDP-glucosyltransferase family 1 protein	1.11577	1.05229	2.07893	1.67514	1.1433	2.27147
Soltu.DM.01G041440.1	glutathione S-transferase zeta	PGSC0003DMT400047047	Glutathione S-transferase	1.47961	2.09292	2.0738	1.55347	1.48318	1.82979
Soltu.DM.02G004910.1	hydroxy methylglutaryl CoA reductase	PGSC0003DMT400008902	3-hydroxy-3-methylglutaryl coenzyme A reductase	1.89188	1.37746	2.0737	2.34406	2.62444	3.6702
Soltu.DM.02G004180.1	B-cell receptor-associated 31-like	PGSC0003DMT400056722	Bcr-associated protein, bap	1.02111	1.55535	2.05279	1.51959	1.80017	1.65505
Soltu.DM.02G032400.1	B12D protein	PGSC0003DMT400003534	B12D	1.29342	2.22984	2.04911	2.26958	2.29903	1.561
Soltu.DM.05G003410.1	Protein kinase superfamily protein	PGSC0003DMT400037780	Receptor kinase	4.04017	2.82378	2.04348	3.00273	1.65656	2.98301
Soltu.DM.05G019720.1	NADP-malic enzyme	PGSC0003DMT400084201	Malic enzyme	1.01715	1.86648	2.04236	2.53484	1.69545	2.69263
Soltu.DM.08G025720.1	cytochrome P450, family 706, subfamily A, polypeptide	PGSC0003DMT400010109	Cytochrome P450	1.98856	1.31654	2.03128	2.22017	1.47475	2.72873
Soltu.DM.11G010780.1	2-oxoglutarate (2OG) and Fe(II)-dependent oxygenase superfamily protein	PGSC0003DMT400074657	2-oxoglutarate-dependent dioxygenase	2.13309	2.02538	2.02864	2.22867	1.78793	4.01844
Soltu.DM.08G029760.1	Heat shock protein 70 (Hsp 70) family protein	PGSC0003DMT400031937	Luminal-binding protein	0.878963	1.97342	2.00818	2.14419	1.18011	1.96418
Soltu.DM.07G014280.1	heat shock protein 70 (Hsp 70) family protein	PGSC0003DMT400041135	Heat shock 70 kDa protein	1.48293	1.69064	1.98847	2.22358	1.15335	2.04599
Soltu.DM.09G006040.1	homolog of mamallian P58IPK	PGSC0003DMT400004399	P58IPK	1.16596	1.52429	1.96514	2.54313	1.26937	2.58339
Soltu.DM.02G033900.1	glucose-6-phosphate dehydrogenase	PGSC0003DMT400052250	Glucose-6-phosphate 1-dehydrogenase, cytoplasmic isoform	0.973583	1.43856	1.95406	1.61027	1.17488	1.99853
Soltu.DM.02G033900.2	glucose-6-phosphate dehydrogenase	PGSC0003DMT400052250	Glucose-6-phosphate 1-dehydrogenase, cytoplasmic isoform	0.975716	1.44562	1.95078	1.60358	1.17145	1.99614
Soltu.DM.02G016980.1	homeobox	PGSC0003DMT400081296	Homeobox-leucine zipper protein ATHB-52	1.27468	1.65533	1.94895	1.74564	1.71304	2.34999
Soltu.DM.02G033900.6	glucose-6-phosphate dehydrogenase	PGSC0003DMT400052250	Glucose-6-phosphate 1-dehydrogenase, cytoplasmic isoform	0.966608	1.44838	1.94792	1.87039	1.13981	2.00199
Soltu.DM.02G033900.4	glucose-6-phosphate dehydrogenase	PGSC0003DMT400052250	Glucose-6-phosphate 1-dehydrogenase, cytoplasmic isoform	0.977572	1.44186	1.94777	1.6062	1.18163	2.00268
Soltu.DM.02G033900.3	glucose-6-phosphate dehydrogenase	PGSC0003DMT400052250	Glucose-6-phosphate 1-dehydrogenase, cytoplasmic isoform	0.975477	1.44715	1.9473	1.60116	1.17382	2.00036
Soltu.DM.02G033900.5	glucose-6-phosphate dehydrogenase	PGSC0003DMT400052250	Glucose-6-phosphate 1-dehydrogenase, cytoplasmic isoform	0.964429	1.44685	1.94702	1.86687	1.18029	2.00103
Soltu.DM.06G019850.1	Acyl-CoA N-acyltransferases (NAT) superfamily protein	PGSC0003DMT400067206	Pre-mRNA-splicing factor cwc24	1.07239	2.0824	1.94241	1.54377	1.27602	1.63935
Soltu.DM.06G027360.1	GroES-like zinc-binding dehydrogenase family protein	.	N-acylethanolamine amidohydrolase	0.99365	1.30494	1.93674	1.83432	1.33005	1.75669
Soltu.DM.10G024660.1	Pyruvate kinase family protein	PGSC0003DMT400072411	Pyruvate kinase	1.25915	1.29473	1.93519	1.5208	1.44558	1.5036
Soltu.DM.02G026510.1	hypothetical protein	.	N-acylethanolamine amidohydrolase	1.13775	1.31016	1.93107	1.43011	1.23838	1.52317
Soltu.DM.03G032300.1	calnexin	PGSC0003DMT400036920	Calnexin	1.10932	2.01787	1.92198	2.26868	1.23132	2.09794
Soltu.DM.01G036110.1	aminophospholipid ATPase	PGSC0003DMT400070787	Phospholipid-transporting atpase	1.19276	1.34256	1.9169	1.88693	1.11701	2.50213
Soltu.DM.06G019850.2	Acyl-CoA N-acyltransferases (NAT) superfamily protein	PGSC0003DMT400067206	Pre-mRNA-splicing factor cwc24	1.06157	1.85513	1.91656	1.56723	1.26704	1.62535
Soltu.DM.12G021570.1	Dihydrolipoamide succinyltransferase	PGSC0003DMT400071652	Dihydrolipoamide succinyltransferase component of 2-oxoglutarate dehydrogenase	1.23891	1.71172	1.87612	1.32236	1.39935	1.55412
Soltu.DM.09G022420.1	oxidoreductase, 2OG-Fe(II) oxygenase family protein	PGSC0003DMT400009727	Oxidoreductase	1.7079	2.19332	1.87493	1.30744	1.62443	1.033
Soltu.DM.04G032030.2	S-locus lectin protein kinase family protein	PGSC0003DMT400012612	Conserved gene of unknown function	1.19824	3.18145	1.86061	3.22527	1.91604	2.76265
Soltu.DM.01G024450.1	Glycoprotein membrane precursor GPI-anchored	PGSC0003DMT400023233	Uncharacterized GPI-anchored protein	1.06916	0.864872	1.85896	1.31991	1.01272	1.72023
Soltu.DM.12G001860.1	mitochondrial lipoamide dehydrogenase	PGSC0003DMT400011741	Dihydrolipoyl dehydrogenase	0.881959	1.73343	1.8443	1.28929	1.40078	1.75646
Soltu.DM.02G023550.1	3-dehydroquinate synthase, putative	PGSC0003DMT400009226	Dehydroquinate synthase	0.69651	1.03701	1.83928	0.736911	0.730349	1.03613
Soltu.DM.12G007130.1	Cellulase (glycosyl hydrolase family 5) domain containing protein	PGSC0003DMT400022056	Cellulase containing protein	1.09779	1.08789	1.81975	2.35379	2.28787	2.59305
Soltu.DM.02G008050.1	WRKY DNA-binding protein	PGSC0003DMT400065506	WRKY domain class transcription factor	1.58786	1.57548	1.80643	2.34181	1.37824	3.27903
Soltu.DM.05G026460.1	isopentenyl diphosphate isomerase	PGSC0003DMT400060039	Isopentenyl diphosphate isomerase	1.09179	1.52421	1.80423	1.60571	1.47239	1.72644
Soltu.DM.10G020980.1	adenosine kinase	PGSC0003DMT400080547	Adenosine kinase isoform 2S	1.14112	1.07855	1.79623	1.58498	1.49688	1.00954
Soltu.DM.05G001020.1	reversibly glycosylated polypeptide	PGSC0003DMT400072896	Alpha-1,4-glucan-protein synthase [UDP-forming] 1	0.89733	1.46245	1.79164	1.39109	1.36726	1.8962
Soltu.DM.12G021140.1	emp24/gp25L/p24 family/GOLD family protein	PGSC0003DMT400076615	Coated vesicle membrane protein	0.908277	0.974267	1.77779	1.52848	1.88266	2.04882
Soltu.DM.04G007800.1	hypothetical protein	PGSC0003DMT400027943	Gene of unknown function	2.05511	1.87706	1.77562	2.36227	1.315	1.77477
Soltu.DM.10G023750.1	Glutathione S-transferase family protein	PGSC0003DMT400028714	Glutathione S-transferase omega	2.02966	1.6946	1.76374	2.20731	1.84283	2.04836
Soltu.DM.06G011760.4	PLAC8 family protein	PGSC0003DMT400017001	Conserved gene of unknown function	0.856386	1.3363	1.75591	1.33852	0.896628	1.94264
Soltu.DM.06G011760.5	PLAC8 family protein	PGSC0003DMT400017001	Conserved gene of unknown function	0.851237	1.36117	1.75435	1.33852	0.891246	1.91826
Soltu.DM.06G011760.1	PLAC8 family protein	PGSC0003DMT400017001	Conserved gene of unknown function	0.86036	1.25418	1.75401	1.34639	0.899309	1.95697
Soltu.DM.06G011760.2	PLAC8 family protein	PGSC0003DMT400017001	Conserved gene of unknown function	0.857174	1.29876	1.75401	1.34117	0.899309	1.95459
Soltu.DM.06G011760.3	PLAC8 family protein	PGSC0003DMT400017001	Conserved gene of unknown function	0.857174	1.29876	1.74851	1.34117	0.896628	1.94264
Soltu.DM.01G021490.1	Fumarylacetoacetate (FAA) hydrolase family	.	N-acylethanolamine amidohydrolase	1.06342	1.45283	1.74373	1.26377	1.58945	1.65036
Soltu.DM.09G003770.1	monodehydroascorbate reductase	PGSC0003DMT400007000	Monodehydroascorbate reductase	0.971558	1.32578	1.72396	1.26021	1.10551	1.69734
Soltu.DM.01G042210.2	Beta-glucosidase, GBA2 type family protein	PGSC0003DMT400063999	Non-lysosomal glucosylceramidase	1.5332	2.33127	1.71545	1.85151	2.26605	1.79972
Soltu.DM.01G005050.1	NAD(P)-binding Rossmann-fold superfamily protein	.	N-acylethanolamine amidohydrolase	0.940632	1.39213	1.6924	2.02198	1.71012	2.64064
Soltu.DM.09G018660.1	Protein of unknown function (DUF3741)	PGSC0003DMT400048781	Conserved gene of unknown function	1.4669	1.71834	1.68972	1.57061	1.8899	1.78845
Soltu.DM.01G040140.1	calreticulin 1b	PGSC0003DMT400007177	Calreticulin	1.08903	1.63088	1.67285	1.97918	1.40087	1.61916
Soltu.DM.06G006130.1	plasma membrane intrinsic protein	PGSC0003DMT400062174	Major intrinsic protein 2	1.41495	1.12039	1.66522	1.25132	1.26669	2.01126
Soltu.DM.12G010550.1	Heat shock protein 70 (Hsp 70) family protein	PGSC0003DMT400080581	Heat shock 70 kDa protein	0.981547	1.06673	1.64383	0.96834	0.968299	0.953398
Soltu.DM.07G015800.2	NAD(P)-binding Rossmann-fold superfamily protein	PGSC0003DMT400015737	Short-chain alcohol dehydrogenase	1.00688	1.43451	1.63504	1.76104	1.21383	2.01986
Soltu.DM.07G015800.1	NAD(P)-binding Rossmann-fold superfamily protein	PGSC0003DMT400015737	Short-chain alcohol dehydrogenase	1.09087	1.43655	1.61946	1.7939	1.21739	2.00847
Soltu.DM.03G025590.1	cytochrome P450, family 71, subfamily A, polypeptide	PGSC0003DMT400046700	CYP71AU1	1.61055	1.61515	1.61531	1.84029	1.09229	2.50491
Soltu.DM.09G017020.1	FK506-binding protein 15 kD-1	PGSC0003DMT400022512	Fk506-binding protein	1.1826	1.02029	1.60429	2.09101	1.56698	1.84891
Soltu.DM.12G021870.1	Major facilitator superfamily protein	PGSC0003DMT400002816	Transporter	0.671943	1.13771	1.57598	1.56003	1.26645	1.85142
Soltu.DM.04G012030.1	sodium proton exchanger, putative (NHX7) (SOS1)	PGSC0003DMT400027579	Salt overly sensitive 1	1.33393	2.01359	1.57567	1.38248	1.50262	1.57532
Soltu.DM.09G023760.1	fumarase	.	N-acylethanolamine amidohydrolase	1.0351	1.4747	1.56745	1.29818	1.22539	1.3975
Soltu.DM.09G004270.1	Enolase	PGSC0003DMT400007048	Enolase	1.2853	1.12977	1.56639	1.71274	1.39934	1.50674
Soltu.DM.08G011890.2	G protein alpha subunit	PGSC0003DMT400033822	Guanine nucleotide-binding protein alpha-1 subunit	1.05083	0.927724	1.55158	1.44792	1.42042	1.73297
Soltu.DM.08G011890.3	G protein alpha subunit	PGSC0003DMT400033822	Guanine nucleotide-binding protein alpha-1 subunit	1.04394	0.922179	1.54957	1.51361	1.41724	1.73297
Soltu.DM.01G003320.1	Succinyl-CoA ligase, alpha subunit	PGSC0003DMT400042326	Succinyl-CoA ligase alpha 1 subunit	0.799884	1.16526	1.54862	1.02727	1.04315	1.39158
Soltu.DM.08G011520.1	Drug/metabolite transporter superfamily protein	PGSC0003DMT400040993	Triose phosphate/phosphate translocator, non-green plastid, chloroplast	0.952396	1.20733	1.54846	1.31537	0.773255	1.30556
Soltu.DM.08G014310.1	early nodulin-related	PGSC0003DMT400019742	Early nodulin	1.06179	1.4451	1.54678	1.47339	1.43086	1.57444
Soltu.DM.06G011750.1	senescence associated gene	PGSC0003DMT400017004	Gene of unknown function	1.31433	1.32776	1.54601	1.55836	1.72339	2.55348
Soltu.DM.08G014310.2	early nodulin-related	PGSC0003DMT400019742	Early nodulin	1.06672	1.42586	1.54424	1.45494	1.43112	1.56823
Soltu.DM.01G022690.1	dehydroquinate dehydratase, putative / shikimate dehydrogenase, putative	PGSC0003DMT400065880	Dehydroquinate dehydratase/shikimate dehydrogenase	0.678632	1.11126	1.54067	1.06528	0.926135	1.17893
Soltu.DM.11G011150.1	emp24/gp25L/p24 family/GOLD family protein	PGSC0003DMT400002378	Transmembrane emp24 domain-containing protein 10	0.965841	1.62675	1.51594	1.74818	0.973959	1.66249
Soltu.DM.03G031150.1	stromal cell-derived factor 2-like protein precursor	PGSC0003DMT400036615	Stromal cell-derived factor 2	0.829354	1.47412	1.51468	1.58353	0.736544	1.60649
Soltu.DM.03G033390.1	MATE efflux family protein	PGSC0003DMT400014431	Conserved gene of unknown function	0.563205	1.431	1.49967	1.46457	1.43295	1.7791
Soltu.DM.07G014270.1	NAD(P)-binding Rossmann-fold superfamily protein	PGSC0003DMT400041159	UDP-arabinose 4-epimerase 1	1.50895	1.55667	1.49488	1.55022	0.866741	1.50381
Soltu.DM.06G022040.1	glutamate receptor 2.8	PGSC0003DMT400068189	Avr9/Cf-9 rapidly elicited protein 141	3.52541	1.89326	1.48733	3.90593	1.32657	2.31094
Soltu.DM.09G023620.1	ribosomal protein L18	PGSC0003DMT400081310	60S ribosomal protein L18	0.911703	1.17985	1.48393	1.16808	1.41332	1.2203
Soltu.DM.07G002110.2	Dihydrolipoamide acetyltransferase, long form protein	PGSC0003DMT400048225	Dihydrolipoamide acetyltransferase component of pyruvate dehydrogenase	0.743137	1.30604	1.45023	1.25478	1.26125	1.48903
Soltu.DM.01G015430.1	Pyruvate kinase family protein	PGSC0003DMT400028308	Pyruvate kinase, cytosolic isozyme	0.595957	0.89971	1.4459	0.779905	0.71742	0.889459
Soltu.DM.02G013010.1	UDP-Glycosyltransferase superfamily protein	PGSC0003DMT400054403	UDP-glucoronosyl/UDP-glucosyl transferase family protein	0.979842	1.31722	1.44501	1.69068	0.967051	2.97231
Soltu.DM.03G019940.1	Transketolase family protein	PGSC0003DMT400011072	Pyruvate dehydrogenase	0.609602	1.21969	1.43288	1.26725	1.17849	1.59444
Soltu.DM.05G010790.1	glyceraldehyde-3-phosphate dehydrogenase C2	PGSC0003DMT400044944	Glyceraldehyde 3-phosphate dehydrogenase	0.872316	1.16742	1.43111	1.21209	1.33576	1.0712
Soltu.DM.01G041270.1	germin-like protein	PGSC0003DMT400047067	Germin	1.08043	0.88931	1.42403	1.36857	1.57477	1.56624
Soltu.DM.04G000320.1	reversibly glycosylated polypeptide	PGSC0003DMT400004878	UDP-glucose:protein transglucosylase	0.867043	1.44326	1.42309	1.46977	1.12488	1.39728
Soltu.DM.06G002610.1	Cytochrome b-c1 complex, subunit 8 protein	PGSC0003DMT400053201	Cytochrome b-c1 complex subunit 8	1.57911	1.49834	1.41177	1.37433	1.90472	0.850376
Soltu.DM.05G020780.1	ribosomal protein S13A	PGSC0003DMT400017986	Cytoplasmic ribosomal protein S13	0.907402	1.0412	1.40899	1.10152	1.22411	1.10839
Soltu.DM.04G018800.1	PDI-like 1-4	PGSC0003DMT400033517	Protein disulfide isomerase L-2	1.28494	1.49725	1.40894	2.25819	1.43996	1.56973
Soltu.DM.01G022660.1	dehydroquinate dehydratase, putative / shikimate dehydrogenase, putative	.	N-acylethanolamine amidohydrolase	0.750698	1.12826	1.39702	0.904151	0.990909	1.0227
Soltu.DM.11G019620.1	Protein of unknown function (DUF3411)	PGSC0003DMT400082409	Conserved gene of unknown function	1.00276	1.41726	1.39248	1.77639	1.54175	1.6101
Soltu.DM.12G009520.1	NAD(P)-binding Rossmann-fold superfamily protein	PGSC0003DMT400083885	2,4-dienoyl-CoA reductase	1.192	1.46078	1.39141	1.52678	0.56609	2.16547
Soltu.DM.03G028130.1	UDP-Glycosyltransferase superfamily protein	PGSC0003DMT400063237	Glycosyltransferase UGT90A7	1.44748	1.77581	1.38143	2.69438	1.61454	2.49292
Soltu.DM.06G030570.1	Methyltransferase-related protein	PGSC0003DMT400008688	Conserved gene of unknown function	2.17494	1.63183	1.35954	2.08508	1.81596	2.91015
Soltu.DM.10G028170.1	Transmembrane proteins 14C	PGSC0003DMT400021095	Transmembrane protein 14	0.727031	0.922165	1.35058	1.45684	0.948998	1.65769
Soltu.DM.07G026480.1	Dihydrolipoamide succinyltransferase	PGSC0003DMT400057449	Dihydrolipoamide succinyltransferase component of 2-oxoglutarate dehydrogenase	0.868699	1.20782	1.34529	0.925052	1.27026	1.16606
Soltu.DM.04G004720.1	Ribosomal protein S26e family protein	PGSC0003DMT400065105	Ribosomal protein S26	0.78332	0.870543	1.33921	1.00489	1.38892	0.692127
Soltu.DM.12G025250.1	staurosporin and temperature sensitive 3-like A	.	N-acylethanolamine amidohydrolase	0.8709	1.10699	1.32447	1.49561	1.19406	1.31808
Soltu.DM.05G004320.1	Aldolase superfamily protein	PGSC0003DMT400078520	Fructose-bisphosphate aldolase	0.926642	1.01008	1.31897	1.9034	1.05709	1.96907
Soltu.DM.10G025050.1	Ribosomal protein S11 family protein	PGSC0003DMT400072364	Ribosomal protein S14	0.829529	0.899448	1.31133	0.870496	1.24903	0.793503
Soltu.DM.04G020520.1	conserved hypothetical protein	PGSC0003DMT400043623	Conserved gene of unknown function	0.689203	0.5662	1.31041	1.02161	0.633466	1.17483
Soltu.DM.04G020520.2	conserved hypothetical protein	PGSC0003DMT400043623	Conserved gene of unknown function	0.684259	0.630003	1.3083	1.01996	0.648402	1.17323
Soltu.DM.05G025800.2	Ribosomal S17 family protein	PGSC0003DMT400060127	40S ribosomal protein S17	0.933009	0.857643	1.29957	1.04947	1.40015	0.90052
Soltu.DM.05G025800.1	Ribosomal S17 family protein	PGSC0003DMT400060127	40S ribosomal protein S17	0.934458	0.854959	1.29907	1.07601	1.40737	0.903157
Soltu.DM.02G020930.1	microsomal glutathione s-transferase, putative	PGSC0003DMT400050791	Microsomal glutathione s-transferase	0.907749	0.854557	1.29195	1.03758	0.772027	0.937327
Soltu.DM.06G018000.1	C2H2-like zinc finger protein	PGSC0003DMT400030986	Cys2/His2 zinc-finger transcription factor	1.05452	2.02114	1.29132	2.35491	1.18877	2.048
Soltu.DM.05G023710.1	pleiotropic drug resistance	PGSC0003DMT400034130	Pleiotropic drug resistance protein 1	0.886212	0.824544	1.28946	0.990036	0.525732	1.30847
Soltu.DM.03G011620.1	Ribosomal protein S13/S18 family	PGSC0003DMT400080501	Ribosomal protein	0.869928	0.861195	1.2851	1.09442	1.09566	0.804263
Soltu.DM.01G001680.1	Cation efflux family protein	PGSC0003DMT400081988	Metal tolerance protein	0.758298	1.13399	1.27727	0.750404	1.06555	1.07611
Soltu.DM.09G023240.1	Ubiquinol-cytochrome C reductase hinge protein	PGSC0003DMT400029621	Cytochrome b-c1 complex subunit 6	1.22443	1.28404	1.2758	1.10609	1.50128	0.980694
Soltu.DM.02G002360.1	ribosomal protein S28	PGSC0003DMT400056441	28 kDa small subunit ribosomal protein	1.12337	0.466801	1.27143	1.46715	0.98578	0.774176
Soltu.DM.01G005040.1	NAD(P)-binding Rossmann-fold superfamily protein	.	N-acylethanolamine amidohydrolase	0.972252	1.81135	1.27063	1.92892	2.11309	1.67762
Soltu.DM.12G011060.2	Ribosomal protein L7Ae/L30e/S12e/Gadd45 family protein	PGSC0003DMT400073707	40S ribosomal protein S12	1.0184	0.940152	1.26949	1.01476	1.27353	0.837319
Soltu.DM.12G011060.1	Ribosomal protein L7Ae/L30e/S12e/Gadd45 family protein	PGSC0003DMT400073707	40S ribosomal protein S12	1.0163	0.938527	1.26884	1.01708	1.27761	0.847975
Soltu.DM.01G028520.1	Citrate synthase family protein	PGSC0003DMT400074560	Citrate synthase	0.795443	1.42628	1.2647	1.25934	1.23055	1.1889
Soltu.DM.04G024000.1	nucleotide sugar transporter-KT	PGSC0003DMT400050726	Organic anion transporter	0.92826	1.38828	1.26086	1.12295	0.675428	1.26461
Soltu.DM.01G028520.2	Citrate synthase family protein	PGSC0003DMT400074560	Citrate synthase	0.783234	1.40348	1.25974	1.25417	1.22929	1.1857
Soltu.DM.01G028520.3	Citrate synthase family protein	PGSC0003DMT400074560	Citrate synthase	0.781916	1.39576	1.25925	1.27694	1.2249	1.18224
Soltu.DM.04G033690.1	sterol carrier protein	PGSC0003DMT400020590	Sterol carrier protein 2 (SCP-2) family protein	0.83761	0.885261	1.25009	0.96675	0.783551	0.945884
Soltu.DM.02G010970.1	UDP-Glycosyltransferase superfamily protein	PGSC0003DMT400024335	UDP-glucosyltransferase	1.24171	0.897406	1.24864	1.63072	0.692658	2.10351
Soltu.DM.09G019900.2	Ribosomal protein S24e family protein	PGSC0003DMT400049836	40S ribosomal protein S24	1.11919	0.976273	1.24207	1.04152	1.25018	0.663106
Soltu.DM.07G000230.1	alpha/beta-Hydrolases superfamily protein	PGSC0003DMT400008297	Protein bem46	0.928357	1.08683	1.24037	1.1989	1.3319	1.44218
Soltu.DM.09G019900.1	Ribosomal protein S24e family protein	PGSC0003DMT400049836	40S ribosomal protein S24	1.12496	0.978235	1.23899	1.04458	1.24595	0.694408
Soltu.DM.09G030260.1	cytochrome P450, family 83, subfamily B, polypeptide	PGSC0003DMT400080921	Conserved gene of unknown function	1.97446	1.76009	1.2367	1.99437	1.13735	2.31272
Soltu.DM.05G009260.1	Protein of unknown function, DUF538	PGSC0003DMT400035096	Conserved gene of unknown function	1.05929	1.13139	1.23261	1.16763	1.09218	0.996691
Soltu.DM.04G024000.2	nucleotide sugar transporter-KT	PGSC0003DMT400050726	Organic anion transporter	0.928121	1.38296	1.22853	1.13183	0.677079	1.26656
Soltu.DM.02G031890.1	Galactose mutarotase-like superfamily protein	PGSC0003DMT400003328	Aldose-1-epimerase	0.882059	1.16123	1.22137	0.807105	1.06514	0.984451
Soltu.DM.08G025750.1	cytochrome P450, family 706, subfamily A, polypeptide	PGSC0003DMT400010109	Cytochrome P450	1.1941	1.2191	1.22015	2.0414	1.04151	1.70499
Soltu.DM.02G033740.1	succinate dehydrogenase 2-2	PGSC0003DMT400032862	Mitochondrial succinate dehydrogenase iron sulfur subunit	0.850812	1.02952	1.2192	0.940334	0.803813	1.09334
Soltu.DM.08G020170.1	xyloglucanase	.	N-acylethanolamine amidohydrolase	0.477696	1.15116	1.21714	1.01088	0.87977	1.34205
Soltu.DM.01G006010.1	Ribosomal protein L7Ae/L30e/S12e/Gadd45 family protein	PGSC0003DMT400052147	Gene of unknown function	0.937127	0.988506	1.21608	1.00562	0.954912	0.626157
Soltu.DM.02G009970.1	voltage dependent anion channel	PGSC0003DMT400017754	Mitochondrial outer membrane protein porin of 34 kDa	0.761454	1.35146	1.20464	0.812967	1.45962	0.850227
Soltu.DM.07G016630.2	PDI-like 2-2	PGSC0003DMT400001769	Protein disulfide isomerase family	0.64632	1.22593	1.20176	1.61046	1.2847	1.44775
Soltu.DM.10G024550.1	glutamate-ammonia ligases;catalytics;glutamate-ammonia ligases	PGSC0003DMT400072665	Glutamate-ammonia ligase	0.770079	0.795487	1.19221	0.973169	0.748849	1.29487
Soltu.DM.11G025280.2	calmodulin	PGSC0003DMT400070437	Calmodulin	0.672703	0.72188	1.19044	1.33838	1.22227	1.04617
Soltu.DM.04G024450.1	ribosomal protein S15A	PGSC0003DMT400065157	40S ribosomal protein S15a-1	0.84455	0.888092	1.18928	1.05573	1.30856	0.725993
Soltu.DM.06G026670.1	Zinc-binding ribosomal protein family protein	PGSC0003DMT400069671	Ribosomal protein L41	1.00647	0.648028	1.17769	0.89219	0.749383	0.493595
Soltu.DM.05G025370.1	Ribosomal L29 family protein	PGSC0003DMT400060449	60S ribosomal protein L35	0.766977	0.941225	1.17466	0.921746	1.18199	0.783407
Soltu.DM.09G021410.1	Peptidase S24/S26A/S26B/S26C family protein	PGSC0003DMT400026704	Conserved gene of unknown function	0.736265	0.82091	1.17456	0.915021	0.951716	0.684499
Soltu.DM.07G009580.1	vacuolar proton ATPase A2	PGSC0003DMT400071849	Vacuolar proton atpase	0.695448	0.753961	1.17003	1.7111	1.02923	1.13681
Soltu.DM.05G022190.1	ATPase, F1 complex, delta/epsilon subunit	PGSC0003DMT400030415	ATP synthase subunit delta', mitochondrial	1.05633	0.914615	1.16555	1.46754	1.26587	1.0019
Soltu.DM.11G014800.1	Zinc-binding ribosomal protein family protein	PGSC0003DMT400050885	Ribosomal protein L41	0.898019	0.869108	1.15165	1.01035	1.25816	0.5248
Soltu.DM.01G026810.1	subtilisin-like serine protease	PGSC0003DMT400017635	SBT4B protein	1.24261	1.37566	1.14912	1.92068	2.04266	2.43866
Soltu.DM.01G040080.1	thioredoxin family protein	PGSC0003DMT400007185	Disulfide-isomerase	0.654703	1.00213	1.14828	1.37735	0.964542	1.18508
Soltu.DM.03G005430.1	Translation protein SH3-like family protein	PGSC0003DMT400023405	L24 ribosomal protein	0.913961	0.878003	1.13928	0.921053	0.933291	0.765771
Soltu.DM.06G027300.3	40s ribosomal protein SA	PGSC0003DMT400069334	P40	0.591952	0.867599	1.13904	0.901344	0.876529	0.867728
Soltu.DM.08G001690.1	Endomembrane protein 70 protein family	PGSC0003DMT400067574	Endosomal P24A protein	0.841656	0.625914	1.13192	1.42581	1.1103	1.18067
Soltu.DM.11G021410.1	hypothetical protein	PGSC0003DMT400068239	Conserved gene of unknown function	1.21855	1.27271	1.13066	1.44831	1.88819	1.12972
Soltu.DM.10G005180.1	secretory carrier	PGSC0003DMT400028073	Secretory carrier membrane protein	0.632526	0.425044	1.13008	0.819581	0.570028	0.891973
Soltu.DM.06G029290.1	Succinate dehydrogenase subunit 6, mitochondrial	PGSC0003DMT400015105	Conserved gene of unknown function	0.97911	1.2011	1.1297	1.33652	1.23168	1.3878
Soltu.DM.05G003910.1	Octicosapeptide/Phox/Bem1p family protein	.	N-acylethanolamine amidohydrolase	0.734959	1.0806	1.12899	1.55194	1.07083	1.64714
Soltu.DM.06G014270.1	Signal recognition particle, SRP9/SRP14 subunit	PGSC0003DMT400042031	Signal recognition particle 14 kDa protein	0.781683	0.921665	1.12268	1.01929	0.933198	0.869759
Soltu.DM.04G011610.1	UDP-glcnac-adolichol phosphate glcnac-1-p-transferase	PGSC0003DMT400033133	UDP-N-acetylglucosamine--dolichyl-phosphate N-acetylglucosaminephosphotransferase	0.604736	0.986903	1.12045	1.27967	0.710771	1.28793
Soltu.DM.06G028660.1	Ribosomal protein L6 family	PGSC0003DMT400069184	60S ribosomal protein L9	0.8695	0.736016	1.11869	1.15869	1.20277	0.838064
Soltu.DM.02G033980.1	Cytochrome C1 family	PGSC0003DMT400052104	Cytochrome C1	0.884189	1.1582	1.11802	1.29419	1.29245	1.20108
Soltu.DM.01G049120.1	dolichyl-diphosphooligosaccharide-protein glycosyltransferase 48kDa subunit family protein	.	N-acylethanolamine amidohydrolase	0.631508	0.816102	1.11347	1.01226	0.916385	0.741712
Soltu.DM.08G005130.1	Ubiquitin supergroup;Ribosomal protein L40e	PGSC0003DMT400015023	60S ribosomal protein L40-1	0.883729	0.708758	1.10491	0.954041	1.07904	0.960364
Soltu.DM.12G004100.1	ribosomal protein S6	PGSC0003DMT400075291	Ribosomal protein S6	0.648475	0.67257	1.10366	0.896742	0.892931	0.679401
Soltu.DM.02G013410.1	Ribosomal protein S4 (RPS4A) family protein	PGSC0003DMT400054540	40S ribosomal protein S4	0.929233	1.0191	1.10284	1.08649	1.37654	0.793871
Soltu.DM.01G019950.1	Ras-related small GTP-binding family protein	PGSC0003DMT400068658	GTPase	1.03878	1.26996	1.09987	1.99311	1.21039	1.46738
Soltu.DM.11G019880.1	Ribosomal protein L11 family protein	PGSC0003DMT400083480	60S ribosomal protein L12	0.677277	0.734165	1.09843	0.808632	0.978962	0.673385
Soltu.DM.05G006110.3	Aldolase-type TIM barrel family protein	PGSC0003DMT400059351	Ribulose-phosphate 3-epimerase, cytoplasmic isoform	0.88767	0.927091	1.09571	0.911589	1.10606	0.945692
Soltu.DM.02G020880.1	RAB homolog	PGSC0003DMT400050774	GTP binding protein	0.943643	0.934549	1.09128	0.8604	0.684189	1.12008
Soltu.DM.05G022170.1	ATPase, F1 complex, delta/epsilon subunit	PGSC0003DMT400030416	ATP synthase subunit delta', mitochondrial	1.06163	1.26122	1.09112	1.26394	1.3616	0.900971
Soltu.DM.07G006670.1	acetyl-CoA synthetase	PGSC0003DMT400010496	Acetyl-CoA synthetase	0.770849	0.804819	1.0798	0.941869	0.661264	1.29072
Soltu.DM.12G025600.1	Insulinase (Peptidase family M16) protein	PGSC0003DMT400000784	Mitochondrial-processing peptidase subunit alpha	0.616718	1.09039	1.07735	1.04785	0.968011	1.0637
Soltu.DM.04G010620.4	conserved hypothetical protein	PGSC0003DMT400070053	ATOZI1	0.613322	0.707892	1.07285	0.918043	0.868362	1.04356
Soltu.DM.12G026230.1	Cupin superfamily (DUF985) domain containing protein	PGSC0003DMT400007519	Conserved gene of unknown function	0.673207	0.782166	1.07256	1.00058	0.827838	0.900829
Soltu.DM.06G021100.1	Ribosomal protein L23/L15e family protein	PGSC0003DMT400083256	60S ribosomal protein L15	0.696917	0.793985	1.07255	0.856232	0.949284	0.811794
Soltu.DM.09G027290.1	Ribosomal protein L14p/L23e family protein	PGSC0003DMT400044184	60S ribosomal protein L17	0.797854	0.750572	1.06451	1.19364	1.28551	0.917649
Soltu.DM.09G025120.1	NAD(P)-linked oxidoreductase superfamily protein	PGSC0003DMT400016484	Aldo/keto reductase	0.895032	1.08204	1.05935	1.39322	0.983164	1.11404
Soltu.DM.06G034180.1	ATP citrate lyase (ACL) family protein	PGSC0003DMT400051918	Succinyl CoA ligase beta subunit	0.715433	1.03276	1.05807	1.2182	1.13076	1.03072
Soltu.DM.01G050730.1	Translocon-associated protein (TRAP), alpha subunit	PGSC0003DMT400004129	Translocon-associated protein, alpha subunit	0.569009	0.854479	1.05748	1.00536	1.09776	1.01536
Soltu.DM.06G034180.2	ATP citrate lyase (ACL) family protein	PGSC0003DMT400051918	Succinyl CoA ligase beta subunit	0.709685	1.03139	1.05656	1.2024	1.12613	1.02625
Soltu.DM.06G034210.1	Ribosomal protein L14	PGSC0003DMT400051917	Glycoprotein	0.901819	0.744596	1.05565	0.892244	1.00701	0.615858
Soltu.DM.02G034510.2	translocon-associated protein beta (TRAPB) family protein	PGSC0003DMT400052036	Translocon-associated protein beta family protein	0.492155	0.864474	1.05195	0.881702	0.66758	0.695724
Soltu.DM.08G030290.1	translocase of the inner mitochondrial membrane	PGSC0003DMT400031565	Mitochondrial import inner membrane translocase subunit Tim13	0.853501	1.09882	1.04537	1.47177	1.21144	1.26531
Soltu.DM.04G030150.1	GroES-like zinc-binding dehydrogenase family protein	PGSC0003DMT400079175	Alcohol dehydrogenase-like 1	0.859478	1.26543	1.04362	1.00609	1.33807	0.927159
Soltu.DM.09G025120.4	NAD(P)-linked oxidoreductase superfamily protein	PGSC0003DMT400016484	Aldo/keto reductase	0.897581	1.06057	1.03631	1.37236	0.973014	1.0674
Soltu.DM.05G026930.1	mitochondrial acyl carrier protein	PGSC0003DMT400060304	Acyl carrier protein	1.08978	1.38428	1.03627	1.19478	1.43766	0.982958
Soltu.DM.05G025110.1	Ribosomal protein L10 family protein	PGSC0003DMT400060214	P0 ribosomal protein	0.63113	0.750838	1.03113	1.08386	1.07043	0.878188
Soltu.DM.02G011230.3	vacuolar ATPase subunit F family protein	PGSC0003DMT400024363	Vacuolar ATP synthase subunit F	1.04645	1.11719	1.03053	1.06062	1.0842	0.694565
Soltu.DM.07G003860.1	Ribosomal protein L30/L7 family protein	PGSC0003DMT400051218	Thaliana 60S ribosomal protein L7	0.744538	0.757351	1.02938	0.872385	1.08119	0.727001
Soltu.DM.09G006670.1	adenosine kinase	PGSC0003DMT400071737	Adenylate kinase, chloroplastic	0.570087	1.28951	1.02928	1.13853	1.41871	1.47646
Soltu.DM.02G011230.4	vacuolar ATPase subunit F family protein	PGSC0003DMT400024363	Vacuolar ATP synthase subunit F	1.0466	1.08097	1.02541	1.05148	1.08792	0.694565
Soltu.DM.09G005260.1	conserved hypothetical protein	PGSC0003DMT400009862	Gene of unknown function	1.14699	0.814617	1.02474	0.848374	0.839453	0.843038
Soltu.DM.03G012770.1	Ribosomal protein L35Ae family protein	PGSC0003DMT400031543	60S ribosomal protein L35a	0.707026	0.861844	1.02105	0.958222	0.957952	0.710132
Soltu.DM.06G002480.1	ribosomal protein L5	PGSC0003DMT400053219	Ribosomal protein L5	0.71545	0.830913	1.0193	0.720599	0.703666	0.663286
Soltu.DM.02G011230.1	vacuolar ATPase subunit F family protein	PGSC0003DMT400024363	Vacuolar ATP synthase subunit F	0.991137	1.16362	1.01771	1.05776	1.0906	0.694565
Soltu.DM.02G011230.2	vacuolar ATPase subunit F family protein	PGSC0003DMT400024363	Vacuolar ATP synthase subunit F	0.98609	1.1598	1.01771	1.05726	1.0842	0.694565
Soltu.DM.01G035790.2	Ribosomal protein S10p/S20e family protein	PGSC0003DMT400008507	40S ribosomal protein S20	0.728439	0.654705	1.00875	0.650453	1.00004	0.596519
Soltu.DM.01G035790.1	Ribosomal protein S10p/S20e family protein	PGSC0003DMT400008507	40S ribosomal protein S20	0.723343	0.661009	1.00722	0.65931	1.00055	0.610765
Soltu.DM.02G013410.3	Ribosomal protein S4 (RPS4A) family protein	PGSC0003DMT400054543	40S ribosomal protein S4	0.781886	0.837009	1.00394	0.923787	1.19439	0.724681
Soltu.DM.08G027770.1	glutamate-cysteine ligase	PGSC0003DMT400031827	Glutamate--cysteine ligase, chloroplastic	0.77722	1.13132	1.00337	0.962828	1.13629	1.52603
Soltu.DM.06G016310.1	ribosomal protein S15A	PGSC0003DMT400033927	40S ribosomal protein S15a-1	0.761409	0.668185	0.999704	0.989193	1.19825	0.824028
Soltu.DM.11G000860.1	Ribosomal protein L6 family protein	PGSC0003DMT400034524	60S ribosomal protein L6	0.721678	0.709508	0.984465	0.925774	0.946032	0.573474
Soltu.DM.01G038350.1	Signal peptidase subunit	PGSC0003DMT400073650	Microsomal signal peptidase 23 kD subunit	0.479164	0.727936	0.983308	1.02048	0.800194	0.720983
Soltu.DM.11G015010.1	Ubiquinol-cytochrome C reductase iron-sulfur subunit	PGSC0003DMT400041105	Ubiquinol-cytochrome c reductase iron-sulfur subunit	0.616403	1.03263	0.980389	0.856261	1.0253	0.884332
Soltu.DM.06G019830.1	Ribosomal protein L18ae/LX family protein	PGSC0003DMT400067209	60S ribosomal protein L18a	0.736359	0.781334	0.974968	0.932891	1.03913	0.655975
Soltu.DM.06G034680.1	Ribosomal protein S24e family protein	PGSC0003DMT400051636	Gene of unknown function	0.704714	0.509455	0.972632	0.623475	0.743407	0.602371
Soltu.DM.05G026830.2	Ribophorin I	PGSC0003DMT400059988	Ribophorin	0.724547	0.649431	0.96953	1.20498	0.881104	0.83829
Soltu.DM.08G023220.1	Haloacid dehalogenase-like hydrolase (HAD) superfamily protein	PGSC0003DMT400004718	2-deoxyglucose-6-phosphate phosphatase	0.805461	0.881885	0.968535	1.12093	1.0055	1.02824
Soltu.DM.06G029200.2	ribosomal protein S11-beta	PGSC0003DMT400015118	40S ribosomal protein S11	0.68843	0.678483	0.965092	0.783732	0.938778	0.621888
Soltu.DM.05G023850.1	Ribosomal protein L13 family protein	PGSC0003DMT400040760	60S ribosomal protein L13a	0.577198	0.666353	0.962373	0.804075	0.861845	0.731254
Soltu.DM.09G028960.1	endoplasmic reticulum retention defective 2B	PGSC0003DMT400080366	ER lumen protein retaining receptor	0.687475	0.969473	0.959527	0.803489	0.523799	0.663815
Soltu.DM.05G000600.1	Insulinase (Peptidase family M16) protein	PGSC0003DMT400072957	Mitochondrial processing peptidase	0.654414	1.22543	0.958846	1.06602	0.836594	0.844989
Soltu.DM.03G017210.1	membrane steroid binding protein	PGSC0003DMT400037158	Steroid binding protein	0.66794	0.75712	0.955052	0.696047	0.602955	0.877689
Soltu.DM.01G037000.1	Ribosomal protein L7Ae/L30e/S12e/Gadd45 family protein	PGSC0003DMT400057989	60S ribosomal protein L7A	0.671178	0.660436	0.953596	0.772169	0.815019	0.736279
Soltu.DM.05G019040.1	ribophorin II (RPN2) family protein	.	N-acylethanolamine amidohydrolase	0.497497	0.926728	0.948939	1.00801	0.984108	0.958013
Soltu.DM.11G025300.1	ribosomal protein S13A	PGSC0003DMT400070434	Cytoplasmic ribosomal protein S13	0.750405	0.643972	0.947195	0.953477	0.738963	0.838839
Soltu.DM.12G008550.1	pyrophosphorylase	PGSC0003DMT400012843	Soluble inorganic pyrophosphatase	1.14086	1.50293	0.942864	1.44142	1.14615	1.1763
Soltu.DM.01G039380.1	RNA binding Plectin/S10 domain-containing protein	PGSC0003DMT400063697	40S ribosomal protein S10	0.589202	0.614303	0.941425	0.862195	0.842115	0.699177
Soltu.DM.08G019960.1	Ribosomal protein L30/L7 family protein	PGSC0003DMT400053651	DNA binding protein	0.730411	0.707946	0.940262	0.89979	1.08048	0.768096
Soltu.DM.11G005060.1	Dihydrolipoamide acetyltransferase, long form protein	.	N-acylethanolamine amidohydrolase	0.614535	0.632194	0.939571	0.844251	0.849705	0.883852
Soltu.DM.05G026830.1	Ribophorin I	PGSC0003DMT400059988	Ribophorin	0.645202	0.649437	0.938191	0.787956	0.881488	0.839393
Soltu.DM.01G009990.1	emp24/gp25L/p24 family/GOLD family protein	PGSC0003DMT400062438	Transmembrane emp24 domain-containing protein 10	0.65646	0.985469	0.938118	0.993076	0.692009	0.843214
Soltu.DM.08G014040.1	3'-5' exonuclease domain-containing protein / K homology domain-containing protein / KH domain-containing protein	.	N-acylethanolamine amidohydrolase	0.865539	1.04455	0.938046	1.29737	0.954352	1.35225
Soltu.DM.02G026120.1	ribosomal protein large subunit 16A	PGSC0003DMT400067873	Ribosomal protein L11	0.573919	0.760329	0.926401	0.616385	0.701188	0.594183
Soltu.DM.12G010870.1	Rubredoxin-like superfamily protein	PGSC0003DMT400073686	Cytochrome c oxidase family protein	0.771189	0.982947	0.921756	1.20814	1.16828	0.841619
Soltu.DM.12G009820.1	F-box/RNI-like superfamily protein	PGSC0003DMT400016597	F-box family protein	0.584953	0.780776	0.918112	0.624828	0.762562	0.48682
Soltu.DM.01G027540.1	delta subunit of Mt ATP synthase	PGSC0003DMT400017710	ATP synthase subunit O, mitochondrial	0.889063	0.925138	0.907965	1.10252	1.01668	0.817265
Soltu.DM.06G002030.1	Ribosomal protein L14p/L23e family protein	PGSC0003DMT400038109	60S ribosomal protein L17	0.777044	0.615895	0.907562	1.20073	1.10678	0.774117
Soltu.DM.02G000510.1	isocitrate dehydrogenase V	PGSC0003DMT400067503	3-isopropylmalate dehydrogenase, chloroplastic	0.611738	0.787622	0.901379	1.02359	0.741047	0.947448
Soltu.DM.02G025210.1	succinate dehydrogenase 1-1	PGSC0003DMT400038576	Succinate dehydrogenase	0.451772	0.825064	0.894225	0.871528	0.86713	0.868046
Soltu.DM.11G025570.1	ATP synthase D chain, mitochondrial	PGSC0003DMT400070407	ATP synthase D chain, mitochondrial	0.82196	1.09498	0.892335	0.912181	0.958937	0.70491
Soltu.DM.07G012360.1	Ribosomal protein S3 family protein	PGSC0003DMT400050335	Ribosomal protein	0.641964	0.729745	0.879045	0.882687	0.979305	0.765624
Soltu.DM.01G039550.1	Ribosomal L22e protein family	PGSC0003DMT400063586	60S ribosomal protein L22	0.650539	0.668846	0.875807	0.663907	0.987898	0.525459
Soltu.DM.01G041290.1	Glutamyl/glutaminyl-tRNA synthetase, class Ic	PGSC0003DMT400046948	Glutamyl-tRNA synthetase, cytoplasmic	0.56804	0.593858	0.873049	0.75419	0.429716	0.776877
Soltu.DM.01G022640.1	acyl carrier protein	PGSC0003DMT400027652	Acyl carrier protein	0.600017	1.13981	0.867319	0.841109	0.908484	0.646082
Soltu.DM.06G027840.1	Ribosomal protein S3Ae	PGSC0003DMT400069575	Cyc07	0.653805	0.693249	0.865695	0.692917	0.714595	0.495305
Soltu.DM.08G015490.1	Cytochrome bd ubiquinol oxidase, 14kDa subunit	PGSC0003DMT400074807	Cytochrome b-c1 complex subunit 7	0.770762	0.991494	0.842262	0.854578	0.841479	0.805589
Soltu.DM.05G006940.1	pyruvate dehydrogenase complex E1 alpha subunit	PGSC0003DMT400058223	Pyruvate dehydrogenase E1 component subunit alpha, mitochondrial	0.490359	0.79509	0.836138	0.948089	0.774499	0.893253
Soltu.DM.06G011940.1	Lung seven transmembrane receptor family protein	PGSC0003DMT400070940	Lung seven transmembrane receptor family protein	0.449343	0.374157	0.833156	0.901899	0.638716	1.05085
Soltu.DM.10G020740.1	ribosomal protein L23AB	PGSC0003DMT400049456	60S ribosomal protein L23a	0.902032	0.724983	0.832878	0.823823	0.992091	0.641968
Soltu.DM.12G026190.1	20S proteasome subunit PAA2	PGSC0003DMT400007520	Proteasome subunit alpha type-6	0.635564	0.492896	0.826568	0.742109	0.621907	0.793112
Soltu.DM.05G024450.1	Ribosomal protein L6 family protein	PGSC0003DMT400021753	60S ribosomal protein L6	0.667496	0.752733	0.820604	0.706716	0.931019	0.588521
Soltu.DM.04G028040.1	copper ion binding;cobalt ion binding;zinc ion binding	PGSC0003DMT400064476	ATP synthase 24 kDa subunit, mitochondrial	0.881085	0.859967	0.798242	0.99713	1.0419	0.637715
Soltu.DM.09G028870.2	putative type 1 membrane protein	PGSC0003DMT400076234	PMP	0.850901	0.862918	0.796328	0.826776	1.06287	0.412423
Soltu.DM.06G010550.1	alpha-soluble NSF attachment protein	PGSC0003DMT400046100	Alpha-soluble NSF attachment protein	0.545191	0.60807	0.792098	0.820465	0.808508	0.616492
Soltu.DM.07G002790.1	Glucosidase II beta subunit-like protein domain containing protein	PGSC0003DMT400078855	Protein OS-9	0.536729	0.492439	0.785643	0.590012	0.563164	0.780784
Soltu.DM.08G006390.1	RAB GDP dissociation inhibitor	PGSC0003DMT400035649	GDP dissociation inhibitor	0.554456	0.53568	0.778569	0.771457	0.683967	0.72551
Soltu.DM.01G030050.1	Zinc-binding ribosomal protein family protein	PGSC0003DMT400004245	Protein synthesis initiation factor	0.750494	0.58458	0.777372	0.644643	0.97869	0.560095
Soltu.DM.04G036210.1	ATPase, F0/V0 complex, subunit C protein	PGSC0003DMT400009647	V-type proton ATPase 16 kDa proteolipid subunit c2	0.532587	0.780158	0.761958	1.08137	1.06848	0.75597
Soltu.DM.02G027140.1	cytochrome c oxidase-related	PGSC0003DMT400078712	Cytochrome-c oxidase	0.828883	0.88307	0.7548	0.970682	1.14097	0.859625
Soltu.DM.12G011560.1	ribosomal protein S11-beta	PGSC0003DMT400013305	40S ribosomal protein S11	0.636982	0.857423	0.748044	0.805879	0.965935	0.609615
Soltu.DM.03G029270.1	gamma subunit of Mt ATP synthase	PGSC0003DMT400063336	ATP synthase subunit gamma, mitochondrial	0.803586	0.876361	0.738647	0.866103	0.974928	0.711134
Soltu.DM.06G014330.1	selenoprotein family protein	PGSC0003DMT400042123	15kDa selenoprotein	0.681556	0.74302	0.731214	0.861174	0.621579	0.493174
Soltu.DM.07G021010.1	aspartate aminotransferase	PGSC0003DMT400052597	Aspartate aminotransferase	0.647263	0.795361	0.718387	1.03982	0.582106	0.970356
Soltu.DM.11G005260.1	demeter-like	.	N-acylethanolamine amidohydrolase	0.630341	0.793168	0.71803	0.767383	0.438759	0.639684
Soltu.DM.02G019750.1	Chaperone DnaJ-domain superfamily protein	PGSC0003DMT400005252	Cysteine string protein	0.493845	0.717837	0.714275	0.975273	0.819626	0.652535
Soltu.DM.08G012310.1	Ribosomal protein S3 family protein	.	N-acylethanolamine amidohydrolase	0.434398	0.547707	0.695662	0.604935	0.766961	0.547252
Soltu.DM.06G005330.1	Ribosomal protein S12/S23 family protein	PGSC0003DMT400065339	40S ribosomal protein S23	0.603658	0.627994	0.66142	0.78227	0.899904	0.524917
Soltu.DM.02G013570.1	alpha-mannosidase	.	N-acylethanolamine amidohydrolase	0.406251	0.560792	0.652155	0.645936	0.504833	0.63707
Soltu.DM.10G028990.1	Translation protein SH3-like family protein	PGSC0003DMT400029796	60S ribosomal protein L21	0.575575	0.374275	0.646839	0.642448	0.703634	0.434396
Soltu.DM.01G002610.1	Immunoglobulin E-set superfamily protein	PGSC0003DMT400054969	ML domain protein	0.692415	0.680156	0.623173	0.921891	0.835286	0.550964
Soltu.DM.01G003970.1	RP non-ATPase subunit 8A	PGSC0003DMT400042160	26S proteasome regulatory particle non-ATPase subunit 8	0.416586	0.479885	0.602959	0.501553	0.439976	0.536683
Soltu.DM.02G030750.1	Proteasome component (PCI) domain protein	PGSC0003DMT400003458	Cop9 complex subunit 7a	0.485754	0.413523	0.553888	0.491039	0.577608	0.473094
Soltu.DM.04G021110.1	isopentenyl pyrophosphate:dimethylallyl pyrophosphate isomerase	PGSC0003DMT400018755	Plastid isopentenyl diphosphate isomerase	0.367115	0.480079	0.368957	0.857752	0.505938	0.679656

## Sheet: Downregulated_22
List of down-regulated DEGs expressed between the three potato cultivars at 18 and 36 hpi.
				log2FoldChange	log2FoldChange	log2FoldChange	log2FoldChange	log2FoldChange	log2FoldChange
TransID	Func_gene	Target_PGSC_DM_V403_GeneID	Func_gene_anno_PGSC_DM_V403	MagnumBonum_18	Desiree_18	Kuras_18	MagnumBonum_36	Desiree_36	Kuras_36
Soltu.DM.03G018280.1	SCARECROW-like	PGSC0003DMT400026240	GRAS10	-0.812966	-0.563125	-1.29449	-0.717783	-0.719315	-0.857613
Soltu.DM.02G024280.2	fructose-bisphosphate aldolase	PGSC0003DMT400009127	Fructose-bisphosphate aldolase	-1.07539	-1.16963	-1.26171	-1.57478	-1.21114	-1.66095
Soltu.DM.07G023080.1	chlorsulfuron/imidazolinone resistant	PGSC0003DMT400018236	Acetolactate synthase	-1.37495	-0.879638	-1.06218	-1.17543	-0.742863	-0.991594
Soltu.DM.06G030600.1	indeterminate(ID)-domain	PGSC0003DMT400008694	Nucleic acid binding protein	-0.404027	-0.744395	-0.955163	-1.22351	-0.746135	-1.15072
Soltu.DM.11G002330.1	GRAS family transcription factor family protein	PGSC0003DMT400040589	DELLA protein GAI	-0.888957	-0.422605	-0.924012	-0.798177	-0.527771	-0.860616
Soltu.DM.01G033260.2	acetyl Co-enzyme a carboxylase carboxyltransferase alpha subunit	PGSC0003DMT400000089	Acetyl-coenzyme A carboxylase carboxyl transferase alpha	-0.799656	-0.549789	-0.910606	-0.966635	-0.823476	-0.897874
Soltu.DM.01G033260.1	acetyl Co-enzyme a carboxylase carboxyltransferase alpha subunit	PGSC0003DMT400000089	Acetyl-coenzyme A carboxylase carboxyl transferase alpha	-0.805161	-0.553537	-0.903582	-0.964984	-0.824391	-0.910256
Soltu.DM.07G020250.1	Homeodomain-like transcriptional regulator	PGSC0003DMT400024314	Homeobox protein	-0.515467	-0.628606	-0.850553	-0.684188	-0.516243	-0.819229
Soltu.DM.11G020460.4	63 kDa inner membrane family protein	PGSC0003DMT400001063	Inner membrane protein PPF-1, chloroplast	-0.685485	-0.659667	-0.850381	-0.644212	-0.713448	-0.776756
Soltu.DM.11G020460.3	63 kDa inner membrane family protein	PGSC0003DMT400001063	Inner membrane protein PPF-1, chloroplast	-0.688554	-0.663685	-0.845411	-0.648302	-0.711178	-0.781984
Soltu.DM.11G020460.2	63 kDa inner membrane family protein	PGSC0003DMT400001063	Inner membrane protein PPF-1, chloroplast	-0.802265	-0.663689	-0.820062	-0.717068	-0.72147	-0.787646
Soltu.DM.11G020460.1	63 kDa inner membrane family protein	PGSC0003DMT400001063	Inner membrane protein PPF-1, chloroplast	-0.810294	-0.663571	-0.80019	-0.735658	-0.722578	-0.786592
Soltu.DM.06G010850.1	Haloacid dehalogenase-like hydrolase (HAD) superfamily protein	.	N-acylethanolamine amidohydrolase	-0.584387	-0.533225	-0.778608	-0.704085	-0.945875	-0.639423
Soltu.DM.03G032670.1	Insulinase (Peptidase family M16) family protein	PGSC0003DMT400036982	Pitrilysin	-0.577223	-0.479933	-0.724517	-0.777425	-0.70669	-0.883418
Soltu.DM.12G011590.1	CLPC homologue	PGSC0003DMT400037527	ATP-dependent Clp protease ATP-binding subunit clpA homolog CD4B, chloroplastic	-0.577605	-0.582224	-0.685796	-0.646582	-0.803328	-0.770224
Soltu.DM.01G043220.1	Protein of unknown function (DUF3411)	PGSC0003DMT400061143	Conserved gene of unknown function	-0.743743	-0.554378	-0.657814	-0.653614	-0.391684	-0.804735
Soltu.DM.07G027620.1	heat shock protein 81-2	PGSC0003DMT400057003	Heat shock cognate protein 80	-0.9379	-0.786208	-0.644254	-0.79977	-0.820622	-0.749606
Soltu.DM.09G022200.1	alpha/beta-Hydrolases superfamily protein	PGSC0003DMT400009701	Endo-1,3-1,4-beta-d-glucanase	-0.709862	-0.596837	-0.576133	-0.856084	-0.662535	-0.586465
Soltu.DM.01G018210.1	ADP-ribosylation factor A1F	PGSC0003DMT400003226	ADP-ribosylation factor 1	-0.698211	-0.642132	-0.563356	-0.838104	-0.7747	-0.954825
Soltu.DM.04G003350.1	MMS ZWEI homologue	PGSC0003DMT400075803	Ubiquitin-conjugating enzyme 2	-0.701854	-0.61009	-0.555244	-0.765067	-0.708561	-0.667706
Soltu.DM.06G003040.1	Pleckstrin homology (PH) domain superfamily protein	PGSC0003DMT400052941	Ran binding protein	-0.541187	-0.511182	-0.457612	-0.695039	-0.584597	-0.686598
Soltu.DM.03G027310.1	H(+)-ATPase	PGSC0003DMT400065170	Plasma membrane ATPase 1	-0.498992	-0.353628	-0.387224	-0.647241	-0.691323	-0.436566
