# Supplementary material for: Comprehensive transcriptome analysis of different potato cultivars provides insight into early blight disease caused by Alternaria solani
Source: BMC Plant Biol. 2023 Mar 8;23:130. doi: 10.1186/s12870-023-04135-9 (PMC9993742; doi:10.1186/s12870-023-04135-9)
Supplement: Supplementary file 5 — Additional file 5. [file 12870_2023_4135_MOESM5_ESM.xlsx]

## Sheet: Désirée_18hpi_Total 
GO terms enrichment and KEGG pathway analysis with the total number of DEGs for the potato cultivar Désirée at 18 hpi.
Enrichment FDR	Genes in list	Total genes	Fold Enrichment	Functional Category - BP		Enrichment FDR	Genes in list	Total genes	Fold Enrichment	Functional Category - CC		Enrichment FDR	Genes in list	Total genes	Fold Enrichment	Functional Category - MF		Enrichment FDR	Genes in list	Total genes	Fold Enrichment	Functional Category - KEGG
1.7E-100	351	1389	3.6	Organonitrogen compound biosynthetic process		1.2E-89	306	1189	3.6	Cytosol		9.3E-71	170	479	5	Structural molecule activity		6.9E-94	350	1467	3.4	Metabolic pathways
3.0E-91	265	897	4.2	Cellular amide metabolic process		7.1E-82	132	248	7.5	Cytosolic ribosome		2.4E-70	156	408	5.4	Structural constituent of ribosome		3.8E-55	106	242	6.2	Ribosome
3.3E-84	229	730	4.4	Amide biosynthetic process		3.5E-74	447	2545	2.5	Protein-containing complex		4.6E-42	484	3645	1.9	Small molecule binding		1.3E-49	189	793	3.4	Biosynthesis of secondary metabolites
5.4E-80	227	751	4.3	Peptide metabolic process		5.4E-74	138	305	6.4	Ribosomal subunit		3.0E-38	219	1175	2.6	RNA binding		1.8E-25	56	147	5.4	Biosynthesis of amino acids
6.8E-75	206	662	4.4	Translation		4.4E-73	164	439	5.3	Ribosome		3.1E-35	460	3612	1.8	Anion binding		8.0E-24	44	97	6.4	Oxidative phosphorylation
7.4E-75	207	669	4.4	Peptide biosynthetic process		9.6E-60	184	654	4	Ribonucleoprotein complex		1.4E-31	415	3256	1.8	Nucleotide binding		8.2E-22	58	183	4.5	Carbon metabolism
1.2E-60	292	1431	2.9	Small molecule metabolic process		1.0E-53	82	145	8	Cytosolic large ribosomal subunit		1.4E-31	415	3256	1.8	Nucleoside phosphate binding		7.8E-16	24	43	7.9	Citrate cycle (TCA cycle)
6.7E-59	600	4381	1.9	Organic substance biosynthetic process		3.7E-46	243	1259	2.7	Organelle membrane		4.7E-31	337	2457	1.9	Purine ribonucleoside triphosphate binding		4.0E-10	18	39	6.5	2-Oxocarboxylic acid metabolism
1.0E-58	617	4567	1.9	Biosynthetic process		4.6E-46	84	181	6.6	Large ribosomal subunit		1.3E-29	290	2025	2	Oxidoreductase activity		7.7E-09	38	177	3	Protein processing in endoplasmic reticulum
2.2E-56	542	3849	2	Cellular protein metabolic process		3.5E-39	245	1398	2.5	Non-membrane-bounded organelle		2.7E-25	294	2190	1.9	ATP binding		5.2E-08	22	74	4.2	Glutathione metabolism
2.2E-55	587	4347	1.9	Cellular biosynthetic process		3.5E-39	245	1398	2.5	Intracellular non-membrane-bounded organelle		2.0E-23	364	3000	1.7	Carbohydrate derivative binding		8.9E-08	19	58	4.6	Phagosome
1.1E-54	582	4315	1.9	Protein metabolic process		8.2E-37	133	534	3.5	Membrane protein complex		2.2E-22	357	2964	1.7	Ribonucleotide binding		4.6E-07	20	70	4	Cysteine and methionine metabolism
3.1E-52	207	886	3.3	Organic acid metabolic process		1.6E-35	240	1425	2.4	Endomembrane system		9.5E-22	450	4041	1.6	Transferase activity		6.1E-07	16	47	4.8	Terpenoid backbone biosynthesis
8.2E-52	206	884	3.3	Oxoacid metabolic process		6.6E-34	178	918	2.7	Mitochondrion		9.5E-22	352	2936	1.7	Purine nucleotide binding		1.3E-06	13	33	5.6	Phenylalanine metabolism
3.8E-51	203	870	3.3	Carboxylic acid metabolic process		1.4E-30	221	1356	2.3	Plastid		5.3E-21	348	2923	1.7	Purine ribonucleotide binding		1.9E-06	13	34	5.4	Phenylalanine, tyrosine and tryptophan biosynthesis
8.9E-41	578	4717	1.7	Cellular nitrogen compound metabolic process		1.4E-30	49	92	7.5	Cytosolic small ribosomal subunit		9.4E-21	91	413	3.1	Lyase activity		1.9E-06	22	91	3.4	Amino sugar and nucleotide sugar metabolism
1.8E-39	334	2205	2.1	Oxidation-reduction process		9.0E-29	211	1303	2.3	Chloroplast		3.6E-19	184	1266	2.1	Transporter activity		4.4E-06	32	175	2.6	Biosynthesis of cofactors
2.1E-39	432	3192	1.9	Cellular nitrogen compound biosynthetic process		4.8E-28	54	124	6.2	Small ribosomal subunit		6.9E-18	174	1203	2	Transmembrane transporter activity		5.1E-06	20	82	3.5	Glycolysis / Gluconeogenesis
1.1E-36	341	2344	2.1	Transport		1.6E-22	74	277	3.8	Mitochondrial envelope		9.3E-17	309	2669	1.6	Adenyl nucleotide binding		9.0E-06	11	28	5.6	Aminoacyl-tRNA biosynthesis
2.0E-36	343	2371	2	Establishment of localization		3.3E-22	103	492	3	Endoplasmic reticulum		4.8E-16	305	2656	1.6	Adenyl ribonucleotide binding		9.0E-06	14	45	4.4	Proteasome
1.5E-35	352	2485	2	Localization		6.4E-22	43	101	6	Oxidoreductase complex		2.1E-14	337	3098	1.5	Cation binding		1.4E-05	15	53	4	Photosynthesis
6.1E-32	338	2444	2	Phosphorus metabolic process		1.2E-21	71	266	3.8	Mitochondrial membrane		2.7E-14	95	550	2.4	Ion transmembrane transporter activity		1.4E-05	12	35	4.9	Pentose phosphate pathway
3.6E-30	95	338	4	Ribosome biogenesis		2.0E-21	116	610	2.7	Organelle envelope		3.4E-14	334	3076	1.5	Metal ion binding		1.9E-05	14	48	4.1	Glycine, serine and threonine metabolism
7.1E-30	329	2413	1.9	Phosphate-containing compound metabolic process		2.0E-21	116	610	2.7	Envelope		4.1E-14	92	528	2.5	Inorganic molecular entity transmembrane transporter activity		2.5E-05	13	43	4.3	Arginine and proline metabolism
4.6E-29	107	430	3.5	Ribonucleoprotein complex biogenesis		2.3E-20	68	259	3.7	Organelle inner membrane		1.6E-13	52	216	3.4	Ligase activity		3.2E-05	11	32	4.9	Protein export
1.1E-28	98	372	3.7	Cellular amino acid metabolic process		9.5E-20	56	187	4.2	Mitochondrial protein complex		4.1E-13	77	418	2.6	Active transmembrane transporter activity		5.5E-05	10	28	5.1	Propanoate metabolism
3.2E-27	114	502	3.2	Generation of precursor metabolites and energy		1.1E-19	60	213	4	Mitochondrial inner membrane		6.1E-13	35	110	4.5	RRNA binding		9.3E-05	9	24	5.3	Butanoate metabolism
1.3E-26	51	114	6.3	Ribosomal large subunit biogenesis		3.4E-19	121	693	2.5	Bounding membrane of organelle		2.1E-12	332	3151	1.5	Hydrolase activity		1.0E-04	11	36	4.3	Valine, leucine and isoleucine degradation
3.5E-26	434	3669	1.7	Gene expression		1.5E-18	97	501	2.7	Whole membrane		6.3E-12	27	72	5.3	Hydro-lyase activity		1.4E-04	16	72	3.1	Pyruvate metabolism
1.4E-25	120	570	3	Organophosphate metabolic process		5.0E-17	41	119	4.9	Inner mitochondrial membrane protein complex		2.4E-11	180	1482	1.7	Kinase activity		1.4E-04	21	112	2.7	Endocytosis
2.1E-25	395	3268	1.7	Macromolecule biosynthetic process		1.2E-16	117	709	2.3	Golgi apparatus		8.5E-11	110	775	2	Pyrophosphatase activity		2.4E-04	9	27	4.7	Alpha-Linolenic acid metabolism
3.3E-25	125	615	2.9	Carbohydrate derivative metabolic process		9.1E-16	28	60	6.6	Mitochondrial respirasome		1.2E-10	194	1664	1.6	Transferase activity, transferring phosphorus-containing groups		2.4E-04	25	152	2.3	Plant-pathogen interaction
2.9E-24	386	3214	1.7	Cellular macromolecule biosynthetic process		1.4E-15	31	75	5.8	Respirasome		1.2E-10	110	780	2	Hydrolase activity, acting on acid anhydrides, in phosphorus-containing anhydrides		3.1E-04	21	119	2.5	MAPK signaling pathway
5.0E-24	117	569	2.9	Small molecule biosynthetic process		4.2E-15	26	54	6.8	Respiratory chain complex		2.0E-10	44	196	3.2	Monovalent inorganic cation transmembrane transporter activity		4.7E-04	6	13	6.5	Ether lipid metabolism
3.2E-22	95	424	3.2	Monocarboxylic acid metabolic process		6.1E-13	125	875	2	Catalytic complex		2.0E-10	110	787	2	Hydrolase activity, acting on acid anhydrides		5.8E-04	5	9	7.9	Selenocompound metabolism
7.0E-22	89	384	3.3	Nucleobase-containing small molecule metabolic process		8.6E-13	75	416	2.6	Vesicle		2.2E-10	35	133	3.7	Pyridoxal phosphate binding		8.2E-04	21	128	2.3	Phenylpropanoid biosynthesis
1.1E-21	204	1394	2.1	Catabolic process		2.1E-12	71	389	2.6	Intracellular vesicle		2.2E-10	35	133	3.7	Vitamin B6 binding		8.9E-04	14	69	2.9	Starch and sucrose metabolism
2.3E-21	92	413	3.2	Organic acid biosynthetic process		3.2E-12	200	1683	1.7	Plasma membrane		4.9E-10	102	720	2	Nucleoside-triphosphatase activity		8.9E-04	11	46	3.4	Carbon fixation in photosynthetic organisms
2.3E-21	92	413	3.2	Carboxylic acid biosynthetic process		5.2E-12	70	388	2.6	Cytoplasmic vesicle		1.0E-09	21	54	5.5	Intramolecular oxidoreductase activity		1.1E-03	12	55	3.1	Glycerophospholipid metabolism
6.8E-21	52	151	4.9	ATP metabolic process		6.5E-12	63	331	2.7	Endoplasmic reticulum membrane		1.2E-09	42	192	3.1	Oxidoreductase activity, acting on the CH-OH group of donors, NAD or NADP as acceptor		1.3E-03	9	34	3.7	Beta-Alanine metabolism
9.1E-21	191	1293	2.1	Transmembrane transport		7.3E-12	63	332	2.7	Nuclear outer membrane-endoplasmic reticulum membrane network		1.8E-09	372	3823	1.4	Nucleic acid binding		1.3E-03	12	56	3	Ribosome biogenesis in eukaryotes
1.9E-20	171	1110	2.2	Cellular component biogenesis		1.1E-11	25	66	5.4	Proton-transporting two-sector ATPase complex		1.8E-09	283	2752	1.5	Catalytic activity, acting on a protein		1.5E-03	10	42	3.4	Tryptophan metabolism
1.4E-19	181	1227	2.1	Organic substance catabolic process		3.7E-11	235	2124	1.6	Cell periphery		2.1E-09	48	243	2.8	Isomerase activity		1.5E-03	18	108	2.4	RNA transport
1.8E-19	76	319	3.4	Nucleoside phosphate metabolic process		1.0E-10	49	237	2.9	Vacuolar membrane		4.5E-09	44	216	2.9	Oxidoreductase activity, acting on CH-OH group of donors		2.0E-03	6	17	5	Valine, leucine and isoleucine biosynthesis
1.9E-19	69	270	3.6	Purine-containing compound metabolic process		6.6E-10	73	458	2.3	Vacuole		4.6E-09	163	1397	1.7	Phosphotransferase activity, alcohol group as acceptor		2.0E-03	6	17	5	Tropane, piperidine and pyridine alkaloid biosynthesis
2.0E-19	63	230	3.9	Purine ribonucleotide metabolic process		2.4E-09	28	101	3.9	Coated vesicle		4.6E-09	41	193	3	Carbon-oxygen lyase activity		3.4E-03	4	8	7.1	Synthesis and degradation of ketone bodies
2.0E-19	66	250	3.7	Purine nucleotide metabolic process		5.2E-09	18	45	5.7	Vesicle coat		5.1E-09	56	317	2.5	Vitamin binding		3.4E-03	8	32	3.5	Alanine, aspartate and glutamate metabolism
2.1E-19	75	313	3.4	Nucleotide metabolic process		7.0E-09	16	36	6.3	Mitochondrial respiratory chain complex I		5.5E-09	34	142	3.4	Proton transmembrane transporter activity		3.4E-03	10	47	3	Glycerolipid metabolism
4.6E-19	287	2337	1.7	Cellular component organization or biogenesis		7.0E-09	16	36	6.3	Respiratory chain complex I		7.5E-09	19	49	5.5	Pyrophosphate hydrolysis-driven proton transmembrane transporter activity		3.4E-03	12	63	2.7	Peroxisome
6.5E-19	37	85	6.2	Ribosome assembly		8.8E-09	69	448	2.2	Organelle subcompartment		1.0E-08	31	124	3.5	Translation regulator activity, nucleic acid binding		4.5E-03	11	57	2.7	Glyoxylate and dicarboxylate metabolism
7.0E-19	224	1679	1.9	Phosphorylation		1.8E-08	23	77	4.2	Golgi-associated vesicle		1.2E-08	31	125	3.5	Translation regulator activity		5.9E-03	8	35	3.2	Fatty acid degradation
1.3E-18	65	252	3.6	Ribonucleotide metabolic process		1.8E-08	16	38	6	NADH dehydrogenase complex		1.5E-08	30	119	3.6	Translation factor activity, RNA binding		6.2E-03	7	28	3.5	N-Glycan biosynthesis
1.5E-18	55	187	4.2	Cellular amino acid biosynthetic process		1.8E-08	45	241	2.6	Nucleolus		2.6E-08	14	28	7.1	ATPase activity, coupled to transmembrane movement of ions, rotational mechanism		6.4E-03	5	15	4.7	Isoquinoline alkaloid biosynthesis
1.7E-18	66	260	3.6	Ribose phosphate metabolic process		1.9E-08	9	11	11.6	Tricarboxylic acid cycle enzyme complex		2.6E-08	14	28	7.1	Proton-transporting ATPase activity, rotational mechanism		7.4E-03	7	29	3.4	Pantothenate and CoA biosynthesis
3.2E-18	171	1168	2.1	Response to chemical		3.1E-08	21	67	4.4	Vesicle membrane		3.6E-08	55	326	2.4	Inorganic cation transmembrane transporter activity		7.6E-03	10	53	2.7	Fatty acid metabolism
4.6E-18	154	1009	2.2	Ion transport		3.7E-08	106	838	1.8	Membrane-enclosed lumen		5.0E-08	35	162	3.1	ATPase-coupled transmembrane transporter activity		7.6E-03	24	188	1.8	Plant hormone signal transduction
6.0E-18	102	545	2.6	Intracellular transport		3.7E-08	106	838	1.8	Organelle lumen		5.8E-08	35	163	3	Active ion transmembrane transporter activity		8.6E-03	7	30	3.3	Tyrosine metabolism
6.5E-18	357	3164	1.6	Response to stimulus		3.7E-08	106	838	1.8	Intracellular organelle lumen		6.3E-08	19	55	4.9	Ligase activity, forming carbon-sulfur bonds		9.6E-03	10	55	2.6	Ascorbate and aldarate metabolism
2.0E-17	42	119	5	Energy derivation by oxidation of organic compounds		3.9E-08	13	26	7.1	Proton-transporting V-type ATPase complex		6.5E-08	57	350	2.3	Cation transmembrane transporter activity		1.1E-02	6	24	3.5	Autophagy
2.0E-17	39	103	5.4	Cellular respiration		1.3E-07	20	66	4.3	Cytoplasmic vesicle membrane		1.1E-07	36	175	2.9	Primary active transmembrane transporter activity		1.7E-02	7	34	2.9	Porphyrin and chlorophyll metabolism
4.4E-17	103	569	2.6	Establishment of localization in cell		2.2E-07	54	343	2.2	Thylakoid		1.9E-07	12	23	7.4	Transferase activity, transferring acyl groups, acyl groups converted into alkyl on transfer		1.8E-02	8	43	2.6	Fructose and mannose metabolism
5.3E-17	136	866	2.2	Nitrogen compound transport		2.2E-07	14	34	5.8	Proton-transporting two-sector ATPase complex, catalytic domain		2.0E-07	16	42	5.4	Acid-thiol ligase activity		2.1E-02	5	20	3.5	Various types of N-glycan biosynthesis
8.1E-17	155	1051	2.1	Organic substance transport		2.2E-07	19	62	4.3	Membrane coat		5.3E-07	27	116	3.3	Carbon-carbon lyase activity		2.5E-02	5	21	3.4	Arginine biosynthesis
1.0E-16	119	717	2.3	Cellular localization		2.2E-07	19	62	4.3	Coated membrane		5.3E-07	19	62	4.3	ATPase-coupled cation transmembrane transporter activity		2.5E-02	5	21	3.4	Lysine degradation
2.1E-16	160	1111	2	Cellular catabolic process		2.7E-07	29	132	3.1	Peroxisome		5.3E-07	19	62	4.3	ATPase-coupled ion transmembrane transporter activity
1.0E-15	25	46	7.7	Ribosomal large subunit assembly		2.7E-07	29	132	3.1	Microbody		9.4E-07	36	190	2.7	Protein-containing complex binding
1.8E-15	93	513	2.6	Ion transmembrane transport		2.9E-07	11	21	7.4	Endoplasmic reticulum lumen		1.7E-06	46	282	2.3	Nucleoside binding
4.2E-15	93	520	2.5	Cellular protein localization		7.0E-07	18	60	4.2	Coated vesicle membrane		1.7E-06	46	282	2.3	Ribonucleoside binding
4.4E-15	102	599	2.4	Establishment of protein localization		2.0E-06	7	9	11	Dihydrolipoyl dehydrogenase complex		1.8E-06	45	274	2.3	Purine nucleoside binding
4.7E-15	101	591	2.4	Protein transport		3.2E-06	42	260	2.3	Photosynthetic membrane		1.8E-06	45	274	2.3	GTP binding
4.7E-15	60	257	3.3	Alpha-amino acid metabolic process		9.5E-06	21	92	3.2	Peptidase complex		1.8E-06	45	274	2.3	Guanyl nucleotide binding
5.4E-15	94	531	2.5	Cellular macromolecule localization		1.1E-05	39	245	2.3	Thylakoid membrane		1.8E-06	45	274	2.3	Purine ribonucleoside binding
5.7E-15	129	850	2.1	Macromolecule localization		1.2E-05	40	255	2.2	Golgi membrane		1.8E-06	45	274	2.3	Guanyl ribonucleotide binding
5.8E-15	81	422	2.7	Intracellular protein transport		1.2E-05	46	312	2.1	Plastid stroma		2.1E-06	41	240	2.4	Secondary active transmembrane transporter activity
5.8E-15	111	683	2.3	Protein localization		1.3E-05	41	265	2.2	Endosome		2.4E-06	36	198	2.6	Anion transmembrane transporter activity
6.4E-15	60	259	3.3	Sulfur compound metabolic process		1.6E-05	8	15	7.5	COPI vesicle coat		2.4E-06	33	173	2.7	Channel activity
7.1E-15	48	176	3.9	Ribonucleoprotein complex assembly		1.6E-05	8	15	7.5	COPI-coated vesicle		2.4E-06	33	173	2.7	Passive transmembrane transporter activity
1.8E-14	48	180	3.8	Ribonucleoprotein complex subunit organization		1.6E-05	15	53	4	Golgi-associated vesicle membrane		2.6E-06	34	182	2.6	GTPase activity
2.6E-14	105	643	2.3	Cellular response to chemical stimulus		1.6E-05	8	15	7.5	COPI-coated vesicle membrane		4.6E-06	49	321	2.2	MRNA binding
2.9E-14	103	626	2.3	Peptide transport		1.8E-05	17	67	3.6	Proteasome complex		5.0E-06	21	85	3.5	Oxidoreductase activity, acting on NAD(P)H
4.1E-14	34	97	5	Cytoplasmic translation		1.8E-05	42	279	2.1	Chloroplast thylakoid		5.6E-06	34	188	2.6	Antiporter activity
4.8E-14	104	640	2.3	Amide transport		2.0E-05	42	280	2.1	Plastid thylakoid		6.0E-06	20	79	3.6	Oxidoreductase activity, acting on the aldehyde or oxo group of donors
6.0E-14	101	615	2.3	Protein-containing complex subunit organization		3.3E-05	27	149	2.6	Trans-Golgi network		6.1E-06	14	41	4.8	CoA-ligase activity
1.1E-13	29	73	5.6	Aerobic respiration		5.0E-05	10	27	5.2	Mitochondrial proton-transporting ATP synthase complex		7.1E-06	137	1269	1.5	Protein kinase activity
2.2E-13	83	467	2.5	Cellular protein-containing complex assembly		5.1E-05	6	9	9.4	Photosystem I reaction center		8.3E-06	14	42	4.7	Aminoacyl-tRNA ligase activity
2.8E-13	130	905	2	Lipid metabolic process		5.7E-05	5	6	11.8	Oxoglutarate dehydrogenase complex		8.3E-06	14	42	4.7	Ligase activity, forming carbon-oxygen bonds
6.4E-13	202	1662	1.7	Cellular response to stimulus		6.9E-05	43	305	2	Chloroplast stroma		8.5E-06	9	17	7.5	Protein disulfide isomerase activity
1.4E-12	89	536	2.3	Protein-containing complex assembly		6.9E-05	17	74	3.3	Endopeptidase complex		8.5E-06	9	17	7.5	Intramolecular oxidoreductase activity, transposing S-S bonds
1.4E-12	27	69	5.5	Aromatic amino acid family metabolic process		7.8E-05	8	18	6.3	Eukaryotic 48S preinitiation complex		9.3E-06	17	61	3.9	Peptide binding
2.3E-12	97	614	2.2	Cellular lipid metabolic process		7.8E-05	8	18	6.3	Translation preinitiation complex		1.1E-05	81	658	1.7	Heme binding
4.4E-12	41	157	3.7	Alpha-amino acid biosynthetic process		1.1E-04	21	108	2.8	Mitochondrial matrix		1.5E-05	9	18	7.1	Large ribosomal subunit rRNA binding
4.5E-12	103	677	2.2	Organonitrogen compound catabolic process		1.2E-04	9	24	5.3	Eukaryotic translation initiation factor 3 complex		1.6E-05	8	14	8.1	Ran GTPase binding
5.5E-12	213	1821	1.7	Response to stress		1.3E-04	13	49	3.8	COPII-coated ER to Golgi transport vesicle		1.7E-05	64	487	1.9	ATPase activity
1.7E-11	47	206	3.2	Small molecule catabolic process		1.5E-04	385	4497	1.2	Nucleus		1.7E-05	21	92	3.2	NAD binding
1.9E-11	29	87	4.7	Pyruvate metabolic process		1.7E-04	34	229	2.1	Chloroplast thylakoid membrane		1.9E-05	11	28	5.6	Translation elongation factor activity
1.9E-11	424	4325	1.4	Organic cyclic compound metabolic process		1.9E-04	27	165	2.3	Golgi apparatus subcompartment		3.1E-05	8	15	7.5	Oxidoreductase activity, acting on the aldehyde or oxo group of donors, disulfide as acceptor
2.6E-11	29	88	4.7	Nucleoside diphosphate metabolic process		2.0E-04	34	231	2.1	Plastid thylakoid membrane		3.2E-05	20	88	3.2	Carboxy-lyase activity
2.9E-11	39	152	3.6	Organelle assembly		3.2E-04	9	27	4.7	Proteasome core complex		3.5E-05	18	74	3.4	Ribonucleoprotein complex binding
4.4E-11	38	147	3.7	Organic acid catabolic process		3.2E-04	9	27	4.7	Proton-transporting two-sector ATPase complex, proton-transporting domain		3.8E-05	67	531	1.8	Transferase activity, transferring acyl groups
4.4E-11	38	147	3.7	Carboxylic acid catabolic process		3.9E-04	6	12	7.1	Proton-transporting V-type ATPase, V0 domain		3.8E-05	20	89	3.2	Identical protein binding
7.3E-11	46	207	3.1	Monovalent inorganic cation transport		4.4E-04	7	17	5.8	Eukaryotic 43S preinitiation complex		5.1E-05	30	173	2.5	Magnesium ion binding
9.5E-11	21	49	6.1	Oxidative phosphorylation		5.3E-04	26	166	2.2	Integral component of organelle membrane		5.1E-05	18	76	3.4	Amide binding
9.5E-11	26	75	4.9	Nucleoside diphosphate phosphorylation		5.5E-04	4	5	11.3	Mitochondrial respiratory chain complex II, succinate dehydrogenase complex (ubiquinone)		5.9E-05	85	733	1.6	Transferase activity, transferring glycosyl groups
9.5E-11	21	49	6.1	Aromatic amino acid family biosynthetic process		5.5E-04	4	5	11.3	Succinate dehydrogenase complex (ubiquinone)		6.1E-05	12	37	4.6	4-coumarate-CoA ligase activity
9.9E-11	228	2048	1.6	Cellular component organization		5.5E-04	4	5	11.3	Respiratory chain complex II		6.2E-05	25	132	2.7	Unfolded protein binding
1.1E-10	128	965	1.9	Carbohydrate metabolic process		5.5E-04	4	5	11.3	Succinate dehydrogenase complex		6.7E-05	19	85	3.2	Translation initiation factor activity
1.3E-10	26	76	4.8	Nucleotide phosphorylation		5.5E-04	4	5	11.3	Fumarate reductase complex		7.2E-05	24	125	2.7	Ion channel activity
1.5E-10	413	4255	1.4	Cellular aromatic compound metabolic process		6.3E-04	6	13	6.5	Mitochondrial proton-transporting ATP synthase complex, catalytic sector F(1)		9.8E-05	30	179	2.4	Antioxidant activity
1.8E-10	24	66	5.1	ADP metabolic process		6.3E-04	6	13	6.5	Proteasome core complex, alpha-subunit complex		1.0E-04	13	45	4.1	Carbon-nitrogen lyase activity
1.8E-10	24	66	5.1	Glycolytic process		6.9E-04	15	73	2.9	Integral component of endoplasmic reticulum membrane		1.1E-04	5	6	11.8	ATP citrate synthase activity
1.8E-10	24	66	5.1	ATP generation from ADP		7.3E-04	26	170	2.2	Intrinsic component of organelle membrane		1.1E-04	5	6	11.8	Isocitrate dehydrogenase activity
2.0E-10	60	326	2.6	Organophosphate biosynthetic process		7.5E-04	5	9	7.9	Mitochondrial respiratory chain complex III		1.1E-04	23	120	2.7	Signaling receptor activity
2.0E-10	20	46	6.2	Tricarboxylic acid cycle		7.5E-04	5	9	7.9	Box C/D snoRNP complex		1.2E-04	82	715	1.6	Tetrapyrrole binding
3.0E-10	25	73	4.8	Ribonucleoside diphosphate metabolic process		7.5E-04	5	9	7.9	Proton-transporting V-type ATPase, V1 domain		1.2E-04	13	46	4	Ribosome binding
3.2E-10	62	347	2.5	Inorganic ion transmembrane transport		7.5E-04	5	9	7.9	Respiratory chain complex III		1.2E-04	19	89	3	Nucleoside-triphosphatase regulator activity
5.2E-10	24	69	4.9	Purine nucleoside diphosphate metabolic process		7.8E-04	10	37	3.8	Proton-transporting ATP synthase complex		1.3E-04	88	784	1.6	Protein serine/threonine kinase activity
5.2E-10	24	69	4.9	Purine ribonucleoside diphosphate metabolic process		1.2E-03	15	77	2.8	Intrinsic component of endoplasmic reticulum membrane		1.3E-04	34	219	2.2	Electron transfer activity
5.7E-10	87	580	2.1	Anion transport		1.2E-03	10	39	3.6	Mitochondrial outer membrane		1.4E-04	38	258	2.1	Lipid binding
7.3E-10	24	70	4.9	Response to metal ion		1.4E-03	36	278	1.8	Chloroplast envelope		1.5E-04	394	4579	1.2	Protein binding
7.5E-10	35	140	3.5	Proton transmembrane transport		1.4E-03	4	6	9.4	Pyruvate dehydrogenase complex		1.6E-04	14	54	3.7	Heat shock protein binding
7.9E-10	25	76	4.7	Dicarboxylic acid metabolic process		1.4E-03	4	6	9.4	Eukaryotic translation initiation factor 3 complex, eIF3m		1.7E-04	12	41	4.1	Signal sequence binding
8.0E-10	47	230	2.9	Response to inorganic substance		1.4E-03	38	299	1.8	Plastid envelope		1.9E-04	13	48	3.8	Organophosphate ester transmembrane transporter activity
1.0E-09	439	4641	1.3	Biological regulation		1.4E-03	3	3	14.1	Mitochondrial proton-transporting ATP synthase, stator stalk		2.3E-04	72	619	1.6	Oxidoreductase activity, acting on paired donors, with incorporation or reduction of molecular oxygen
1.1E-09	293	2864	1.4	Protein modification process		1.4E-03	3	3	14.1	Proton-transporting ATP synthase, stator stalk		2.5E-04	14	56	3.5	Monocarboxylic acid binding
1.1E-09	293	2864	1.4	Cellular protein modification process		1.4E-03	6	15	5.7	Cytochrome complex		2.9E-04	15	64	3.3	Glutathione transferase activity
1.2E-09	56	307	2.6	Inorganic cation transmembrane transport		2.2E-03	17	99	2.4	Plant-type vacuole		2.9E-04	23	128	2.5	Molecular transducer activity
1.8E-09	15	28	7.6	Acetyl-CoA metabolic process		2.3E-03	7	22	4.5	Proton-transporting ATP synthase complex, catalytic core F(1)		3.7E-04	21	113	2.6	Organic anion transmembrane transporter activity
2.7E-09	60	348	2.4	Cation transmembrane transport		2.3E-03	37	297	1.8	Cell junction		3.8E-04	35	241	2.1	Calcium ion binding
2.8E-09	100	727	1.9	Cellular component assembly		2.4E-03	18	109	2.3	Chloroplast membrane		5.8E-04	10	33	4.3	Threonine-type peptidase activity
3.1E-09	27	93	4.1	Sulfur compound biosynthetic process		2.6E-03	8	29	3.9	Plasma membrane protein complex		6.4E-04	17	84	2.9	Oxidoreductase activity, acting on the CH-CH group of donors
3.3E-09	15	29	7.3	Mitochondrial ATP synthesis coupled electron transport		2.8E-03	4	7	8.1	Heterotrimeric G-protein complex		6.5E-04	14	61	3.2	NADP binding
4.6E-09	25	82	4.3	Ribosomal small subunit biogenesis		2.8E-03	4	7	8.1	GTPase complex		7.1E-04	6	12	7.1	Intramolecular oxidoreductase activity, transposing C=C bonds
4.6E-09	11	15	10.4	Chorismate metabolic process		2.9E-03	16	93	2.4	Preribosome		7.8E-04	9	28	4.5	Threonine-type endopeptidase activity
5.7E-09	158	1351	1.7	Organelle organization		2.9E-03	7	23	4.3	Small nucleolar ribonucleoprotein complex		7.8E-04	19	102	2.6	Carbohydrate derivative transmembrane transporter activity
6.9E-09	74	485	2.2	Response to oxygen-containing compound		3.2E-03	17	103	2.3	Photosystem		9.4E-04	18	95	2.7	GTPase binding
7.0E-09	52	287	2.6	Response to biotic stimulus		3.8E-03	7	24	4.1	Endoplasmic reticulum-Golgi intermediate compartment		1.0E-03	4	5	11.3	Oligosaccharyl transferase activity
1.3E-08	132	1083	1.7	Cell communication		4.6E-03	19	125	2.2	Plastid membrane		1.0E-03	4	5	11.3	Dolichyl-diphosphooligosaccharide-protein glycotransferase activity
1.4E-08	10	13	10.9	Chorismate biosynthetic process		4.8E-03	9	39	3.3	Transport vesicle membrane		1.0E-03	11	42	3.7	Oxidoreductase activity, acting on NAD(P)H, quinone or similar compound as acceptor
2.2E-08	68	441	2.2	Cation transport		4.9E-03	4	8	7.1	Extrinsic component of cytoplasmic side of plasma membrane		1.0E-03	137	1417	1.4	Transition metal ion binding
2.2E-08	25	88	4	Nucleoside bisphosphate metabolic process		5.0E-03	5	13	5.4	Signal recognition particle		1.2E-03	10	36	3.9	Abscisic acid binding
2.2E-08	25	88	4	Ribonucleoside bisphosphate metabolic process		5.1E-03	70	688	1.4	Nuclear lumen		1.3E-03	11	43	3.6	Alcohol binding
2.2E-08	25	88	4	Purine nucleoside bisphosphate metabolic process		6.1E-03	35	294	1.7	Cell-cell junction		1.4E-03	63	557	1.6	Transferase activity, transferring hexosyl groups
2.6E-08	44	230	2.7	RRNA processing		6.1E-03	35	294	1.7	Plasmodesma		1.4E-03	8	24	4.7	Sulfur compound binding
2.8E-08	19	53	5.1	Respiratory electron transport chain		6.1E-03	35	294	1.7	Symplast		1.5E-03	64	570	1.6	Iron ion binding
3.1E-08	61	380	2.3	Carbohydrate derivative biosynthetic process		6.1E-03	35	294	1.7	Anchoring junction		1.5E-03	18	99	2.6	Calmodulin binding
3.2E-08	20	59	4.8	Thioester metabolic process		7.0E-03	5	14	5.1	COPII vesicle coat		1.6E-03	24	153	2.2	Peroxidase activity
3.2E-08	18	48	5.3	Response to cadmium ion		7.9E-03	4	9	6.3	Oligosaccharyltransferase complex		1.6E-03	24	153	2.2	Oxidoreductase activity, acting on peroxide as acceptor
3.2E-08	20	59	4.8	Acyl-CoA metabolic process		7.9E-03	4	9	6.3	Extrinsic component of plasma membrane		1.6E-03	52	440	1.7	UDP-glycosyltransferase activity
3.5E-08	306	3123	1.4	Macromolecule modification		9.0E-03	9	43	3	Chloroplast inner membrane		1.7E-03	15	75	2.8	Cation channel activity
3.5E-08	28	110	3.6	Purine ribonucleotide biosynthetic process		9.0E-03	9	43	3	Transport vesicle		1.7E-03	14	67	3	GTPase regulator activity
4.1E-08	39	193	2.9	Establishment of protein localization to organelle		9.5E-03	5	15	4.7	Chaperone complex		1.8E-03	6	14	6.1	Translation initiation factor binding
4.8E-08	44	235	2.6	RRNA metabolic process		1.0E-02	3	5	8.5	SAM complex		1.9E-03	15	76	2.8	Gated channel activity
4.8E-08	15	34	6.2	NADP metabolic process		1.0E-02	3	5	8.5	Sec61 translocon complex		2.1E-03	9	32	4	Oxidoreductase activity, acting on paired donors, with oxidation of a pair of donors resulting in the reduction of molecular oxygen to two molecules of water
5.3E-08	41	211	2.7	Protein folding		1.0E-02	3	5	8.5	Signal peptidase complex		2.2E-03	10	39	3.6	Calcium-dependent protein serine/threonine kinase activity
5.4E-08	19	55	4.9	Translational elongation		1.0E-02	8	36	3.1	Proteasome regulatory particle		2.2E-03	10	39	3.6	Calcium-dependent protein kinase activity
8.2E-08	377	4027	1.3	Regulation of biological process		1.0E-02	3	5	8.5	Mitochondrial pyruvate dehydrogenase complex		2.2E-03	10	39	3.6	Isoprenoid binding
9.5E-08	29	122	3.4	Purine-containing compound biosynthetic process		1.0E-02	8	36	3.1	Proteasome accessory complex		2.3E-03	8	26	4.4	Proton-transporting ATP synthase activity, rotational mechanism
9.6E-08	36	175	2.9	Nucleotide biosynthetic process		1.0E-02	9	44	2.9	Plastid inner membrane		2.5E-03	5	10	7.1	Thiamine pyrophosphate binding
1.1E-07	62	403	2.2	Cellular response to organic substance		1.1E-02	4	10	5.7	Cytoplasmic chromosome		2.5E-03	5	10	7.1	Phenylalanine ammonia-lyase activity
1.2E-07	28	116	3.4	Purine nucleotide biosynthetic process		1.1E-02	4	10	5.7	Plastid chromosome		2.6E-03	3	3	14.1	Isocitrate dehydrogenase (NADP+) activity
1.2E-07	16	41	5.5	ATP synthesis coupled electron transport		1.2E-02	5	16	4.4	Clathrin vesicle coat		2.6E-03	3	3	14.1	Phosphogluconate dehydrogenase (decarboxylating) activity
1.3E-07	30	131	3.2	Ribonucleotide biosynthetic process		1.2E-02	5	16	4.4	Clathrin-coated vesicle membrane		2.6E-03	3	3	14.1	Shikimate 3-dehydrogenase (NADP+) activity
1.5E-07	38	194	2.8	Fatty acid metabolic process		1.3E-02	6	23	3.7	Clathrin coat		2.6E-03	3	3	14.1	Protein kinase C binding
1.7E-07	36	179	2.8	Nucleoside phosphate biosynthetic process		1.5E-02	2	2	14.1	Succinate-CoA ligase complex		2.6E-03	10	40	3.5	ATP transmembrane transporter activity
1.8E-07	43	237	2.6	Protein localization to organelle		1.6E-02	5	17	4.2	Endoplasmic reticulum exit site		2.6E-03	10	40	3.5	Hormone binding
2.2E-07	22	78	4	Cellular lipid catabolic process		1.6E-02	4	11	5.1	Rough endoplasmic reticulum		2.9E-03	8	27	4.2	Proton channel activity
2.2E-07	112	920	1.7	Signal transduction		1.6E-02	4	11	5.1	Vacuolar proton-transporting V-type ATPase complex		3.2E-03	53	466	1.6	Monooxygenase activity
2.6E-07	46	266	2.4	Electron transport chain		1.6E-02	4	11	5.1	Rough endoplasmic reticulum membrane		3.2E-03	10	41	3.5	Voltage-gated ion channel activity
2.9E-07	349	3725	1.3	Regulation of cellular process		1.7E-02	3	6	7.1	Palmitoyltransferase complex		3.2E-03	10	41	3.5	Oxidoreductase activity, acting on the CH-CH group of donors, NAD or NADP as acceptor
3.3E-07	112	927	1.7	Signaling		1.7E-02	13	84	2.2	Endosome membrane		3.2E-03	10	41	3.5	Voltage-gated channel activity
3.6E-07	30	137	3.1	Ribose phosphate biosynthetic process		1.7E-02	3	6	7.1	Serine C-palmitoyltransferase complex		3.2E-03	22	143	2.2	Flavin adenine dinucleotide binding
3.8E-07	9	13	9.8	Tricarboxylic acid metabolic process		1.7E-02	3	6	7.1	Endoplasmic reticulum palmitoyltransferase complex		3.3E-03	66	614	1.5	Peptidase activity
3.9E-07	45	261	2.4	Carbohydrate catabolic process		1.7E-02	3	6	7.1	Endoplasmic reticulum chaperone complex		3.7E-03	6	16	5.3	Proton-exporting ATPase activity, phosphorylative mechanism
5.2E-07	12	25	6.8	Dicarboxylic acid biosynthetic process		1.7E-02	3	6	7.1	Protein-cysteine S-palmitoyltransferase complex		3.7E-03	10	42	3.4	Adenine nucleotide transmembrane transporter activity
5.8E-07	26	110	3.3	Lipid catabolic process		1.9E-02	6	25	3.4	Cytoplasmic side of membrane		3.7E-03	10	42	3.4	Purine ribonucleotide transmembrane transporter activity
5.9E-07	17	51	4.7	Monocarboxylic acid catabolic process		2.2E-02	4	12	4.7	Signal recognition particle, endoplasmic reticulum targeting		3.7E-03	10	42	3.4	Nucleotide transmembrane transporter activity
6.1E-07	99	799	1.8	Response to organic substance		2.8E-02	3	7	6.1	PAM complex, Tim23 associated import motor		3.7E-03	10	42	3.4	Purine nucleotide transmembrane transporter activity
6.2E-07	49	301	2.3	Organic hydroxy compound metabolic process		2.8E-02	3	7	6.1	Translocon complex		3.7E-03	17	99	2.4	Lipase activity
7.0E-07	373	4060	1.3	Heterocycle metabolic process		2.8E-02	6	27	3.1	Side of membrane		3.8E-03	5	11	6.4	C-acyltransferase activity
7.1E-07	68	483	2	NcRNA metabolic process		2.9E-02	4	13	4.4	Chaperonin-containing T-complex		3.8E-03	59	538	1.6	Enzyme regulator activity
1.4E-06	23	93	3.5	Mitochondrial transport		3.5E-02	14	102	1.9	Cullin-RING ubiquitin ligase complex		3.8E-03	7	22	4.5	Small ribosomal subunit rRNA binding
1.4E-06	66	472	2	Lipid biosynthetic process		3.5E-02	8	45	2.5	Small-subunit processome		4.4E-03	10	43	3.3	Protein phosphatase inhibitor activity
1.4E-06	16	48	4.7	Maturation of LSU-rRNA		3.6E-02	49	500	1.4	Transferase complex		4.4E-03	10	43	3.3	Phosphatase inhibitor activity
1.5E-06	34	178	2.7	Protein targeting		3.7E-02	2	3	9.4	Phosphatidylinositol 3-kinase complex		4.4E-03	32	247	1.8	Carboxylic acid binding
1.6E-06	39	221	2.5	Cellular response to oxygen-containing compound		3.7E-02	2	3	9.4	Mitochondrial alpha-ketoglutarate dehydrogenase complex		4.4E-03	32	247	1.8	Organic acid binding
2.1E-06	14	38	5.2	Response to unfolded protein		3.7E-02	2	3	9.4	Mitochondrial tricarboxylic acid cycle enzyme complex		4.4E-03	8	29	3.9	NADH dehydrogenase activity
2.8E-06	31	158	2.8	Anion transmembrane transport		3.7E-02	7	37	2.7	Clathrin-coated vesicle		4.7E-03	4	7	8.1	UDP-galactose transmembrane transporter activity
3.2E-06	258	2686	1.4	Organic cyclic compound biosynthetic process		3.7E-02	2	3	9.4	Endocytic vesicle		4.9E-03	6	17	5	Ammonia-lyase activity
3.3E-06	51	337	2.1	Cellular carbohydrate metabolic process		3.7E-02	2	3	9.4	Phosphatidylinositol 3-kinase complex, class III		4.9E-03	7	23	4.3	Cobalt ion binding
4.7E-06	22	92	3.4	Endoplasmic reticulum to Golgi vesicle-mediated transport		3.7E-02	2	3	9.4	SPOTS complex		5.7E-03	5	12	5.9	Enoyl-CoA hydratase activity
5.1E-06	147	1376	1.5	Protein phosphorylation		3.7E-02	4	14	4	Outer mitochondrial membrane protein complex		5.7E-03	5	12	5.9	Fatty acid ligase activity
5.8E-06	58	411	2	Vesicle-mediated transport		3.8E-02	12	84	2	Outer membrane		6.4E-03	7	24	4.1	Chitinase activity
6.2E-06	51	344	2.1	Inorganic anion transport		3.8E-02	12	84	2	Organelle outer membrane		6.4E-03	7	24	4.1	Misfolded protein binding
6.4E-06	15	47	4.5	Cellular response to oxidative stress		3.8E-02	3	8	5.3	Trans-Golgi network membrane		6.4E-03	47	416	1.6	Endopeptidase activity
7.3E-06	13	36	5.1	Fatty acid oxidation		3.8E-02	3	8	5.3	VCP-NPL4-UFD1 AAA ATPase complex		6.7E-03	16	96	2.4	Nucleobase-containing compound transmembrane transporter activity
7.3E-06	13	36	5.1	Fatty acid catabolic process		4.3E-02	5	22	3.2	Photosystem II oxygen evolving complex		6.8E-03	29	223	1.8	Transferase activity, transferring alkyl or aryl (other than methyl) groups
7.8E-06	28	141	2.8	Mitochondrion organization		4.6E-02	8	48	2.4	Integral component of mitochondrial membrane		7.2E-03	10	46	3.1	Protein homodimerization activity
8.2E-06	16	54	4.2	Cellular response to chemical stress		4.6E-02	8	48	2.4	Intrinsic component of mitochondrial membrane		8.0E-03	3	4	10.6	Hydroxymethylglutaryl-CoA synthase activity
8.3E-06	14	42	4.7	TRNA aminoacylation for protein translation		5.0E-02	9	58	2.2	Photosystem I		8.0E-03	3	4	10.6	Endoplasmic reticulum signal peptide binding
8.3E-06	36	209	2.4	Response to toxic substance								8.0E-03	7	25	4	NADH dehydrogenase (ubiquinone) activity
1.1E-05	33	185	2.5	Phospholipid metabolic process								8.0E-03	7	25	4	NADH dehydrogenase (quinone) activity
1.2E-05	10	22	6.4	Formation of cytoplasmic translation initiation complex								8.1E-03	4	8	7.1	Dodecenoyl-CoA delta-isomerase activity
1.2E-05	12	32	5.3	Fatty acid beta-oxidation								8.1E-03	4	8	7.1	Fructose-bisphosphate aldolase activity
1.3E-05	38	231	2.3	Response to lipid								8.6E-03	21	146	2	Iron-sulfur cluster binding
1.4E-05	28	145	2.7	Golgi vesicle transport								8.6E-03	21	146	2	Metal cluster binding
1.4E-05	40	250	2.3	Cellular homeostasis								8.7E-03	6	19	4.5	Protein domain specific binding
1.5E-05	14	44	4.5	Amino acid activation								1.0E-02	14	82	2.4	Metallopeptidase activity
1.5E-05	14	44	4.5	TRNA aminoacylation								1.3E-02	4	9	6.3	Acyl carrier activity
1.5E-05	33	188	2.5	Monocarboxylic acid biosynthetic process								1.3E-02	4	9	6.3	Pyruvate dehydrogenase activity
2.0E-05	48	329	2.1	Cellular response to endogenous stimulus								1.3E-02	4	9	6.3	Pyruvate dehydrogenase (acetyl-transferring) activity
2.3E-05	5	5	14.1	Shikimate metabolic process								1.3E-02	9	42	3	FMN binding
2.5E-05	12	34	5	Protein refolding								1.3E-02	4	9	6.3	ACP phosphopantetheine attachment site binding
2.5E-05	15	52	4.1	Purine nucleoside triphosphate biosynthetic process								1.3E-02	4	9	6.3	Prosthetic group binding
2.5E-05	15	52	4.1	Purine ribonucleoside triphosphate metabolic process								1.3E-02	4	9	6.3	Phosphopantetheine-dependent carrier activity
2.5E-05	15	52	4.1	Purine ribonucleoside triphosphate biosynthetic process								1.6E-02	5	15	4.7	Voltage-gated potassium channel activity
2.5E-05	25	125	2.8	Phenylpropanoid metabolic process								1.7E-02	51	485	1.5	Transferase activity, transferring acyl groups other than amino-acyl groups
2.6E-05	34	202	2.4	Cellular response to toxic substance								1.7E-02	13	78	2.4	Inorganic anion transmembrane transporter activity
2.6E-05	34	202	2.4	Cellular detoxification								1.7E-02	41	371	1.6	Hydrolase activity, hydrolyzing O-glycosyl compounds
2.7E-05	80	663	1.7	Regulation of biological quality								1.7E-02	3	5	8.5	Thioredoxin-disulfide reductase activity
2.7E-05	46	314	2.1	Hormone-mediated signaling pathway								1.7E-02	3	5	8.5	UDP-glucose transmembrane transporter activity
2.8E-05	7	11	9	Secondary alcohol metabolic process								1.7E-02	9	44	2.9	2 iron, 2 sulfur cluster binding
2.9E-05	10	24	5.9	Pentose-phosphate shunt								2.0E-02	4	10	5.7	ADP transmembrane transporter activity
2.9E-05	10	24	5.9	NADPH regeneration								2.0E-02	11	62	2.5	Organic acid transmembrane transporter activity
3.1E-05	29	160	2.6	Secondary metabolic process								2.0E-02	11	62	2.5	Oxidoreductase activity, acting on the aldehyde or oxo group of donors, NAD or NADP as acceptor
3.2E-05	20	88	3.2	Cellular amino acid catabolic process								2.0E-02	11	62	2.5	Carboxylic acid transmembrane transporter activity
3.2E-05	34	204	2.4	Detoxification								2.2E-02	7	30	3.3	Carbohydrate kinase activity
3.2E-05	53	385	1.9	Homeostatic process								2.3E-02	6	23	3.7	Carbohydrate phosphatase activity
3.4E-05	46	317	2.1	Cellular response to hormone stimulus								2.3E-02	12	72	2.4	Phosphatase regulator activity
3.4E-05	32	187	2.4	Cellular oxidant detoxification								2.3E-02	12	72	2.4	Protein phosphatase regulator activity
4.1E-05	119	1107	1.5	Proteolysis								2.3E-02	6	23	3.7	SnoRNA binding
4.3E-05	17	68	3.5	Response to topologically incorrect protein								2.4E-02	2	2	14.1	3-dehydroquinate dehydratase activity
4.6E-05	344	3873	1.3	Nucleobase-containing compound metabolic process								2.4E-02	2	2	14.1	3-isopropylmalate dehydrogenase activity
4.8E-05	90	784	1.6	Multicellular organismal process								2.4E-02	2	2	14.1	Chorismate synthase activity
5.2E-05	43	293	2.1	Phosphate ion transport								2.4E-02	2	2	14.1	Dihydrolipoyllysine-residue succinyltransferase activity
5.9E-05	31	183	2.4	Protein autophosphorylation								2.4E-02	2	2	14.1	Nicotinate-nucleotide diphosphorylase (carboxylating) activity
6.2E-05	18	77	3.3	Response to endoplasmic reticulum stress								2.4E-02	2	2	14.1	Oxoglutarate dehydrogenase (succinyl-transferring) activity
6.2E-05	15	56	3.8	Purine nucleoside triphosphate metabolic process								2.4E-02	2	2	14.1	Succinate-CoA ligase activity
6.4E-05	16	63	3.6	Mitochondrial transmembrane transport								2.4E-02	2	2	14.1	Succinate-CoA ligase (ADP-forming) activity
7.3E-05	20	93	3	Translational initiation								2.4E-02	2	2	14.1	Succinate-CoA ligase (GDP-forming) activity
7.5E-05	69	564	1.7	Cellular response to stress								2.4E-02	2	2	14.1	Histidine-tRNA ligase activity
7.7E-05	15	57	3.7	Lipid oxidation								2.4E-02	2	2	14.1	Ubiquitin activating enzyme activity
7.8E-05	13	44	4.2	Stomatal movement								2.4E-02	2	2	14.1	Inward rectifier potassium channel activity
7.8E-05	11	32	4.9	Glucose 6-phosphate metabolic process								2.4E-02	2	2	14.1	Arginine decarboxylase activity
7.8E-05	11	32	4.9	Ribosomal small subunit assembly								2.4E-02	2	2	14.1	Oxygen evolving activity
8.6E-05	26	143	2.6	Reactive oxygen species metabolic process								2.4E-02	2	2	14.1	Succinyltransferase activity
9.4E-05	10	27	5.2	Proteasomal ubiquitin-independent protein catabolic process								2.4E-02	2	2	14.1	S-succinyltransferase activity
9.6E-05	6	9	9.4	Mitochondrial electron transport, NADH to ubiquinone								2.4E-02	12	73	2.3	Ras GTPase binding
1.0E-04	13	45	4.1	Energy coupled proton transport, down electrochemical gradient								2.4E-02	12	73	2.3	Small GTPase binding
1.0E-04	13	45	4.1	ATP synthesis coupled proton transport								2.4E-02	2	2	14.1	Acireductone synthase activity
1.0E-04	13	45	4.1	ATP biosynthetic process								2.4E-02	2	2	14.1	Ligand-gated cation channel activity
1.0E-04	9	22	5.8	Thioester biosynthetic process								2.4E-02	9	47	2.7	Racemase and epimerase activity
1.0E-04	9	22	5.8	Acyl-CoA biosynthetic process								2.5E-02	21	162	1.8	Glucosyltransferase activity
1.1E-04	37	245	2.1	Interspecies interaction between organisms								2.5E-02	5	17	4.2	Ligand-gated ion channel activity
1.3E-04	13	46	4	Sulfur amino acid metabolic process								2.5E-02	5	17	4.2	Ligand-gated channel activity
1.3E-04	19	89	3	Pigment metabolic process								2.6E-02	4	11	5.1	Oxidoreductase activity, acting on the CH-NH group of donors, oxygen as acceptor
1.3E-04	22	113	2.8	Lipid modification								2.7E-02	3	6	7.1	Acyl binding
1.4E-04	240	2608	1.3	Aromatic compound biosynthetic process								2.7E-02	3	6	7.1	G protein-coupled receptor binding
1.4E-04	15	60	3.5	Ribonucleoside triphosphate metabolic process								2.7E-02	3	6	7.1	L-aspartate:2-oxoglutarate aminotransferase activity
1.4E-04	15	60	3.5	Ribonucleoside triphosphate biosynthetic process								2.7E-02	3	6	7.1	Tryptophan synthase activity
1.5E-04	34	220	2.2	Organic anion transport								2.7E-02	3	6	7.1	Cyclin-dependent protein serine/threonine kinase inhibitor activity
1.5E-04	36	239	2.1	Response to external biotic stimulus								2.7E-02	3	6	7.1	Ubiquinol-cytochrome-c reductase activity
1.5E-04	36	239	2.1	Response to other organism								2.7E-02	3	6	7.1	Phosphoglycerate transmembrane transporter activity
1.5E-04	9	23	5.5	Maturation of LSU-rRNA from tricistronic rRNA transcript (SSU-rRNA, 5.8S rRNA, LSU-rRNA)								2.7E-02	3	6	7.1	Oxidoreductase activity, acting on diphenols and related substances as donors, cytochrome as acceptor
1.5E-04	17	75	3.2	Pigment biosynthetic process								2.7E-02	3	6	7.1	Protein serine/threonine kinase inhibitor activity
2.0E-04	62	507	1.7	Protein catabolic process								2.7E-02	3	6	7.1	G-protein beta/gamma-subunit complex binding
2.0E-04	18	84	3	Alpha-amino acid catabolic process								2.7E-02	3	6	7.1	Triose-phosphate transmembrane transporter activity
2.1E-04	6	10	8.5	Mitochondrial ATP synthesis coupled proton transport								2.7E-02	12	75	2.3	Xenobiotic transmembrane transporter activity
2.1E-04	39	272	2	Response to oxidative stress								2.8E-02	10	57	2.5	GTPase activator activity
2.2E-04	33	215	2.2	Defense response to other organism								3.0E-02	6	25	3.4	Oxidoreductase activity, acting on a sulfur group of donors, NAD(P) as acceptor
2.3E-04	94	865	1.5	Defense response								3.1E-02	5	18	3.9	Nucleocytoplasmic carrier activity
2.5E-04	11	36	4.3	Sulfur amino acid biosynthetic process								3.4E-02	4	12	4.7	7S RNA binding
2.5E-04	24	135	2.5	Protein localization to membrane								3.4E-02	4	12	4.7	Phosphofructokinase activity
2.7E-04	69	589	1.7	Response to abiotic stimulus								3.4E-02	4	12	4.7	Nucleosomal DNA binding
2.8E-04	16	71	3.2	Abscisic acid-activated signaling pathway								3.4E-02	4	12	4.7	NAD+ binding
2.8E-04	16	71	3.2	Cellular response to abscisic acid stimulus								3.4E-02	4	12	4.7	Alpha-glucosidase activity
2.8E-04	16	71	3.2	Cellular response to alcohol								3.4E-02	46	450	1.4	Hydrolase activity, acting on glycosyl bonds
2.8E-04	22	119	2.6	Cellular response to lipid								3.4E-02	10	59	2.4	Transaminase activity
3.0E-04	15	64	3.3	Nucleoside triphosphate biosynthetic process								3.4E-02	10	59	2.4	Transferase activity, transferring nitrogenous groups
3.1E-04	20	103	2.7	Response to bacterium								3.5E-02	6	26	3.3	Anion:anion antiporter activity
3.2E-04	5	7	10.1	Isocitrate metabolic process								3.5E-02	8	42	2.7	Chaperone binding
3.2E-04	5	7	10.1	Leucine biosynthetic process								3.5E-02	6	26	3.3	Solute:anion antiporter activity
3.3E-04	7	15	6.6	Acetyl-CoA biosynthetic process								3.7E-02	11	69	2.3	Glucosidase activity
3.3E-04	7	15	6.6	Stomatal closure								3.7E-02	11	69	2.3	FAD binding
3.8E-04	14	58	3.4	Cellular carbohydrate catabolic process								3.7E-02	5	19	3.7	Malate dehydrogenase activity
4.0E-04	6	11	7.7	Regulation of generation of precursor metabolites and energy								3.7E-02	17	128	1.9	UDP-glucosyltransferase activity
4.3E-04	9	26	4.9	Aminoglycan metabolic process								3.9E-02	31	281	1.6	Enzyme inhibitor activity
4.5E-04	26	158	2.3	Response to alcohol								4.1E-02	3	7	6.1	Sigma factor activity
4.7E-04	53	427	1.8	NcRNA processing								4.1E-02	3	7	6.1	Aldonate transmembrane transporter activity
4.7E-04	13	52	3.5	Branched-chain amino acid metabolic process								4.2E-02	6	27	3.1	Chitin binding
5.1E-04	8	21	5.4	Cotranslational protein targeting to membrane								4.2E-02	6	27	3.1	Modification-dependent protein binding
5.1E-04	8	21	5.4	SRP-dependent cotranslational protein targeting to membrane								4.2E-02	7	35	2.8	Ion transmembrane transporter activity, phosphorylative mechanism
5.4E-04	19	99	2.7	Defense response to bacterium								4.3E-02	4	13	4.4	Adenyl-nucleotide exchange factor activity
5.8E-04	10	33	4.3	Nucleoside bisphosphate biosynthetic process								4.5E-02	5	20	3.5	Potassium channel activity
5.8E-04	10	33	4.3	Ribonucleoside bisphosphate biosynthetic process								4.5E-02	5	20	3.5	Pyrimidine nucleotide-sugar transmembrane transporter activity
5.8E-04	10	33	4.3	Purine nucleoside bisphosphate biosynthetic process								4.5E-02	5	20	3.5	Amine-lyase activity
5.8E-04	10	33	4.3	Cellular response to unfolded protein								4.5E-02	5	20	3.5	Voltage-gated cation channel activity
5.8E-04	10	33	4.3	Regulation of protein serine/threonine phosphatase activity								4.6E-02	9	53	2.4	Intramolecular transferase activity
5.8E-04	9	27	4.7	Branched-chain amino acid biosynthetic process								4.8E-02	7	36	2.8	Phosphotransferase activity, phosphate group as acceptor
5.9E-04	51	410	1.8	Negative regulation of cellular metabolic process								4.8E-02	11	72	2.2	Quercetin 3-O-glucosyltransferase activity
6.3E-04	16	76	3	Nucleoside triphosphate metabolic process								4.8E-02	11	72	2.2	Quercetin 7-O-glucosyltransferase activity
6.5E-04	14	61	3.2	Negative regulation of phosphorus metabolic process								4.8E-02	6	28	3	Nucleosome binding
6.5E-04	14	61	3.2	Negative regulation of phosphate metabolic process								4.8E-02	6	28	3	Protein folding chaperone
6.5E-04	20	109	2.6	Alcohol metabolic process								4.9E-02	14	102	1.9	Enzyme activator activity
6.5E-04	26	162	2.3	Organic hydroxy compound biosynthetic process								4.9E-02	13	92	2	4 iron, 4 sulfur cluster binding
6.5E-04	20	109	2.6	Cellular modified amino acid metabolic process								5.0E-02	8	45	2.5	Transferase activity, transferring pentosyl groups
6.5E-04	11	40	3.9	Maturation of SSU-rRNA from tricistronic rRNA transcript (SSU-rRNA, 5.8S rRNA, LSU-rRNA)								5.0E-02	9	54	2.4	Potassium ion transmembrane transporter activity
6.9E-04	15	69	3.1	Glutathione metabolic process
7.0E-04	6	12	7.1	Farnesyl diphosphate metabolic process
7.0E-04	72	643	1.6	Response to endogenous stimulus
7.3E-04	5	8	8.8	Farnesyl diphosphate biosynthetic process
7.6E-04	14	62	3.2	Negative regulation of protein modification process
7.8E-04	7	17	5.8	Ceramide biosynthetic process
7.8E-04	7	17	5.8	Erythrose 4-phosphate/phosphoenolpyruvate family amino acid metabolic process
7.8E-04	7	17	5.8	Methionine metabolic process
7.8E-04	7	17	5.8	L-phenylalanine metabolic process
7.8E-04	7	17	5.8	Methionine biosynthetic process
8.0E-04	13	55	3.3	Serine family amino acid metabolic process
8.1E-04	38	281	1.9	Intracellular signal transduction
8.1E-04	16	78	2.9	Organophosphate ester transport
8.1E-04	16	78	2.9	Defense response to fungus
8.7E-04	58	493	1.7	Cellular protein catabolic process
8.7E-04	36	262	1.9	Regulation of hydrolase activity
8.9E-04	46	365	1.8	Peptidyl-amino acid modification
9.0E-04	29	194	2.1	Photosynthesis
9.0E-04	18	95	2.7	Protein import
9.1E-04	10	35	4	Cytoplasmic translational initiation
9.4E-04	25	157	2.3	Response to abscisic acid
9.5E-04	13	56	3.3	Maturation of SSU-rRNA
9.7E-04	4	5	11.3	Farnesyl diphosphate biosynthetic process, mevalonate pathway
9.7E-04	4	5	11.3	Isoprenoid biosynthetic process via mevalonate
9.7E-04	71	640	1.6	Multicellular organism development
1.0E-03	14	64	3.1	Intracellular protein transmembrane transport
1.1E-03	70	631	1.6	Response to hormone
1.1E-03	51	422	1.7	Modification-dependent protein catabolic process
1.1E-03	25	159	2.2	Isoprenoid metabolic process
1.1E-03	47	380	1.7	Response to external stimulus
1.1E-03	29	197	2.1	Negative regulation of cellular protein metabolic process
1.1E-03	29	197	2.1	Negative regulation of protein metabolic process
1.2E-03	12	50	3.4	Protein targeting to mitochondrion
1.2E-03	15	73	2.9	Protein transmembrane transport
1.3E-03	59	513	1.6	Negative regulation of cellular process
1.3E-03	57	491	1.6	Proteolysis involved in cellular protein catabolic process
1.4E-03	5	9	7.9	Regulation of stomatal closure
1.4E-03	5	9	7.9	Aromatic amino acid family biosynthetic process, prephenate pathway
1.4E-03	23	143	2.3	Monosaccharide metabolic process
1.4E-03	47	384	1.7	Negative regulation of nitrogen compound metabolic process
1.5E-03	11	44	3.5	Serine family amino acid biosynthetic process
1.5E-03	28	191	2.1	Plant organ development
1.5E-03	23	144	2.3	Cell redox homeostasis
1.6E-03	20	117	2.4	Steroid metabolic process
1.6E-03	16	83	2.7	Response to fungus
1.6E-03	7	19	5.2	G protein-coupled receptor signaling pathway
1.6E-03	51	430	1.7	Modification-dependent macromolecule catabolic process
1.6E-03	24	154	2.2	Nucleobase-containing compound transport
1.7E-03	12	52	3.3	Sterol biosynthetic process
1.7E-03	12	52	3.3	Protein localization to mitochondrion
1.7E-03	12	52	3.3	Establishment of protein localization to mitochondrion
1.7E-03	59	519	1.6	Reproduction
1.7E-03	6	14	6.1	Fructose 1,6-bisphosphate metabolic process
1.7E-03	10	38	3.7	Protein targeting to ER
1.7E-03	10	38	3.7	Establishment of protein localization to endoplasmic reticulum
1.8E-03	69	632	1.5	Cellular macromolecule catabolic process
1.9E-03	17	93	2.6	Root system development
1.9E-03	17	93	2.6	Root development
2.0E-03	31	224	2	Carbohydrate biosynthetic process
2.0E-03	84	808	1.5	Macromolecule catabolic process
2.0E-03	9	32	4	Starch metabolic process
2.1E-03	19	111	2.4	Phospholipid biosynthetic process
2.1E-03	52	446	1.6	System development
2.1E-03	11	46	3.4	Glucose metabolic process
2.3E-03	18	103	2.5	Carbohydrate derivative transport
2.5E-03	58	516	1.6	Reproductive process
2.6E-03	11	47	3.3	Aspartate family amino acid metabolic process
2.6E-03	3	3	14.1	Response to singlet oxygen
2.6E-03	3	3	14.1	Response to low light intensity stimulus
2.6E-03	6	15	5.7	Isopentenyl diphosphate metabolic process
2.6E-03	6	15	5.7	Isopentenyl diphosphate biosynthetic process
2.6E-03	10	40	3.5	ATP transport
2.9E-03	13	63	2.9	Cellular response to topologically incorrect protein
2.9E-03	26	180	2	Glucan metabolic process
3.0E-03	11	48	3.2	Cellular aldehyde metabolic process
3.1E-03	20	124	2.3	Isoprenoid biosynthetic process
3.3E-03	29	211	1.9	Chemical homeostasis
3.8E-03	6	16	5.3	Regulation of photosynthesis
3.9E-03	13	65	2.8	Protein localization to endoplasmic reticulum
3.9E-03	10	42	3.4	Purine nucleotide transport
3.9E-03	10	42	3.4	Purine ribonucleotide transport
3.9E-03	19	117	2.3	Hydrogen peroxide metabolic process
3.9E-03	10	42	3.4	Adenine nucleotide transport
4.0E-03	5	11	6.4	Fructose metabolic process
4.0E-03	5	11	6.4	Mitochondrial electron transport, ubiquinol to cytochrome c
4.0E-03	5	11	6.4	Signal peptide processing
4.0E-03	7	22	4.5	Aminoglycan catabolic process
4.0E-03	7	22	4.5	Chitin metabolic process
4.0E-03	7	22	4.5	Chitin catabolic process
4.0E-03	7	22	4.5	Amino sugar catabolic process
4.0E-03	7	22	4.5	Glucosamine-containing compound catabolic process
4.1E-03	47	405	1.6	Ubiquitin-dependent protein catabolic process
4.2E-03	17	100	2.4	Establishment of protein localization to membrane
4.5E-03	15	83	2.6	Steroid biosynthetic process
4.6E-03	10	43	3.3	Negative regulation of phosphatase activity
4.6E-03	10	43	3.3	Negative regulation of phosphoprotein phosphatase activity
4.6E-03	10	43	3.3	Negative regulation of dephosphorylation
4.6E-03	10	43	3.3	Negative regulation of protein dephosphorylation
4.6E-03	10	43	3.3	Nucleotide transport
4.9E-03	4	7	8.1	UDP-galactose transmembrane transport
5.0E-03	15	84	2.5	Response to organic cyclic compound
5.2E-03	17	102	2.4	Sterol metabolic process
5.2E-03	7	23	4.3	Cellular monovalent inorganic cation homeostasis
5.2E-03	24	168	2	Cellular glucan metabolic process
5.2E-03	6	17	5	Arginine metabolic process
5.4E-03	43	367	1.7	Post-embryonic development
5.6E-03	78	768	1.4	RNA processing
5.7E-03	18	112	2.3	Hydrogen peroxide catabolic process
5.7E-03	11	52	3	Disaccharide metabolic process
5.8E-03	9	37	3.4	Aspartate family amino acid biosynthetic process
6.0E-03	5	12	5.9	Erythrose 4-phosphate/phosphoenolpyruvate family amino acid catabolic process
6.0E-03	5	12	5.9	L-phenylalanine catabolic process
6.0E-03	35	283	1.7	Reproductive structure development
6.3E-03	22	151	2.1	Glycoprotein metabolic process
6.3E-03	17	104	2.3	Cellular chemical homeostasis
6.3E-03	17	104	2.3	Response to heat
6.4E-03	35	284	1.7	Reproductive system development
6.7E-03	19	123	2.2	Response to nitrogen compound
6.7E-03	7	24	4.1	Cell wall macromolecule catabolic process
6.9E-03	9	38	3.4	Ubiquitin-dependent ERAD pathway
6.9E-03	9	38	3.4	Nucleotide-sugar metabolic process
7.0E-03	6	18	4.7	Endoplasmic reticulum unfolded protein response
7.2E-03	77	764	1.4	Anatomical structure development
7.5E-03	12	62	2.7	Phenylpropanoid biosynthetic process
7.5E-03	10	46	3.1	de novo posttranslational protein folding
7.5E-03	10	46	3.1	Chaperone cofactor-dependent protein refolding
7.8E-03	21	144	2.1	Negative regulation of hydrolase activity
7.8E-03	217	2517	1.2	Heterocycle biosynthetic process
7.9E-03	64	614	1.5	Regulation of molecular function
8.2E-03	38	321	1.7	Developmental process involved in reproduction
8.2E-03	20	135	2.1	Fruit development
8.2E-03	3	4	10.6	Aldonic acid metabolic process
8.2E-03	3	4	10.6	D-gluconate metabolic process
8.2E-03	3	4	10.6	Proton-transporting ATP synthase complex assembly
8.2E-03	3	4	10.6	Aldonic acid catabolic process
8.2E-03	3	4	10.6	D-gluconate catabolic process
8.2E-03	3	4	10.6	Tyrosine biosynthetic process
8.2E-03	9	39	3.3	Protein export from nucleus
8.4E-03	4	8	7.1	Polarity specification of adaxial/abaxial axis
8.4E-03	4	8	7.1	Regulation of photosynthesis, light reaction
8.4E-03	4	8	7.1	S-adenosylmethionine metabolic process
8.4E-03	4	8	7.1	L-methionine biosynthetic process
8.4E-03	4	8	7.1	SRP-dependent cotranslational protein targeting to membrane, translocation
8.5E-03	8	32	3.5	Sphingolipid biosynthetic process
8.5E-03	5	13	5.4	Leucine metabolic process
8.5E-03	8	32	3.5	Intra-Golgi vesicle-mediated transport
8.6E-03	11	55	2.8	Carbohydrate derivative catabolic process
8.7E-03	27	206	1.9	Cellular polysaccharide metabolic process
9.1E-03	6	19	4.5	Cellular response to reactive oxygen species
9.3E-03	15	90	2.4	Auxin-activated signaling pathway
9.5E-03	9	40	3.2	Protein transmembrane import into intracellular organelle
9.5E-03	9	40	3.2	Porphyrin-containing compound biosynthetic process
1.0E-02	62	598	1.5	Regulation of catalytic activity
1.0E-02	8	33	3.4	Monosaccharide biosynthetic process
1.0E-02	8	33	3.4	L-serine metabolic process
1.0E-02	14	82	2.4	Response to reactive oxygen species
1.0E-02	15	91	2.3	Cellular response to auxin stimulus
1.2E-02	10	49	2.9	Cellular metabolic compound salvage
1.2E-02	10	49	2.9	de novo protein folding
1.2E-02	19	130	2.1	Pollination
1.2E-02	19	130	2.1	Multi-multicellular organism process
1.2E-02	6	20	4.2	Monocarboxylic acid transport
1.2E-02	6	20	4.2	Regulation of cellular pH
1.2E-02	6	20	4.2	Regulation of intracellular pH
1.2E-02	6	20	4.2	Glycosyl compound biosynthetic process
1.2E-02	5	14	5.1	Ribosomal subunit export from nucleus
1.2E-02	5	14	5.1	Pyridine nucleotide metabolic process
1.2E-02	5	14	5.1	Ribosome localization
1.2E-02	5	14	5.1	RRNA-containing ribonucleoprotein complex export from nucleus
1.2E-02	24	180	1.9	Response to temperature stimulus
1.2E-02	12	66	2.6	Protein targeting to membrane
1.2E-02	83	855	1.4	Developmental process
1.3E-02	7	27	3.7	Sucrose metabolic process
1.3E-02	11	58	2.7	Cellular amine metabolic process
1.3E-02	11	58	2.7	Porphyrin-containing compound metabolic process
1.3E-02	9	42	3	Tetrapyrrole biosynthetic process
1.3E-02	4	9	6.3	Cinnamic acid biosynthetic process
1.3E-02	4	9	6.3	Cinnamic acid metabolic process
1.3E-02	4	9	6.3	Adaxial/abaxial axis specification
1.3E-02	4	9	6.3	UDP-L-arabinose metabolic process
1.3E-02	4	9	6.3	Acetyl-CoA biosynthetic process from pyruvate
1.3E-02	4	9	6.3	Specification of axis polarity
1.3E-02	4	9	6.3	Endonucleolytic cleavage in ITS1 to separate SSU-rRNA from 5.8S rRNA and LSU-rRNA from tricistronic rRNA transcript (SSU-rRNA, 5.8S rRNA, LSU-rRNA)
1.3E-02	15	94	2.3	Recognition of pollen
1.3E-02	15	94	2.3	Cell recognition
1.4E-02	13	76	2.4	Regulation of protein dephosphorylation
1.4E-02	13	76	2.4	Regulation of phosphoprotein phosphatase activity
1.4E-02	11	59	2.6	Tetrapyrrole metabolic process
1.4E-02	8	35	3.2	Ceramide metabolic process
1.5E-02	6	21	4	Pyridine-containing compound metabolic process
1.5E-02	6	21	4	Olefinic compound biosynthetic process
1.5E-02	31	258	1.7	Proteasome-mediated ubiquitin-dependent protein catabolic process
1.5E-02	7	28	3.5	Glucosamine-containing compound metabolic process
1.6E-02	25	195	1.8	Regulation of cellular component organization

## Sheet: Désirée_18hpi_UP
GO terms enrichment and KEGG pathway analysis with the up-regulated DEGs for the potato cultivar Désirée at 18 hpi.
Enrichment FDR	Genes in list	Total genes	%	Functional Category - BP		Enrichment FDR	Genes in list	Total genes	Functional Category - CC		Enrichment FDR	Genes in list	Total genes	Functional Category - MF		Enrichment FDR	Genes in list	Total genes	Functional Category - KEGG
4.1e-123	285	1119	25.4692	Organonitrogen compound biosynthetic process		4e-154	510	2922	Cytoplasm		1.1e-82	150	438	Structural molecule activity		4.9e-86	258	1294	Metabolic pathways
8.7e-100	196	634	30.9148	Cellular amide metabolic process		2.9e-128	439	2547	Cytoplasmic part		2.7e-81	139	379	Structural constituent of ribosome		2e-63	99	242	Ribosome
1.2e-96	184	574	32.0557	Amide biosynthetic process		5.1e-84	143	391	Ribosome		8.7e-34	224	1893	Oxidoreductase activity		1.3e-43	139	723	Biosynthesis of secondary metabolites
5.6e-95	180	559	32.2004	Peptide metabolic process		2.9e-82	160	514	Ribonucleoprotein complex		1.9e-31	168	1250	Cofactor binding		4.1e-30	43	94	Oxidative phosphorylation
7.8e-94	177	547	32.3583	Peptide biosynthetic process		7.3e-79	264	1457	Protein-containing complex		1.4e-27	302	3230	Small molecule binding		1.6e-25	49	155	Biosynthesis of amino acids
8.4e-94	176	541	32.5323	Translation		2.4e-57	475	4683	Intracellular organelle		1.1e-23	82	447	Coenzyme binding		6.9e-23	50	183	Carbon metabolism
3.3e-90	499	4030	12.3821	Organonitrogen compound metabolic process		3.3e-57	475	4690	Organelle		3.8e-21	217	2241	Drug binding		2.4e-18	23	43	Citrate cycle (TCA cycle)
1.3e-65	203	1032	19.6705	Small molecule metabolic process		5e-54	164	823	Non-membrane-bounded organelle		1.4e-20	278	3197	Anion binding		1.2e-10	16	39	2-Oxocarboxylic acid metabolism
1.5e-61	394	3377	11.6672	Biosynthetic process		5e-54	164	823	Intracellular non-membrane-bounded organelle		2.9e-18	261	3057	Nucleotide binding		1.4e-10	19	58	Phagosome
2.3e-58	379	3265	11.608	Organic substance biosynthetic process		4.2e-31	88	412	Organelle membrane		2.9e-18	64	354	Lyase activity		4.8e-10	33	182	Protein processing in endoplasmic reticulum
3.1e-58	147	616	23.8636	Organic acid metabolic process		1.7e-30	89	429	Mitochondrion		2.9e-18	261	3057	Nucleoside phosphate binding		2.3e-09	20	75	Glutathione metabolism
4.8e-58	373	3195	11.6745	Cellular biosynthetic process		1.2e-29	198	1700	Organelle part		2.2e-17	109	889	Transmembrane transporter activity		2.5e-09	15	41	Phenylalanine metabolism
1.1e-57	146	614	23.7785	Oxoacid metabolic process		1.2e-29	198	1699	Intracellular organelle part		2.2e-17	211	2330	Purine ribonucleoside triphosphate binding		1.6e-08	21	92	Amino sugar and nucleotide sugar metabolism
3.7e-57	144	603	23.8806	Carboxylic acid metabolic process		1.6e-29	56	175	Mitochondrial part		9e-17	270	3291	Transferase activity		2.7e-08	13	35	Phenylalanine, tyrosine and tryptophan biosynthesis
5.1e-50	327	2806	11.6536	Cellular protein metabolic process		6.9e-26	95	555	Endomembrane system		9e-17	39	150	Vitamin binding		8.9e-08	14	45	Proteasome
4.2e-44	351	3325	10.5564	Protein metabolic process		1e-24	47	148	Mitochondrial envelope		1.2e-16	113	965	Transporter activity		1.8e-06	17	82	Glycolysis / Gluconeogenesis
1.6e-39	244	2005	12.1696	Oxidation-reduction process		1.8e-23	31	62	Ribosomal subunit		3.2e-16	93	724	RNA binding		2.4e-06	15	66	Cysteine and methionine metabolism
2.2e-39	279	2475	11.2727	Cellular nitrogen compound biosynthetic process		5.6e-23	59	255	Endoplasmic reticulum		2e-14	56	338	Ion transmembrane transporter activity		3e-06	12	43	Arginine and proline metabolism
2.2e-32	207	1724	12.007	Transport		9e-23	65	310	Membrane protein complex		1.3e-13	53	321	Inorganic molecular entity transmembrane transporter activity		5.6e-06	10	31	Protein export
2.5e-32	210	1765	11.898	Localization		1.2e-22	43	136	Mitochondrial membrane		1.8e-13	31	119	Oxidoreductase activity, acting on CH-OH group of donors		7.7e-06	12	47	Terpenoid backbone biosynthesis
4.2e-32	207	1733	11.9446	Establishment of localization		2.9e-21	37	106	Mitochondrial inner membrane		2.1e-13	31	120	Pyridoxal phosphate binding		1.7e-05	10	35	Pentose phosphate pathway
1.8e-31	334	3560	9.38202	Cellular nitrogen compound metabolic process		1.5e-19	39	131	Organelle inner membrane		2.1e-13	31	120	Vitamin B6 binding		1.7e-05	9	28	Aminoacyl-tRNA biosynthesis
1.7e-30	96	489	19.6319	Drug metabolic process		2.5e-18	25	53	Respiratory chain		2.1e-13	29	105	Oxidoreductase activity, acting on the CH-OH group of donors, NAD or NADP as acceptor		4.2e-05	8	24	Butanoate metabolism
5.6e-30	88	422	20.8531	Small molecule biosynthetic process		4.9e-18	44	183	Whole membrane		6.2e-13	180	2089	ATP binding		5.5e-05	12	57	Ribosome biogenesis in eukaryotes
4.5e-28	75	330	22.7273	Organic acid biosynthetic process		6.1e-18	323	4123	Intracellular membrane-bounded organelle		6.6e-13	228	2857	Carbohydrate derivative binding		9.4e-05	11	51	Glycine, serine and threonine metabolism
4.5e-28	75	330	22.7273	Carboxylic acid biosynthetic process		6.9e-18	327	4194	Membrane-bounded organelle		7.2e-13	27	95	Translation factor activity, RNA binding		9.5e-05	8	27	Alpha-Linolenic acid metabolism
1.4e-27	88	454	19.3833	Carbohydrate derivative metabolic process		2.8e-16	51	267	Bounding membrane of organelle		8.1e-13	28	103	Proton transmembrane transporter activity		9.5e-05	19	135	Plant-pathogen interaction
6.3e-27	69	292	23.6301	Cellular amino acid metabolic process		2.7e-15	55	322	Cytosol		9.7e-12	221	2821	Ribonucleotide binding		0.00013	9	36	Valine, leucine and isoleucine degradation
1.8e-26	71	314	22.6115	Nucleobase-containing small molecule metabolic process		3.9e-15	23	57	Proton-transporting two-sector ATPase complex		2.9e-11	217	2788	Purine nucleotide binding		0.00017	17	118	Endocytosis
1.1e-24	56	210	26.6667	Ribose phosphate metabolic process		4.6e-15	56	337	Organelle envelope		2.9e-11	44	271	Active transmembrane transporter activity		0.00024	16	110	RNA transport
1.1e-24	63	266	23.6842	Nucleotide metabolic process		4.6e-15	56	337	Envelope		3.4e-11	70	579	Pyrophosphatase activity		0.00029	6	17	Tropane, piperidine and pyridine alkaloid biosynthesis
2.2e-24	63	269	23.4201	Nucleoside phosphate metabolic process		1.8e-14	17	30	Small ribosomal subunit		3.4e-11	19	53	Hydro-lyase activity		0.00048	8	34	Alanine, aspartate and glutamate metabolism
3.2e-24	240	2466	9.73236	Macromolecule biosynthetic process		6.8e-14	23	64	Mitochondrial protein complex		3.9e-11	216	2784	Purine ribonucleotide binding		0.0006	10	54	Glycerolipid metabolism
6.3e-24	236	2420	9.75207	Cellular macromolecule biosynthetic process		9.1e-14	15	24	Mitochondrial respiratory chain		4.8e-11	70	584	Hydrolase activity, acting on acid anhydrides, in phosphorus-containing anhydrides		0.0006	11	64	Pyruvate metabolism
1.1e-23	54	204	26.4706	Purine-containing compound metabolic process		9.1e-14	21	53	Inner mitochondrial membrane protein complex		4.9e-11	214	2759	Cation binding		0.0006	16	120	Phenylpropanoid biosynthesis
3.7e-23	77	412	18.6893	Organophosphate metabolic process		9.1e-14	15	24	Respiratory chain complex		8.5e-11	70	592	Hydrolase activity, acting on acid anhydrides		0.00081	4	8	Synthesis and degradation of ketone bodies
1.1e-22	386	4845	7.96698	Cellular macromolecule metabolic process		1.6e-13	24	73	Mitochondrial membrane part		1.1e-10	30	143	Monovalent inorganic cation transmembrane transporter activity		0.0012	10	59	Glyoxylate and dicarboxylate metabolism
9.3e-22	49	183	26.776	Purine ribonucleotide metabolic process		3.6e-13	34	153	Vacuole		1.8e-10	211	2750	Metal ion binding		0.0012	5	15	Isoquinoline alkaloid biosynthesis
9.8e-22	50	191	26.178	Ribonucleotide metabolic process		1.4e-12	25	87	Vacuolar part		2.8e-10	65	544	Nucleoside-triphosphatase activity		0.0013	4	9	Selenocompound metabolism
1.5e-21	49	185	26.4865	Purine nucleotide metabolic process		4.8e-12	24	84	Vacuolar membrane		5.5e-10	39	243	Cation transmembrane transporter activity		0.0017	10	62	Peroxisome
2.6e-20	241	2656	9.0738	Gene expression		3e-11	29	132	Endoplasmic reticulum part		1.7e-09	36	220	Inorganic cation transmembrane transporter activity		0.0019	7	33	Beta-Alanine metabolism
6.9e-20	38	119	31.9328	Purine nucleoside triphosphate metabolic process		7.5e-11	28	128	Endoplasmic reticulum membrane		2.6e-09	196	2587	Hydrolase activity		0.0037	14	118	MAPK signaling pathway
6.9e-20	38	119	31.9328	Purine ribonucleoside triphosphate metabolic process		7.5e-11	28	128	Endoplasmic reticulum subcompartment		1.4e-08	69	653	Heme binding		0.004	6	28	N-Glycan biosynthesis
8.4e-20	125	1031	12.1242	Transmembrane transport		8.9e-11	28	129	Nuclear outer membrane-endoplasmic reticulum membrane network		1.6e-08	26	135	Ligase activity		0.0047	6	29	Tyrosine metabolism
1.3e-19	55	255	21.5686	Monocarboxylic acid metabolic process		3.5e-10	14	32	Large ribosomal subunit		3.9e-08	12	29	ATPase activity, coupled to transmembrane movement of ions, rotational mechanism		0.0054	5	21	Arginine biosynthesis
3.3e-19	38	124	30.6452	Ribonucleoside triphosphate metabolic process		3.5e-10	14	32	Cytoplasmic vesicle membrane		5.2e-08	22	105	ATPase activity, coupled to transmembrane movement of substances		0.0054	4	13	Ether lipid metabolism
4.4e-19	39	132	29.5455	Nucleoside triphosphate metabolic process		5.7e-10	14	33	Vesicle membrane		9e-08	28	167	Carbon-oxygen lyase activity		0.0088	8	55	Purine metabolism
7.5e-19	36	113	31.8584	ATP metabolic process		5.8e-10	44	307	Catalytic complex		9.8e-08	23	118	ATPase activity, coupled to movement of substances		0.0088	8	55	Fatty acid metabolism
9.5e-19	40	142	28.169	Cellular amino acid biosynthetic process		6.3e-10	13	28	Proton-transporting two-sector ATPase complex, catalytic domain		1.1e-07	186	2547	Adenyl nucleotide binding		0.0089	7	44	Ascorbate and aldarate metabolism
4.9e-17	41	165	24.8485	Nucleoside monophosphate metabolic process		7.5e-10	17	52	Oxidoreductase complex		1.1e-07	23	119	Primary active transmembrane transporter activity		0.0091	6	34	Fatty acid degradation
8e-17	37	136	27.2059	Purine nucleoside monophosphate metabolic process		1e-09	12	24	Proton-transporting V-type ATPase complex		1.1e-07	23	119	P-P-bond-hydrolysis-driven transmembrane transporter activity		0.0091	8	56	Glycerophospholipid metabolism
8e-17	37	136	27.2059	Purine ribonucleoside monophosphate metabolic process		1.7e-09	38	250	Golgi apparatus		1.2e-07	11	26	Translation elongation factor activity		0.0091	5	24	Propanoate metabolism
8.3e-17	43	184	23.3696	Alpha-amino acid metabolic process		1.8e-09	12	25	Vesicle coat		1.4e-07	185	2543	Adenyl ribonucleotide binding		0.0093	7	45	Fructose and mannose metabolism
8.5e-17	38	144	26.3889	Ribonucleoside monophosphate metabolic process		3.1e-09	12	26	Golgi-associated vesicle membrane		1.4e-07	27	161	ATPase activity, coupled		0.012	7	47	Carbon fixation in photosynthetic organisms
1.2e-16	43	186	23.1183	Coenzyme metabolic process		3.1e-09	12	26	Coated vesicle membrane		1.6e-07	31	205	Isomerase activity		0.013	4	17	Valine, leucine and isoleucine biosynthesis
1.6e-16	26	65	40	Cellular respiration		3e-08	51	438	Plasma membrane		1.7e-07	69	699	Tetrapyrrole binding		0.015	4	18	Sphingolipid metabolism
2.5e-16	67	424	15.8019	Nitrogen compound transport		3.5e-08	12	31	Golgi-associated vesicle		1.8e-07	27	163	GTPase activity		0.024	8	67	RNA degradation
5.8e-16	27	74	36.4865	Energy derivation by oxidation of organic compounds		4.3e-08	8	12	Mitochondrial respiratory chain complex I		2.2e-07	17	70	NAD binding		0.027	5	32	Galactose metabolism
1.7e-15	65	418	15.5502	Generation of precursor metabolites and energy		4.3e-08	8	12	NADH dehydrogenase complex		2.7e-07	20	97	Carbon-carbon lyase activity		0.031	5	33	Tryptophan metabolism
2e-15	50	265	18.8679	Organophosphate biosynthetic process		4.3e-08	8	12	Respiratory chain complex I		2.7e-07	17	71	Oxidoreductase activity, acting on the aldehyde or oxo group of donors		0.033	3	13	Sulfur metabolism
3.6e-15	59	360	16.3889	Cofactor metabolic process		1.2e-07	15	55	Peptidase complex		3.4e-07	16	64	Translation initiation factor activity		0.034	4	23	Lysine degradation
5.9e-15	35	138	25.3623	Purine-containing compound biosynthetic process		1.2e-07	21	107	Cell-cell junction		3.4e-07	35	259	ATPase activity		0.038	4	24	Autophagy
8e-15	40	181	22.0994	Nucleotide biosynthetic process		1.2e-07	21	107	Plasmodesma		4.7e-07	14	50	Cation-transporting ATPase activity		0.043	2	6	Monobactam biosynthesis
1.2e-14	29	96	30.2083	Purine nucleoside triphosphate biosynthetic process		1.2e-07	21	107	Cell junction		4.7e-07	14	50	Active ion transmembrane transporter activity		0.043	2	6	Sesquiterpenoid and triterpenoid biosynthesis
1.2e-14	29	96	30.2083	Purine ribonucleoside triphosphate biosynthetic process		1.2e-07	13	41	Membrane coat		4.7e-07	14	50	ATPase coupled ion transmembrane transporter activity
1.4e-14	40	184	21.7391	Nucleoside phosphate biosynthetic process		1.2e-07	13	41	Coated membrane		6.6e-07	12	37	Intramolecular oxidoreductase activity
1.7e-14	77	579	13.2988	Organic substance transport		1.2e-07	21	107	Symplast		1.3e-06	12	39	RRNA binding
2e-14	57	353	16.1473	Protein localization		2.2e-07	13	43	Coated vesicle		1.8e-06	16	72	Carboxy-lyase activity
2e-14	55	332	16.5663	Protein transport		4e-07	13	45	Proteasome complex		2.8e-06	56	567	Oxidoreductase activity, acting on paired donors, with incorporation or reduction of molecular oxygen
2.7e-14	34	137	24.8175	Ribose phosphate biosynthetic process		4e-07	13	45	Endopeptidase complex		4.1e-06	32	251	Nucleoside binding
2.7e-14	33	129	25.5814	Purine ribonucleotide biosynthetic process		5.1e-07	7	11	COPI vesicle coat		4.1e-06	32	251	Ribonucleoside binding
2.7e-14	34	137	24.8175	Ribonucleotide biosynthetic process		7.3e-07	14	55	Cytoplasmic vesicle part		4.4e-06	61	648	Transferase activity, transferring glycosyl groups
3.3e-14	55	336	16.369	Establishment of protein localization		1.1e-06	7	12	COPI-coated vesicle		5.1e-06	7	13	Oxidoreductase activity, acting on the aldehyde or oxo group of donors, disulfide as acceptor
3.5e-14	19	39	48.7179	Tricarboxylic acid cycle		1.1e-06	7	12	COPI-coated vesicle membrane		5.4e-06	31	243	Purine nucleoside binding
3.6e-14	28	93	30.1075	Pyridine-containing compound metabolic process		2e-06	61	649	Cell periphery		5.4e-06	31	243	GTP binding
4.1e-14	33	131	25.1908	Purine nucleotide biosynthetic process		2.1e-06	24	159	Cytoplasmic vesicle		5.4e-06	31	243	Guanyl nucleotide binding
4.4e-14	177	1992	8.88554	Phosphorus metabolic process		2.3e-06	24	160	Intracellular vesicle		5.4e-06	31	243	Purine ribonucleoside binding
4.4e-14	29	101	28.7129	Nucleoside triphosphate biosynthetic process		3.8e-06	8	19	Eukaryotic translation initiation factor 3 complex		5.4e-06	31	243	Guanyl ribonucleotide binding
4.4e-14	29	101	28.7129	Ribonucleoside triphosphate biosynthetic process		5e-06	24	167	Vesicle		7.6e-06	17	90	Iron-sulfur cluster binding
4.5e-14	27	87	31.0345	Pyridine nucleotide metabolic process		5.6e-06	9	26	Cytosolic part		7.6e-06	17	90	Metal cluster binding
4.5e-14	31	116	26.7241	Proton transmembrane transport		6.7e-06	24	170	Golgi apparatus part		7.9e-06	8	19	Transferase activity, transferring acyl groups, acyl groups converted into alkyl on transfer
5.1e-14	69	497	13.8833	Ion transport		7.8e-06	9	27	Proteasome core complex		8.5e-06	5	6	Isocitrate dehydrogenase activity
5.7e-14	19	40	47.5	Citrate metabolic process		1.6e-05	46	472	Organelle subcompartment		8.6e-06	7	14	Chitinase activity
5.9e-14	176	1985	8.8665	Phosphate-containing compound metabolic process		1.9e-05	7	17	Eukaryotic 43S preinitiation complex		1.3e-05	23	158	Magnesium ion binding
6.5e-14	57	364	15.6593	Amide transport		1.9e-05	7	17	Eukaryotic 48S preinitiation complex		1.6e-05	9	27	Threonine-type endopeptidase activity
8.6e-14	52	313	16.6134	Carbohydrate derivative biosynthetic process		1.9e-05	7	17	Translation preinitiation complex		1.6e-05	9	27	Threonine-type peptidase activity
9.6e-14	19	41	46.3415	Tricarboxylic acid metabolic process		1.9e-05	9	30	Mitochondrial matrix		1.6e-05	40	376	Transferase activity, transferring acyl groups
1.1e-13	27	90	30	ATP biosynthetic process		1.9e-05	9	30	Proton-transporting ATP synthase complex		2e-05	13	59	Oxidoreductase activity, acting on NAD(P)H
1.4e-13	56	360	15.5556	Peptide transport		2.2e-05	6	12	Proton-transporting V-type ATPase, V0 domain		2.4e-05	6	11	Protein disulfide isomerase activity
1.6e-13	19	42	45.2381	Aerobic respiration		3.6e-05	8	25	Proton-transporting two-sector ATPase complex, proton-transporting domain		2.4e-05	6	11	Intramolecular oxidoreductase activity, transposing S-S bonds
1.9e-13	27	92	29.3478	Oxidoreduction coenzyme metabolic process		3.8e-05	6	13	Proteasome core complex, alpha-subunit complex		2.6e-05	8	22	Ligase activity, forming carbon-sulfur bonds
2.6e-13	26	86	30.2326	Nicotinamide nucleotide metabolic process		4.3e-05	7	19	Transport vesicle membrane		2.7e-05	106	1410	Kinase activity
4e-13	22	61	36.0656	Aromatic amino acid family metabolic process		6e-05	4	5	Respiratory chain complex II		3.8e-05	7	17	Proton-exporting ATPase activity
4.1e-13	65	472	13.7712	Macromolecule localization		6.4e-05	5	9	Proton-transporting V-type ATPase, V1 domain		5.9e-05	21	150	Secondary active transmembrane transporter activity
5.2e-13	51	317	16.0883	Ion transmembrane transport		0.00015	6	16	Mitochondrial proton-transporting ATP synthase complex		7.1e-05	113	1562	Transferase activity, transferring phosphorus-containing groups
5.7e-13	30	119	25.2101	Alpha-amino acid biosynthetic process		0.00015	6	16	Proton-transporting ATP synthase complex, catalytic core F(1)		7.4e-05	51	563	Iron ion binding
9e-13	82	691	11.8669	Catabolic process		0.00017	7	23	Transport vesicle		8.7e-05	7	19	Organic anion transmembrane transporter activity
1.4e-12	37	184	20.1087	Monocarboxylic acid biosynthetic process		0.00024	3	3	Mitochondrial respiratory chain complex II, succinate dehydrogenase complex (ubiquinone)		8.7e-05	7	19	Proton-transporting ATP synthase activity, rotational mechanism
2e-12	25	86	29.0698	Nucleobase-containing small molecule biosynthetic process		0.00024	3	3	Succinate dehydrogenase complex (ubiquinone)		8.9e-05	10	41	Aminoacyl-tRNA ligase activity
2.8e-12	28	110	25.4545	Purine nucleoside monophosphate biosynthetic process		0.00024	3	3	Fumarate reductase complex		8.9e-05	10	41	Ligase activity, forming carbon-oxygen bonds
2.8e-12	29	118	24.5763	Ribonucleoside monophosphate biosynthetic process		0.0003	6	18	Cytosolic ribosome		0.00012	4	5	Oligosaccharyl transferase activity
2.8e-12	28	110	25.4545	Purine ribonucleoside monophosphate biosynthetic process		0.0003	19	152	Golgi subcompartment		0.00012	6	14	Organic acid transmembrane transporter activity
5.3e-12	42	241	17.4274	Cation transmembrane transport		0.00067	28	285	Membrane-enclosed lumen		0.00012	6	14	Carboxylic acid transmembrane transporter activity
6.9e-12	29	122	23.7705	Nucleoside monophosphate biosynthetic process		0.00067	28	285	Organelle lumen		0.00012	5	9	Ran GTPase binding
7.8e-12	70	566	12.3675	Organic substance catabolic process		0.00067	28	285	Intracellular organelle lumen		0.00014	9	35	4 iron, 4 sulfur cluster binding
1.1e-11	34	168	20.2381	Monovalent inorganic cation transport		0.00087	3	4	Succinate dehydrogenase complex		0.00019	21	163	Antioxidant activity
1.3e-11	20	58	34.4828	ATP hydrolysis coupled cation transmembrane transport		0.0011	13	93	Golgi membrane		0.00019	13	73	Anion transmembrane transporter activity
1.6e-11	32	152	21.0526	Antibiotic metabolic process		0.0012	12	83	Nucleolus		0.00019	45	495	Transferase activity, transferring hexosyl groups
1.8e-11	41	240	17.0833	Cellular macromolecule localization		0.0016	6	24	Mitochondrial outer membrane		0.00021	8	29	Oxidoreductase activity, acting on paired donors, with oxidation of a pair of donors resulting in the reduction of molecular oxygen to two molecules of water
2.2e-11	21	66	31.8182	Pyridine nucleotide biosynthetic process		0.002	3	5	Signal recognition particle, endoplasmic reticulum targeting		0.00022	5	10	Acid-thiol ligase activity
2.2e-11	22	73	30.137	Pyridine-containing compound biosynthetic process		0.002	3	5	Cytosolic large ribosomal subunit		0.00022	5	10	Proton-transporting ATPase activity, rotational mechanism
2.4e-11	71	593	11.973	Lipid metabolic process		0.002	3	5	Cytosolic small ribosomal subunit		0.00023	14	85	Drug transmembrane transporter activity
2.6e-11	73	620	11.7742	Cellular catabolic process		0.0022	11	77	Peroxisome		0.00028	97	1347	Phosphotransferase activity, alcohol group as acceptor
2.9e-11	38	213	17.8404	Inorganic cation transmembrane transport		0.0022	11	77	Microbody		0.00032	16	110	Antiporter activity
3.6e-11	40	235	17.0213	Cellular protein localization		0.003	59	818	Plastid		0.00033	19	146	Peroxidase activity
3.6e-11	20	61	32.7869	Nucleoside diphosphate phosphorylation		0.0042	2	2	Tricarboxylic acid cycle enzyme complex		0.00033	8	31	Transaminase activity
3.6e-11	20	61	32.7869	Nucleotide phosphorylation		0.0042	2	2	Dihydrolipoyl dehydrogenase complex		0.00033	8	31	Transferase activity, transferring nitrogenous groups
3.7e-11	38	215	17.6744	Intracellular protein transport		0.0042	2	2	Oxoglutarate dehydrogenase complex		0.00033	8	31	GTPase binding
5e-11	20	62	32.2581	Nucleotide catabolic process		0.0042	2	2	Pore complex		0.00043	3	3	Isocitrate dehydrogenase (NADP+) activity
5.5e-11	43	270	15.9259	Intracellular transport		0.0066	7	42	Outer membrane		0.00043	3	3	Phosphogluconate dehydrogenase (decarboxylating) activity
5.7e-11	16	38	42.1053	Aromatic amino acid family biosynthetic process		0.0073	55	785	Chloroplast		0.00043	3	3	Shikimate 3-dehydrogenase (NADP+) activity
6.8e-11	20	63	31.746	Nucleoside phosphate catabolic process		0.012	2	3	Mitochondrial respiratory chain complex III		0.00043	19	149	Oxidoreductase activity, acting on peroxide as acceptor
9.4e-11	20	64	31.25	Pyruvate metabolic process		0.012	2	3	Signal peptidase complex		0.00047	11	60	Oxidoreductase activity, acting on the CH-CH group of donors
9.9e-11	43	275	15.6364	Establishment of localization in cell		0.012	2	3	Respiratory chain complex III		0.00047	11	60	NADP binding
1.3e-10	20	65	30.7692	Nicotinamide nucleotide biosynthetic process		0.012	3	9	ER to Golgi transport vesicle membrane		0.00052	149	2289	Catalytic activity, acting on a protein
1.3e-10	20	65	30.7692	Nucleoside diphosphate metabolic process		0.012	3	9	COPII vesicle coat		0.00057	25	231	Calcium ion binding
1.5e-10	46	312	14.7436	Cellular localization		0.012	3	9	COPII-coated ER to Golgi transport vesicle		0.00061	4	7	Pyruvate dehydrogenase activity
1.7e-10	27	121	22.314	Coenzyme biosynthetic process		0.012	3	9	Signal recognition particle		0.00061	4	7	Pyruvate dehydrogenase (acetyl-transferring) activity
1.8e-10	13	25	52	ATP hydrolysis coupled proton transport		0.012	3	9	Cytochrome complex		0.00082	38	425	Monooxygenase activity
1.8e-10	13	25	52	ATP hydrolysis coupled transmembrane transport		0.017	6	39	Organelle outer membrane		0.00094	8	36	2 iron, 2 sulfur cluster binding
1.8e-10	13	25	52	ATP hydrolysis coupled ion transmembrane transport		0.019	8	64	Trans-Golgi network		0.0011	13	88	Catalytic activity, acting on a tRNA
1.9e-10	31	158	19.6203	Cofactor biosynthetic process		0.021	2	4	Phosphopyruvate hydratase complex		0.0011	22	201	Electron transfer activity
2.8e-10	39	241	16.1826	Inorganic ion transmembrane transport		0.021	2	4	Eukaryotic translation elongation factor 1 complex		0.0015	3	4	Hydroxymethylglutaryl-CoA synthase activity
3.3e-10	13	26	50	Energy coupled proton transmembrane transport, against electrochemical gradient		0.021	2	4	Clathrin-coated pit		0.0015	3	4	Dolichyl-diphosphooligosaccharide-protein glycotransferase activity
3.7e-10	18	55	32.7273	Pyruvate biosynthetic process		0.021	2	4	Clathrin coat of coated pit		0.0015	10	58	Oxidoreductase activity, acting on the aldehyde or oxo group of donors, NAD or NADP as acceptor
3.7e-10	18	55	32.7273	Glycolytic process		0.026	4	21	Plant-type vacuole		0.0015	3	4	Glucan endo-1,3-beta-D-glucosidase activity
3.7e-10	18	55	32.7273	ADP metabolic process		0.028	3	12	Clathrin coat		0.0015	10	58	Protein-containing complex binding
3.7e-10	18	55	32.7273	ATP generation from ADP		0.031	30	416	Extracellular region		0.0023	8	41	Oxidoreductase activity, acting on diphenols and related substances as donors
6.9e-10	20	71	28.169	Organophosphate catabolic process		0.031	2	5	Mitochondrial proton-transporting ATP synthase complex, catalytic core F(1)		0.0024	10	62	Unfolded protein binding
8.8e-10	47	341	13.783	Cation transport		0.031	2	5	Multivesicular body		0.0024	5	16	Sulfur compound binding
9.8e-10	18	58	31.0345	Purine nucleoside diphosphate metabolic process		0.031	2	5	Trans-Golgi network transport vesicle membrane		0.0028	7	33	Oxidoreductase activity, acting on NAD(P)H, quinone or similar compound as acceptor
9.8e-10	18	58	31.0345	Purine ribonucleoside diphosphate metabolic process		0.031	2	5	Clathrin vesicle coat		0.0029	4	10	Signal sequence binding
9.8e-10	18	58	31.0345	Ribonucleoside diphosphate metabolic process		0.031	2	5	Clathrin coat of trans-Golgi network vesicle		0.0029	4	10	Thiamine pyrophosphate binding
1.8e-08	28	158	17.7215	Organic cyclic compound catabolic process		0.031	2	5	Clathrin-coated vesicle membrane		0.0032	3	5	L-aspartate:2-oxoglutarate aminotransferase activity
2.2e-08	25	130	19.2308	Sulfur compound metabolic process		0.031	2	5	Retromer complex		0.0032	40	491	Protein serine/threonine kinase activity
2.3e-08	46	364	12.6374	Cellular lipid metabolic process		0.032	17	205	Chloroplast stroma		0.0032	3	5	Ubiquinol-cytochrome-c reductase activity
3.7e-08	123	1487	8.27169	Phosphorylation		0.034	17	207	Plastid stroma		0.0032	3	5	Beta-glucosidase activity
4.3e-08	27	154	17.5325	Aromatic compound catabolic process							0.0032	3	5	Oxidoreductase activity, acting on diphenols and related substances as donors, cytochrome as acceptor
5.7e-08	17	65	26.1538	Sulfur compound biosynthetic process							0.0032	7	34	Phosphotransferase activity, phosphate group as acceptor
7.3e-08	14	44	31.8182	Response to cadmium ion							0.0032	3	5	Phenylalanine ammonia-lyase activity
9.1e-08	81	865	9.36416	Response to chemical							0.0032	3	5	Hsp90 protein binding
1.8e-07	13	40	32.5	Translational elongation							0.0038	6	26	Ras GTPase binding
1.8e-07	35	254	13.7795	Organonitrogen compound catabolic process							0.0038	6	26	Small GTPase binding
2.5e-07	13	41	31.7073	Dicarboxylic acid metabolic process							0.0041	4	11	Ammonia-lyase activity
3e-07	16	64	25	Translational initiation							0.0046	6	27	Chitin binding
4.7e-07	16	66	24.2424	Response to metal ion							0.0051	10	69	Ion channel activity
9.1e-07	8	15	53.3333	Acetyl-CoA metabolic process							0.0051	5	19	Malate dehydrogenase activity
1.1e-06	22	126	17.4603	Cellular nitrogen compound catabolic process							0.0051	7	37	Carbon-nitrogen lyase activity
1.2e-06	14	54	25.9259	Organic acid catabolic process							0.0051	29	333	Transferase activity, transferring acyl groups other than amino-acyl groups
1.2e-06	20	107	18.6916	Nucleobase-containing compound catabolic process							0.0057	4	12	Peptide binding
1.2e-06	14	54	25.9259	Carboxylic acid catabolic process							0.0057	3	6	Tryptophan synthase activity
1.2e-06	22	127	17.3228	Heterocycle catabolic process							0.0057	3	6	5S rRNA binding
1.4e-06	24	149	16.1074	Ribonucleoprotein complex biogenesis							0.0057	14	120	Channel activity
1.6e-06	16	72	22.2222	Small molecule catabolic process							0.0057	14	120	Passive transmembrane transporter activity
2.4e-06	9	22	40.9091	Thioester metabolic process							0.0059	2	2	3-dehydroquinate dehydratase activity
2.4e-06	9	22	40.9091	Acyl-CoA metabolic process							0.0059	2	2	3-isopropylmalate dehydrogenase activity
2.5e-06	10	28	35.7143	Carbohydrate derivative catabolic process							0.0059	2	2	Chorismate synthase activity
2.5e-06	72	801	8.98876	Carbohydrate metabolic process							0.0059	2	2	Dihydrolipoyllysine-residue succinyltransferase activity
2.7e-06	15	66	22.7273	Recognition of pollen							0.0059	2	2	Nicotinate-nucleotide diphosphorylase (carboxylating) activity
2.7e-06	15	66	22.7273	Cell recognition							0.0059	2	2	Oxoglutarate dehydrogenase (succinyl-transferring) activity
2.8e-06	11	35	31.4286	Steroid metabolic process							0.0059	2	2	Succinate-CoA ligase activity
3.3e-06	15	67	22.3881	Pollen-pistil interaction							0.0059	2	2	Succinate-CoA ligase (ADP-forming) activity
3.5e-06	12	43	27.907	Nucleoside bisphosphate metabolic process							0.0059	2	2	Arginine decarboxylase activity
3.5e-06	12	43	27.907	Ribonucleoside bisphosphate metabolic process							0.0059	2	2	Fructokinase activity
3.5e-06	12	43	27.907	Purine nucleoside bisphosphate metabolic process							0.0059	2	2	Porin activity
5.9e-06	12	45	26.6667	Cellular aldehyde metabolic process							0.0059	2	2	Succinyltransferase activity
6.6e-06	19	109	17.4312	Protein localization to organelle							0.0059	2	2	S-succinyltransferase activity
6.9e-06	26	186	13.9785	Response to inorganic substance							0.0059	2	2	Wide pore channel activity
8.2e-06	34	286	11.8881	Lipid biosynthetic process							0.0059	10	71	Substrate-specific channel activity
8.6e-06	7	14	50	Aminoglycan catabolic process							0.0059	2	2	Endoplasmic reticulum signal peptide binding
8.6e-06	7	14	50	Chitin metabolic process							0.0059	2	2	UDP-arabinopyranose mutase activity
8.6e-06	7	14	50	Chitin catabolic process							0.0065	90	1378	Transition metal ion binding
8.6e-06	7	14	50	Amino sugar catabolic process							0.007	5	21	Protein domain specific binding
8.6e-06	7	14	50	Glucosamine-containing compound catabolic process							0.007	5	21	Amide binding
9.2e-06	28	213	13.1455	Vesicle-mediated transport							0.0084	3	7	3-hydroxyacyl-CoA dehydrogenase activity
1.1e-05	13	56	23.2143	Organic hydroxy compound biosynthetic process							0.0084	3	7	Amino acid transmembrane transporter activity
1.4e-05	132	1821	7.24876	Response to stimulus							0.0092	8	53	Ion gated channel activity
1.5e-05	7	15	46.6667	Cell wall macromolecule catabolic process							0.0095	6	32	Transferase activity, transferring pentosyl groups
1.5e-05	7	15	46.6667	Aminoglycan metabolic process							0.01	5	23	Ribonucleoprotein complex binding
1.5e-05	7	15	46.6667	Glucosamine-containing compound metabolic process							0.011	14	131	Flavin adenine dinucleotide binding
1.5e-05	74	876	8.44749	Response to stress							0.011	10	79	Enzyme binding
2e-05	17	97	17.5258	Establishment of protein localization to organelle							0.012	4	15	L-ascorbic acid binding
2.5e-05	6	11	54.5455	Chorismate metabolic process							0.012	7	44	Intramolecular transferase activity
2.9e-05	18	110	16.3636	Protein folding							0.012	80	1232	Protein kinase activity
3.1e-05	9	29	31.0345	Steroid biosynthetic process							0.012	3	8	Fructose-bisphosphate aldolase activity
3.9e-05	8	23	34.7826	Cytoplasmic translation							0.012	3	8	7S RNA binding
4e-05	29	243	11.9342	Electron transport chain							0.012	3	8	CoA-ligase activity
4e-05	17	102	16.6667	Ribosome biogenesis							0.012	5	24	Carbohydrate kinase activity
4e-05	7	17	41.1765	Formation of cytoplasmic translation initiation complex							0.012	3	8	Glycopeptide alpha-N-acetylgalactosaminidase activity
5e-05	13	64	20.3125	Isoprenoid biosynthetic process							0.012	6	34	Signaling receptor activity
5.5e-05	8	24	33.3333	Ammonium ion metabolic process							0.013	8	57	Ligase activity, forming carbon-nitrogen bonds
6.1e-05	7	18	38.8889	Sterol metabolic process							0.013	8	57	Gated channel activity
6.5e-05	5	8	62.5	Mitochondrial ATP synthesis coupled electron transport							0.014	4	16	NADH dehydrogenase (ubiquinone) activity
7.4e-05	15	86	17.4419	Organic hydroxy compound metabolic process							0.014	4	16	Ligand-gated ion channel activity
7.5e-05	8	25	32	Protein localization to endoplasmic reticulum							0.014	6	35	Nucleobase-containing compound kinase activity
8e-05	6	13	46.1538	Methionine biosynthetic process							0.014	4	16	Ligand-gated channel activity
9e-05	7	19	36.8421	Cytoplasmic translational initiation							0.014	4	16	NADH dehydrogenase (quinone) activity
9.5e-05	10	41	24.3902	TRNA aminoacylation for protein translation							0.014	6	35	Molecular transducer activity
0.00012	22	169	13.0178	Cellular oxidant detoxification							0.015	2	3	Aconitate hydratase activity
0.00013	22	170	12.9412	Cellular response to toxic substance							0.015	2	3	Isocitrate dehydrogenase (NAD+) activity
0.00013	22	170	12.9412	Cellular detoxification							0.015	2	3	Isopentenyl-diphosphate delta-isomerase activity
0.00013	7	20	35	Amino sugar metabolic process							0.015	2	3	Prephenate dehydrogenase (NADP+) activity
0.00013	5	9	55.5556	Acetyl-CoA biosynthetic process							0.015	2	3	Prephenate dehydrogenase (NAD+) activity
0.00013	5	9	55.5556	Aromatic amino acid family biosynthetic process, prephenate pathway							0.015	2	3	4-coumarate-CoA ligase activity
0.00013	5	9	55.5556	Chorismate biosynthetic process							0.016	3	9	Catechol oxidase activity
0.00014	22	171	12.8655	Detoxification							0.016	3	9	Cytochrome-c oxidase activity
0.00014	12	61	19.6721	Lipid catabolic process							0.016	3	9	Heme-copper terminal oxidase activity
0.00014	10	43	23.2558	Amino acid activation							0.016	3	9	Oxidoreductase activity, acting on a heme group of donors
0.00014	10	43	23.2558	TRNA aminoacylation							0.016	3	9	Oxidoreductase activity, acting on a heme group of donors, oxygen as acceptor
0.00015	9	35	25.7143	Energy coupled proton transport, down electrochemical gradient							0.016	4	17	NADH dehydrogenase activity
0.00015	9	35	25.7143	ATP synthesis coupled proton transport							0.016	4	17	Oxidoreductase activity, acting on the CH-CH group of donors, NAD or NADP as acceptor
0.00016	16	103	15.534	Multi-multicellular organism process							0.017	25	307	Transferase activity, transferring one-carbon groups
0.00016	16	103	15.534	Pollination							0.018	8	61	FAD binding
0.00016	25	211	11.8483	Response to oxidative stress							0.021	3	10	Oxidoreductase activity, acting on a sulfur group of donors, NAD(P) as acceptor
0.00017	23	186	12.3656	Response to toxic substance							0.021	3	10	Cobalt ion binding
0.00017	13	72	18.0556	Isoprenoid metabolic process							0.022	10	89	Copper ion binding
0.00017	25	212	11.7925	Drug catabolic process							0.024	4	19	Transmembrane signaling receptor activity
0.00017	8	28	28.5714	Sulfur amino acid biosynthetic process							0.024	4	19	Carbohydrate derivative transmembrane transporter activity
0.00019	6	15	40	Sterol biosynthetic process							0.024	9	77	Transferase activity, transferring alkyl or aryl (other than methyl) groups
0.00019	6	15	40	Erythrose 4-phosphate/phosphoenolpyruvate family amino acid metabolic process							0.026	2	4	Phosphopyruvate hydratase activity
0.00019	6	15	40	Methionine metabolic process							0.026	2	4	Monocarboxylic acid transmembrane transporter activity
0.00019	6	15	40	L-phenylalanine metabolic process							0.026	2	4	Succinate dehydrogenase (ubiquinone) activity
0.00022	22	177	12.4294	Carbohydrate catabolic process							0.026	2	4	Solute:cation symporter activity
0.00023	5	10	50	Thioester biosynthetic process							0.026	2	4	C-acyltransferase activity
0.00023	5	10	50	Acyl-CoA biosynthetic process							0.026	2	4	Intramolecular oxidoreductase activity, transposing C=C bonds
0.00024	7	22	31.8182	Respiratory electron transport chain							0.027	3	11	6-phosphofructokinase activity
0.00024	7	22	31.8182	Aspartate family amino acid biosynthetic process							0.027	3	11	Pyruvate kinase activity
0.00027	14	86	16.2791	Drug transport							0.027	3	11	Glucosidase activity
0.00029	10	47	21.2766	Golgi vesicle transport							0.027	3	11	Potassium ion binding
0.00033	11	57	19.2982	Ribonucleoprotein complex assembly							0.027	3	11	Alkali metal ion binding
0.00034	21	170	12.3529	Response to biotic stimulus							0.034	3	12	Phosphofructokinase activity
0.00039	11	58	18.9655	Ribonucleoprotein complex subunit organization							0.034	3	12	Ubiquitin-like modifier activating enzyme activity
0.00041	6	17	35.2941	ATP synthesis coupled electron transport							0.034	3	12	Aldehyde-lyase activity
0.00041	6	17	35.2941	Protein targeting to ER							0.034	5	32	Carboxylic acid binding
0.00041	6	17	35.2941	Establishment of protein localization to endoplasmic reticulum							0.034	5	32	Organic acid binding
0.00041	10	49	20.4082	Glutamine family amino acid metabolic process							0.038	2	5	Succinate dehydrogenase activity
0.00044	30	294	10.2041	Multi-organism process							0.038	2	5	UDP-glucose 6-dehydrogenase activity
0.00045	8	32	25	Alpha-amino acid catabolic process							0.038	2	5	Acyl-CoA oxidase activity
0.00046	18	137	13.1387	Anion transport							0.038	2	5	Farnesyltranstransferase activity
0.00058	6	18	33.3333	Oxidative phosphorylation							0.038	2	5	Glutamate decarboxylase activity
0.00063	5	12	41.6667	Dicarboxylic acid biosynthetic process							0.038	2	5	Phosphoglycerate mutase activity
0.00066	12	72	16.6667	Amine metabolic process							0.038	2	5	Dicarboxylic acid transmembrane transporter activity
0.00068	4	7	57.1429	Acetyl-CoA biosynthetic process from pyruvate							0.038	6	45	O-acyltransferase activity
0.00069	8	34	23.5294	Cellular amino acid catabolic process							0.038	2	5	Anion:anion antiporter activity
0.00079	6	19	31.5789	Pentose-phosphate shunt							0.038	2	5	1-aminocyclopropane-1-carboxylate synthase activity
0.00079	6	19	31.5789	Glucose 6-phosphate metabolic process							0.04	22	286	Methyltransferase activity
0.00079	6	19	31.5789	G protein-coupled receptor signaling pathway							0.04	3	13	Ion antiporter activity
0.0009	11	64	17.1875	Response to bacterium							0.041	26	353	Hydrolase activity, hydrolyzing O-glycosyl compounds
0.00091	7	27	25.9259	Aspartate family amino acid metabolic process							0.041	9	86	Carbon-oxygen lyase activity, acting on phosphates
0.00093	34	366	9.28962	Cellular response to chemical stimulus							0.041	4	23	Monosaccharide binding
0.00095	5	13	38.4615	Arginine metabolic process							0.044	14	161	Carbohydrate binding
0.00095	17	133	12.782	Fatty acid metabolic process							0.045	5	35	Oxidoreductase activity, acting on diphenols and related substances as donors, oxygen as acceptor
0.00096	34	367	9.26431	Regulation of biological quality							0.045	27	374	Hydrolase activity, acting on glycosyl bonds
0.001	8	36	22.2222	Sulfur amino acid metabolic process							0.047	3	14	Ionotropic glutamate receptor activity
0.0014	26	258	10.0775	Defense response							0.047	3	14	Extracellular ligand-gated ion channel activity
0.0015	12	79	15.1899	Drug transmembrane transport							0.047	3	14	Glutamate receptor activity
0.0016	3	4	75	Nitrate transport							0.047	3	14	Transmitter-gated ion channel activity
0.0016	3	4	75	Aldonic acid metabolic process							0.047	3	14	Transmitter-gated channel activity
0.0016	3	4	75	D-gluconate metabolic process							0.047	3	14	Neurotransmitter receptor activity
0.0016	3	4	75	Tyrosine biosynthetic process							0.047	3	14	Heat shock protein binding
0.0016	3	4	75	Leucine biosynthetic process							0.048	5	36	Phosphoric diester hydrolase activity
0.0017	12	80	15	Protein targeting
0.0017	7	30	23.3333	Cellular biogenic amine biosynthetic process
0.0017	7	30	23.3333	Amine biosynthetic process
0.0017	8	39	20.5128	Cellular biogenic amine metabolic process
0.0018	6	22	27.2727	Glyceraldehyde-3-phosphate metabolic process
0.0018	6	22	27.2727	Monocarboxylic acid catabolic process
0.0021	4	9	44.4444	Ribosome assembly
0.0021	4	9	44.4444	Retrograde vesicle-mediated transport, Golgi to ER
0.0021	8	40	20	Serine family amino acid metabolic process
0.0021	15	118	12.7119	Glycoprotein metabolic process
0.0022	6	23	26.087	Cellular lipid catabolic process
0.0022	6	23	26.087	NADP metabolic process
0.0022	6	23	26.087	Nucleobase metabolic process
0.0026	5	16	31.25	Nucleoside bisphosphate biosynthetic process
0.0026	5	16	31.25	Ribonucleoside bisphosphate biosynthetic process
0.0026	5	16	31.25	Purine nucleoside bisphosphate biosynthetic process
0.0026	5	16	31.25	Fatty acid beta-oxidation
0.0032	4	10	40	Erythrose 4-phosphate/phosphoenolpyruvate family amino acid catabolic process
0.0032	4	10	40	L-phenylalanine catabolic process
0.0035	5	17	29.4118	Fatty acid oxidation
0.0035	5	17	29.4118	Lipid oxidation
0.0035	5	17	29.4118	Fatty acid catabolic process
0.0035	6	25	24	L-serine metabolic process
0.0036	3	5	60	Isocitrate metabolic process
0.0036	3	5	60	Mitochondrial electron transport, ubiquinol to cytochrome c
0.0036	3	5	60	Signal peptide processing
0.0036	3	5	60	Cinnamic acid biosynthetic process
0.0036	3	5	60	Cinnamic acid metabolic process
0.0036	15	125	12	Reactive oxygen species metabolic process
0.0037	8	44	18.1818	Cellular amine metabolic process
0.0041	10	66	15.1515	Inorganic anion transport
0.0041	47	609	7.71757	Cell communication
0.0042	6	26	23.0769	Stomatal movement
0.0044	129	2047	6.30191	Protein modification process
0.0044	14	115	12.1739	Macromolecule glycosylation
0.0044	129	2047	6.30191	Cellular protein modification process
0.0044	14	115	12.1739	Protein glycosylation
0.0044	14	115	12.1739	Glycoprotein biosynthetic process
0.0049	7	36	19.4444	Cellular metabolic compound salvage
0.0052	14	117	11.9658	Phospholipid metabolic process
0.0055	16	144	11.1111	Response to drug
0.0056	46	603	7.62852	Multicellular organismal process
0.0056	5	19	26.3158	Protein targeting to membrane
0.0057	7	37	18.9189	Ribonucleoside metabolic process
0.0057	9	58	15.5172	Lipid modification
0.0057	126	2009	6.27178	Organic cyclic compound biosynthetic process
0.0061	6	28	21.4286	Purine nucleoside metabolic process
0.0061	6	28	21.4286	Purine ribonucleoside metabolic process
0.0064	3	6	50	Isopentenyl diphosphate biosynthetic process, mevalonate pathway
0.0064	3	6	50	Leucine metabolic process
0.007	5	20	25	Protein localization to nucleus
0.007	5	20	25	Protein import into nucleus
0.007	8	49	16.3265	Nuclear transport
0.007	186	3138	5.92734	Organic cyclic compound metabolic process
0.007	8	49	16.3265	Nucleocytoplasmic transport
0.0071	2	2	100	Pyridine nucleotide salvage
0.0071	2	2	100	Glucose transmembrane transport
0.0071	2	2	100	Ribosomal small subunit assembly
0.0071	2	2	100	Hexose transmembrane transport
0.0071	2	2	100	Response to zinc ion
0.0071	2	2	100	Potassium ion import
0.0077	12	97	12.3711	Response to salt stress
0.0077	9	61	14.7541	Defense response to bacterium
0.0077	14	123	11.3821	Glycosylation
0.0082	4	13	30.7692	Cotranslational protein targeting to membrane
0.0082	4	13	30.7692	SRP-dependent cotranslational protein targeting to membrane
0.0083	5	21	23.8095	Glucose metabolic process
0.0083	5	21	23.8095	Import into nucleus
0.0083	5	21	23.8095	Branched-chain amino acid biosynthetic process
0.0088	134	2186	6.12992	Macromolecule modification
0.0098	6	31	19.3548	Serine family amino acid biosynthetic process
0.0098	8	52	15.3846	Nucleoside metabolic process
0.0099	3	7	42.8571	Glyoxylate metabolic process
0.0099	3	7	42.8571	S-adenosylmethionine metabolic process
0.0099	3	7	42.8571	L-methionine biosynthetic process
0.0099	3	7	42.8571	Tyrosine metabolic process
0.0099	3	7	42.8571	Spermidine metabolic process
0.0099	3	7	42.8571	Spermidine biosynthetic process
0.01	5	22	22.7273	Branched-chain amino acid metabolic process
0.01	12	101	11.8812	Antibiotic catabolic process
0.011	4	14	28.5714	Aromatic amino acid family catabolic process
0.012	5	23	21.7391	Ribonucleoside biosynthetic process
0.012	5	23	21.7391	Glycosyl compound biosynthetic process
0.012	5	23	21.7391	Nucleoside biosynthetic process
0.012	5	23	21.7391	Phenylpropanoid biosynthetic process
0.014	4	15	26.6667	Indole-containing compound biosynthetic process
0.014	4	15	26.6667	Purine nucleoside biosynthetic process
0.014	4	15	26.6667	Nucleobase biosynthetic process
0.014	4	15	26.6667	Purine ribonucleoside biosynthetic process
0.015	3	8	37.5	Fructose 6-phosphate metabolic process
0.015	3	8	37.5	Isopentenyl diphosphate metabolic process
0.015	3	8	37.5	de novo pyrimidine nucleobase biosynthetic process
0.015	3	8	37.5	Isopentenyl diphosphate biosynthetic process
0.016	8	57	14.0351	Glycosyl compound metabolic process
0.017	19	208	9.13462	Response to acid chemical
0.017	6	35	17.1429	Abscisic acid-activated signaling pathway
0.018	2	3	66.6667	Monosaccharide transmembrane transport
0.018	2	3	66.6667	Pantothenate metabolic process
0.018	2	3	66.6667	Pantothenate biosynthetic process
0.018	2	3	66.6667	Mitochondrial electron transport, NADH to ubiquinone
0.018	2	3	66.6667	Arginine catabolic process
0.019	6	36	16.6667	Cellular response to abscisic acid stimulus
0.019	7	47	14.8936	Pyrimidine-containing compound metabolic process
0.019	6	36	16.6667	Establishment of protein localization to membrane
0.019	6	36	16.6667	Cellular response to alcohol
0.019	179	3096	5.78165	Cellular aromatic compound metabolic process
0.02	24	289	8.3045	Response to oxygen-containing compound
0.02	12	111	10.8108	Response to osmotic stress
0.02	3	9	33.3333	Positive regulation of proteolysis
0.02	3	9	33.3333	Indolalkylamine biosynthetic process
0.02	3	9	33.3333	Tryptophan biosynthetic process
0.02	3	9	33.3333	Purine-containing compound catabolic process
0.021	9	72	12.5	Cell wall macromolecule metabolic process
0.021	7	48	14.5833	Phenylpropanoid metabolic process
0.021	6	37	16.2162	Protein localization to membrane
0.022	11	99	11.1111	Hydrogen peroxide catabolic process
0.024	6	38	15.7895	Pyrimidine-containing compound biosynthetic process
0.025	4	18	22.2222	Tryptophan metabolic process
0.025	4	18	22.2222	Indolalkylamine metabolic process
0.025	8	62	12.9032	Protein import
0.026	7	50	14	Pigment biosynthetic process
0.026	12	115	10.4348	Cofactor catabolic process
0.026	22	265	8.30189	Protein-containing complex subunit organization
0.027	3	10	30	Pyrimidine nucleobase biosynthetic process
0.027	3	10	30	Malate metabolic process
0.027	19	219	8.6758	Cellular carbohydrate metabolic process
0.027	3	10	30	Stomatal closure
0.028	20	236	8.47458	Response to external stimulus
0.029	79	1259	6.27482	Protein phosphorylation
0.03	4	19	21.0526	ER to Golgi vesicle-mediated transport
0.03	8	64	12.5	Phospholipid biosynthetic process
0.03	5	29	17.2414	Proteasomal protein catabolic process
0.03	11	104	10.5769	Hydrogen peroxide metabolic process
0.032	11	105	10.4762	Response to abscisic acid
0.033	34	469	7.24947	Cellular component biogenesis
0.033	2	4	50	Purine nucleobase catabolic process
0.033	2	4	50	Ureide metabolic process
0.033	2	4	50	Ureide catabolic process
0.033	6	41	14.6341	Cellular modified amino acid metabolic process
0.034	11	106	10.3774	Response to alcohol
0.034	3	11	27.2727	Carbohydrate transmembrane transport
0.034	3	11	27.2727	Benzene-containing compound metabolic process
0.034	3	11	27.2727	Phosphatidylcholine metabolic process
0.034	3	11	27.2727	Pyrimidine nucleobase metabolic process
0.034	3	11	27.2727	Glycolytic process through fructose-6-phosphate
0.034	4	20	20	Neurotransmitter metabolic process
0.034	4	20	20	Carbohydrate derivative transport
0.034	4	20	20	Polyamine metabolic process
0.034	4	20	20	Polyamine biosynthetic process
0.034	4	20	20	Regulation of neurotransmitter levels
0.034	14	150	9.33333	Response to external biotic stimulus
0.034	14	150	9.33333	Response to other organism
0.036	16	181	8.83978	Cellular homeostasis
0.036	8	67	11.9403	Anion transmembrane transport
0.037	115	1945	5.9126	Aromatic compound biosynthetic process
0.042	3	12	25	Removal of superoxide radicals
0.042	3	12	25	Cellular modified amino acid biosynthetic process
0.042	3	12	25	Purine nucleobase metabolic process
0.042	3	12	25	Cellular response to oxygen radical
0.042	3	12	25	Cellular response to superoxide
0.042	3	12	25	Root hair cell development
0.042	10	96	10.4167	Fatty acid biosynthetic process
0.042	8	69	11.5942	Organic anion transport
0.044	9	83	10.8434	Hexose metabolic process
0.046	18	218	8.25688	Homeostatic process
0.046	4	22	18.1818	Indole-containing compound metabolic process
0.047	5	33	15.1515	Secondary metabolite biosynthetic process
0.047	5	33	15.1515	Pyrimidine nucleotide metabolic process
0.047	13	142	9.15493	Cell redox homeostasis
0.047	2	5	40	Carbon utilization
0.047	2	5	40	Response to molecule of bacterial origin
0.047	21	268	7.83582	NcRNA metabolic process
0.047	2	5	40	1-aminocyclopropane-1-carboxylate biosynthetic process
0.047	2	5	40	Nucleobase catabolic process
0.047	2	5	40	Erythrose 4-phosphate/phosphoenolpyruvate family amino acid biosynthetic process
0.047	2	5	40	L-serine biosynthetic process
0.047	2	5	40	Cellular response to nitrogen starvation
0.047	2	5	40	Glutamine family amino acid catabolic process
0.047	2	5	40	L-phenylalanine biosynthetic process
0.047	2	5	40	Maturation of LSU-rRNA
0.047	2	5	40	Response to insect
0.048	10	99	10.101	Regulation of proteolysis
0.049	17	205	8.29268	Cellular protein-containing complex assembly
0.049	3	13	23.0769	Monocarboxylic acid transport
0.049	3	13	23.0769	Heme biosynthetic process
0.049	3	13	23.0769	Superoxide metabolic process
0.049	3	13	23.0769	Response to superoxide
0.049	3	13	23.0769	Response to oxygen radical

## Sheet: Désirée_18hpi_DN
GO terms enrichment and KEGG pathway analysis with the down-regulated DEGs for the potato cultivar Désirée at 18 hpi.
Enrichment FDR	Genes in list	Total genes	Functional Category - BP		Enrichment FDR	Genes in list	Total genes	Functional Category - CC		Enrichment FDR	Genes in list	Total genes	Functional Category - MF		Enrichment FDR	Genes in list	Total genes	Functional Category - KEGG
7e-12	27	179	Photosynthesis		1.6e-21	72	785	Chloroplast		7.4e-13	168	3995	Protein binding		1.1e-06	11	53	Photosynthesis
8.1e-10	127	2937	Biological regulation		2e-21	73	818	Plastid		2.4e-10	108	2330	Purine ribonucleoside triphosphate binding		9.6e-05	56	1294	Metabolic pathways
1.5e-09	116	2625	Regulation of biological process		1.8e-19	40	268	Thylakoid		9.9e-10	98	2089	ATP binding		0.013	7	69	Starch and sucrose metabolism
3e-09	180	4845	Cellular macromolecule metabolic process		5.9e-19	189	4194	Membrane-bounded organelle		1.1e-08	124	3057	Nucleotide binding		0.013	13	211	Plant hormone signal transduction
8.4e-09	106	2408	Regulation of cellular process		2.1e-18	185	4123	Intracellular membrane-bounded organelle		1.1e-08	99	2241	Drug binding		0.015	4	24	Propanoate metabolism
8.4e-09	34	399	Response to abiotic stimulus		6.8e-18	35	225	Thylakoid part		1.1e-08	124	3057	Nucleoside phosphate binding		0.015	10	146	Spliceosome
2.5e-08	91	1985	Phosphate-containing compound metabolic process		4.5e-17	198	4690	Organelle		1.7e-08	115	2788	Purine nucleotide binding		0.032	28	723	Biosynthesis of secondary metabolites
2.6e-08	91	1992	Phosphorus metabolic process		6e-17	33	213	Photosynthetic membrane		1.8e-08	76	1562	Transferase activity, transferring phosphorus-containing groups		0.032	8	118	MAPK signaling pathway
3.6e-07	82	1821	Response to stimulus		6.4e-17	197	4683	Intracellular organelle		2.4e-08	114	2784	Purine ribonucleotide binding		0.036	4	34	Porphyrin and chlorophyll metabolism
3.7e-07	71	1487	Phosphorylation		1.5e-10	24	190	Thylakoid membrane		4.5e-08	114	2821	Ribonucleotide binding
7.5e-07	146	4030	Organonitrogen compound metabolic process		1.5e-10	37	439	Chloroplast part		6.2e-08	69	1410	Kinase activity
7.7e-07	92	2186	Macromolecule modification		2.2e-10	37	448	Plastid part		6.2e-08	105	2547	Adenyl nucleotide binding
9.2e-07	62	1259	Protein phosphorylation		3.2e-10	17	93	Photosystem		6.2e-08	125	3230	Small molecule binding
1.9e-06	124	3325	Protein metabolic process		4.8e-10	122	2922	Cytoplasm		6.2e-08	124	3197	Anion binding
7.2e-06	84	2047	Protein modification process		5.7e-09	107	2547	Cytoplasmic part		6.2e-08	114	2857	Carbohydrate derivative binding
7.2e-06	84	2047	Cellular protein modification process		8e-09	22	198	Chloroplast thylakoid		8.6e-08	104	2543	Adenyl ribonucleotide binding
7.2e-06	17	159	Response to light stimulus		8e-09	22	198	Plastid thylakoid		1.6e-07	120	3120	Nucleic acid binding
9.8e-06	75	1775	Regulation of cellular metabolic process		1e-08	101	2386	Nucleus		3.7e-07	94	2289	Catalytic activity, acting on a protein
9.8e-06	117	3195	Cellular biosynthetic process		5.9e-08	19	166	Chloroplast thylakoid membrane		1e-06	63	1347	Phosphotransferase activity, alcohol group as acceptor
9.8e-06	17	164	Response to radiation		6.1e-08	6	9	Photosystem I reaction center		2.5e-06	58	1232	Protein kinase activity
1.1e-05	78	1880	Regulation of metabolic process		6.1e-08	19	167	Plastid thylakoid membrane		2.5e-06	120	3291	Transferase activity
1.2e-05	55	1161	Cellular component organization		6.8e-06	18	205	Chloroplast stroma		2.8e-05	10	66	Identical protein binding
1.4e-05	121	3377	Biosynthetic process		7.5e-06	18	207	Plastid stroma		3.2e-05	71	1763	DNA binding
2.1e-05	104	2806	Cellular protein metabolic process		1.5e-05	69	1700	Organelle part		5.8e-05	94	2587	Hydrolase activity
2.1e-05	117	3265	Organic substance biosynthetic process		2.7e-05	68	1699	Intracellular organelle part		0.0012	5	22	Carbohydrate phosphatase activity
2.4e-05	19	219	Cellular carbohydrate metabolic process		2.8e-05	9	58	Photosystem I		0.0021	3	6	Protein kinase inhibitor activity
3.2e-05	57	1267	Cellular component organization or biogenesis		4.7e-05	21	310	Membrane protein complex		0.0021	3	6	Cyclin-dependent protein serine/threonine kinase inhibitor activity
0.00016	85	2275	RNA metabolic process		7.3e-05	59	1457	Protein-containing complex		0.0021	3	6	Protein serine/threonine kinase inhibitor activity
0.00018	13	127	Cellular glucan metabolic process		0.0001	15	185	Chromosome		0.0047	2	2	Oxygen evolving activity
0.00018	13	127	Glucan metabolic process		0.00013	9	71	Photosystem II		0.006	31	724	RNA binding
0.00018	5	13	Regulation of photosynthesis		0.00031	13	160	Chloroplast envelope		0.0075	3	9	Trehalose-phosphatase activity
0.00021	4	7	Regulation of photosynthesis, light reaction		0.00039	31	649	Cell periphery		0.01	3	10	Cyclin-dependent protein serine/threonine kinase regulator activity
0.00021	4	7	Regulation of generation of precursor metabolites and energy		0.00042	5	22	Photosystem II oxygen evolving complex		0.01	5	36	Protein homodimerization activity
0.00023	68	1728	Regulation of nitrogen compound metabolic process		0.00044	13	167	Plastid envelope		0.012	2	3	TRNA (guanine-N7-)-methyltransferase activity
0.00029	20	289	Post-embryonic development		0.00071	14	200	Cell wall		0.013	9	120	Channel activity
0.0003	68	1745	Regulation of primary metabolic process		0.00071	14	200	External encapsulating structure		0.013	9	120	Passive transmembrane transporter activity
0.00033	94	2656	Gene expression		0.00081	24	472	Organelle subcompartment		0.013	13	222	Phosphatase activity
0.00033	70	1821	Regulation of macromolecule metabolic process		0.00085	18	307	Catalytic complex		0.017	29	721	Hydrolase activity, acting on ester bonds
0.00035	4	8	Plastid transcription		0.0011	3	7	Cytoplasmic chromosome		0.019	3	13	Kinase inhibitor activity
0.00042	6	26	Starch metabolic process		0.0011	3	7	Plastid chromosome		0.019	14	261	Phosphoric ester hydrolase activity
0.00045	40	865	Response to chemical		0.0024	9	108	Chromatin		0.019	2	4	Ribose-5-phosphate isomerase activity
0.00051	16	209	Negative regulation of cellular metabolic process		0.0038	33	823	Non-membrane-bounded organelle		0.022	3	14	Heat shock protein binding
0.00051	105	3096	Cellular aromatic compound metabolic process		0.0038	33	823	Intracellular non-membrane-bounded organelle		0.022	23	544	Nucleoside-triphosphatase activity
0.00053	106	3138	Organic cyclic compound metabolic process		0.0038	10	139	Transferase complex		0.024	7	88	Glucosyltransferase activity
0.00056	13	146	Cellular polysaccharide metabolic process		0.0099	7	87	Nucleosome		0.025	3	15	Voltage-gated potassium channel activity
0.00056	8	55	Response to heat		0.011	7	89	Protein-DNA complex		0.025	3	15	Protein kinase regulator activity
0.00056	9	71	Auxin-activated signaling pathway		0.011	7	89	DNA packaging complex		0.027	2	5	Sigma factor activity
0.00058	16	214	Reproductive structure development		0.012	2	5	Plastid-encoded plastid RNA polymerase complex		0.028	4	31	Chromatin binding
0.00058	16	214	Reproductive system development		0.013	3	16	Chloroplast nucleoid		0.034	22	537	Protein dimerization activity
0.00059	9	72	Chloroplast organization		0.015	5	52	Oxidoreductase complex		0.037	11	204	Serine-type peptidase activity
0.00062	72	1945	Aromatic compound biosynthetic process		0.017	3	18	Nucleoid		0.037	11	204	Serine hydrolase activity
0.00066	10	91	Plastid organization		0.017	3	18	Plastid nucleoid		0.037	2	6	Starch binding
0.00066	90	2588	Nucleic acid metabolic process		0.019	9	152	Chromosomal part		0.037	15	323	Endopeptidase activity
0.00068	9	74	Cellular response to auxin stimulus		0.019	12	237	Nuclear lumen		0.037	23	579	Pyrophosphatase activity
0.00071	26	479	Response to organic substance		0.022	7	107	Cell-cell junction		0.039	6	77	Transferase activity, transferring alkyl or aryl (other than methyl) groups
0.00071	4	10	Axis specification		0.022	7	107	Plasmodesma		0.039	23	584	Hydrolase activity, acting on acid anhydrides, in phosphorus-containing anhydrides
0.0008	102	3047	Heterocycle metabolic process		0.022	7	107	Cell junction		0.04	3	19	Voltage-gated cation channel activity
0.0008	41	934	Cellular response to stimulus		0.022	15	337	Organelle envelope		0.042	3	20	Potassium channel activity
0.0008	86	2466	Macromolecule biosynthetic process		0.022	15	337	Envelope		0.042	2	7	Photoreceptor activity
0.00081	61	1594	Nucleic acid-templated transcription		0.022	7	107	Symplast		0.042	23	592	Hydrolase activity, acting on acid anhydrides
0.00081	73	2009	Organic cyclic compound biosynthetic process		0.023	6	83	Nucleolus		0.042	5	57	Gated channel activity
0.00081	26	486	Multicellular organism development		0.024	18	438	Plasma membrane		0.042	3	20	Chaperone binding
0.00082	61	1596	RNA biosynthetic process		0.026	13	285	Membrane-enclosed lumen		0.045	22	564	Peptidase activity
0.00083	30	603	Organelle organization		0.026	13	285	Organelle lumen		0.046	3	21	Phosphorelay sensor kinase activity
0.00092	24	436	Response to endogenous stimulus		0.026	13	285	Intracellular organelle lumen		0.046	4	39	Voltage-gated ion channel activity
0.00092	24	436	Response to hormone		0.03	2	9	Myosin complex		0.046	4	39	Voltage-gated channel activity
0.00094	17	253	Developmental process involved in reproduction							0.047	9	162	Lipid binding
0.00095	20	330	System development							0.047	21	537	Peptidase activity, acting on L-amino acid peptides
0.001	17	255	Polysaccharide metabolic process							0.048	4	40	Potassium ion transmembrane transporter activity
0.001	17	256	Dephosphorylation							0.048	2	8	TRNA (guanine) methyltransferase activity
0.0012	36	801	Carbohydrate metabolic process							0.048	2	8	Phosphotransferase activity, carboxyl group as acceptor
0.0012	3	5	Adaxial/abaxial axis specification							0.048	3	22	Kinase regulator activity
0.0012	3	5	Polarity specification of adaxial/abaxial axis
0.0013	21	366	Cellular response to chemical stimulus
0.0014	114	3560	Cellular nitrogen compound metabolic process
0.0015	83	2420	Cellular macromolecule biosynthetic process
0.0015	59	1573	Transcription, DNA-templated
0.0015	7	51	Regulation of localization
0.0015	14	193	Negative regulation of nitrogen compound metabolic process
0.0017	69	1937	Heterocycle biosynthetic process
0.0017	5	24	Protein autophosphorylation
0.0017	56	1483	Regulation of RNA metabolic process
0.0018	21	378	Reproduction
0.0018	7	53	Response to organic cyclic compound
0.0019	3	6	Negative regulation of protein phosphorylation
0.0019	95	2895	Nucleobase-containing compound metabolic process
0.0019	3	6	Negative regulation of cyclin-dependent protein serine/threonine kinase activity
0.0019	5	25	Disaccharide biosynthetic process
0.0019	3	6	Specification of axis polarity
0.0019	3	6	Negative regulation of protein serine/threonine kinase activity
0.0019	3	6	Negative regulation of cyclin-dependent protein kinase activity
0.0019	3	6	Negative regulation of protein kinase activity
0.0019	25	497	Signal transduction
0.0019	3	6	Adaxial/abaxial pattern specification
0.0019	10	111	Photosynthesis, light reaction
0.0019	6	39	Disaccharide metabolic process
0.002	57	1539	Regulation of cellular biosynthetic process
0.002	55	1470	Regulation of nucleic acid-templated transcription
0.002	55	1470	Regulation of RNA biosynthetic process
0.002	10	112	Response to temperature stimulus
0.0021	25	503	Signaling
0.0021	57	1543	Regulation of biosynthetic process
0.0022	83	2475	Cellular nitrogen compound biosynthetic process
0.0022	37	876	Response to stress
0.0023	16	257	Negative regulation of cellular process
0.0024	58	1589	Regulation of gene expression
0.0024	56	1521	Regulation of macromolecule biosynthetic process
0.0025	7	58	Plant organ morphogenesis
0.0025	56	1525	Regulation of nucleobase-containing compound metabolic process
0.0025	28	603	Multicellular organismal process
0.0025	27	572	Anatomical structure development
0.0025	54	1456	Regulation of transcription, DNA-templated
0.0026	13	186	Response to inorganic substance
0.0026	3	7	Negative regulation of cellular catabolic process
0.0026	17	289	Response to oxygen-containing compound
0.0026	3	7	Cell cycle arrest
0.0026	3	7	Negative regulation of catabolic process
0.0026	4	16	Negative regulation of protein modification process
0.0026	28	607	Developmental process
0.0029	17	292	Negative regulation of metabolic process
0.0029	20	375	Reproductive process
0.0029	64	1823	Nucleobase-containing compound biosynthetic process
0.0029	55	1507	Regulation of cellular macromolecule biosynthetic process
0.003	6	44	Oligosaccharide metabolic process
0.003	2	2	Singlet oxygen-mediated programmed cell death
0.003	2	2	Cellular response to nutrient
0.003	2	2	Cell death in response to oxidative stress
0.003	7	62	Pigment metabolic process
0.003	14	218	Homeostatic process
0.003	8	81	Phyllome development
0.003	2	2	Cellular response to singlet oxygen
0.003	2	2	Programmed cell death in response to reactive oxygen species
0.003	2	2	Response to singlet oxygen
0.003	2	2	Menaquinone metabolic process
0.003	2	2	Menaquinone biosynthetic process
0.003	2	2	Root meristem specification
0.003	12	169	Plant organ development
0.0031	5	30	Oligosaccharide biosynthetic process
0.0034	9	103	Fruit development
0.0034	11	148	Carbohydrate biosynthetic process
0.0034	3	8	Regulation of plant organ morphogenesis
0.0035	5	31	Pattern specification process
0.0035	4	18	Cellular response to oxidative stress
0.0046	9	108	Cellular carbohydrate biosynthetic process
0.0047	19	367	Negative regulation of biological process
0.0047	19	367	Regulation of biological quality
0.0048	27	609	Cell communication
0.0052	12	181	Cellular homeostasis
0.0062	4	21	Chlorophyll metabolic process
0.0067	6	53	Leaf development
0.0073	11	164	Cellular response to hormone stimulus
0.0073	11	164	Cellular response to endogenous stimulus
0.0077	14	243	Response to auxin
0.0077	2	3	Biological adhesion
0.0077	6	55	Regulation of defense response
0.0077	2	3	Protein import into chloroplast thylakoid membrane
0.0077	2	3	TRNA (guanine-N7)-methylation
0.0077	2	3	Cell adhesion
0.0091	9	121	Positive regulation of gene expression
0.0091	5	39	DNA-templated transcription, initiation
0.0095	4	24	Regulation of ion transmembrane transport
0.0095	4	24	Cellular polysaccharide catabolic process
0.0095	8	99	Seed development
0.0095	4	24	Glucan catabolic process
0.0095	4	24	Shoot system morphogenesis
0.0098	11	172	Cellular response to organic substance
0.0098	5	40	Porphyrin-containing compound metabolic process
0.01	3	12	Carpel development
0.01	3	12	Photosystem II assembly
0.011	4	25	Regulation of transmembrane transport
0.011	7	80	Embryo development ending in seed dormancy
0.011	10	150	Shoot system development
0.011	10	150	Hormone-mediated signaling pathway
0.011	7	81	Regulation of response to stress
0.011	7	81	Embryo development
0.011	5	42	Cellular response to abiotic stimulus
0.011	5	42	Cellular response to environmental stimulus
0.012	6	61	Defense response to bacterium
0.012	8	104	Positive regulation of transcription, DNA-templated
0.012	4	26	Stomatal movement
0.012	13	232	Protein-containing complex assembly
0.012	3	13	Chlorophyll biosynthetic process
0.012	3	13	Starch biosynthetic process
0.012	3	13	Negative regulation of kinase activity
0.012	3	13	Negative regulation of phosphorylation
0.012	21	469	Cellular component biogenesis
0.012	3	13	Leaf morphogenesis
0.013	2	4	Sucrose biosynthetic process
0.013	2	4	Photosystem II stabilization
0.013	2	4	Root cap development
0.013	2	4	Pentose-phosphate shunt, non-oxidative branch
0.013	4	27	Regionalization
0.014	6	64	Response to bacterium
0.014	5	45	Tetrapyrrole metabolic process
0.014	5	45	Regulation of transport
0.014	3	14	Gynoecium development
0.015	8	110	Negative regulation of cellular protein metabolic process
0.015	8	110	Negative regulation of protein metabolic process
0.016	4	29	Regulation of ion transport
0.016	4	29	Protein transmembrane import into intracellular organelle
0.016	4	29	Porphyrin-containing compound biosynthetic process
0.016	14	272	Negative regulation of macromolecule metabolic process
0.016	8	112	Positive regulation of RNA biosynthetic process
0.016	8	112	Positive regulation of nucleic acid-templated transcription
0.017	3	15	Plastid membrane organization
0.017	3	15	Thylakoid membrane organization
0.017	6	68	Immune system process
0.018	8	114	Positive regulation of RNA metabolic process
0.018	2	5	Starch catabolic process
0.018	2	5	Embryonic meristem initiation
0.018	2	5	Response to nutrient
0.018	2	5	Response to low light intensity stimulus
0.018	2	5	Cytochrome b6f complex assembly
0.019	9	141	Response to lipid
0.019	4	31	Cellular carbohydrate catabolic process
0.019	4	31	Cellular response to light stimulus
0.019	3	16	Negative regulation of transferase activity
0.02	9	142	Cell redox homeostasis
0.02	5	50	Pigment biosynthetic process
0.02	6	71	Regulation of hormone levels
0.02	8	118	Positive regulation of nucleobase-containing compound metabolic process
0.021	6	72	Regulation of protein modification process
0.022	11	199	Metal ion transport
0.022	3	17	Regulation of cyclin-dependent protein serine/threonine kinase activity
0.022	3	17	Cellular response to reactive oxygen species
0.022	3	17	Regulation of cyclin-dependent protein kinase activity
0.023	4	33	Cellular response to radiation
0.023	8	121	Positive regulation of macromolecule biosynthetic process
0.023	13	258	Defense response
0.024	9	148	Chromatin organization
0.024	2	6	Heat acclimation
0.024	4	34	Regulation of immune system process
0.024	2	6	Plant-type ovary development
0.024	2	6	Plant ovule development
0.024	2	6	Valine metabolic process
0.024	2	6	Valine biosynthetic process
0.024	2	6	Cell fate specification
0.025	3	18	Negative regulation of phosphorus metabolic process
0.025	3	18	Cellular response to drug
0.025	3	18	Negative regulation of phosphate metabolic process
0.025	11	205	Cellular protein-containing complex assembly
0.026	4	35	Tetrapyrrole biosynthetic process
0.026	18	418	Generation of precursor metabolites and energy
0.026	9	151	Cellular developmental process
0.027	13	265	Protein-containing complex subunit organization
0.027	11	208	Response to acid chemical
0.028	9	153	Anatomical structure morphogenesis
0.028	8	127	Positive regulation of cellular biosynthetic process
0.028	18	422	Small molecule biosynthetic process
0.028	4	36	Response to antibiotic
0.029	8	128	Positive regulation of biosynthetic process
0.03	5	57	Protein-DNA complex assembly
0.03	4	37	Signal transduction by protein phosphorylation
0.03	8	130	Intracellular signal transduction
0.03	4	37	Cellular ketone metabolic process
0.03	2	7	Embryonic meristem development
0.03	3	20	Lateral root development
0.03	2	7	Regulation of cellular localization
0.03	2	7	Regulation of cellular protein localization
0.03	2	7	Detection of external stimulus
0.03	2	7	Detection of abiotic stimulus
0.03	2	7	Detection of light stimulus
0.03	2	7	Phototropism
0.03	3	20	Response to salicylic acid
0.03	3	20	Regulation of cell growth
0.031	5	58	Plant-type cell wall organization
0.031	9	158	Cofactor biosynthetic process
0.033	5	59	Protein-DNA complex subunit organization
0.033	3	21	Programmed cell death
0.033	3	21	Regulation of cellular catabolic process
0.033	3	21	Trehalose biosynthetic process
0.033	3	21	Post-embryonic root development
0.033	3	21	Regulation of protein serine/threonine kinase activity
0.033	3	21	Response to high light intensity
0.034	4	39	Intracellular protein transmembrane transport
0.034	4	39	Root morphogenesis
0.034	5	60	Glucan biosynthetic process
0.035	6	84	Root system development
0.035	6	84	Root development
0.037	3	22	Trehalose metabolic process
0.037	3	22	Negative regulation of cell cycle
0.037	3	22	Plant organ formation
0.037	7	110	Protein folding
0.037	3	22	Response to jasmonic acid
0.037	2	8	RNA (guanine-N7)-methylation
0.037	2	8	Meristem initiation
0.038	15	346	Macromolecule catabolic process
0.038	4	41	Response to light intensity
0.039	7	112	Polysaccharide catabolic process
0.04	10	196	Regulation of cellular protein metabolic process
0.04	3	23	Post-embryonic plant morphogenesis
0.041	14	318	Cellular component assembly
0.041	9	168	Positive regulation of macromolecule metabolic process
0.041	5	64	Innate immune response
0.041	5	64	Immune response
0.043	6	89	Reproductive shoot system development
0.043	9	170	Regulation of response to stimulus
0.043	5	65	Chemical homeostasis
0.043	7	115	Cellular response to oxygen-containing compound
0.044	2	9	Phytosteroid metabolic process
0.044	2	9	Regulation of protein localization
0.044	2	9	Response to gibberellin
0.044	11	230	Chromosome organization
0.045	5	66	Response to metal ion
0.045	4	44	Chromatin assembly
0.045	8	144	Response to drug
0.045	4	44	Nucleosome assembly
0.045	4	44	Protein transmembrane transport
0.046	10	202	Regulation of protein metabolic process
0.048	3	25	Response to organonitrogen compound
0.048	3	25	Post-embryonic plant organ development
0.048	4	45	Regulation of growth
0.048	15	360	Cofactor metabolic process
0.048	4	45	Response to nitrogen compound
0.048	27	770	Proteolysis
0.049	2	10	Lateral root formation
0.049	9	177	Carbohydrate catabolic process
0.049	14	330	Organic acid biosynthetic process
0.049	4	46	Nucleosome organization
0.049	2	10	Protein refolding
0.049	2	10	Ketone biosynthetic process
0.049	14	330	Carboxylic acid biosynthetic process
0.049	4	46	Meristem development
0.049	2	10	Quinone metabolic process
0.049	2	10	Quinone biosynthetic process
0.049	2	10	Regulation of leaf development
0.049	2	10	Isoleucine metabolic process
0.049	19	497	Ion transport
0.049	2	10	Isoleucine biosynthetic process
0.049	11	236	Response to external stimulus
0.049	2	10	Response to virus
0.049	4	46	Response to red or far red light
0.049	15	364	Regulation of molecular function
0.05	7	121	Defense response to other organism

## Sheet: Désirée_36hpi_Total 
GO terms enrichment and KEGG pathway analysis with the total number of DEGs for the potato cultivar Désirée at 36 hpi.
Enrichment FDR	Genes in list	Total genes	Fold Enrichment	Functional Category - BP		Enrichment FDR	Genes in list	Total genes	Fold Enrichment	Functional Category - CC		Enrichment FDR	Genes in list	Total genes	Fold Enrichment	Functional Category - MF		Enrichment FDR	Genes in list	Total genes	Fold Enrichment	Functional Category - KEGG
1.8E-106	304	1389	4.3	Organonitrogen compound biosynthetic process		1.8E-112	141	248	11.2	Cytosolic ribosome		4.6E-102	166	408	8	Structural constituent of ribosome		2.4E-81	116	242	9.4	Ribosome
2.1E-98	235	897	5.2	Cellular amide metabolic process		6.1E-109	177	439	7.9	Ribosome		6.0E-101	177	479	7.3	Structural molecule activity		2.4E-77	270	1467	3.6	Metabolic pathways
5.3E-98	215	751	5.6	Peptide metabolic process		1.2E-102	146	305	9.4	Ribosomal subunit		2.5E-43	189	1175	3.2	RNA binding		1.2E-49	159	793	3.9	Biosynthesis of secondary metabolites
2.4E-94	208	730	5.6	Amide biosynthetic process		9.8E-93	262	1189	4.3	Cytosol		7.6E-37	249	2025	2.4	Oxidoreductase activity		1.3E-29	44	97	8.9	Oxidative phosphorylation
4.4E-93	198	669	5.8	Peptide biosynthetic process		6.9E-82	183	654	5.5	Ribonucleoprotein complex		3.2E-32	356	3645	1.9	Small molecule binding		1.1E-24	48	147	6.4	Biosynthesis of amino acids
4.4E-93	197	662	5.8	Translation		1.0E-79	374	2545	2.9	Protein-containing complex		2.5E-25	333	3612	1.8	Anion binding		1.0E-22	51	183	5.5	Carbon metabolism
2.9E-57	434	3849	2.2	Cellular protein metabolic process		7.9E-71	86	145	11.7	Cytosolic large ribosomal subunit		6.1E-22	298	3256	1.8	Nucleotide binding		3.5E-15	21	43	9.6	Citrate cycle (TCA cycle)
1.5E-56	466	4315	2.1	Protein metabolic process		6.1E-65	90	181	9.8	Large ribosomal subunit		6.1E-22	298	3256	1.8	Nucleoside phosphate binding		3.8E-10	15	34	8.7	Phenylalanine, tyrosine and tryptophan biosynthesis
1.8E-56	468	4347	2.1	Cellular biosynthetic process		1.6E-52	224	1398	3.1	Non-membrane-bounded organelle		4.1E-19	278	3098	1.8	Cation binding		4.2E-10	19	58	6.4	Phagosome
6.3E-56	469	4381	2.1	Organic substance biosynthetic process		1.6E-52	224	1398	3.1	Intracellular non-membrane-bounded organelle		6.9E-19	37	110	6.6	RRNA binding		9.9E-10	33	177	3.7	Protein processing in endoplasmic reticulum
4.4E-55	480	4567	2.1	Biosynthetic process		1.2E-42	53	92	11.3	Cytosolic small ribosomal subunit		7.3E-18	272	3076	1.7	Metal ion binding		5.7E-09	21	82	5	Glycolysis / Gluconeogenesis
1.1E-46	218	1431	3	Small molecule metabolic process		2.3E-42	161	918	3.4	Mitochondrion		3.1E-16	225	2457	1.8	Purine ribonucleoside triphosphate binding		3.1E-08	14	39	7.1	2-Oxocarboxylic acid metabolism
1.9E-44	463	4717	1.9	Cellular nitrogen compound metabolic process		2.7E-38	186	1259	2.9	Organelle membrane		7.6E-15	256	3000	1.7	Carbohydrate derivative binding		1.9E-07	18	74	4.8	Glutathione metabolism
2.0E-42	275	2205	2.5	Oxidation-reduction process		1.6E-37	56	124	8.9	Small ribosomal subunit		1.6E-14	201	2190	1.8	ATP binding		3.0E-07	12	33	7.1	Phenylalanine metabolism
2.3E-39	154	886	3.4	Organic acid metabolic process		2.3E-31	74	277	5.3	Mitochondrial envelope		7.0E-14	75	528	2.8	Inorganic molecular entity transmembrane transporter activity		6.6E-07	17	72	4.6	Pyruvate metabolism
6.9E-39	153	884	3.4	Oxoacid metabolic process		6.0E-31	72	266	5.3	Mitochondrial membrane		1.1E-13	249	2964	1.7	Ribonucleotide binding		2.8E-06	13	47	5.4	Terpenoid backbone biosynthesis
1.6E-38	151	870	3.4	Carboxylic acid metabolic process		2.6E-29	109	610	3.5	Organelle envelope		1.8E-12	16	28	11.2	ATPase activity, coupled to transmembrane movement of ions, rotational mechanism		4.4E-06	14	57	4.8	Glyoxylate and dicarboxylate metabolism
3.4E-37	337	3192	2.1	Cellular nitrogen compound biosynthetic process		2.6E-29	109	610	3.5	Envelope		1.8E-12	16	28	11.2	Proton-transporting ATPase activity, rotational mechanism		4.4E-06	8	17	9.3	Tropane, piperidine and pyridine alkaloid biosynthesis
1.1E-31	83	338	4.8	Ribosome biogenesis		1.2E-28	62	213	5.7	Mitochondrial inner membrane		4.3E-12	20	49	8	Pyrophosphate hydrolysis-driven proton transmembrane transporter activity		8.4E-06	9	24	7.4	DNA replication
6.4E-31	93	430	4.3	Ribonucleoprotein complex biogenesis		1.3E-27	67	259	5.1	Organelle inner membrane		4.3E-12	61	413	2.9	Lyase activity		2.0E-05	12	48	4.9	Glycine, serine and threonine metabolism
3.0E-29	317	3214	1.9	Cellular macromolecule biosynthetic process		3.5E-23	39	101	7.6	Oxidoreductase complex		7.4E-12	33	142	4.6	Proton transmembrane transporter activity		3.4E-05	9	28	6.3	Propanoate metabolism
5.2E-29	320	3268	1.9	Macromolecule biosynthetic process		8.5E-22	89	534	3.3	Membrane protein complex		9.4E-12	239	2936	1.6	Purine nucleotide binding		5.8E-05	9	30	5.9	Tyrosine metabolism
7.1E-28	344	3669	1.8	Gene expression		1.6E-20	49	187	5.2	Mitochondrial protein complex		1.1E-11	294	3823	1.5	Nucleic acid binding		5.8E-05	11	45	4.8	Proteasome
1.5E-26	106	615	3.4	Carbohydrate derivative metabolic process		3.0E-19	38	119	6.3	Inner mitochondrial membrane protein complex		1.1E-11	72	550	2.6	Ion transmembrane transporter activity		1.2E-04	19	128	2.9	Phenylpropanoid biosynthesis
3.0E-26	94	502	3.7	Generation of precursor metabolites and energy		5.7E-19	80	492	3.2	Endoplasmic reticulum		1.6E-11	237	2923	1.6	Purine ribonucleotide binding		1.7E-04	7	20	6.9	Various types of N-glycan biosynthesis
1.7E-25	44	114	7.6	Ribosomal large subunit biogenesis		1.6E-18	26	54	9.5	Respiratory chain complex		3.0E-11	305	4041	1.5	Transferase activity		2.0E-04	10	43	4.6	Arginine and proline metabolism
1.3E-23	37	85	8.6	Ribosome assembly		2.8E-18	27	60	8.8	Mitochondrial respirasome		3.9E-10	215	2669	1.6	Adenyl nucleotide binding		2.2E-04	8	28	5.6	N-Glycan biosynthesis
1.4E-22	47	151	6.1	ATP metabolic process		2.1E-17	29	75	7.6	Respirasome		5.2E-10	41	243	3.3	Isomerase activity		2.2E-04	15	91	3.2	Amino sugar and nucleotide sugar metabolism
2.4E-21	59	252	4.6	Ribonucleotide metabolic process		4.2E-15	142	1356	2.1	Plastid		5.2E-10	57	418	2.7	Active transmembrane transporter activity		2.2E-04	6	15	7.9	Isoquinoline alkaloid biosynthesis
6.2E-21	92	570	3.2	Organophosphate metabolic process		4.2E-15	147	1425	2	Endomembrane system		5.5E-10	117	1203	1.9	Transmembrane transporter activity		3.2E-04	22	175	2.5	Biosynthesis of cofactors
8.5E-21	58	250	4.6	Purine nucleotide metabolic process		7.8E-15	25	66	7.4	Proton-transporting two-sector ATPase complex		6.4E-10	213	2656	1.6	Adenyl ribonucleotide binding		5.5E-04	8	32	4.9	Protein export
9.7E-21	73	384	3.7	Nucleobase-containing small molecule metabolic process		4.9E-14	135	1303	2	Chloroplast		1.1E-09	218	2752	1.6	Catalytic activity, acting on a protein		6.8E-04	12	70	3.4	Cysteine and methionine metabolism
1.1E-20	59	260	4.5	Ribose phosphate metabolic process		2.3E-12	15	26	11.3	Proton-transporting V-type ATPase complex		1.3E-09	32	163	3.9	Active ion transmembrane transporter activity		7.2E-04	9	42	4.2	Tryptophan metabolism
1.2E-20	77	424	3.6	Monocarboxylic acid metabolic process		4.1E-12	17	36	9.3	Mitochondrial respiratory chain complex I		1.5E-09	47	317	2.9	Vitamin binding		1.0E-03	7	27	5.1	Alpha-Linolenic acid metabolism
1.3E-20	65	313	4.1	Nucleotide metabolic process		4.1E-12	17	36	9.3	Respiratory chain complex I		2.4E-09	35	196	3.5	Monovalent inorganic cation transmembrane transporter activity		1.2E-03	8	36	4.4	Valine, leucine and isoleucine degradation
1.9E-20	237	2444	1.9	Phosphorus metabolic process		1.2E-11	17	38	8.8	NADH dehydrogenase complex		2.4E-09	241	3151	1.5	Hydrolase activity		1.2E-03	4	8	9.8	Synthesis and degradation of ketone bodies
1.9E-20	55	230	4.7	Purine ribonucleotide metabolic process		4.2E-11	95	875	2.1	Catalytic complex		2.6E-09	119	1266	1.8	Transporter activity		1.3E-03	9	46	3.8	Carbon fixation in photosynthetic organisms
2.5E-20	160	1394	2.3	Catabolic process		7.2E-11	50	331	3	Endoplasmic reticulum membrane		3.3E-09	19	62	6	ATPase-coupled cation transmembrane transporter activity		1.4E-03	6	21	5.6	Arginine biosynthesis
2.9E-20	37	103	7.1	Cellular respiration		7.8E-11	50	332	3	Nuclear outer membrane-endoplasmic reticulum membrane network		3.3E-09	19	62	6	ATPase-coupled ion transmembrane transporter activity		2.8E-03	17	143	2.3	Spliceosome
3.4E-20	65	319	4	Nucleoside phosphate metabolic process		1.7E-10	64	501	2.5	Whole membrane		1.1E-08	46	326	2.8	Inorganic cation transmembrane transporter activity		2.8E-03	6	24	4.9	Butanoate metabolism
4.1E-20	137	1110	2.4	Cellular component biogenesis		6.0E-10	12	21	11.2	Endoplasmic reticulum lumen		3.6E-08	47	350	2.6	Cation transmembrane transporter activity		2.8E-03	15	119	2.5	MAPK signaling pathway
6.7E-20	59	270	4.3	Purine-containing compound metabolic process		4.2E-09	14	34	8.1	Proton-transporting two-sector ATPase complex, catalytic domain		2.9E-07	25	132	3.7	Unfolded protein binding		3.1E-03	14	108	2.5	RNA transport
7.4E-20	228	2344	1.9	Transport		5.5E-09	57	458	2.4	Vacuole		3.4E-07	18	72	4.9	Hydro-lyase activity		3.6E-03	7	34	4	Beta-Alanine metabolism
2.8E-19	231	2413	1.9	Phosphate-containing compound metabolic process		1.8E-08	74	693	2.1	Bounding membrane of organelle		7.7E-07	29	179	3.2	Antioxidant activity		4.9E-03	9	56	3.2	Ribosome biogenesis in eukaryotes
3.0E-19	228	2371	1.9	Establishment of localization		6.3E-08	8	11	14.3	Tricarboxylic acid cycle enzyme complex		9.3E-07	19	85	4.4	Oxidoreductase activity, acting on NAD(P)H		8.4E-03	5	21	4.7	Lysine degradation
8.2E-19	38	119	6.3	Energy derivation by oxidation of organic compounds		1.7E-07	6	6	19.7	Oxoglutarate dehydrogenase complex		1.1E-06	15	54	5.5	Intramolecular oxidoreductase activity		8.4E-03	19	188	2	Plant hormone signal transduction
1.1E-18	234	2485	1.9	Localization		3.3E-07	11	27	8	Proteasome core complex		1.1E-06	30	193	3.1	Carbon-oxygen lyase activity		1.0E-02	9	63	2.8	Peroxisome
2.1E-18	46	180	5	Ribonucleoprotein complex subunit organization		4.7E-07	24	132	3.6	Peroxisome		1.2E-06	11	28	7.7	Threonine-type endopeptidase activity		1.1E-02	16	152	2.1	Plant-pathogen interaction
3.1E-18	186	1821	2	Response to stress		4.7E-07	24	132	3.6	Microbody		1.2E-06	26	153	3.3	Peroxidase activity		1.1E-02	8	53	3	Fatty acid metabolism
5.0E-18	45	176	5	Ribonucleoprotein complex assembly		1.0E-06	6	7	16.8	MCM complex		1.2E-06	26	153	3.3	Oxidoreductase activity, acting on peroxide as acceptor		1.7E-02	6	35	3.4	Pentose phosphate pathway
6.9E-18	67	372	3.5	Cellular amino acid metabolic process		1.4E-06	33	237	2.7	Vacuolar membrane		1.2E-06	24	133	3.5	Pyridoxal phosphate binding		2.0E-02	4	17	4.6	Valine, leucine and isoleucine biosynthesis
8.1E-17	84	569	2.9	Small molecule biosynthetic process		1.5E-06	16	67	4.7	Proteasome complex		1.2E-06	24	133	3.5	Vitamin B6 binding		3.6E-02	4	20	3.9	Stilbenoid, diarylheptanoid and gingerol biosynthesis
1.6E-16	74	467	3.1	Cellular protein-containing complex assembly		4.6E-06	7	12	11.5	Proton-transporting V-type ATPase, V0 domain		1.4E-06	9	18	9.8	Large ribosomal subunit rRNA binding		3.8E-02	8	66	2.4	RNA degradation
1.8E-16	23	46	9.8	Ribosomal large subunit assembly		5.4E-06	159	2124	1.5	Cell periphery		1.4E-06	28	175	3.1	Primary active transmembrane transporter activity		4.1E-02	4	21	3.7	Carotenoid biosynthesis
2.3E-16	32	97	6.5	Cytoplasmic translation		6.2E-06	16	74	4.3	Endopeptidase complex		1.7E-06	13	42	6.1	FMN binding		4.1E-02	3	12	4.9	Thiamine metabolism
2.7E-16	87	615	2.8	Protein-containing complex subunit organization		9.8E-06	6	9	13.1	Proton-transporting V-type ATPase, V1 domain		2.6E-06	66	658	2	Heme binding		4.6E-02	8	69	2.3	Starch and sucrose metabolism
2.7E-16	28	73	7.5	Aerobic respiration		9.8E-06	6	9	13.1	Dihydrolipoyl dehydrogenase complex		3.5E-06	31	216	2.8	Ligase activity		4.9E-02	3	13	4.5	Ether lipid metabolism
4.4E-16	68	413	3.2	Organic acid biosynthetic process		1.1E-05	130	1683	1.5	Plasma membrane		3.5E-06	26	162	3.2	ATPase-coupled transmembrane transporter activity
4.4E-16	68	413	3.2	Carboxylic acid biosynthetic process		2.7E-05	17	92	3.6	Peptidase complex		5.0E-06	22	124	3.5	Translation regulator activity, nucleic acid binding
4.6E-16	136	1227	2.2	Organic substance catabolic process		3.3E-05	9	27	6.6	Mitochondrial proton-transporting ATP synthase complex		5.2E-06	13	46	5.6	Ribosome binding
7.9E-16	79	536	2.9	Protein-containing complex assembly		3.3E-05	36	312	2.3	Plastid stroma		5.6E-06	22	125	3.5	Translation regulator activity
9.6E-15	265	3164	1.6	Response to stimulus		3.3E-05	9	27	6.6	Proton-transporting two-sector ATPase complex, proton-transporting domain		6.2E-06	17	79	4.2	Oxidoreductase activity, acting on the aldehyde or oxo group of donors
3.9E-14	37	152	4.8	Organelle assembly		4.5E-05	6	11	10.7	Vacuolar proton-transporting V-type ATPase complex		6.4E-06	11	33	6.6	Threonine-type peptidase activity
8.2E-14	73	513	2.8	Ion transmembrane transport		4.7E-05	35	305	2.3	Chloroplast stroma		6.8E-06	33	247	2.6	Carboxylic acid binding
1.0E-13	121	1111	2.1	Cellular catabolic process		1.5E-04	6	13	9.1	Mitochondrial proton-transporting ATP synthase complex, catalytic sector F(1)		6.8E-06	33	247	2.6	Organic acid binding
1.3E-13	125	1168	2.1	Response to chemical		2.0E-04	14	77	3.6	Golgi-associated vesicle		8.7E-06	15	64	4.6	Glutathione transferase activity
2.0E-13	75	545	2.7	Intracellular transport		2.3E-04	5	9	10.9	Mitochondrial respiratory chain complex III		8.9E-06	21	119	3.5	Translation factor activity, RNA binding
2.8E-13	40	187	4.2	Cellular amino acid biosynthetic process		2.3E-04	5	9	10.9	Respiratory chain complex III		9.6E-06	10	28	7	Translation elongation factor activity
5.5E-13	34	140	4.8	Proton transmembrane transport		3.2E-04	61	709	1.7	Golgi apparatus		1.0E-05	8	17	9.3	Protein disulfide isomerase activity
6.2E-13	76	569	2.6	Establishment of localization in cell		3.6E-04	6	15	7.9	Cytochrome complex		1.0E-05	8	17	9.3	Intramolecular oxidoreductase activity, transposing S-S bonds
7.7E-13	82	643	2.5	Cellular response to chemical stimulus		3.6E-04	6	15	7.9	Chaperone complex		1.1E-05	16	74	4.3	Ribonucleoprotein complex binding
2.4E-12	202	2337	1.7	Cellular component organization or biogenesis		4.6E-04	9	37	4.8	Proton-transporting ATP synthase complex		1.9E-05	67	715	1.8	Tetrapyrrole binding
2.7E-12	20	49	8	Oxidative phosphorylation		4.6E-04	7	22	6.3	Proton-transporting ATP synthase complex, catalytic core F(1)		2.4E-05	27	192	2.8	Oxidoreductase activity, acting on the CH-OH group of donors, NAD or NADP as acceptor
4.2E-12	26	88	5.8	Nucleoside diphosphate metabolic process		5.5E-04	4	6	13.1	Pyruvate dehydrogenase complex		2.4E-05	14	61	4.5	NADP binding
4.6E-12	87	727	2.4	Cellular component assembly		6.3E-04	31	294	2.1	Cell-cell junction		2.6E-05	29	216	2.6	Oxidoreductase activity, acting on CH-OH group of donors
6.0E-12	23	69	6.6	Aromatic amino acid family metabolic process		6.3E-04	31	294	2.1	Plasmodesma		3.4E-05	29	219	2.6	Electron transfer activity
7.9E-12	54	347	3.1	Inorganic ion transmembrane transport		6.3E-04	31	294	2.1	Symplast		4.7E-05	13	56	4.6	Monocarboxylic acid binding
8.0E-12	19	46	8.1	Tricarboxylic acid cycle		6.3E-04	31	294	2.1	Anchoring junction		5.8E-05	16	84	3.7	Oxidoreductase activity, acting on the CH-CH group of donors
2.3E-11	25	87	5.6	Pyruvate metabolic process		6.4E-04	16	108	2.9	Mitochondrial matrix		5.8E-05	26	190	2.7	Protein-containing complex binding
2.8E-11	51	326	3.1	Organophosphate biosynthetic process		7.4E-04	31	297	2.1	Cell junction		6.1E-05	70	787	1.7	Hydrolase activity, acting on acid anhydrides
3.5E-11	84	717	2.3	Cellular localization		9.8E-04	15	101	2.9	Coated vesicle		6.1E-05	22	146	3	Iron-sulfur cluster binding
4.1E-11	23	75	6	Nucleoside diphosphate phosphorylation		1.0E-03	67	838	1.6	Membrane-enclosed lumen		6.1E-05	22	146	3	Metal cluster binding
4.1E-11	24	82	5.8	Ribosomal small subunit biogenesis		1.0E-03	67	838	1.6	Organelle lumen		6.4E-05	58	614	1.9	Peptidase activity
4.1E-11	15	29	10.2	Mitochondrial ATP synthesis coupled electron transport		1.0E-03	67	838	1.6	Intracellular organelle lumen		6.8E-05	11	42	5.1	Oxidoreductase activity, acting on NAD(P)H, quinone or similar compound as acceptor
5.4E-11	23	76	5.9	Nucleotide phosphorylation		1.1E-03	29	278	2.1	Chloroplast envelope		6.8E-05	11	42	5.1	Acid-thiol ligase activity
6.2E-11	59	422	2.7	Intracellular protein transport		1.3E-03	11	62	3.5	Membrane coat		7.4E-05	19	116	3.2	Carbon-carbon lyase activity
7.9E-11	73	591	2.4	Protein transport		1.3E-03	11	62	3.5	Coated membrane		7.9E-05	69	780	1.7	Hydrolase activity, acting on acid anhydrides, in phosphorus-containing anhydrides
9.1E-11	105	1009	2	Ion transport		1.5E-03	5	13	7.6	Chaperonin-containing T-complex		9.2E-05	24	173	2.7	Magnesium ion binding
9.6E-11	108	1051	2	Organic substance transport		1.5E-03	5	13	7.6	Proteasome core complex, alpha-subunit complex		9.2E-05	24	173	2.7	Channel activity
9.7E-11	152	1679	1.8	Phosphorylation		1.5E-03	13	84	3	Outer membrane		9.2E-05	24	173	2.7	Passive transmembrane transporter activity
1.2E-10	48	307	3.1	Inorganic cation transmembrane transport		1.5E-03	13	84	3	Organelle outer membrane		1.1E-04	26	198	2.6	Anion transmembrane transporter activity
1.2E-10	125	1293	1.9	Transmembrane transport		1.6E-03	30	299	2	Plastid envelope		1.1E-04	68	775	1.7	Pyrophosphatase activity
1.4E-10	73	599	2.4	Establishment of protein localization		1.8E-03	9	45	3.9	Vesicle coat		1.2E-04	25	188	2.6	Antiporter activity
1.4E-10	21	66	6.3	ADP metabolic process		1.9E-03	4	8	9.8	THO complex		1.3E-04	21	143	2.9	Flavin adenine dinucleotide binding
1.4E-10	21	66	6.3	Glycolytic process		1.9E-03	15	109	2.7	Chloroplast membrane		1.4E-04	113	1482	1.5	Kinase activity
1.4E-10	43	257	3.3	Alpha-amino acid metabolic process		2.3E-03	3	4	14.7	Vacuolar proton-transporting V-type ATPase, V1 domain		1.6E-04	15	82	3.6	Metallopeptidase activity
1.4E-10	21	66	6.3	ATP generation from ADP		2.4E-03	11	67	3.2	Vesicle membrane		1.6E-04	8	24	6.6	Chitinase activity
1.5E-10	22	73	5.9	Ribonucleoside diphosphate metabolic process		2.8E-03	16	125	2.5	Plastid membrane		1.6E-04	29	240	2.4	Secondary active transmembrane transporter activity
1.6E-10	75	626	2.4	Peptide transport		3.0E-03	8	39	4	Mitochondrial outer membrane		1.6E-04	16	92	3.4	NAD binding
1.8E-10	43	259	3.3	Sulfur compound metabolic process		3.0E-03	4	9	8.7	Oligosaccharyltransferase complex		1.6E-04	8	24	6.6	Sulfur compound binding
2.1E-10	67	531	2.5	Cellular macromolecule localization		4.6E-03	6	24	4.9	Endoplasmic reticulum-Golgi intermediate compartment		1.7E-04	12	55	4.3	Ligase activity, forming carbon-sulfur bonds
2.2E-10	66	520	2.5	Cellular protein localization		5.0E-03	3	5	11.8	Mitochondrial respiratory chain complex II, succinate dehydrogenase complex (ubiquinone)		2.1E-04	35	321	2.1	MRNA binding
2.3E-10	38	211	3.5	Protein folding		5.0E-03	3	5	11.8	Nascent polypeptide-associated complex		2.1E-04	42	416	2	Endopeptidase activity
2.4E-10	93	866	2.1	Nitrogen compound transport		5.0E-03	3	5	11.8	Mitochondrial pyruvate dehydrogenase complex		2.2E-04	123	1664	1.5	Transferase activity, transferring phosphorus-containing groups
2.6E-10	19	55	6.8	Translational elongation		5.0E-03	3	5	11.8	Succinate dehydrogenase complex (ubiquinone)		2.5E-04	7	19	7.2	Protein domain specific binding
2.7E-10	18	49	7.2	Aromatic amino acid family biosynthetic process		5.0E-03	3	5	11.8	Respiratory chain complex II		2.8E-04	27	223	2.4	Transferase activity, transferring alkyl or aryl (other than methyl) groups
3.4E-10	21	69	6	Purine nucleoside diphosphate metabolic process		5.0E-03	3	5	11.8	Succinate dehydrogenase complex		2.9E-04	8	26	6	Proton-transporting ATP synthase activity, rotational mechanism
3.4E-10	21	69	6	Purine ribonucleoside diphosphate metabolic process		5.0E-03	3	5	11.8	Fumarate reductase complex		3.0E-04	4	5	15.7	Oligosaccharyl transferase activity
4.1E-10	75	640	2.3	Amide transport		5.6E-03	24	241	2	Nucleolus		3.0E-04	4	5	15.7	Dolichyl-diphosphooligosaccharide-protein glycotransferase activity
5.8E-10	78	683	2.2	Protein localization		6.6E-03	5	18	5.5	Eukaryotic 48S preinitiation complex		3.7E-04	8	27	5.8	Water transmembrane transporter activity
9.0E-10	13	25	10.2	Dicarboxylic acid biosynthetic process		6.6E-03	5	18	5.5	Translation preinitiation complex		3.7E-04	8	27	5.8	Water channel activity
1.2E-09	18	53	6.7	Respiratory electron transport chain		7.0E-03	10	66	3	Cytoplasmic vesicle membrane		3.7E-04	8	27	5.8	Proton channel activity
1.2E-09	16	41	7.7	ATP synthesis coupled electron transport		7.0E-03	60	798	1.5	Extracellular region		3.9E-04	62	720	1.7	Nucleoside-triphosphatase activity
1.3E-09	33	175	3.7	Nucleotide biosynthetic process		7.7E-03	270	4497	1.2	Nucleus		4.4E-04	55	619	1.7	Oxidoreductase activity, acting on paired donors, with incorporation or reduction of molecular oxygen
1.7E-09	28	131	4.2	Ribonucleotide biosynthetic process		8.9E-03	3	6	9.8	Glyoxysome		4.4E-04	12	61	3.9	Peptide binding
2.0E-09	36	207	3.4	Monovalent inorganic cation transport		8.9E-03	3	6	9.8	Endoplasmic reticulum chaperone complex		4.4E-04	35	335	2.1	Carbohydrate binding
2.0E-09	52	380	2.7	Carbohydrate derivative biosynthetic process		8.9E-03	3	6	9.8	Eukaryotic translation initiation factor 3 complex, eIF3m		4.8E-04	8	28	5.6	S-acyltransferase activity
2.4E-09	33	179	3.6	Nucleoside phosphate biosynthetic process		9.6E-03	2	2	19.7	Alpha DNA polymerase:primase complex		5.0E-04	17	113	3	Organic anion transmembrane transporter activity
2.4E-09	311	4325	1.4	Organic cyclic compound metabolic process		9.6E-03	2	2	19.7	Succinate-CoA ligase complex		5.0E-04	10	44	4.5	2 iron, 2 sulfur cluster binding
2.4E-09	57	441	2.5	Cation transport		9.8E-03	12	93	2.5	Preribosome		5.1E-04	9	36	4.9	Abscisic acid binding
2.4E-09	49	348	2.8	Cation transmembrane transport		1.1E-02	8	49	3.2	COPII-coated ER to Golgi transport vesicle		5.8E-04	5	10	9.8	Thiamine pyrophosphate binding
2.9E-09	29	143	4	Reactive oxygen species metabolic process		1.2E-02	9	60	2.9	Coated vesicle membrane		6.1E-04	8	29	5.4	NADH dehydrogenase activity
3.0E-09	97	965	2	Carbohydrate metabolic process		1.4E-02	10	73	2.7	Integral component of endoplasmic reticulum membrane		6.3E-04	9	37	4.8	4-coumarate-CoA ligase activity
4.8E-09	88	850	2	Macromolecule localization		1.7E-02	17	166	2	Integral component of organelle membrane		6.3E-04	7	22	6.3	Small ribosomal subunit rRNA binding
4.8E-09	28	137	4	Ribose phosphate biosynthetic process		1.8E-02	8	53	3	U2-type spliceosomal complex		7.5E-04	4	6	13.1	Isocitrate dehydrogenase activity
4.9E-09	13	28	9.1	Acetyl-CoA metabolic process		1.8E-02	8	53	3	Golgi-associated vesicle membrane		7.5E-04	4	6	13.1	Single-stranded DNA helicase activity
4.9E-09	10	15	13.1	Chorismate metabolic process		1.8E-02	5	23	4.3	Small nucleolar ribonucleoprotein complex		7.6E-04	45	487	1.8	ATPase activity
1.0E-08	143	1662	1.7	Cellular response to stimulus		1.9E-02	10	77	2.6	Intrinsic component of endoplasmic reticulum membrane		8.3E-04	7	23	6	Transferase activity, transferring acyl groups, acyl groups converted into alkyl on transfer
1.6E-08	40	266	3	Electron transport chain		2.0E-02	4	15	5.2	COPI vesicle coat		8.7E-04	27	241	2.2	Calcium ion binding
1.7E-08	302	4255	1.4	Cellular aromatic compound metabolic process		2.0E-02	4	15	5.2	COPI-coated vesicle		8.7E-04	103	1397	1.4	Phosphotransferase activity, alcohol group as acceptor
2.1E-08	24	110	4.3	Purine ribonucleotide biosynthetic process		2.0E-02	4	15	5.2	COPI-coated vesicle membrane		9.2E-04	9	39	4.5	Isoprenoid binding
2.3E-08	9	13	13.6	Chorismate biosynthetic process		2.0E-02	3	8	7.4	Cell surface		9.6E-04	6	17	6.9	DNA replication origin binding
2.9E-08	32	187	3.4	Cellular oxidant detoxification		2.0E-02	3	8	7.4	SMN-Sm protein complex		9.6E-04	3	3	19.7	Dihydrolipoyllysine-residue acetyltransferase activity
3.5E-08	34	209	3.2	Response to toxic substance		2.0E-02	17	170	2	Intrinsic component of organelle membrane		9.6E-04	3	3	19.7	Shikimate 3-dehydrogenase (NADP+) activity
4.2E-08	12	27	8.7	Proteasomal ubiquitin-independent protein catabolic process		2.1E-02	5	24	4.1	Eukaryotic translation initiation factor 3 complex		9.6E-04	3	3	19.7	Protein kinase C binding
4.5E-08	89	905	1.9	Lipid metabolic process		2.4E-02	7	45	3.1	Small-subunit processome		9.6E-04	10	48	4.1	Organophosphate ester transmembrane transporter activity
5.2E-08	33	202	3.2	Cellular response to toxic substance		2.4E-02	2	3	13.1	Mitochondrial proton-transporting ATP synthase, stator stalk		9.6E-04	3	3	19.7	S-acetyltransferase activity
5.2E-08	33	202	3.2	Cellular detoxification		2.4E-02	2	3	13.1	Proton-transporting ATP synthase, stator stalk		9.6E-04	48	538	1.8	Enzyme regulator activity
5.9E-08	72	677	2.1	Organonitrogen compound catabolic process		2.6E-02	33	416	1.6	Vesicle		9.6E-04	3	3	19.7	Dihydrolipoamide S-acyltransferase activity
6.2E-08	24	116	4.1	Purine nucleotide biosynthetic process		2.8E-02	3	9	6.6	Box C/D snoRNP complex		9.6E-04	3	3	19.7	Oxidoreductase activity, acting on CH or CH2 groups, with an iron-sulfur protein as acceptor
6.6E-08	33	204	3.2	Detoxification		2.9E-02	5	26	3.8	U12-type spliceosomal complex		1.0E-03	14	88	3.1	Carboxy-lyase activity
9.4E-08	19	76	4.9	Dicarboxylic acid metabolic process		2.9E-02	31	388	1.6	Cytoplasmic vesicle		1.0E-03	9	40	4.4	Hormone binding
1.1E-07	21	93	4.4	Mitochondrial transport		2.9E-02	4	17	4.6	Eukaryotic 43S preinitiation complex		1.3E-03	9	41	4.3	CoA-ligase activity
1.7E-07	24	122	3.9	Purine-containing compound biosynthetic process		2.9E-02	31	389	1.6	Intracellular vesicle		1.3E-03	9	41	4.3	Oxidoreductase activity, acting on the CH-CH group of donors, NAD or NADP as acceptor
1.9E-07	101	1107	1.8	Proteolysis		3.7E-02	3	10	5.9	Commitment complex		1.3E-03	7	25	5.5	NADH dehydrogenase (ubiquinone) activity
2.1E-07	20	88	4.5	Nucleoside bisphosphate metabolic process		3.7E-02	3	10	5.9	Perinuclear region of cytoplasm		1.3E-03	7	25	5.5	NADH dehydrogenase (quinone) activity
2.1E-07	20	88	4.5	Ribonucleoside bisphosphate metabolic process		4.2E-02	2	4	9.8	Phosphopyruvate hydratase complex		1.7E-03	7	26	5.3	Anion:anion antiporter activity
2.1E-07	20	88	4.5	Purine nucleoside bisphosphate metabolic process		4.2E-02	7	51	2.7	Nuclear envelope		1.7E-03	7	26	5.3	Solute:anion antiporter activity
2.8E-07	38	272	2.7	Response to oxidative stress		4.2E-02	5	29	3.4	U2 snRNP		1.8E-03	9	43	4.1	Protein phosphatase inhibitor activity
2.9E-07	32	206	3.1	Small molecule catabolic process		4.2E-02	2	4	9.8	Eukaryotic translation elongation factor 1 complex		1.8E-03	9	43	4.1	Phosphatase inhibitor activity
3.3E-07	23	117	3.9	Hydrogen peroxide metabolic process		4.2E-02	2	4	9.8	Chromoplast		1.8E-03	9	43	4.1	Alcohol binding
3.7E-07	34	230	2.9	RRNA processing		4.2E-02	2	4	9.8	Clathrin coat of coated pit		1.8E-03	11	62	3.5	Oxidoreductase activity, acting on the aldehyde or oxo group of donors, NAD or NADP as acceptor
3.8E-07	12	32	7.4	Ribosomal small subunit assembly		4.2E-02	2	4	9.8	NatA complex		1.8E-03	42	466	1.8	Monooxygenase activity
3.9E-07	16	59	5.3	Thioester metabolic process		4.2E-02	5	29	3.4	Plasma membrane protein complex		2.1E-03	7	27	5.1	Chitin binding
3.9E-07	16	59	5.3	Acyl-CoA metabolic process		4.5E-02	3	11	5.4	Rough endoplasmic reticulum		2.3E-03	13	85	3	Translation initiation factor activity
4.0E-07	27	157	3.4	Alpha-amino acid biosynthetic process		4.5E-02	3	11	5.4	Proteasome regulatory particle, lid subcomplex		2.6E-03	4	8	9.8	Fructose-bisphosphate aldolase activity
6.2E-07	34	235	2.8	RRNA metabolic process		4.5E-02	3	11	5.4	Rough endoplasmic reticulum membrane		2.8E-03	12	76	3.1	Amide binding
6.5E-07	22	112	3.9	Hydrogen peroxide catabolic process		4.7E-02	4	20	3.9	U5 snRNP		2.8E-03	92	1269	1.4	Protein kinase activity
1.0E-06	14	48	5.7	Response to cadmium ion		4.7E-02	4	20	3.9	Chloroplast thylakoid lumen		3.2E-03	3	4	14.7	Hydroxymethylglutaryl-CoA synthase activity
1.6E-06	25	147	3.3	Organic acid catabolic process		4.7E-02	4	20	3.9	Plastid thylakoid lumen		3.7E-03	28	281	2	Enzyme inhibitor activity
1.6E-06	25	147	3.3	Carboxylic acid catabolic process								3.9E-03	16	125	2.5	Oxidoreductase activity, acting on a sulfur group of donors
1.7E-06	26	158	3.2	Anion transmembrane transport								4.2E-03	5	15	6.6	Oxidoreductase activity, acting on the aldehyde or oxo group of donors, disulfide as acceptor
2.7E-06	157	2048	1.5	Cellular component organization								4.2E-03	14	102	2.7	Carbohydrate derivative transmembrane transporter activity
3.0E-06	14	52	5.3	Purine nucleoside triphosphate biosynthetic process								4.3E-03	11	69	3.1	FAD binding
3.0E-06	14	52	5.3	Purine ribonucleoside triphosphate metabolic process								5.7E-03	5	16	6.1	Proton-exporting ATPase activity, phosphorylative mechanism
3.0E-06	14	52	5.3	Purine ribonucleoside triphosphate biosynthetic process								5.8E-03	8	41	3.8	Signal sequence binding
3.5E-06	17	77	4.3	Response to endoplasmic reticulum stress								5.8E-03	7	32	4.3	Oxidoreductase activity, acting on paired donors, with oxidation of a pair of donors resulting in the reduction of molecular oxygen to two molecules of water
3.7E-06	62	614	2	Cellular lipid metabolic process								6.4E-03	6	24	4.9	Protein tag
3.9E-06	24	144	3.3	Negative regulation of hydrolase activity								6.5E-03	10	62	3.2	Polysaccharide binding
4.6E-06	5	5	19.7	Shikimate metabolic process								6.7E-03	8	42	3.7	Chaperone binding
4.7E-06	16	70	4.5	Response to metal ion								6.7E-03	44	531	1.6	Transferase activity, transferring acyl groups
5.1E-06	27	178	3	Protein targeting								7.2E-03	3	5	11.8	Dihydrolipoyl dehydrogenase activity
5.8E-06	6	8	14.7	Pre-replicative complex assembly								7.2E-03	3	5	11.8	Oxidoreductase activity, acting on CH or CH2 groups
5.8E-06	6	8	14.7	Pre-replicative complex assembly involved in nuclear cell cycle DNA replication								7.4E-03	13	97	2.6	Peptidase regulator activity
5.8E-06	6	8	14.7	Pre-replicative complex assembly involved in cell cycle DNA replication								7.6E-03	9	53	3.3	Intramolecular transferase activity
6.7E-06	111	1351	1.6	Organelle organization								8.3E-03	33	371	1.7	Hydrolase activity, hydrolyzing O-glycosyl compounds
7.0E-06	34	261	2.6	Carbohydrate catabolic process								8.6E-03	9	54	3.3	Heat shock protein binding
7.5E-06	14	56	4.9	Purine nucleoside triphosphate metabolic process								9.5E-03	4	11	7.1	C-acyltransferase activity
7.5E-06	25	160	3.1	Secondary metabolic process								1.0E-02	15	125	2.4	Ion channel activity
1.0E-05	31	230	2.6	Response to inorganic substance								1.1E-02	59	784	1.5	Protein serine/threonine kinase activity
1.5E-05	7	13	10.6	Tricarboxylic acid metabolic process								1.3E-02	3	6	9.8	Acyl binding
1.5E-05	21	124	3.3	Isoprenoid biosynthetic process								1.3E-02	3	6	9.8	L-aspartate:2-oxoglutarate aminotransferase activity
1.6E-05	6	9	13.1	Mitochondrial electron transport, NADH to ubiquinone								1.3E-02	3	6	9.8	Ubiquinol-cytochrome-c reductase activity
1.8E-05	14	60	4.6	Ribonucleoside triphosphate metabolic process								1.3E-02	3	6	9.8	Phosphoglycerate transmembrane transporter activity
1.8E-05	14	60	4.6	Ribonucleoside triphosphate biosynthetic process								1.3E-02	3	6	9.8	Oxidoreductase activity, acting on diphenols and related substances as donors, cytochrome as acceptor
2.1E-05	12	45	5.2	Energy coupled proton transport, down electrochemical gradient								1.3E-02	19	181	2.1	Monosaccharide binding
2.1E-05	12	45	5.2	ATP synthesis coupled proton transport								1.3E-02	3	6	9.8	Triose-phosphate transmembrane transporter activity
2.1E-05	12	45	5.2	ATP biosynthetic process								1.3E-02	4	12	6.6	Intramolecular oxidoreductase activity, transposing C=C bonds
2.3E-05	44	403	2.1	Cellular response to organic substance								1.3E-02	2	2	19.7	3-dehydroquinate dehydratase activity
2.3E-05	201	2864	1.4	Protein modification process								1.3E-02	2	2	19.7	Acetate-CoA ligase activity
2.3E-05	201	2864	1.4	Cellular protein modification process								1.3E-02	2	2	19.7	Chorismate synthase activity
2.6E-05	27	194	2.7	Fatty acid metabolic process								1.3E-02	2	2	19.7	Dihydrolipoyllysine-residue succinyltransferase activity
2.8E-05	270	4060	1.3	Heterocycle metabolic process								1.3E-02	2	2	19.7	Oxoglutarate dehydrogenase (succinyl-transferring) activity
3.4E-05	27	197	2.7	Negative regulation of cellular protein metabolic process								1.3E-02	2	2	19.7	Succinate-CoA ligase activity
3.4E-05	27	197	2.7	Negative regulation of protein metabolic process								1.3E-02	2	2	19.7	Succinate-CoA ligase (ADP-forming) activity
3.6E-05	6	10	11.8	Double-strand break repair via break-induced replication								1.3E-02	2	2	19.7	Succinate-CoA ligase (GDP-forming) activity
3.6E-05	6	10	11.8	Mitochondrial ATP synthesis coupled proton transport								1.3E-02	2	2	19.7	Cysteine-tRNA ligase activity
3.6E-05	60	632	1.9	Cellular macromolecule catabolic process								1.3E-02	45	570	1.6	Iron ion binding
3.8E-05	14	64	4.3	Nucleoside triphosphate biosynthetic process								1.3E-02	2	2	19.7	Maleylacetoacetate isomerase activity
4.5E-05	7	15	9.2	Nuclear DNA replication								1.3E-02	2	2	19.7	Succinyltransferase activity
5.4E-05	31	250	2.4	Cellular homeostasis								1.3E-02	2	2	19.7	S-succinyltransferase activity
5.7E-05	8	21	7.5	DNA replication initiation								1.3E-02	2	2	19.7	4-hydroxy-3-methylbut-2-en-1-yl diphosphate synthase activity
5.9E-05	20	125	3.1	Phenylpropanoid metabolic process								1.3E-02	12	92	2.6	4 iron, 4 sulfur cluster binding
6.4E-05	15	76	3.9	Nucleoside triphosphate metabolic process								1.3E-02	2	2	19.7	Single-stranded 3 -5 DNA helicase activity
6.9E-05	23	159	2.8	Isoprenoid metabolic process								1.3E-02	12	93	2.5	Copper ion binding
8.1E-05	12	51	4.6	Monocarboxylic acid catabolic process								1.6E-02	9	60	2.9	Transition metal ion transmembrane transporter activity
9.2E-05	14	69	4	Glutathione metabolic process								1.6E-02	7	39	3.5	DNA helicase activity
9.8E-05	28	221	2.5	Cellular response to oxygen-containing compound								1.6E-02	14	120	2.3	Signaling receptor activity
9.8E-05	212	3123	1.3	Macromolecule modification								1.7E-02	12	96	2.5	Endopeptidase inhibitor activity
1.0E-04	19	119	3.1	Cellular response to lipid								1.7E-02	5	21	4.7	Zinc ion transmembrane transporter activity
1.1E-04	18	109	3.2	Cellular modified amino acid metabolic process								1.7E-02	12	96	2.5	Peptidase inhibitor activity
1.1E-04	48	485	1.9	Response to oxygen-containing compound								1.7E-02	12	96	2.5	Endopeptidase regulator activity
1.1E-04	47	472	2	Lipid biosynthetic process								1.7E-02	5	21	4.7	Molecular carrier activity
1.2E-04	18	110	3.2	Lipid catabolic process								1.8E-02	7	40	3.4	ATP transmembrane transporter activity
1.2E-04	17	100	3.3	Establishment of protein localization to membrane								1.9E-02	9	62	2.9	Organic acid transmembrane transporter activity
1.3E-04	6	12	9.8	Farnesyl diphosphate metabolic process								1.9E-02	3	7	8.4	Aldonate transmembrane transporter activity
1.5E-04	13	63	4.1	Mitochondrial transmembrane transport								1.9E-02	9	62	2.9	Carboxylic acid transmembrane transporter activity
1.6E-04	11	46	4.7	Glucose metabolic process								2.0E-02	10	74	2.7	Exopeptidase activity
1.6E-04	53	564	1.8	Cellular response to stress								2.0E-02	7	41	3.4	Ubiquitin protein ligase binding
1.8E-04	5	8	12.3	Farnesyl diphosphate biosynthetic process								2.0E-02	12	99	2.4	Lipase activity
1.8E-04	5	8	12.3	Glyoxylate metabolic process								2.0E-02	54	733	1.4	Transferase activity, transferring glycosyl groups
1.8E-04	20	135	2.9	Protein localization to membrane								2.0E-02	4	14	5.6	Aldehyde-lyase activity
1.8E-04	16	93	3.4	Sulfur compound biosynthetic process								2.0E-02	4	14	5.6	Translation initiation factor binding
1.9E-04	73	865	1.7	Defense response								2.0E-02	4	14	5.6	Metalloaminopeptidase activity
2.0E-04	87	1083	1.6	Cell communication								2.0E-02	8	52	3	Metalloendopeptidase activity
2.1E-04	12	56	4.2	Maturation of SSU-rRNA								2.1E-02	11	87	2.5	Carbon-oxygen lyase activity, acting on phosphates
2.3E-04	11	48	4.5	Cellular aldehyde metabolic process								2.2E-02	7	42	3.3	Adenine nucleotide transmembrane transporter activity
2.3E-04	11	48	4.5	Maturation of LSU-rRNA								2.2E-02	7	42	3.3	Purine ribonucleotide transmembrane transporter activity
2.4E-04	10	40	4.9	Maturation of SSU-rRNA from tricistronic rRNA transcript (SSU-rRNA, 5.8S rRNA, LSU-rRNA)								2.2E-02	7	42	3.3	Nucleotide transmembrane transporter activity
2.9E-04	9	33	5.4	Regulation of protein serine/threonine phosphatase activity								2.2E-02	7	42	3.3	Purine nucleotide transmembrane transporter activity
3.0E-04	8	26	6	Aminoglycan metabolic process								2.2E-02	270	4579	1.2	Protein binding
3.1E-04	30	262	2.3	Regulation of hydrolase activity								2.3E-02	5	23	4.3	Protein transmembrane transporter activity
3.2E-04	4	5	15.7	Farnesyl diphosphate biosynthetic process, mevalonate pathway								2.3E-02	5	23	4.3	Macromolecule transmembrane transporter activity
3.2E-04	28	237	2.3	Protein localization to organelle								2.3E-02	5	23	4.3	Protein transporter activity
3.2E-04	4	5	15.7	Isoprenoid biosynthetic process via mevalonate								2.4E-02	9	65	2.7	Cis-trans isomerase activity
3.2E-04	24	188	2.5	Monocarboxylic acid biosynthetic process								2.4E-02	11	89	2.4	Identical protein binding
3.2E-04	251	3873	1.3	Nucleobase-containing compound metabolic process								2.4E-02	11	89	2.4	Nucleoside-triphosphatase regulator activity
3.3E-04	13	68	3.8	Response to topologically incorrect protein								2.4E-02	14	128	2.2	Molecular transducer activity
3.4E-04	14	78	3.5	Cellular lipid catabolic process								2.5E-02	4	15	5.2	Monocarboxylic acid transmembrane transporter activity
3.5E-04	6	14	8.4	Fructose 1,6-bisphosphate metabolic process								2.5E-02	4	15	5.2	Metalloexopeptidase activity
3.7E-04	46	483	1.9	NcRNA metabolic process								2.5E-02	4	15	5.2	Intramolecular transferase activity, phosphotransferases
3.7E-04	68	808	1.7	Macromolecule catabolic process								2.5E-02	17	169	2	L-ascorbic acid binding
4.2E-04	20	144	2.7	Cell redox homeostasis								2.5E-02	3	8	7.4	ATP:ADP antiporter activity
4.6E-04	58	663	1.7	Regulation of biological quality								2.5E-02	3	8	7.4	UDP-arabinopyranose mutase activity
4.8E-04	24	193	2.4	Establishment of protein localization to organelle								2.7E-02	35	440	1.6	UDP-glycosyltransferase activity
4.8E-04	47	503	1.8	Regulation of protein metabolic process								2.9E-02	24	274	1.7	Purine nucleoside binding
5.0E-04	13	71	3.6	Abscisic acid-activated signaling pathway								2.9E-02	2	3	13.1	FMN adenylyltransferase activity
5.0E-04	13	71	3.6	Cellular response to abscisic acid stimulus								2.9E-02	2	3	13.1	UDP-N-acetylglucosamine diphosphorylase activity
5.0E-04	13	71	3.6	Cellular response to alcohol								2.9E-02	2	3	13.1	Acetyl-CoA C-acetyltransferase activity
5.3E-04	6	15	7.9	Acetyl-CoA biosynthetic process								2.9E-02	4	16	4.9	Aminopeptidase activity
5.3E-04	6	15	7.9	Isopentenyl diphosphate metabolic process								2.9E-02	2	3	13.1	Isocitrate dehydrogenase (NAD+) activity
5.3E-04	46	491	1.8	Proteolysis involved in cellular protein catabolic process								2.9E-02	2	3	13.1	Isocitrate dehydrogenase (NADP+) activity
5.3E-04	6	15	7.9	Isopentenyl diphosphate biosynthetic process								2.9E-02	2	3	13.1	Isopentenyl-diphosphate delta-isomerase activity
5.5E-04	15	92	3.2	Endoplasmic reticulum to Golgi vesicle-mediated transport								2.9E-02	2	3	13.1	Phosphogluconate dehydrogenase (decarboxylating) activity
5.5E-04	9	36	4.9	Fatty acid catabolic process								2.9E-02	2	3	13.1	Prephenate dehydrogenase (NADP+) activity
5.6E-04	47	507	1.8	Protein catabolic process								2.9E-02	24	274	1.7	GTP binding
5.7E-04	46	493	1.8	Cellular protein catabolic process								2.9E-02	2	3	13.1	Prephenate dehydrogenase (NAD+) activity
6.2E-04	12	63	3.7	Cellular response to topologically incorrect protein								2.9E-02	2	3	13.1	C-acetyltransferase activity
6.3E-04	31	287	2.1	Response to biotic stimulus								2.9E-02	2	3	13.1	Carboxyl- or carbamoyltransferase activity
6.6E-04	7	22	6.3	Thioester biosynthetic process								2.9E-02	24	274	1.7	Guanyl nucleotide binding
6.6E-04	7	22	6.3	Aminoglycan catabolic process								2.9E-02	24	274	1.7	Purine ribonucleoside binding
6.6E-04	7	22	6.3	Chitin metabolic process								2.9E-02	24	274	1.7	Guanyl ribonucleotide binding
6.6E-04	7	22	6.3	Chitin catabolic process								2.9E-02	4	16	4.9	3 -5 DNA helicase activity
6.6E-04	7	22	6.3	Amino sugar catabolic process								2.9E-02	2	3	13.1	Dolichyldiphosphatase activity
6.6E-04	7	22	6.3	Acyl-CoA biosynthetic process								2.9E-02	8	56	2.8	Ubiquitin-like protein conjugating enzyme activity
6.6E-04	7	22	6.3	Glucosamine-containing compound catabolic process								2.9E-02	42	557	1.5	Transferase activity, transferring hexosyl groups
6.6E-04	32	301	2.1	Organic hydroxy compound metabolic process								3.0E-02	17	174	1.9	Metal ion transmembrane transporter activity
6.6E-04	9	37	4.8	Amino sugar metabolic process								3.1E-02	111	1737	1.3	Molecular function regulator
6.7E-04	45	483	1.8	Regulation of cellular protein metabolic process								3.1E-02	3	9	6.6	Acyl carrier activity
7.1E-04	38	385	1.9	Homeostatic process								3.1E-02	3	9	6.6	Aldehyde dehydrogenase (NAD+) activity
7.3E-04	64	768	1.6	RNA processing								3.1E-02	3	9	6.6	Aldehyde dehydrogenase [NAD(P)+] activity
7.3E-04	66	799	1.6	Response to organic substance								3.1E-02	3	9	6.6	Cytochrome-c oxidase activity
8.0E-04	8	30	5.2	Fluid transport								3.1E-02	3	9	6.6	Pyruvate dehydrogenase activity
8.0E-04	8	30	5.2	Water transport								3.1E-02	3	9	6.6	Pyruvate dehydrogenase (acetyl-transferring) activity
8.0E-04	9	38	4.7	Response to unfolded protein								3.1E-02	3	9	6.6	Heme-copper terminal oxidase activity
8.5E-04	19	141	2.6	Mitochondrion organization								3.1E-02	3	9	6.6	Oxidoreductase activity, acting on a heme group of donors
9.3E-04	12	66	3.6	Protein targeting to membrane								3.1E-02	3	9	6.6	Oxidoreductase activity, acting on a heme group of donors, oxygen as acceptor
9.8E-04	9	39	4.5	Protein N-linked glycosylation								3.1E-02	3	9	6.6	Caffeoyl-CoA O-methyltransferase activity
9.8E-04	51	580	1.7	Anion transport								3.1E-02	3	9	6.6	ACP phosphopantetheine attachment site binding
1.0E-03	5	11	8.9	Mitochondrial electron transport, ubiquinol to cytochrome c								3.1E-02	3	9	6.6	Prosthetic group binding
1.0E-03	5	11	8.9	Secondary alcohol metabolic process								3.1E-02	3	9	6.6	Tryptamine:oxygen oxidoreductase (deaminating) activity
1.0E-03	8	31	5.1	Mitochondrial respiratory chain complex assembly								3.1E-02	3	9	6.6	Aminoacetone:oxygen oxidoreductase(deaminating) activity
1.0E-03	19	143	2.6	Monosaccharide metabolic process								3.1E-02	3	9	6.6	Aliphatic-amine oxidase activity
1.0E-03	40	422	1.9	Modification-dependent protein catabolic process								3.1E-02	3	9	6.6	Phenethylamine:oxygen oxidoreductase (deaminating) activity
1.0E-03	3	3	19.7	Dimethylallyl diphosphate biosynthetic process								3.1E-02	3	9	6.6	Phosphopantetheine-dependent carrier activity
1.0E-03	3	3	19.7	Dimethylallyl diphosphate metabolic process								3.2E-02	6	36	3.3	Phosphotransferase activity, phosphate group as acceptor
1.0E-03	6	17	6.9	Erythrose 4-phosphate/phosphoenolpyruvate family amino acid metabolic process								3.4E-02	11	96	2.3	Nucleobase-containing compound transmembrane transporter activity
1.0E-03	3	3	19.7	Cell cycle DNA replication initiation								3.4E-02	8	59	2.7	Transaminase activity
1.0E-03	3	3	19.7	Nuclear cell cycle DNA replication initiation								3.4E-02	8	59	2.7	Transferase activity, transferring nitrogenous groups
1.0E-03	3	3	19.7	Mitotic DNA replication initiation								3.5E-02	24	282	1.7	Nucleoside binding
1.0E-03	6	17	6.9	L-phenylalanine metabolic process								3.5E-02	24	282	1.7	Ribonucleoside binding
1.2E-03	19	145	2.6	Golgi vesicle transport								3.6E-02	7	48	2.9	Ubiquitin-like protein ligase binding
1.2E-03	39	411	1.9	Vesicle-mediated transport								3.7E-02	9	72	2.5	Phosphatase regulator activity
1.2E-03	16	111	2.8	Phospholipid biosynthetic process								3.7E-02	9	72	2.5	Protein phosphatase regulator activity
1.3E-03	40	427	1.8	NcRNA processing								4.0E-02	7	49	2.8	Oxidoreductase activity, acting on diphenols and related substances as donors
1.4E-03	288	4641	1.2	Biological regulation								4.0E-02	6	38	3.1	Serine-type endopeptidase inhibitor activity
1.5E-03	6	18	6.6	Endoplasmic reticulum unfolded protein response								4.1E-02	3	10	5.9	Catechol oxidase activity
1.5E-03	8	33	4.8	Cellular response to unfolded protein								4.1E-02	3	10	5.9	Glyceraldehyde-3-phosphate dehydrogenase (NAD+) (phosphorylating) activity
1.5E-03	40	430	1.8	Modification-dependent macromolecule catabolic process								4.1E-02	3	10	5.9	Primary amine oxidase activity
1.5E-03	22	185	2.3	Phospholipid metabolic process								4.1E-02	3	10	5.9	ADP transmembrane transporter activity
1.5E-03	5	12	8.2	Erythrose 4-phosphate/phosphoenolpyruvate family amino acid catabolic process								4.1E-02	3	10	5.9	Glyceraldehyde-3-phosphate dehydrogenase (NAD(P)+) (phosphorylating) activity
1.5E-03	5	12	8.2	L-phenylalanine catabolic process								4.1E-02	3	10	5.9	Phenylalanine ammonia-lyase activity
1.6E-03	4	7	11.2	Glyoxylate cycle								4.2E-02	5	28	3.5	Protein folding chaperone
1.6E-03	4	7	11.2	Isocitrate metabolic process								4.6E-02	9	75	2.4	Cation channel activity
1.6E-03	4	7	11.2	Rescue of stalled ribosome								4.8E-02	13	129	2	Helicase activity
1.6E-03	4	7	11.2	Mitotic DNA replication								4.8E-02	2	4	9.8	Phosphopyruvate hydratase activity
1.7E-03	14	92	3	DNA-dependent DNA replication								4.8E-02	2	4	9.8	3-hydroxybutyryl-CoA epimerase activity
1.8E-03	30	293	2	Negative regulation of molecular function								4.8E-02	2	4	9.8	Racemase and epimerase activity, acting on hydroxy acids and derivatives
1.8E-03	8	34	4.6	Protein refolding								4.8E-02	2	4	9.8	Endoplasmic reticulum signal peptide binding
1.8E-03	8	34	4.6	NADP metabolic process								4.8E-02	34	450	1.5	Hydrolase activity, acting on glycosyl bonds
1.9E-03	9	43	4.1	Negative regulation of phosphatase activity								4.9E-02	6	40	2.9	Nucleobase-containing compound kinase activity
1.9E-03	9	43	4.1	Negative regulation of phosphoprotein phosphatase activity
1.9E-03	9	43	4.1	Negative regulation of dephosphorylation
1.9E-03	9	43	4.1	Negative regulation of protein dephosphorylation
2.1E-03	14	94	2.9	Recognition of pollen
2.1E-03	14	94	2.9	Cell recognition
2.2E-03	45	513	1.7	Negative regulation of cellular process
2.3E-03	13	84	3	Alpha-amino acid catabolic process
2.3E-03	14	95	2.9	Response to organonitrogen compound
2.5E-03	10	54	3.6	Cellular response to chemical stress
2.5E-03	14	96	2.9	Pollen-pistil interaction
2.6E-03	31	314	1.9	Hormone-mediated signaling pathway
2.7E-03	8	36	4.4	Fatty acid oxidation
2.7E-03	32	329	1.9	Cellular response to endogenous stimulus
2.7E-03	24	220	2.1	Organic anion transport
2.7E-03	12	75	3.1	Terpenoid biosynthetic process
2.8E-03	16	120	2.6	Regulation of translation
2.8E-03	20	169	2.3	Posttranscriptional regulation of gene expression
2.8E-03	7	28	4.9	Glucosamine-containing compound metabolic process
2.9E-03	19	157	2.4	Response to abscisic acid
2.9E-03	31	317	1.9	Cellular response to hormone stimulus
3.1E-03	19	158	2.4	Response to alcohol
3.2E-03	51	614	1.6	Regulation of molecular function
3.2E-03	29	291	2	Negative regulation of catalytic activity
3.4E-03	13	88	2.9	Cellular amino acid catabolic process
3.5E-03	3	4	14.7	Tyrosine biosynthetic process
3.6E-03	16	123	2.6	Regulation of cellular amide metabolic process
3.6E-03	16	123	2.6	Response to nitrogen compound
3.6E-03	9	47	3.8	Protein processing
3.6E-03	9	47	3.8	Cellular response to oxidative stress
3.8E-03	12	78	3	Organophosphate ester transport
3.8E-03	49	589	1.6	Response to abiotic stimulus
4.3E-03	6	22	5.4	Formation of cytoplasmic translation initiation complex
4.5E-03	5	15	6.6	Lysine metabolic process
4.6E-03	4	9	8.7	DNA strand elongation
4.6E-03	4	9	8.7	UDP-L-arabinose metabolic process
4.6E-03	4	9	8.7	DNA strand elongation involved in DNA replication
4.6E-03	4	9	8.7	Aromatic amino acid family biosynthetic process, prephenate pathway
4.6E-03	18	151	2.3	Glycoprotein metabolic process
5.1E-03	24	231	2	Response to lipid
5.2E-03	49	598	1.6	Regulation of catalytic activity
5.2E-03	97	1376	1.4	Protein phosphorylation
5.2E-03	8	40	3.9	Cell cycle DNA replication
5.3E-03	248	4027	1.2	Regulation of biological process
5.4E-03	6	23	5.1	Mitochondrial membrane organization
5.5E-03	13	93	2.7	Translational initiation
5.8E-03	15	117	2.5	Steroid metabolic process
6.1E-03	16	130	2.4	Pollination
6.1E-03	16	130	2.4	Multi-multicellular organism process
6.1E-03	7	32	4.3	Glucose 6-phosphate metabolic process
6.1E-03	7	32	4.3	Fatty acid beta-oxidation
6.2E-03	15	118	2.5	DNA replication
6.3E-03	17	143	2.3	Macromolecule glycosylation
6.3E-03	17	143	2.3	Protein glycosylation
6.6E-03	6	24	4.9	Cell wall macromolecule catabolic process
6.6E-03	6	24	4.9	Pentose-phosphate shunt
6.6E-03	6	24	4.9	NADPH regeneration
6.8E-03	17	144	2.3	Glycoprotein biosynthetic process
6.8E-03	10	62	3.2	Phenylpropanoid biosynthetic process
6.8E-03	33	365	1.8	Peptidyl-amino acid modification
6.9E-03	69	927	1.5	Signaling
7.0E-03	9	52	3.4	Sterol biosynthetic process
7.0E-03	9	52	3.4	Protein localization to mitochondrion
7.0E-03	9	52	3.4	Establishment of protein localization to mitochondrion
7.1E-03	7	33	4.2	Lignin biosynthetic process
7.1E-03	7	33	4.2	Nucleoside bisphosphate biosynthetic process
7.1E-03	7	33	4.2	Ribonucleoside bisphosphate biosynthetic process
7.1E-03	7	33	4.2	Purine nucleoside bisphosphate biosynthetic process
7.1E-03	13	96	2.7	Terpenoid metabolic process
7.4E-03	3	5	11.8	Peptidyl-asparagine modification
7.4E-03	3	5	11.8	Protein N-linked glycosylation via asparagine
7.6E-03	5	17	5.8	Protein exit from endoplasmic reticulum
7.6E-03	5	17	5.8	Arginine metabolic process
7.7E-03	13	97	2.6	Regulation of peptidase activity
8.2E-03	52	661	1.5	Negative regulation of biological process
8.3E-03	171	2686	1.3	Organic cyclic compound biosynthetic process
8.4E-03	11	75	2.9	Pigment biosynthetic process
8.6E-03	68	920	1.5	Signal transduction
9.0E-03	27	285	1.9	Proteasomal protein catabolic process
9.3E-03	10	65	3	Protein localization to endoplasmic reticulum
9.8E-03	5	18	5.5	Phosphatidylcholine metabolic process
9.8E-03	5	18	5.5	Aromatic amino acid family catabolic process
1.0E-02	9	55	3.2	ERAD pathway
1.0E-02	9	55	3.2	Carbohydrate derivative catabolic process
1.0E-02	15	125	2.4	Fatty acid biosynthetic process
1.1E-02	228	3725	1.2	Regulation of cellular process
1.2E-02	13	102	2.5	Sterol metabolic process
1.2E-02	6	27	4.4	Branched-chain amino acid biosynthetic process
1.2E-02	14	115	2.4	Hexose metabolic process
1.3E-02	13	103	2.5	Carbohydrate derivative transport
1.3E-02	9	57	3.1	Lipid oxidation
1.3E-02	3	6	9.8	Retrograde protein transport, ER to cytosol
1.3E-02	3	6	9.8	Assembly of large subunit precursor of preribosome
1.3E-02	3	6	9.8	Endoplasmic reticulum to cytosol transport
1.3E-02	8	47	3.3	Response to cytokinin
1.3E-02	8	47	3.3	Aspartate family amino acid metabolic process
1.4E-02	33	384	1.7	Negative regulation of nitrogen compound metabolic process
1.4E-02	2	2	19.7	Response to zinc ion
1.4E-02	2	2	19.7	Acetyl-CoA biosynthetic process from acetate
1.4E-02	2	2	19.7	L-lysine catabolic process to acetyl-CoA
1.4E-02	2	2	19.7	L-lysine catabolic process
1.4E-02	2	2	19.7	L-lysine catabolic process to acetyl-CoA via saccharopine
1.4E-02	2	2	19.7	Acetate metabolic process
1.4E-02	2	2	19.7	L-lysine metabolic process
1.4E-02	2	2	19.7	Cysteinyl-tRNA aminoacylation
1.4E-02	2	2	19.7	Lysine catabolic process
1.5E-02	7	38	3.6	Ubiquitin-dependent ERAD pathway
1.5E-02	5	20	4.9	Monocarboxylic acid transport
1.6E-02	6	29	4.1	Protein insertion into membrane
1.7E-02	10	71	2.8	Secondary metabolite biosynthetic process
1.7E-02	34	405	1.7	Ubiquitin-dependent protein catabolic process
1.7E-02	11	83	2.6	Response to fungus
1.8E-02	24	257	1.8	Metal ion transport
1.8E-02	4	13	6	Monosaccharide catabolic process
1.8E-02	4	13	6	DNA unwinding involved in DNA replication
1.8E-02	4	13	6	Arginine biosynthetic process
1.8E-02	24	258	1.8	Proteasome-mediated ubiquitin-dependent protein catabolic process
1.9E-02	12	96	2.5	Negative regulation of peptidase activity
1.9E-02	12	96	2.5	Negative regulation of endopeptidase activity
1.9E-02	12	96	2.5	Regulation of endopeptidase activity
1.9E-02	18	174	2	Glycosylation
1.9E-02	5	21	4.7	Establishment of protein localization to mitochondrial membrane
1.9E-02	5	21	4.7	Olefinic compound biosynthetic process
1.9E-02	5	21	4.7	Cotranslational protein targeting to membrane
1.9E-02	5	21	4.7	SRP-dependent cotranslational protein targeting to membrane
1.9E-02	8	50	3.1	Protein targeting to mitochondrion
1.9E-02	9	61	2.9	Negative regulation of phosphorus metabolic process
1.9E-02	9	61	2.9	Negative regulation of phosphate metabolic process
1.9E-02	6	30	3.9	Purine ribonucleoside metabolic process
2.0E-02	7	40	3.4	ATP transport
2.0E-02	12	97	2.4	Negative regulation of proteolysis
2.0E-02	10	73	2.7	Transition metal ion transport
2.0E-02	34	410	1.6	Negative regulation of cellular metabolic process
2.1E-02	9	62	2.9	Negative regulation of protein modification process
2.1E-02	9	62	2.9	Glycosyl compound metabolic process
2.1E-02	8	51	3.1	Positive regulation of protein modification process
2.1E-02	40	505	1.6	Negative regulation of macromolecule metabolic process
2.2E-02	6	31	3.8	Ribonucleoside metabolic process
2.2E-02	14	124	2.2	Positive regulation of cellular protein metabolic process
2.2E-02	5	22	4.5	Zinc ion transmembrane transport
2.3E-02	4	14	5.6	Mitochondrial respiratory chain complex I assembly
2.3E-02	4	14	5.6	Regulation of reactive oxygen species metabolic process
2.4E-02	11	87	2.5	Cellular cation homeostasis
2.5E-02	15	139	2.1	Positive regulation of protein metabolic process
2.5E-02	7	42	3.3	Purine nucleotide transport
2.5E-02	7	42	3.3	Purine ribonucleotide transport
2.5E-02	7	42	3.3	Adenine nucleotide transport
2.5E-02	9	64	2.8	Vitamin metabolic process
2.7E-02	5	23	4.3	Cellular monovalent inorganic cation homeostasis
2.7E-02	5	23	4.3	Olefinic compound metabolic process
2.7E-02	5	23	4.3	Zinc ion transport
2.7E-02	16	154	2	Nucleobase-containing compound transport
2.7E-02	11	89	2.4	Pigment metabolic process
2.8E-02	7	43	3.2	Nucleotide transport
2.9E-02	41	532	1.5	Negative regulation of metabolic process
3.0E-02	3	8	7.4	Diaminopimelate metabolic process
3.0E-02	3	8	7.4	Mitochondrial electron transport, cytochrome c to oxygen
3.0E-02	3	8	7.4	CAAX-box protein processing
3.0E-02	3	8	7.4	CAAX-box protein maturation
3.0E-02	9	66	2.7	Organic acid transmembrane transport
3.0E-02	9	66	2.7	Carboxylic acid transmembrane transport
3.0E-02	3	8	7.4	SRP-dependent cotranslational protein targeting to membrane, translocation
3.0E-02	3	8	7.4	Lysine biosynthetic process via diaminopimelate
3.0E-02	10	78	2.5	Defense response to fungus
3.1E-02	8	55	2.9	Nucleoside metabolic process
3.2E-02	12	104	2.3	Cellular chemical homeostasis
3.3E-02	6	34	3.5	Purine nucleoside metabolic process
3.4E-02	11	92	2.4	Divalent metal ion transport
3.4E-02	8	56	2.8	Lignin metabolic process
3.5E-02	10	80	2.5	Protein maturation
3.6E-02	4	16	4.9	Indolalkylamine biosynthetic process
3.6E-02	4	16	4.9	Tryptophan biosynthetic process
3.6E-02	2	3	13.1	Negative regulation of ATPase activity
3.6E-02	2	3	13.1	Chaperone-mediated protein transport
3.6E-02	11	93	2.3	Cellular ion homeostasis
3.7E-02	5	25	3.9	Pyrimidine ribonucleotide metabolic process
3.7E-02	5	25	3.9	Pyrimidine ribonucleotide biosynthetic process
3.7E-02	6	35	3.4	Cytoplasmic translational initiation
3.9E-02	7	46	3	de novo posttranslational protein folding
3.9E-02	7	46	3	Chaperone cofactor-dependent protein refolding
3.9E-02	13	120	2.1	Cation homeostasis
3.9E-02	7	46	3	Response to wounding
3.9E-02	11	94	2.3	Divalent inorganic cation transport
4.1E-02	3	9	6.6	Cinnamic acid biosynthetic process
4.1E-02	3	9	6.6	Cinnamic acid metabolic process
4.1E-02	3	9	6.6	Plasmodesmata-mediated intercellular transport
4.1E-02	3	9	6.6	Hexose catabolic process
4.1E-02	3	9	6.6	Aerobic electron transport chain
4.1E-02	3	9	6.6	Acetyl-CoA biosynthetic process from pyruvate
4.1E-02	3	9	6.6	de novo pyrimidine nucleobase biosynthetic process

## Sheet: Désirée_36hpi_UP
GO terms enrichment and KEGG pathway analysis with the up-regulated DEGs for the potato cultivar Désirée at 36 hpi.
Enrichment FDR	Genes in list	Total genes	Functional Category - BP		Enrichment FDR	Genes in list	Total genes	Functional Category - CC		Enrichment FDR	Genes in list	Total genes	Functional Category - MF		Enrichment FDR	Genes in list	Total genes	Functional Category - KEGG
5.8e-128	260	1119	Organonitrogen compound biosynthetic process		4.8e-162	456	2922	Cytoplasm		1.5e-115	155	379	Structural constituent of ribosome		1.9e-93	114	242	Ribosome
4.8e-110	179	574	Amide biosynthetic process		1.1e-140	400	2547	Cytoplasmic part		2.2e-115	164	438	Structural molecule activity		1.5e-78	218	1294	Metabolic pathways
8.8e-110	175	547	Peptide biosynthetic process		7.7e-123	162	391	Ribosome		2e-41	206	1893	Oxidoreductase activity		2.3e-45	125	723	Biosynthesis of secondary metabolites
1.1e-109	174	541	Translation		1.9e-113	173	514	Ribonucleoprotein complex		6.1e-35	151	1250	Cofactor binding		1.4e-34	43	94	Oxidative phosphorylation
2.6e-109	176	559	Peptide metabolic process		1.7e-106	267	1457	Protein-containing complex		2.1e-21	69	447	Coenzyme binding		4.2e-24	43	155	Biosynthesis of amino acids
1.5e-107	184	634	Cellular amide metabolic process		5.3e-78	174	823	Non-membrane-bounded organelle		1.8e-14	51	354	Lyase activity		3.7e-20	42	183	Carbon metabolism
2.1e-91	429	4030	Organonitrogen compound metabolic process		5.3e-78	174	823	Intracellular non-membrane-bounded organelle		2.5e-13	210	3230	Small molecule binding		1.6e-16	20	43	Citrate cycle (TCA cycle)
5.4e-67	335	3195	Cellular biosynthetic process		8.3e-72	430	4683	Intracellular organelle		3.3e-12	46	338	Ion transmembrane transporter activity		1.3e-10	14	35	Phenylalanine, tyrosine and tryptophan biosynthesis
5.7e-67	346	3377	Biosynthetic process		1.2e-71	430	4690	Organelle		2.7e-11	24	103	Proton transmembrane transporter activity		2.6e-10	17	58	Phagosome
2.2e-66	338	3265	Organic substance biosynthetic process		1.1e-38	89	429	Mitochondrion		3e-11	43	321	Inorganic molecular entity transmembrane transporter activity		2.4e-09	18	75	Glutathione metabolism
1.5e-52	284	2806	Cellular protein metabolic process		4e-36	57	175	Mitochondrial part		3.5e-11	70	724	RNA binding		9.9e-09	18	82	Glycolysis / Gluconeogenesis
1.7e-51	160	1032	Small molecule metabolic process		4e-33	176	1700	Organelle part		8.5e-11	28	150	Vitamin binding		9.9e-09	27	182	Protein processing in endoplasmic reticulum
3.4e-49	308	3325	Protein metabolic process		4e-33	176	1699	Intracellular organelle part		2.1e-10	78	889	Transmembrane transporter activity		1.3e-08	13	41	Phenylalanine metabolism
3.6e-48	255	2475	Cellular nitrogen compound biosynthetic process		2e-30	48	148	Mitochondrial envelope		2.8e-10	82	965	Transporter activity		7.5e-08	12	39	2-Oxocarboxylic acid metabolism
5.4e-46	221	2005	Oxidation-reduction process		1.5e-29	33	62	Ribosomal subunit		4.5e-10	174	2759	Cation binding		7.3e-07	19	120	Phenylpropanoid biosynthesis
4.8e-44	114	616	Organic acid metabolic process		4.6e-28	74	412	Organelle membrane		6.5e-10	148	2241	Drug binding		9.3e-07	10	32	DNA replication
1.9e-43	112	603	Carboxylic acid metabolic process		6e-28	44	136	Mitochondrial membrane		9.7e-10	62	653	Heme binding		3.2e-06	13	64	Pyruvate metabolism
1.9e-43	113	614	Oxoacid metabolic process		4.4e-26	38	106	Mitochondrial inner membrane		1.4e-09	16	53	Hydro-lyase activity		3.2e-06	11	45	Proteasome
2.1e-41	304	3560	Cellular nitrogen compound metabolic process		2.4e-23	39	131	Organelle inner membrane		1.6e-09	171	2750	Metal ion binding		4.8e-06	11	47	Terpenoid backbone biosynthesis
4.6e-36	227	2420	Cellular macromolecule biosynthetic process		1.9e-20	57	337	Organelle envelope		3e-09	191	3197	Anion binding		6.5e-06	7	17	Tropane, piperidine and pyridine alkaloid biosynthesis
2.8e-35	228	2466	Macromolecule biosynthetic process		1.9e-20	57	337	Envelope		3.1e-09	25	143	Monovalent inorganic cation transmembrane transporter activity		1.4e-05	10	43	Arginine and proline metabolism
2.1e-31	86	489	Drug metabolic process		2.8e-19	53	310	Membrane protein complex		4.1e-09	33	243	Cation transmembrane transporter activity		3.4e-05	8	29	Tyrosine metabolism
4.8e-28	336	4845	Cellular macromolecule metabolic process		2.3e-18	268	4123	Intracellular membrane-bounded organelle		4.1e-09	12	29	ATPase activity, coupled to transmembrane movement of ions, rotational mechanism		6.7e-05	10	51	Glycine, serine and threonine metabolism
2.3e-26	218	2656	Gene expression		1.1e-17	269	4194	Membrane-bounded organelle		4.1e-09	63	699	Tetrapyrrole binding		0.00015	13	92	Amino sugar and nucleotide sugar metabolism
3.3e-24	62	330	Organic acid biosynthetic process		5.1e-17	22	53	Respiratory chain		5.2e-09	31	220	Inorganic cation transmembrane transporter activity		0.00033	6	21	Arginine biosynthesis
3.3e-24	62	330	Carboxylic acid biosynthetic process		3.2e-16	22	57	Proton-transporting two-sector ATPase complex		5.5e-09	21	105	Oxidoreductase activity, acting on the CH-OH group of donors, NAD or NADP as acceptor		0.00041	4	8	Synthesis and degradation of ketone bodies
1.8e-23	72	454	Carbohydrate derivative metabolic process		3.3e-16	17	30	Small ribosomal subunit		9.9e-09	22	119	Oxidoreductase activity, acting on CH-OH group of donors		0.00041	7	31	Protein export
2.7e-23	69	422	Small molecule biosynthetic process		3.8e-16	23	64	Mitochondrial protein complex		1.3e-08	181	3057	Nucleotide binding		0.00051	5	15	Isoquinoline alkaloid biosynthesis
2.7e-22	58	314	Nucleobase-containing small molecule metabolic process		1.3e-15	43	255	Endoplasmic reticulum		1.3e-08	181	3057	Nucleoside phosphate binding		0.00052	10	66	Cysteine and methionine metabolism
5.7e-22	53	266	Nucleotide metabolic process		9.8e-15	23	73	Mitochondrial membrane part		1.8e-08	24	146	Peroxidase activity		0.00077	9	57	Ribosome biogenesis in eukaryotes
9.4e-22	47	210	Ribose phosphate metabolic process		1.2e-14	20	53	Inner mitochondrial membrane protein complex		2e-08	11	27	Threonine-type endopeptidase activity		0.00093	7	36	Valine, leucine and isoleucine degradation
9.4e-22	53	269	Nucleoside phosphate metabolic process		3.3e-14	16	32	Large ribosomal subunit		2e-08	11	27	Threonine-type peptidase activity		0.00093	8	47	Carbon fixation in photosynthetic organisms
4.2e-20	64	418	Generation of precursor metabolites and energy		8.2e-14	34	183	Whole membrane		2.6e-08	24	149	Oxidoreductase activity, acting on peroxide as acceptor		0.0011	6	27	Alpha-Linolenic acid metabolism
1e-19	42	185	Purine nucleotide metabolic process		2.1e-13	62	555	Endomembrane system		3.3e-08	25	163	Antioxidant activity		0.0013	6	28	N-Glycan biosynthesis
1e-19	44	204	Purine-containing compound metabolic process		2.8e-12	13	24	Mitochondrial respiratory chain		4.7e-08	189	3291	Transferase activity		0.0033	6	33	Tryptophan metabolism
2e-19	34	119	Purine nucleoside triphosphate metabolic process		2.8e-12	13	24	Proton-transporting V-type ATPase complex		5.2e-08	28	205	Isomerase activity		0.0039	8	59	Glyoxylate and dicarboxylate metabolism
2e-19	34	119	Purine ribonucleoside triphosphate metabolic process		2.8e-12	13	24	Respiratory chain complex		6.8e-08	18	90	Iron-sulfur cluster binding		0.004	6	35	Pentose phosphate pathway
3.4e-19	42	191	Ribonucleotide metabolic process		5.5e-11	37	267	Bounding membrane of organelle		6.8e-08	18	90	Metal cluster binding		0.004	5	24	Propanoate metabolism
4.5e-19	41	183	Purine ribonucleotide metabolic process		6.6e-11	41	322	Cytosol		7.4e-08	16	71	Oxidoreductase activity, acting on the aldehyde or oxo group of donors		0.004	5	24	Butanoate metabolism
8.1e-19	34	124	Ribonucleoside triphosphate metabolic process		2.3e-10	16	52	Oxidoreductase complex		1.2e-07	12	39	RRNA binding		0.0062	17	211	Plant hormone signal transduction
1.3e-18	51	292	Cellular amino acid metabolic process		3.2e-10	20	87	Vacuolar part		2.1e-07	24	167	Carbon-oxygen lyase activity		0.011	11	118	MAPK signaling pathway
1.6e-18	61	412	Organophosphate metabolic process		6.6e-10	12	28	Proton-transporting two-sector ATPase complex, catalytic domain		2.3e-07	153	2587	Hydrolase activity		0.012	6	44	Ascorbate and aldarate metabolism
3.3e-18	32	113	ATP metabolic process		7.7e-10	38	307	Catalytic complex		2.3e-07	20	120	Pyridoxal phosphate binding		0.013	5	32	Galactose metabolism
6.4e-18	34	132	Nucleoside triphosphate metabolic process		1.2e-09	19	84	Vacuolar membrane		2.3e-07	20	120	Vitamin B6 binding		0.015	5	33	Beta-Alanine metabolism
2.7e-17	37	165	Nucleoside monophosphate metabolic process		2.7e-09	14	45	Proteasome complex		2.2e-06	13	59	Oxidoreductase activity, acting on NAD(P)H		0.017	10	110	RNA transport
5.1e-17	79	691	Catabolic process		2.7e-09	14	45	Endopeptidase complex		2.2e-06	12	50	Cation-transporting ATPase activity		0.019	4	23	Lysine degradation
8.8e-17	35	152	Antibiotic metabolic process		3e-09	25	153	Vacuole		2.2e-06	12	50	Active ion transmembrane transporter activity		0.024	7	67	RNA degradation
9.6e-17	24	65	Cellular respiration		5e-09	15	55	Peptidase complex		2.2e-06	12	50	ATPase coupled ion transmembrane transporter activity		0.03	6	55	Purine metabolism
1.1e-16	34	144	Ribonucleoside monophosphate metabolic process		6.5e-09	11	27	Proteasome core complex		2.6e-06	136	2330	Purine ribonucleoside triphosphate binding		0.03	6	55	Fatty acid metabolism
1.3e-16	33	136	Purine nucleoside monophosphate metabolic process		1.1e-08	6	6	MCM complex		3.9e-06	18	118	ATPase activity, coupled to movement of substances		0.033	2	6	Sesquiterpenoid and triterpenoid biosynthesis
1.3e-16	33	136	Purine ribonucleoside monophosphate metabolic process		6.8e-08	10	26	Cytosolic part		4.2e-06	16	95	Translation factor activity, RNA binding		0.043	4	30	Flavonoid biosynthesis
2.2e-16	25	74	Energy derivation by oxidation of organic compounds		1e-07	21	132	Endoplasmic reticulum part		4.2e-06	29	271	Active transmembrane transporter activity		0.048	6	62	Peroxisome
5.5e-16	44	255	Monocarboxylic acid metabolic process		2.6e-07	7	12	Mitochondrial respiratory chain complex I		5.5e-06	24	201	Electron transfer activity
1.5e-15	140	1765	Localization		2.6e-07	7	12	NADH dehydrogenase complex		5.9e-06	10	37	Intramolecular oxidoreductase activity
2.8e-15	137	1724	Transport		2.6e-07	7	12	Proton-transporting V-type ATPase, V0 domain		8.2e-06	6	11	Protein disulfide isomerase activity
4.2e-15	137	1733	Establishment of localization		2.6e-07	7	12	Respiratory chain complex I		8.2e-06	6	11	Intramolecular oxidoreductase activity, transposing S-S bonds
6.9e-15	70	620	Cellular catabolic process		4.4e-07	8	18	Cytosolic ribosome		8.9e-06	46	567	Oxidoreductase activity, acting on paired donors, with incorporation or reduction of molecular oxygen
8.1e-15	51	360	Cofactor metabolic process		1.2e-06	19	128	Endoplasmic reticulum membrane		1.3e-05	13	70	NAD binding
1.9e-14	26	96	Purine nucleoside triphosphate biosynthetic process		1.2e-06	19	128	Endoplasmic reticulum subcompartment		1.4e-05	121	2089	ATP binding
1.9e-14	26	96	Purine ribonucleoside triphosphate biosynthetic process		1.4e-06	19	129	Nuclear outer membrane-endoplasmic reticulum membrane network		1.4e-05	12	60	Oxidoreductase activity, acting on the CH-CH group of donors
2.2e-14	35	181	Nucleotide biosynthetic process		1.7e-06	17	107	Cell-cell junction		1.4e-05	16	105	ATPase activity, coupled to transmembrane movement of substances
2.6e-14	31	142	Cellular amino acid biosynthetic process		1.7e-06	17	107	Plasmodesma		1.6e-05	17	119	Primary active transmembrane transporter activity
3.6e-14	35	184	Nucleoside phosphate biosynthetic process		1.7e-06	17	107	Cell junction		1.6e-05	17	119	P-P-bond-hydrolysis-driven transmembrane transporter activity
5.3e-14	42	265	Organophosphate biosynthetic process		1.7e-06	17	107	Symplast		2.2e-05	8	26	Translation elongation factor activity
6.6e-14	26	101	Nucleoside triphosphate biosynthetic process		2.7e-06	51	649	Cell periphery		2.3e-05	7	19	Proton-transporting ATP synthase activity, rotational mechanism
6.6e-14	26	101	Ribonucleoside triphosphate biosynthetic process		3.2e-06	9	30	Mitochondrial matrix		2.7e-05	9	35	4 iron, 4 sulfur cluster binding
7.7e-14	30	138	Purine-containing compound biosynthetic process		7.4e-06	8	25	Proton-transporting two-sector ATPase complex, proton-transporting domain		3.5e-05	9	36	2 iron, 2 sulfur cluster binding
1.3e-13	29	131	Purine nucleotide biosynthetic process		1.6e-05	37	438	Plasma membrane		4e-05	6	14	Chitinase activity
1.8e-13	20	58	ATP hydrolysis coupled cation transmembrane transport		2.4e-05	5	9	Proton-transporting V-type ATPase, V1 domain		5.3e-05	19	158	Magnesium ion binding
2.9e-13	24	90	ATP biosynthetic process		3.2e-05	8	30	Proton-transporting ATP synthase complex		5.5e-05	11	58	Oxidoreductase activity, acting on the aldehyde or oxo group of donors, NAD or NADP as acceptor
4.2e-13	29	137	Ribose phosphate biosynthetic process		4.6e-05	6	16	Mitochondrial proton-transporting ATP synthase complex		5.6e-05	4	5	Oligosaccharyl transferase activity
4.2e-13	29	137	Ribonucleotide biosynthetic process		4.6e-05	6	16	Proton-transporting ATP synthase complex, catalytic core F(1)		6.6e-05	152	2857	Carbohydrate derivative binding
5.9e-13	28	129	Purine ribonucleotide biosynthetic process		6e-05	9	42	Outer membrane		7.5e-05	11	60	NADP binding
7.2e-13	17	42	Aerobic respiration		0.00017	4	7	THO complex		9e-05	5	10	Proton-transporting ATPase activity, rotational mechanism
9.9e-13	62	566	Organic substance catabolic process		0.0002	5	13	Proteasome core complex, alpha-subunit complex		9.1e-05	14	97	Carbon-carbon lyase activity
1.3e-12	44	317	Ion transmembrane transport		0.00023	8	39	Organelle outer membrane		9.9e-05	11	62	Unfolded protein binding
2e-12	26	116	Proton transmembrane transport		0.0003	53	818	Plastid		0.00013	6	17	Oxidoreductase activity, acting on the CH-CH group of donors, NAD or NADP as acceptor
2.9e-12	16	39	Tricarboxylic acid cycle		0.00032	8	41	Membrane coat		0.00014	41	544	Nucleoside-triphosphatase activity
3e-12	26	118	Ribonucleoside monophosphate biosynthetic process		0.00032	8	41	Coated membrane		0.00015	4	6	Isocitrate dehydrogenase activity
3.3e-12	43	313	Carbohydrate derivative biosynthetic process		0.00036	11	77	Peroxisome		0.00015	43	584	Hydrolase activity, acting on acid anhydrides, in phosphorus-containing anhydrides
3.9e-12	25	110	Purine nucleoside monophosphate biosynthetic process		0.00036	11	77	Microbody		0.0002	43	592	Hydrolase activity, acting on acid anhydrides
3.9e-12	25	110	Purine ribonucleoside monophosphate biosynthetic process		0.00039	7	32	Cytoplasmic vesicle membrane		0.0002	18	161	ATPase activity, coupled
4.4e-12	16	40	Citrate metabolic process		0.00047	7	33	Vesicle membrane		0.00024	7	27	Chitin binding
4.5e-12	56	497	Ion transport		0.00051	6	24	Mitochondrial outer membrane		0.00024	6	19	Organic anion transmembrane transporter activity
5.5e-12	19	61	Aromatic amino acid family metabolic process		0.00054	22	250	Golgi apparatus		0.00024	42	579	Pyrophosphatase activity
6.2e-12	26	122	Nucleoside monophosphate biosynthetic process		0.00061	50	785	Chloroplast		0.00025	3	3	Shikimate 3-dehydrogenase (NADP+) activity
6.7e-12	16	41	Tricarboxylic acid metabolic process		0.00063	6	25	Vesicle coat		0.00036	5	13	Oxidoreductase activity, acting on the aldehyde or oxo group of donors, disulfide as acceptor
7.1e-12	22	86	Nicotinamide nucleotide metabolic process		0.00066	31	416	Extracellular region		0.00036	11	72	Carboxy-lyase activity
9e-12	22	87	Pyridine nucleotide metabolic process		0.00076	6	26	Golgi-associated vesicle membrane		0.00037	7	29	Oxidoreductase activity, acting on paired donors, with oxidation of a pair of donors resulting in the reduction of molecular oxygen to two molecules of water
9.7e-12	13	25	ATP hydrolysis coupled proton transport		0.00076	6	26	Coated vesicle membrane		0.0004	11	73	Anion transmembrane transporter activity
9.7e-12	13	25	ATP hydrolysis coupled transmembrane transport		0.0011	3	5	Mitochondrial proton-transporting ATP synthase complex, catalytic core F(1)		0.0004	10	61	FAD binding
9.7e-12	13	25	ATP hydrolysis coupled ion transmembrane transport		0.0011	3	5	Cytosolic large ribosomal subunit		0.00042	6	21	Protein domain specific binding
1.9e-11	13	26	Energy coupled proton transmembrane transport, against electrochemical gradient		0.0011	3	5	Cytosolic small ribosomal subunit		0.00043	145	2821	Ribonucleotide binding
2.7e-11	31	184	Monocarboxylic acid biosynthetic process		0.0011	3	5	Respiratory chain complex II		0.00049	5	14	Organic acid transmembrane transporter activity
2.9e-11	22	92	Oxidoreduction coenzyme metabolic process		0.0012	5	19	Eukaryotic translation initiation factor 3 complex		0.00049	5	14	Carboxylic acid transmembrane transporter activity
3.6e-11	22	93	Pyridine-containing compound metabolic process		0.0019	6	31	Golgi-associated vesicle		0.00049	12	88	Peptidase regulator activity
5.5e-11	18	61	Nucleoside diphosphate phosphorylation		0.0024	32	472	Organelle subcompartment		0.00053	7	31	Transaminase activity
5.5e-11	18	61	Nucleotide phosphorylation		0.0028	2	2	Tricarboxylic acid cycle enzyme complex		0.00053	7	31	Transferase activity, transferring nitrogenous groups
1.8e-10	30	186	Coenzyme metabolic process		0.0028	2	2	Dihydrolipoyl dehydrogenase complex		0.00055	15	131	Flavin adenine dinucleotide binding
1.8e-10	18	65	Nucleoside diphosphate metabolic process		0.0028	2	2	Oxoglutarate dehydrogenase complex		0.00059	11	77	Transferase activity, transferring alkyl or aryl (other than methyl) groups
3.9e-10	84	1031	Transmembrane transport		0.0028	2	2	Pore complex		0.00062	44	648	Transferase activity, transferring glycosyl groups
4e-10	14	38	Aromatic amino acid family biosynthetic process		0.0033	3	7	Vacuolar proton-transporting V-type ATPase complex		0.00064	36	495	Transferase activity, transferring hexosyl groups
4.4e-10	20	86	Nucleobase-containing small molecule biosynthetic process		0.0062	4	17	Eukaryotic 43S preinitiation complex		0.00071	14	120	Channel activity
6.5e-10	29	184	Alpha-amino acid metabolic process		0.0062	4	17	Eukaryotic 48S preinitiation complex		0.00071	14	120	Passive transmembrane transporter activity
9.4e-10	16	55	Pyruvate biosynthetic process		0.0062	4	17	Translation preinitiation complex		0.00075	32	425	Monooxygenase activity
9.4e-10	16	55	Glycolytic process		0.0071	3	9	Cytochrome complex		0.00075	7	33	Oxidoreductase activity, acting on NAD(P)H, quinone or similar compound as acceptor
9.4e-10	16	55	ADP metabolic process		0.0074	2	3	Mitochondrial respiratory chain complex II, succinate dehydrogenase complex (ubiquinone)		0.00078	3	4	Hydroxymethylglutaryl-CoA synthase activity
9.4e-10	16	55	ATP generation from ADP		0.0074	2	3	Mitochondrial respiratory chain complex III		0.00078	3	4	Dolichyl-diphosphooligosaccharide-protein glycotransferase activity
1.1e-09	31	213	Inorganic cation transmembrane transport		0.0074	2	3	Nascent polypeptide-associated complex		0.00078	25	300	Enzyme regulator activity
1.2e-09	17	64	Pyruvate metabolic process		0.0074	2	3	Succinate dehydrogenase complex (ubiquinone)		0.00087	5	16	Sulfur compound binding
1.4e-09	33	241	Cation transmembrane transport		0.0074	2	3	Respiratory chain complex III		0.00087	39	563	Iron ion binding
1.4e-09	33	241	Inorganic ion transmembrane transport		0.0074	2	3	Fumarate reductase complex		0.0012	5	17	Proton-exporting ATPase activity
1.5e-09	17	65	Nicotinamide nucleotide biosynthetic process		0.0079	7	55	Cytoplasmic vesicle part		0.0012	6	26	S-acyltransferase activity
1.7e-09	27	168	Monovalent inorganic cation transport		0.0087	4	19	Transport vesicle membrane		0.0012	4	10	Acid-thiol ligase activity
1.8e-09	69	801	Carbohydrate metabolic process		0.0088	16	205	Chloroplast stroma		0.0012	4	10	Thiamine pyrophosphate binding
1.9e-09	27	169	Cellular oxidant detoxification		0.0091	6	43	Coated vesicle		0.0013	22	259	ATPase activity
1.9e-09	17	66	Pyridine nucleotide biosynthetic process		0.0095	16	207	Plastid stroma		0.0014	7	37	FMN binding
2e-09	16	58	Purine nucleoside diphosphate metabolic process		0.01	20	285	Membrane-enclosed lumen		0.0015	11	87	Endopeptidase inhibitor activity
2e-09	16	58	Purine ribonucleoside diphosphate metabolic process		0.01	20	285	Organelle lumen		0.0015	11	87	Peptidase inhibitor activity
2e-09	16	58	Ribonucleoside diphosphate metabolic process		0.01	20	285	Intracellular organelle lumen		0.0015	11	87	Endopeptidase regulator activity
2.1e-09	27	170	Cellular response to toxic substance		0.012	3	11	COPI vesicle coat		0.0016	3	5	L-aspartate:2-oxoglutarate aminotransferase activity
2.1e-09	27	170	Cellular detoxification		0.013	2	4	Phosphopyruvate hydratase complex		0.0016	3	5	Ubiquinol-cytochrome-c reductase activity
2.3e-09	27	171	Detoxification		0.013	2	4	Vacuolar proton-transporting V-type ATPase, V1 domain		0.0016	3	5	Oxidoreductase activity, acting on diphenols and related substances as donors, cytochrome as acceptor
3.1e-09	14	44	Response to cadmium ion		0.013	2	4	Eukaryotic translation elongation factor 1 complex		0.0016	139	2788	Purine nucleotide binding
3.4e-09	30	211	Response to oxidative stress		0.013	2	4	Clathrin-coated pit		0.0016	3	5	Phenylalanine ammonia-lyase activity
3.4e-09	28	186	Response to toxic substance		0.013	2	4	Clathrin coat of coated pit		0.0018	28	376	Transferase activity, transferring acyl groups
3.8e-09	30	212	Drug catabolic process		0.013	2	4	Succinate dehydrogenase complex		0.0018	5	19	Transferase activity, transferring acyl groups, acyl groups converted into alkyl on transfer
5.7e-09	16	62	Nucleotide catabolic process		0.014	3	12	Clathrin coat		0.0018	117	2289	Catalytic activity, acting on a protein
5.8e-09	21	110	Protein folding		0.014	3	12	COPI-coated vesicle		0.002	25	323	Endopeptidase activity
5.9e-09	17	71	Organophosphate catabolic process		0.014	3	12	COPI-coated vesicle membrane		0.002	9	64	Translation initiation factor activity
6.5e-09	39	341	Cation transport		0.015	4	23	Transport vesicle		0.002	138	2784	Purine ribonucleotide binding
7.1e-09	16	63	Nucleoside phosphate catabolic process		0.019	2	5	Signal recognition particle, endoplasmic reticulum targeting		0.0024	6	30	Acetyltransferase activity
9.2e-09	17	73	Pyridine-containing compound biosynthetic process		0.019	2	5	Trans-Golgi network transport vesicle membrane		0.0024	7	41	Oxidoreductase activity, acting on diphenols and related substances as donors
2.4e-08	31	243	Electron transport chain		0.019	2	5	Clathrin vesicle coat		0.0026	25	330	Molecular function regulator
2.5e-08	21	119	Alpha-amino acid biosynthetic process		0.019	2	5	Clathrin coat of trans-Golgi network vesicle		0.003	3	6	5S rRNA binding
1.4e-07	68	876	Response to stress		0.019	2	5	Clathrin-coated vesicle membrane		0.0035	5	22	Ligase activity, forming carbon-sulfur bonds
1.5e-07	12	41	Dicarboxylic acid metabolic process		0.029	14	200	Cell wall		0.0036	7	44	Intramolecular transferase activity
2e-07	23	158	Cofactor biosynthetic process		0.029	14	200	External encapsulating structure		0.0038	2	2	3-dehydroquinate dehydratase activity
2.2e-07	124	1992	Phosphorus metabolic process		0.038	2	7	Trans-Golgi network transport vesicle		0.0038	2	2	Chorismate synthase activity
2.6e-07	18	101	Antibiotic catabolic process		0.04	12	170	Golgi apparatus part		0.0038	2	2	Dihydrolipoyl dehydrogenase activity
3.1e-07	20	125	Reactive oxygen species metabolic process		0.04	25	439	Chloroplast part		0.0038	2	2	Dihydrolipoyllysine-residue succinyltransferase activity
3.2e-07	123	1985	Phosphate-containing compound metabolic process		0.049	25	448	Plastid part		0.0038	2	2	Oxoglutarate dehydrogenase (succinyl-transferring) activity
4.1e-07	66	865	Response to chemical							0.0038	2	2	Dihydrolipoyllysine-residue acetyltransferase activity
7.5e-07	43	472	Macromolecule localization							0.0038	2	2	Succinate-CoA ligase activity
8.3e-07	14	66	Response to metal ion							0.0038	2	2	Succinate-CoA ligase (ADP-forming) activity
8.7e-07	19	121	Coenzyme biosynthetic process							0.0038	2	2	Porin activity
9.6e-07	49	579	Organic substance transport							0.0038	2	2	S-acetyltransferase activity
1e-06	17	99	Hydrogen peroxide catabolic process							0.0038	2	2	Succinyltransferase activity
1.1e-06	11	40	Translational elongation							0.0038	2	2	S-succinyltransferase activity
1.4e-06	35	353	Protein localization							0.0038	2	2	Wide pore channel activity
1.9e-06	49	593	Lipid metabolic process							0.0038	2	2	Dihydrolipoamide S-acyltransferase activity
2.1e-06	17	104	Hydrogen peroxide metabolic process							0.0038	2	2	UDP-arabinopyranose mutase activity
2.2e-06	21	154	Aromatic compound catabolic process							0.0041	6	34	Phosphotransferase activity, phosphate group as acceptor
2.4e-06	14	72	Small molecule catabolic process							0.0044	3	7	Pyruvate dehydrogenase activity
2.9e-06	33	332	Protein transport							0.0044	3	7	Pyruvate dehydrogenase (acetyl-transferring) activity
2.9e-06	6	10	DNA replication initiation							0.0044	3	7	Amino acid transmembrane transporter activity
3e-06	17	107	Nucleobase-containing compound catabolic process							0.0047	6	35	Nucleobase-containing compound kinase activity
3.3e-06	21	158	Organic cyclic compound catabolic process							0.005	10	89	Copper ion binding
3.6e-06	11	45	Cellular aldehyde metabolic process							0.0055	25	353	Hydrolase activity, hydrolyzing O-glycosyl compounds
3.6e-06	33	336	Establishment of protein localization							0.0058	124	2547	Adenyl nucleotide binding
6.1e-06	6	11	Chorismate metabolic process							0.0062	6	37	Carbon-nitrogen lyase activity
8e-06	27	254	Organonitrogen compound catabolic process							0.0064	4	16	NADH dehydrogenase (ubiquinone) activity
8.3e-06	17	115	Cofactor catabolic process							0.0064	4	16	NADH dehydrogenase (quinone) activity
1.2e-05	6	12	Dicarboxylic acid biosynthetic process							0.0064	3	8	Fructose-bisphosphate aldolase activity
1.3e-05	37	424	Nitrogen compound transport							0.0072	123	2543	Adenyl ribonucleotide binding
1.6e-05	33	360	Peptide transport							0.0074	17	212	Enzyme inhibitor activity
2e-05	21	177	Carbohydrate catabolic process							0.0076	35	564	Peptidase activity
2e-05	5	8	Mitochondrial ATP synthesis coupled electron transport							0.0078	4	17	NADH dehydrogenase activity
2e-05	33	364	Amide transport							0.0089	3	9	Catechol oxidase activity
2.2e-05	12	64	Isoprenoid biosynthetic process							0.0089	3	9	Cytochrome-c oxidase activity
2.3e-05	11	54	Organic acid catabolic process							0.0089	3	9	Heme-copper terminal oxidase activity
2.3e-05	11	54	Carboxylic acid catabolic process							0.0089	3	9	Oxidoreductase activity, acting on a heme group of donors
2.8e-05	17	126	Cellular nitrogen compound catabolic process							0.0089	3	9	Oxidoreductase activity, acting on a heme group of donors, oxygen as acceptor
3.1e-05	17	127	Heterocycle catabolic process							0.0093	2	3	Glutathione transferase activity
3.2e-05	6	14	Aminoglycan catabolic process							0.0093	2	3	Isocitrate dehydrogenase (NAD+) activity
3.2e-05	6	14	Chitin metabolic process							0.0093	2	3	Isocitrate dehydrogenase (NADP+) activity
3.2e-05	6	14	Chitin catabolic process							0.0093	2	3	Isopentenyl-diphosphate delta-isomerase activity
3.2e-05	6	14	Amino sugar catabolic process							0.0093	2	3	Phosphogluconate dehydrogenase (decarboxylating) activity
3.2e-05	6	14	Glucosamine-containing compound catabolic process							0.0093	2	3	Prephenate dehydrogenase (NADP+) activity
4.1e-05	5	9	Chorismate biosynthetic process							0.0093	2	3	Prephenate dehydrogenase (NAD+) activity
4.8e-05	32	364	Cellular lipid metabolic process							0.0093	2	3	Carboxyl- or carbamoyltransferase activity
5e-05	6	15	Cell wall macromolecule catabolic process							0.0095	5	29	Serine-type endopeptidase inhibitor activity
5e-05	6	15	Aminoglycan metabolic process							0.01	25	374	Hydrolase activity, acting on glycosyl bonds
5e-05	6	15	Acetyl-CoA metabolic process							0.011	3	10	Signal sequence binding
5e-05	6	15	Glucosamine-containing compound metabolic process							0.011	3	10	Oxidoreductase activity, acting on a sulfur group of donors, NAD(P) as acceptor
5.2e-05	7	22	Respiratory electron transport chain							0.011	12	135	Ligase activity
5.2e-05	7	22	Thioester metabolic process							0.011	3	10	ATPase regulator activity
5.2e-05	7	22	Acyl-CoA metabolic process							0.013	7	58	Protein-containing complex binding
5.2e-05	32	366	Cellular response to chemical stimulus							0.013	4	20	Chaperone binding
5.4e-05	32	367	Regulation of biological quality							0.014	11	122	Oxidoreductase activity, acting on a sulfur group of donors
6.8e-05	14	96	Negative regulation of hydrolase activity							0.014	5	32	Carboxylic acid binding
6.9e-05	12	72	Isoprenoid metabolic process							0.014	5	32	Organic acid binding
0.00011	6	17	ATP synthesis coupled electron transport							0.014	3	11	Pyruvate kinase activity
0.00012	9	43	Nucleoside bisphosphate metabolic process							0.014	3	11	Zinc ion transmembrane transporter activity
0.00012	9	43	Ribonucleoside bisphosphate metabolic process							0.014	17	231	Calcium ion binding
0.00012	9	43	Purine nucleoside bisphosphate metabolic process							0.014	3	11	Ammonia-lyase activity
0.00012	20	186	Response to inorganic substance							0.014	3	11	Potassium ion binding
0.00016	6	18	Oxidative phosphorylation							0.014	3	11	Alkali metal ion binding
0.00016	26	286	Lipid biosynthetic process							0.014	3	11	Divalent inorganic cation transmembrane transporter activity
0.00017	8	35	Energy coupled proton transport, down electrochemical gradient							0.016	2	4	Phosphopyruvate hydratase activity
0.00017	8	35	ATP synthesis coupled proton transport							0.016	2	4	Monocarboxylic acid transmembrane transporter activity
0.0002	23	240	Cellular macromolecule localization							0.016	2	4	Succinate dehydrogenase (ubiquinone) activity
0.00022	102	1821	Response to stimulus							0.016	2	4	C-acyltransferase activity
0.00026	19	181	Cellular homeostasis							0.016	2	4	Amino acid binding
0.00027	7	28	Carbohydrate derivative catabolic process							0.016	2	4	Intramolecular oxidoreductase activity, transposing C=C bonds
0.0003	6	20	Amino sugar metabolic process							0.016	32	537	Peptidase activity, acting on L-amino acid peptides
0.00039	22	235	Cellular protein localization							0.016	13	161	Carbohydrate binding
0.00041	16	142	Cell redox homeostasis							0.017	8	77	Exopeptidase activity
0.00044	16	143	Regulation of hydrolase activity							0.018	3	12	Aldehyde-lyase activity
0.00048	12	88	Regulation of peptidase activity							0.018	3	12	Peptide binding
0.0005	15	130	Sulfur compound metabolic process							0.019	4	23	Monosaccharide binding
0.00063	10	65	Sulfur compound biosynthetic process							0.022	12	150	Secondary active transmembrane transporter activity
0.00064	26	312	Cellular localization							0.025	2	5	Succinate dehydrogenase activity
0.00067	5	15	Sterol biosynthetic process							0.025	2	5	Acyl-CoA oxidase activity
0.00067	6	23	Phenylpropanoid biosynthetic process							0.025	2	5	Farnesyltranstransferase activity
0.0008	10	67	Anion transmembrane transport							0.025	2	5	Phosphoglycerate mutase activity
0.00083	3	4	Tyrosine biosynthetic process							0.025	2	5	Anion:anion antiporter activity
0.00083	20	215	Intracellular protein transport							0.025	2	5	Hsp90 protein binding
0.00086	4	9	Acetyl-CoA biosynthetic process							0.025	6	52	Serine-type exopeptidase activity
0.00086	15	137	Anion transport							0.028	5	39	Nucleoside-triphosphatase regulator activity
0.00086	4	9	Aromatic amino acid family biosynthetic process, prephenate pathway							0.029	21	333	Transferase activity, transferring acyl groups other than amino-acyl groups
0.00093	7	34	Mitochondrial transport							0.029	8	86	Carbon-oxygen lyase activity, acting on phosphates
0.00097	20	218	Homeostatic process							0.032	3	15	L-ascorbic acid binding
0.001	9	57	Ribonucleoprotein complex assembly							0.032	69	1410	Kinase activity
0.001	23	270	Intracellular transport							0.034	2	6	Lactoylglutathione lyase activity
0.0011	6	25	Protein localization to endoplasmic reticulum							0.034	2	6	Nucleoside diphosphate kinase activity
0.0011	83	1487	Phosphorylation							0.034	2	6	Tryptophan synthase activity
0.0012	9	58	Ribonucleoprotein complex subunit organization							0.034	2	6	Organophosphate ester transmembrane transporter activity
0.0013	23	275	Establishment of localization in cell							0.038	12	163	GTPase activity
0.0013	4	10	Thioester biosynthetic process							0.042	9	110	Antiporter activity
0.0013	4	10	Protein refolding							0.046	2	7	Aldose 1-epimerase activity
0.0013	4	10	Acyl-CoA biosynthetic process							0.046	2	7	Mannosidase activity
0.0013	12	99	Regulation of proteolysis							0.046	2	7	Oxidoreductase activity, acting on the CH-CH group of donors, quinone or related compound as acceptor
0.0015	8	48	Phenylpropanoid metabolic process
0.0016	11	87	Negative regulation of peptidase activity
0.0016	11	87	Negative regulation of endopeptidase activity
0.0016	5	18	Sterol metabolic process
0.0016	11	87	Regulation of endopeptidase activity
0.0016	9	61	Lipid catabolic process
0.0018	7	38	Response to cytokinin
0.0018	3	5	Mitochondrial electron transport, ubiquinol to cytochrome c
0.0018	3	5	Cinnamic acid biosynthetic process
0.0018	3	5	Cinnamic acid metabolic process
0.0019	15	149	Ribonucleoprotein complex biogenesis
0.002	48	770	Proteolysis
0.002	5	19	Pentose-phosphate shunt
0.002	5	19	Glucose 6-phosphate metabolic process
0.002	11	90	Negative regulation of proteolysis
0.0021	26	340	Regulation of catalytic activity
0.0022	9	64	Translational initiation
0.0022	6	29	Steroid biosynthetic process
0.0023	153	3138	Organic cyclic compound metabolic process
0.0026	16	170	Response to biotic stimulus
0.0032	5	21	Glucose metabolic process
0.0036	7	43	DNA-dependent DNA replication
0.0037	103	2009	Organic cyclic compound biosynthetic process
0.0037	4	13	Monocarboxylic acid transport
0.0037	4	13	Arginine metabolic process
0.0037	6	32	Alpha-amino acid catabolic process
0.0037	9	69	Organic anion transport
0.0038	10	83	DNA replication
0.0038	8	56	Organic hydroxy compound biosynthetic process
0.0039	5	22	Glyceraldehyde-3-phosphate metabolic process
0.0039	5	22	Monocarboxylic acid catabolic process
0.0043	6	33	Secondary metabolite biosynthetic process
0.0046	2	2	Response to zinc ion
0.0047	5	23	NADP metabolic process
0.005	6	34	Cellular amino acid catabolic process
0.0051	26	364	Regulation of molecular function
0.0051	18	217	Negative regulation of catalytic activity
0.0052	3	7	Acetyl-CoA biosynthetic process from pyruvate
0.0052	18	218	Negative regulation of molecular function
0.0052	3	7	Diaminopimelate metabolic process
0.0052	3	7	Glyoxylate metabolic process
0.0052	3	7	Lysine metabolic process
0.0052	3	7	Tyrosine metabolic process
0.0052	13	133	Fatty acid metabolic process
0.0052	25	346	Macromolecule catabolic process
0.0052	3	7	Lysine biosynthetic process
0.0052	3	7	Lysine biosynthetic process via diaminopimelate
0.0053	12	118	Glycoprotein metabolic process
0.0056	17	202	Regulation of protein metabolic process
0.0056	6	35	Steroid metabolic process
0.006	4	15	Nucleobase biosynthetic process
0.006	4	15	Erythrose 4-phosphate/phosphoenolpyruvate family amino acid metabolic process
0.006	4	15	L-phenylalanine metabolic process
0.0062	20	258	Defense response
0.0073	147	3096	Cellular aromatic compound metabolic process
0.0073	12	123	Glycosylation
0.0076	4	16	Nucleoside bisphosphate biosynthetic process
0.0076	4	16	Ribonucleoside bisphosphate biosynthetic process
0.0076	4	16	Purine nucleoside bisphosphate biosynthetic process
0.0076	4	16	Fatty acid beta-oxidation
0.0076	7	50	Pigment biosynthetic process
0.0076	3	8	de novo pyrimidine nucleobase biosynthetic process
0.0076	3	8	Arginine biosynthetic process
0.0082	11	109	Protein localization to organelle
0.0082	6	38	Pyrimidine-containing compound biosynthetic process
0.0087	11	110	Negative regulation of cellular protein metabolic process
0.0087	11	110	Negative regulation of protein metabolic process
0.0091	17	213	Vesicle-mediated transport
0.0091	4	17	Fatty acid oxidation
0.0091	4	17	Regulation of chromosome organization
0.0091	4	17	Lipid oxidation
0.0091	4	17	Protein targeting to ER
0.0091	4	17	Establishment of protein localization to endoplasmic reticulum
0.0091	4	17	Fatty acid catabolic process
0.0091	4	17	Formation of cytoplasmic translation initiation complex
0.0092	7	52	Nucleoside metabolic process
0.0092	16	196	Regulation of cellular protein metabolic process
0.0095	15	179	Protein catabolic process
0.01	3	9	Indolalkylamine biosynthetic process
0.01	3	9	Tryptophan biosynthetic process
0.01	3	9	Retrograde vesicle-mediated transport, Golgi to ER
0.011	8	68	Secondary metabolic process
0.011	2	3	Mitochondrial electron transport, NADH to ubiquinone
0.011	2	3	Chaperone-mediated protein transport
0.011	11	115	Macromolecule glycosylation
0.011	11	115	Protein glycosylation
0.011	11	115	Glycoprotein biosynthetic process
0.013	5	30	Cellular biogenic amine biosynthetic process
0.013	5	30	Amine biosynthetic process
0.013	4	19	Cytoplasmic translational initiation
0.014	9	86	Organic hydroxy compound metabolic process
0.014	3	10	Pyrimidine nucleobase biosynthetic process
0.014	3	10	Erythrose 4-phosphate/phosphoenolpyruvate family amino acid catabolic process
0.014	3	10	L-phenylalanine catabolic process
0.015	7	57	Glycosyl compound metabolic process
0.015	8	72	Amine metabolic process
0.018	3	11	Regulation of cell proliferation
0.018	3	11	Benzene-containing compound metabolic process
0.018	3	11	Phosphatidylcholine metabolic process
0.018	3	11	Pyrimidine nucleobase metabolic process
0.018	3	11	Zinc ion transmembrane transport
0.019	4	21	Organophosphate ester transport
0.021	2	4	Aldonic acid metabolic process
0.021	2	4	D-gluconate metabolic process
0.021	2	4	Ketone catabolic process
0.021	2	4	Lactate metabolic process
0.021	2	4	Methylglyoxal catabolic process
0.021	2	4	Methylglyoxal catabolic process to lactate
0.021	2	4	Phosphatidylcholine biosynthetic process
0.021	2	4	Methylglyoxal metabolic process
0.021	6	47	Pyrimidine-containing compound metabolic process
0.022	4	22	Aspartate family amino acid biosynthetic process
0.022	4	22	Glutamine family amino acid biosynthetic process
0.022	7	62	Pigment metabolic process
0.022	13	162	Proteolysis involved in cellular protein catabolic process
0.022	94	1945	Aromatic compound biosynthetic process
0.023	3	12	Zinc ion transport
0.023	16	219	Cellular carbohydrate metabolic process
0.024	13	164	Cellular protein catabolic process
0.024	4	23	Cytoplasmic translation
0.024	4	23	Ribonucleoside biosynthetic process
0.024	4	23	Cellular lipid catabolic process
0.024	4	23	Positive regulation of cellular component organization
0.024	4	23	Glycosyl compound biosynthetic process
0.024	4	23	Mitochondrial transmembrane transport
0.024	6	49	Mitochondrion organization
0.024	6	49	Glutamine family amino acid metabolic process
0.024	4	23	Nucleobase metabolic process
0.024	4	23	Nucleoside biosynthetic process
0.025	8	80	Protein targeting
0.026	5	36	Establishment of protein localization to membrane
0.026	9	97	Establishment of protein localization to organelle
0.027	3	13	Heme biosynthetic process
0.028	4	24	Ammonium ion metabolic process
0.028	7	66	Recognition of pollen
0.028	7	66	Cell recognition
0.028	5	37	Protein localization to membrane
0.028	5	37	Ribonucleoside metabolic process
0.029	8	82	Regulation of cellular component organization
0.03	2	5	Response to molecule of bacterial origin
0.03	8	83	Hexose metabolic process
0.03	2	5	Isocitrate metabolic process
0.03	2	5	Aldehyde catabolic process
0.03	2	5	Pyruvate transmembrane transport
0.03	2	5	Pyruvate transport
0.03	2	5	Mitochondrial pyruvate transmembrane transport
0.03	2	5	Response to insect
0.03	7	67	Pollen-pistil interaction
0.031	4	25	Protein localization to mitochondrion
0.031	4	25	Establishment of protein localization to mitochondrion
0.031	4	25	L-serine metabolic process
0.031	4	25	Protein targeting to mitochondrion
0.032	3	14	Pyrimidine ribonucleoside biosynthetic process
0.032	3	14	Pyrimidine nucleoside biosynthetic process
0.032	3	14	Aromatic amino acid family catabolic process
0.032	3	14	Pyrimidine ribonucleotide metabolic process
0.032	3	14	Pyrimidine ribonucleotide biosynthetic process
0.032	3	14	Lignin biosynthetic process
0.033	5	39	Cellular biogenic amine metabolic process
0.034	4	26	DNA geometric change
0.034	4	26	DNA duplex unwinding
0.034	4	26	Pyrimidine nucleotide biosynthetic process
0.034	4	26	Organic acid transmembrane transport
0.034	4	26	Carboxylic acid transmembrane transport
0.036	5	40	Serine family amino acid metabolic process
0.037	3	15	Heme metabolic process
0.037	3	15	Indole-containing compound biosynthetic process
0.037	3	15	Purine nucleoside biosynthetic process
0.037	3	15	Purine ribonucleoside biosynthetic process
0.037	3	15	Pyrimidine ribonucleoside metabolic process
0.037	3	15	Pyrimidine nucleoside metabolic process
0.038	4	27	Aspartate family amino acid metabolic process
0.041	2	6	Isopentenyl diphosphate biosynthetic process, mevalonate pathway
0.041	2	6	Regulation of ATPase activity
0.041	2	6	Glyoxylate cycle
0.041	2	6	GTP metabolic process
0.041	2	6	UTP metabolic process
0.041	2	6	GTP biosynthetic process
0.041	2	6	UTP biosynthetic process
0.042	4	28	Purine nucleoside metabolic process
0.042	4	28	Sulfur amino acid biosynthetic process
0.042	4	28	Purine ribonucleoside metabolic process
0.043	8	90	Monosaccharide metabolic process
0.05	13	185	Peptidyl-amino acid modification

## Sheet: Désirée_36hpi_DN
GO terms enrichment and KEGG pathway analysis with the down-regulated DEGs for the potato cultivar Désirée at 36 hpi.
Enrichment FDR	Genes in list	Total genes	Functional Category - BP		Enrichment FDR	Genes in list	Total genes	Functional Category - CC		Enrichment FDR	Genes in list	Total genes	Functional Category - MF		Enrichment FDR	Genes in list	Total genes	Functional Category - KEGG
1.1e-07	88	3325	Protein metabolic process		9.9e-08	102	4194	Membrane-bounded organelle		6e-14	98	3057	Nucleotide binding		0.00096	10	146	Spliceosome
1.1e-07	116	4845	Cellular macromolecule metabolic process		9.9e-08	101	4123	Intracellular membrane-bounded organelle		6e-14	98	3057	Nucleoside phosphate binding		0.0016	6	59	Glyoxylate and dicarboxylate metabolism
1.1e-07	101	4030	Organonitrogen compound metabolic process		3.2e-07	33	785	Chloroplast		1.2e-13	92	2821	Ribonucleotide binding		0.0016	23	723	Biosynthesis of secondary metabolites
2.2e-07	61	1992	Phosphorus metabolic process		6.3e-07	33	818	Plastid		1.2e-13	81	2330	Purine ribonucleoside triphosphate binding		0.0063	32	1294	Metabolic pathways
2.2e-07	61	1985	Phosphate-containing compound metabolic process		8.7e-07	106	4690	Organelle		1.2e-13	100	3230	Small molecule binding		0.018	3	24	Propanoate metabolism
6e-07	72	2625	Regulation of biological process		1.3e-06	105	4683	Intracellular organelle		1.2e-13	99	3197	Anion binding		0.018	3	22	Carotenoid biosynthesis
8e-07	60	2047	Protein modification process		5.8e-05	62	2547	Cytoplasmic part		1.2e-13	92	2857	Carbohydrate derivative binding		0.018	8	183	Carbon metabolism
8e-07	63	2186	Macromolecule modification		7.7e-05	68	2922	Cytoplasm		1.2e-13	80	2289	Catalytic activity, acting on a protein		0.042	4	64	Pyruvate metabolism
8e-07	60	2047	Cellular protein modification process		9.1e-05	19	439	Chloroplast part		1.5e-13	90	2788	Purine nucleotide binding
1.5e-06	43	1259	Protein phosphorylation		0.00011	19	448	Plastid part		1.5e-13	90	2784	Purine ribonucleotide binding
2.2e-06	63	2275	RNA metabolic process		0.00057	55	2386	Nucleus		1.6e-12	73	2089	ATP binding
2.8e-06	47	1487	Phosphorylation		0.00079	11	205	Chloroplast stroma		2.6e-12	82	2543	Adenyl ribonucleotide binding
3.2e-06	27	609	Cell communication		0.0008	11	207	Plastid stroma		2.6e-12	82	2547	Adenyl nucleotide binding
3.6e-06	68	2588	Nucleic acid metabolic process		0.003	5	49	Plasma membrane part		1.3e-11	74	2241	Drug binding
4.4e-06	74	2937	Biological regulation		0.0051	39	1700	Organelle part		2.3e-07	80	3120	Nucleic acid binding
4.4e-06	21	399	Response to abiotic stimulus		0.0087	38	1699	Intracellular organelle part		3.2e-07	45	1347	Phosphotransferase activity, alcohol group as acceptor
4.9e-06	64	2408	Regulation of cellular process		0.013	4	44	Spliceosomal complex		4.8e-07	42	1232	Protein kinase activity
5.9e-06	71	2806	Cellular protein metabolic process		0.013	14	438	Plasma membrane		4.8e-07	69	2587	Hydrolase activity
6.8e-06	68	2656	Gene expression		0.014	10	268	Thylakoid		9.8e-07	45	1410	Kinase activity
6.8e-06	75	3047	Heterocycle metabolic process		0.014	9	225	Thylakoid part		1.1e-06	48	1562	Transferase activity, transferring phosphorus-containing groups
7.9e-06	72	2895	Nucleobase-containing compound metabolic process		0.014	18	649	Cell periphery		2.1e-06	70	2759	Cation binding
1.8e-05	76	3195	Cellular biosynthetic process		0.016	8	190	Thylakoid membrane		6.4e-06	28	724	RNA binding
1.8e-05	75	3138	Organic cyclic compound metabolic process		0.031	8	213	Photosynthetic membrane		7.4e-06	68	2750	Metal ion binding
2.4e-05	13	181	MRNA metabolic process		0.037	2	12	1,3-beta-D-glucan synthase complex		2.6e-05	24	609	DNA-binding transcription factor activity
3.6e-05	51	1880	Regulation of metabolic process							3.4e-05	87	3995	Protein binding
3.7e-05	81	3560	Cellular nitrogen compound metabolic process							3.9e-05	25	670	Transcription regulator activity
3.7e-05	73	3096	Cellular aromatic compound metabolic process							6.1e-05	74	3291	Transferase activity
5.2e-05	11	139	MRNA processing							0.00053	6	54	Pattern binding
5.9e-05	77	3377	Biosynthetic process							0.00053	6	54	Polysaccharide binding
5.9e-05	75	3265	Organic substance biosynthetic process							0.00058	20	564	Peptidase activity
9.3e-05	44	1589	Regulation of gene expression							0.00082	18	491	Protein serine/threonine kinase activity
0.00021	42	1539	Regulation of cellular biosynthetic process							0.00082	19	537	Peptidase activity, acting on L-amino acid peptides
0.00021	42	1543	Regulation of biosynthetic process							0.00094	2	2	4-hydroxy-3-methylbut-2-en-1-yl diphosphate synthase activity
0.00028	46	1775	Regulation of cellular metabolic process							0.00094	2	2	Oxidoreductase activity, acting on CH or CH2 groups, with an iron-sulfur protein as acceptor
0.00033	7	64	Isoprenoid biosynthetic process							0.0014	42	1763	DNA binding
0.00038	7	66	Recognition of pollen							0.0029	9	173	Ubiquitin-protein transferase activity
0.00038	7	66	Cell recognition							0.0041	9	182	Ubiquitin-like protein transferase activity
0.00041	7	67	Pollen-pistil interaction							0.005	2	4	Oxidoreductase activity, acting on CH or CH2 groups
0.00045	46	1821	Regulation of macromolecule metabolic process							0.0054	5	59	Metallopeptidase activity
0.00058	40	1521	Regulation of macromolecule biosynthetic process							0.007	8	161	Carbohydrate binding
0.00058	39	1470	Regulation of nucleic acid-templated transcription							0.0096	13	382	Sequence-specific DNA binding
0.00058	39	1470	Regulation of RNA biosynthetic process							0.011	7	136	Phosphoprotein phosphatase activity
0.00058	7	72	Isoprenoid metabolic process							0.011	3	21	Phosphorelay sensor kinase activity
0.00066	39	1483	Regulation of RNA metabolic process							0.012	17	592	Hydrolase activity, acting on acid anhydrides
0.00066	10	159	Response to light stimulus							0.012	10	261	Phosphoric ester hydrolase activity
0.00068	41	1594	Nucleic acid-templated transcription							0.013	24	965	Transporter activity
0.00069	41	1596	RNA biosynthetic process							0.013	9	222	Phosphatase activity
0.0008	10	164	Response to radiation							0.013	3	23	Protein histidine kinase activity
0.00083	5	34	Terpenoid biosynthetic process							0.013	3	23	Phosphotransferase activity, nitrogenous group as acceptor
0.00083	39	1507	Regulation of cellular macromolecule biosynthetic process							0.016	2	8	RNA-directed 5 -3 RNA polymerase activity
0.00085	38	1456	Regulation of transcription, DNA-templated							0.016	11	323	Endopeptidase activity
0.001	39	1525	Regulation of nucleobase-containing compound metabolic process							0.016	19	721	Hydrolase activity, acting on ester bonds
0.001	43	1745	Regulation of primary metabolic process							0.016	2	8	Metalloaminopeptidase activity
0.0012	8	112	Response to temperature stimulus							0.016	22	889	Transmembrane transporter activity
0.0013	44	1823	Nucleobase-containing compound biosynthetic process							0.019	16	579	Pyrophosphatase activity
0.0013	5	38	Terpenoid metabolic process							0.019	5	86	Protein serine/threonine phosphatase activity
0.0013	46	1937	Heterocycle biosynthetic process							0.019	16	584	Hydrolase activity, acting on acid anhydrides, in phosphorus-containing anhydrides
0.0014	17	454	RNA processing							0.022	6	125	Cysteine-type peptidase activity
0.0015	47	2009	Organic cyclic compound biosynthetic process							0.023	3	30	Oxidoreductase activity, acting on paired donors, with incorporation or reduction of molecular oxygen, NAD(P)H as one donor, and incorporation of one atom of oxygen
0.0015	18	503	Signaling							0.029	4	62	Unfolded protein binding
0.0018	5	42	Cellular response to abiotic stimulus							0.032	2	12	1,3-beta-D-glucan synthase activity
0.0018	5	42	Cellular response to environmental stimulus							0.036	2	13	Metalloexopeptidase activity
0.0021	43	1821	Response to stimulus							0.038	8	231	Calcium ion binding
0.0023	8	126	RNA splicing							0.04	2	14	Aminopeptidase activity
0.0023	54	2466	Macromolecule biosynthetic process							0.04	2	14	Heat shock protein binding
0.0026	41	1728	Regulation of nitrogen compound metabolic process							0.043	8	243	Purine nucleoside binding
0.0026	23	770	Proteolysis							0.043	4	72	Helicase activity
0.0029	28	1032	Small molecule metabolic process							0.043	8	243	GTP binding
0.0029	38	1573	Transcription, DNA-templated							0.043	14	544	Nucleoside-triphosphatase activity
0.0032	14	364	Cellular lipid metabolic process							0.043	8	243	Guanyl nucleotide binding
0.0032	17	497	Signal transduction							0.043	8	243	Purine ribonucleoside binding
0.0032	7	103	Multi-multicellular organism process							0.043	8	243	Guanyl ribonucleotide binding
0.0032	7	103	Pollination							0.043	2	15	Ribosome binding
0.0034	2	3	Defense response signaling pathway, resistance gene-independent							0.048	3	43	Metalloendopeptidase activity
0.0037	44	1945	Aromatic compound biosynthetic process							0.049	8	251	Nucleoside binding
0.0037	53	2475	Cellular nitrogen compound biosynthetic process							0.049	8	251	Ribonucleoside binding
0.0042	14	378	Reproduction							0.049	2	17	Proton-exporting ATPase activity
0.0043	12	294	Multi-organism process
0.0044	11	255	Monocarboxylic acid metabolic process
0.0044	19	614	Oxoacid metabolic process
0.0044	4	31	Cellular response to light stimulus
0.0046	19	616	Organic acid metabolic process
0.0051	11	261	Protein modification by small protein conjugation or removal
0.0053	3	15	Activation of innate immune response
0.0053	3	15	Activation of immune response
0.0053	4	33	Cellular response to radiation
0.007	18	593	Lipid metabolic process
0.0079	9	197	Protein ubiquitination
0.0082	18	603	Carboxylic acid metabolic process
0.0086	3	18	Positive regulation of immune system process
0.0086	3	18	Positive regulation of innate immune response
0.0086	3	18	Positive regulation of immune response
0.0086	4	38	Vitamin metabolic process
0.0088	2	5	Defense response signaling pathway, resistance gene-dependent
0.009	50	2420	Cellular macromolecule biosynthetic process
0.0091	11	286	Lipid biosynthetic process
0.0092	13	375	Reproductive process
0.0097	23	876	Response to stress
0.01	24	934	Cellular response to stimulus
0.01	6	98	RNA splicing, via transesterification reactions
0.01	6	98	RNA splicing, via transesterification reactions with bulged adenosine as nucleophile
0.012	9	213	Protein modification by small protein conjugation
0.012	2	6	Valine metabolic process
0.012	2	6	Valine biosynthetic process
0.014	5	73	Phosphorelay signal transduction system
0.015	3	23	Positive regulation of defense response
0.015	2	7	Apocarotenoid metabolic process
0.015	2	7	Apocarotenoid biosynthetic process
0.015	2	7	Tertiary alcohol metabolic process
0.015	2	7	Tertiary alcohol biosynthetic process
0.015	2	7	Abscisic acid metabolic process
0.015	2	7	Abscisic acid biosynthetic process
0.019	7	152	Protein dephosphorylation
0.019	2	8	Isopentenyl diphosphate metabolic process
0.019	2	8	Isopentenyl diphosphate biosynthetic process
0.019	2	8	Transcription, RNA-templated
0.02	9	236	Response to external stimulus
0.02	13	422	Small molecule biosynthetic process
0.024	2	9	Sesquiterpenoid biosynthetic process
0.024	2	9	Intracellular receptor signaling pathway
0.024	10	289	Response to oxygen-containing compound
0.024	2	9	Blue light signaling pathway
0.024	4	55	Response to heat
0.025	36	1724	Transport
0.025	4	56	Organic hydroxy compound biosynthetic process
0.025	3	29	Response to blue light
0.026	36	1733	Establishment of localization
0.027	2	10	Isoleucine metabolic process
0.027	2	10	Isoleucine biosynthetic process
0.03	9	256	Dephosphorylation
0.032	2	11	Tetraterpenoid biosynthetic process
0.032	2	11	Carotenoid biosynthetic process
0.032	3	32	Regulation of innate immune response
0.032	3	32	Regulation of immune response
0.032	2	11	Cellular response to blue light
0.032	2	11	Sesquiterpenoid metabolic process
0.032	36	1765	Localization
0.033	4	62	Cellular response to lipid
0.034	11	360	Peptide transport
0.035	2	12	Tetraterpenoid metabolic process
0.035	2	12	Carotenoid metabolic process
0.035	3	34	Regulation of immune system process
0.035	2	12	(1->3)-beta-D-glucan metabolic process
0.035	2	12	(1->3)-beta-D-glucan biosynthetic process
0.035	4	64	Response to bacterium
0.035	11	364	Amide transport
0.037	4	65	Response to cold
0.039	6	141	Response to lipid
0.039	2	13	Regulation of lipid biosynthetic process
0.039	7	184	Monocarboxylic acid biosynthetic process
0.039	2	13	Group II intron splicing
0.039	3	36	Vitamin biosynthetic process
0.039	2	13	Regulation of photosynthesis
0.04	6	143	Negative regulation of gene expression
0.04	3	37	Cellular ketone metabolic process
0.043	3	38	Response to cytokinin
0.044	8	235	Cellular protein localization
0.044	2	14	Response to karrikin
0.049	8	240	Cellular macromolecule localization
0.049	2	15	Acetyl-CoA metabolic process

## Sheet: Kuras_18hpi_Total 
GO terms enrichment and KEGG pathway analysis with the total number of DEGs for the potato cultivar Kuras at 18 hpi.
Enrichment FDR	Genes in list	Total genes	Fold Enrichment	Functional Category - BP		Enrichment FDR	Genes in list	Total genes	Fold Enrichment	Functional Category - CC		Enrichment FDR	Genes in list	Total genes	Fold Enrichment	Functional Category - MF		Enrichment FDR	Genes in list	Total genes	Fold Enrichment	Functional Category - KEGG
8.6E-99	380	1389	3.3	Organonitrogen compound biosynthetic process		2.7E-96	343	1189	3.5	Cytosol		1.3E-73	186	479	4.7	Structural molecule activity		3.5E-86	370	1467	3	Metabolic pathways
7.4E-96	293	897	3.9	Cellular amide metabolic process		3.9E-88	145	248	7	Cytosolic ribosome		6.4E-73	170	408	5	Structural constituent of ribosome		2.1E-63	121	242	6	Ribosome
3.5E-87	255	751	4.1	Peptide metabolic process		4.0E-82	512	2545	2.4	Protein-containing complex		1.0E-54	581	3645	1.9	Small molecule binding		2.2E-49	206	793	3.1	Biosynthesis of secondary metabolites
3.2E-80	242	730	4	Amide biosynthetic process		1.7E-78	182	439	5	Ribosome		8.2E-52	569	3612	1.9	Anion binding		5.6E-22	63	183	4.1	Carbon metabolism
3.9E-78	664	3849	2.1	Cellular protein metabolic process		3.3E-76	149	305	5.9	Ribosomal subunit		2.6E-45	256	1175	2.6	RNA binding		4.6E-18	51	147	4.2	Biosynthesis of amino acids
6.5E-78	717	4315	2	Protein metabolic process		2.6E-70	214	654	3.9	Ribonucleoprotein complex		3.0E-45	366	2025	2.2	Oxidoreductase activity		2.3E-17	40	97	5	Oxidative phosphorylation
5.8E-76	225	669	4	Peptide biosynthetic process		1.0E-67	322	1356	2.9	Plastid		1.7E-40	496	3256	1.8	Nucleotide binding		7.2E-17	29	53	6.6	Photosynthesis
1.8E-75	223	662	4.1	Translation		2.5E-65	310	1303	2.9	Chloroplast		1.7E-40	496	3256	1.8	Nucleoside phosphate binding		1.8E-15	25	43	7	Citrate cycle (TCA cycle)
3.7E-56	414	2205	2.3	Oxidation-reduction process		2.5E-59	91	145	7.6	Cytosolic large ribosomal subunit		2.5E-39	402	2457	2	Purine ribonucleoside triphosphate binding		9.2E-14	24	45	6.4	Proteasome
2.2E-55	311	1431	2.6	Small molecule metabolic process		6.7E-49	92	181	6.1	Large ribosomal subunit		2.9E-34	357	2190	2	ATP binding		1.3E-12	48	177	3.3	Protein processing in endoplasmic reticulum
9.5E-55	662	4381	1.8	Organic substance biosynthetic process		9.1E-46	267	1259	2.6	Organelle membrane		6.9E-33	444	3000	1.8	Carbohydrate derivative binding		3.0E-10	21	47	5.4	Terpenoid backbone biosynthesis
9.9E-55	682	4567	1.8	Biosynthetic process		5.3E-42	153	534	3.4	Membrane protein complex		5.1E-32	552	4041	1.6	Transferase activity		3.7E-09	18	39	5.6	2-Oxocarboxylic acid metabolism
1.2E-50	646	4347	1.8	Cellular biosynthetic process		9.1E-42	277	1398	2.4	Non-membrane-bounded organelle		2.3E-31	435	2964	1.8	Ribonucleotide binding		1.1E-08	26	82	3.8	Glycolysis / Gluconeogenesis
1.2E-42	137	430	3.8	Ribonucleoprotein complex biogenesis		9.1E-42	277	1398	2.4	Intracellular non-membrane-bounded organelle		1.1E-29	425	2923	1.7	Purine ribonucleotide binding		2.5E-08	24	74	3.9	Glutathione metabolism
1.9E-41	656	4717	1.7	Cellular nitrogen compound metabolic process		1.6E-37	271	1425	2.3	Endomembrane system		1.3E-29	426	2936	1.7	Purine nucleotide binding		5.3E-07	17	46	4.4	Carbon fixation in photosynthetic organisms
3.3E-41	207	886	2.8	Organic acid metabolic process		2.5E-37	113	343	4	Thylakoid		1.4E-26	433	3098	1.7	Cation binding		9.3E-07	14	33	5.1	Phenylalanine metabolism
7.6E-41	206	884	2.8	Oxoacid metabolic process		1.5E-32	95	280	4.1	Plastid thylakoid		3.9E-26	429	3076	1.7	Metal ion binding		1.0E-06	16	43	4.5	Arginine and proline metabolism
1.2E-39	116	338	4.1	Ribosome biogenesis		6.1E-32	94	279	4.1	Chloroplast thylakoid		5.2E-25	380	2656	1.7	Adenyl ribonucleotide binding		2.1E-06	18	56	3.9	Ribosome biogenesis in eukaryotes
2.8E-39	201	870	2.8	Carboxylic acid metabolic process		1.3E-30	121	448	3.2	Organelle subcompartment		6.5E-25	381	2669	1.7	Adenyl nucleotide binding		2.2E-06	28	119	2.8	MAPK signaling pathway
2.9E-38	386	2344	2	Transport		4.1E-30	88	260	4.1	Photosynthetic membrane		2.5E-21	377	2752	1.6	Catalytic activity, acting on a protein		2.6E-06	18	57	3.8	Glyoxylate and dicarboxylate metabolism
9.4E-38	142	502	3.4	Generation of precursor metabolites and energy		1.1E-29	51	92	6.7	Cytosolic small ribosomal subunit		2.5E-20	209	1266	2	Transporter activity		3.5E-06	20	70	3.4	Cysteine and methionine metabolism
1.6E-37	387	2371	2	Establishment of localization		1.8E-28	83	245	4.1	Thylakoid membrane		1.0E-17	110	528	2.5	Inorganic molecular entity transmembrane transporter activity		3.5E-06	13	32	4.9	Protein export
2.2E-37	395	2444	1.9	Phosphorus metabolic process		1.4E-27	57	124	5.5	Small ribosomal subunit		2.3E-17	193	1203	1.9	Transmembrane transporter activity		5.2E-06	20	72	3.3	Pyruvate metabolism
2.0E-36	397	2485	1.9	Localization		1.6E-27	140	610	2.8	Organelle envelope		2.7E-17	112	550	2.5	Ion transmembrane transporter activity		7.3E-06	13	34	4.6	Phenylalanine, tyrosine and tryptophan biosynthesis
1.8E-35	386	2413	1.9	Phosphate-containing compound metabolic process		1.6E-27	140	610	2.8	Envelope		2.0E-16	242	1664	1.7	Transferase activity, transferring phosphorus-containing groups		1.4E-05	17	58	3.5	Phagosome
4.1E-31	459	3192	1.7	Cellular nitrogen compound biosynthetic process		1.7E-27	79	231	4.1	Plastid thylakoid membrane		6.9E-16	220	1482	1.8	Kinase activity		1.7E-05	10	22	5.5	Photosynthesis
1.2E-30	216	1110	2.3	Cellular component biogenesis		2.2E-27	182	918	2.4	Mitochondrion		1.6E-15	41	110	4.5	RRNA binding		3.0E-05	24	108	2.7	RNA transport
1.9E-29	75	194	4.7	Photosynthesis		1.1E-26	121	492	3	Endoplasmic reticulum		4.0E-15	392	3151	1.5	Hydrolase activity		4.2E-05	12	34	4.2	Porphyrin and chlorophyll metabolism
3.7E-29	145	615	2.8	Carbohydrate derivative metabolic process		2.7E-26	77	229	4	Chloroplast thylakoid membrane		5.6E-14	204	1397	1.8	Phosphotransferase activity, alcohol group as acceptor		5.5E-05	12	35	4.1	Fatty acid degradation
4.7E-27	495	3669	1.6	Gene expression		9.8E-19	133	693	2.3	Bounding membrane of organelle		1.4E-13	86	418	2.5	Active transmembrane transporter activity		5.5E-05	21	91	2.8	Amino sugar and nucleotide sugar metabolism
3.8E-25	346	2337	1.8	Cellular component organization or biogenesis		3.3E-16	102	501	2.4	Whole membrane		7.7E-13	122	715	2.1	Tetrapyrrole binding		5.8E-05	11	30	4.4	Tyrosine metabolism
3.8E-25	435	3164	1.7	Response to stimulus		7.9E-16	128	709	2.2	Golgi apparatus		4.8E-12	51	196	3.1	Monovalent inorganic cation transmembrane transporter activity		7.1E-05	12	36	4	Valine, leucine and isoleucine degradation
1.8E-24	48	97	6	Cytoplasmic translation		1.2E-15	69	277	3	Mitochondrial envelope		9.8E-12	126	775	2	Pyrophosphatase activity		9.5E-05	8	17	5.7	Tropane, piperidine and pyridine alkaloid biosynthesis
2.1E-24	52	114	5.5	Ribosomal large subunit biogenesis		1.6E-15	66	259	3.1	Organelle inner membrane		1.2E-11	81	413	2.4	Lyase activity		1.6E-04	31	175	2.1	Biosynthesis of cofactors
1.4E-23	440	3268	1.6	Macromolecule biosynthetic process		1.7E-15	239	1683	1.7	Plasma membrane		1.2E-11	68	317	2.6	Vitamin binding		1.7E-04	28	152	2.2	Plant-pathogen interaction
2.1E-23	233	1394	2	Catabolic process		1.7E-15	67	266	3	Mitochondrial membrane		1.2E-11	440	3823	1.4	Nucleic acid binding		3.0E-04	7	15	5.6	Isoquinoline alkaloid biosynthesis
4.6E-23	212	1227	2.1	Organic substance catabolic process		4.9E-15	72	305	2.8	Chloroplast stroma		1.4E-11	126	780	1.9	Hydrolase activity, acting on acid anhydrides, in phosphorus-containing anhydrides		3.3E-04	13	48	3.3	Glycine, serine and threonine metabolism
5.3E-23	432	3214	1.6	Cellular macromolecule biosynthetic process		5.0E-15	73	312	2.8	Plastid stroma		1.9E-11	72	350	2.5	Cation transmembrane transporter activity		3.6E-04	14	55	3.1	Glycerophospholipid metabolism
2.5E-21	260	1679	1.9	Phosphorylation		9.9E-15	38	103	4.4	Photosystem		2.5E-11	126	787	1.9	Hydrolase activity, acting on acid anhydrides		8.8E-04	9	28	3.9	Propanoate metabolism
3.0E-21	200	1168	2.1	Response to chemical		2.1E-14	30	67	5.4	Proteasome complex		3.9E-11	125	784	1.9	Protein serine/threonine kinase activity		1.1E-03	5	9	6.7	Selenocompound metabolism
3.7E-21	123	570	2.6	Organophosphate metabolic process		3.9E-14	74	331	2.7	Endoplasmic reticulum membrane		3.9E-11	68	326	2.5	Inorganic cation transmembrane transporter activity		1.3E-03	13	55	2.8	Ascorbate and aldarate metabolism
4.4E-21	61	176	4.2	Ribonucleoprotein complex assembly		4.2E-14	35	92	4.6	Peptidase complex		5.6E-11	52	216	2.9	Ligase activity		1.3E-03	8	24	4	Butanoate metabolism
4.6E-21	180	1009	2.1	Ion transport		4.3E-14	74	332	2.7	Nuclear outer membrane-endoplasmic reticulum membrane network		5.6E-11	117	720	2	Nucleoside-triphosphatase activity		1.6E-03	11	43	3.1	Fructose and mannose metabolism
1.6E-20	61	180	4.1	Ribonucleoprotein complex subunit organization		5.8E-14	56	213	3.2	Mitochondrial inner membrane		9.1E-11	109	658	2	Heme binding		2.3E-03	20	112	2.1	Endocytosis
2.0E-20	41	85	5.8	Ribosome assembly		6.2E-14	31	74	5	Endopeptidase complex		1.6E-10	177	1269	1.7	Protein kinase activity		2.3E-03	9	32	3.4	Alanine, aspartate and glutamate metabolism
2.3E-20	385	2864	1.6	Protein modification process		1.4E-13	27	58	5.6	Photosystem I		2.0E-10	38	133	3.4	Pyridoxal phosphate binding		2.7E-03	7	21	4	Arginine biosynthesis
2.3E-20	385	2864	1.6	Cellular protein modification process		1.6E-12	30	77	4.7	Golgi-associated vesicle		2.0E-10	38	133	3.4	Vitamin B6 binding		2.7E-03	7	21	4	Lysine degradation
5.5E-20	106	467	2.7	Cellular protein-containing complex assembly		5.7E-12	34	101	4.1	Oxidoreductase complex		3.8E-10	25	64	4.7	Glutathione transferase activity		2.8E-03	8	27	3.6	Alpha-Linolenic acid metabolism
2.1E-19	75	270	3.3	Purine-containing compound metabolic process		5.9E-12	65	299	2.6	Plastid envelope		5.2E-10	54	243	2.7	Isomerase activity		3.4E-03	9	34	3.2	Beta-Alanine metabolism
2.3E-19	119	569	2.5	Small molecule biosynthetic process		6.1E-12	62	278	2.7	Chloroplast envelope		1.6E-09	38	142	3.2	Proton transmembrane transporter activity		3.5E-03	8	28	3.4	Aminoacyl-tRNA biosynthesis
2.9E-19	125	615	2.4	Protein-containing complex subunit organization		8.0E-12	26	62	5	Membrane coat		2.6E-09	100	619	1.9	Oxidoreductase activity, acting on paired donors, with incorporation or reduction of molecular oxygen		3.9E-03	9	35	3.1	Pentose phosphate pathway
3.0E-19	209	1293	1.9	Transmembrane transport		8.0E-12	26	62	5	Coated membrane		3.0E-09	94	570	2	Iron ion binding		3.9E-03	13	63	2.5	Peroxisome
3.0E-19	111	513	2.6	Ion transmembrane transport		9.8E-12	22	45	5.9	Vesicle coat		6.4E-09	42	175	2.9	Primary active transmembrane transporter activity		4.0E-03	28	188	1.8	Plant hormone signal transduction
3.6E-19	114	536	2.6	Protein-containing complex assembly		1.3E-11	269	2124	1.5	Cell periphery		6.7E-09	40	162	3	ATPase-coupled transmembrane transporter activity		4.1E-03	10	42	2.9	Tryptophan metabolism
4.1E-19	187	1111	2	Cellular catabolic process		4.2E-11	55	241	2.7	Nucleolus		8.9E-09	34	125	3.3	Translation regulator activity		5.3E-03	4	8	6	Synthesis and degradation of ketone bodies
4.3E-19	138	717	2.3	Cellular localization		4.2E-11	26	66	4.7	Proton-transporting two-sector ATPase complex		9.7E-09	80	466	2.1	Monooxygenase activity		5.9E-03	5	13	4.6	Ether lipid metabolism
4.5E-19	115	545	2.5	Intracellular transport		1.5E-10	32	101	3.8	Coated vesicle		2.0E-08	61	321	2.3	MRNA binding		7.4E-03	11	53	2.5	Fatty acid metabolism
4.7E-19	92	384	2.9	Nucleobase-containing small molecule metabolic process		6.4E-10	18	36	6	Proteasome regulatory particle		2.8E-08	33	124	3.2	Translation regulator activity, nucleic acid binding		9.0E-03	6	20	3.6	Various types of N-glycan biosynthesis
4.9E-19	71	250	3.4	Purine nucleotide metabolic process		6.4E-10	18	36	6	Proteasome accessory complex		3.7E-08	32	119	3.2	Translation factor activity, RNA binding		1.3E-02	7	28	3	N-Glycan biosynthesis
5.8E-19	118	569	2.5	Establishment of localization in cell		1.6E-09	9	9	12	Photosystem I reaction center		9.4E-08	38	163	2.8	Active ion transmembrane transporter activity		1.5E-02	5	16	3.8	Sphingolipid metabolism
7.7E-19	71	252	3.4	Ribonucleotide metabolic process		1.8E-09	24	66	4.4	Cytoplasmic vesicle membrane		1.6E-07	79	487	2	ATPase activity		1.8E-02	19	128	1.8	Phenylpropanoid biosynthesis
1.2E-18	67	230	3.5	Purine ribonucleotide metabolic process		2.2E-09	71	389	2.2	Intracellular vesicle		5.0E-07	38	173	2.6	Magnesium ion binding		2.1E-02	8	38	2.5	Inositol phosphate metabolism
1.5E-18	404	3123	1.6	Macromolecule modification		2.6E-09	24	67	4.3	Vesicle membrane		5.0E-07	38	173	2.6	Channel activity		2.6E-02	9	47	2.3	Glycerolipid metabolism
1.6E-18	178	1051	2	Organic substance transport		4.0E-09	127	875	1.7	Catalytic complex		5.0E-07	38	173	2.6	Passive transmembrane transporter activity		3.5E-02	11	66	2	RNA degradation
2.0E-18	89	372	2.9	Cellular amino acid metabolic process		4.7E-09	70	388	2.2	Cytoplasmic vesicle		5.2E-07	32	132	2.9	Unfolded protein binding		4.6E-02	5	21	2.9	Carotenoid biosynthesis
4.9E-18	71	260	3.3	Ribose phosphate metabolic process		7.9E-09	22	60	4.4	Coated vesicle membrane		6.1E-07	18	49	4.4	Pyrophosphate hydrolysis-driven proton transmembrane transporter activity
1.1E-17	158	905	2.1	Lipid metabolic process		9.3E-09	52	255	2.5	Golgi membrane		6.4E-07	30	120	3	Signaling receptor activity
1.6E-17	70	259	3.3	Sulfur compound metabolic process		9.3E-09	11	15	8.8	COPI vesicle coat		7.9E-07	41	198	2.5	Anion transmembrane transporter activity
1.8E-17	245	1662	1.8	Cellular response to stimulus		9.3E-09	11	15	8.8	COPI-coated vesicle		8.2E-07	31	128	2.9	Molecular transducer activity
2.8E-17	124	643	2.3	Cellular response to chemical stimulus		9.3E-09	11	15	8.8	COPI-coated vesicle membrane		9.3E-07	40	192	2.5	Oxidoreductase activity, acting on the CH-OH group of donors, NAD or NADP as acceptor
2.8E-17	78	313	3	Nucleotide metabolic process		9.3E-09	12	18	8	Eukaryotic 48S preinitiation complex		1.0E-06	29	116	3	Carbon-carbon lyase activity
2.9E-17	94	422	2.7	Intracellular protein transport		9.3E-09	12	18	8	Translation preinitiation complex		1.2E-06	43	216	2.4	Oxidoreductase activity, acting on CH-OH group of donors
3.1E-17	150	850	2.1	Macromolecule localization		1.7E-08	77	458	2	Vacuole		1.4E-06	22	74	3.6	Ribonucleoprotein complex binding
8.8E-17	116	591	2.4	Protein transport		1.7E-08	42	187	2.7	Mitochondrial protein complex		1.7E-06	13	28	5.6	ATPase activity, coupled to transmembrane movement of ions, rotational mechanism
8.8E-17	108	531	2.4	Cellular macromolecule localization		2.2E-08	20	53	4.5	Golgi-associated vesicle membrane		1.7E-06	13	28	5.6	Proton-transporting ATPase activity, rotational mechanism
8.8E-17	78	319	2.9	Nucleoside phosphate metabolic process		3.5E-08	71	416	2.1	Vesicle		2.2E-06	67	416	1.9	Endopeptidase activity
1.5E-16	106	520	2.5	Cellular protein localization		4.1E-08	119	838	1.7	Membrane-enclosed lumen		2.8E-06	10	17	7.1	Protein disulfide isomerase activity
1.9E-16	27	46	7.1	Ribosomal large subunit assembly		4.1E-08	119	838	1.7	Organelle lumen		2.8E-06	10	17	7.1	Intramolecular oxidoreductase activity, transposing S-S bonds
2.4E-16	116	599	2.3	Establishment of protein localization		4.1E-08	119	838	1.7	Intracellular organelle lumen		2.9E-06	18	54	4	Intramolecular oxidoreductase activity
3.7E-16	92	424	2.6	Monocarboxylic acid metabolic process		4.6E-08	31	119	3.1	Inner mitochondrial membrane protein complex		3.1E-06	89	614	1.7	Peptidase activity
5.1E-16	126	683	2.2	Protein localization		6.4E-08	11	17	7.8	Eukaryotic 43S preinitiation complex		3.6E-06	21	72	3.5	Hydro-lyase activity
6.0E-16	90	413	2.6	Organic acid biosynthetic process		1.2E-07	47	237	2.4	Vacuolar membrane		4.9E-06	29	125	2.8	Ion channel activity
6.0E-16	90	413	2.6	Carboxylic acid biosynthetic process		1.5E-07	24	81	3.6	Photosystem II		5.0E-06	6	6	12	Isocitrate dehydrogenase activity
7.8E-16	43	119	4.3	Energy derivation by oxidation of organic compounds		1.5E-07	15	34	5.3	Proton-transporting two-sector ATPase complex, catalytic domain		5.5E-06	10	18	6.7	Large ribosomal subunit rRNA binding
8.6E-16	148	866	2.1	Nitrogen compound transport		6.2E-07	25	93	3.2	Preribosome		8.3E-06	23	88	3.1	Carboxy-lyase activity
9.6E-16	118	626	2.3	Peptide transport		6.8E-07	12	24	6	Eukaryotic translation initiation factor 3 complex		9.7E-06	100	733	1.6	Transferase activity, transferring glycosyl groups
1.5E-15	62	230	3.2	RRNA processing		1.2E-06	11	21	6.3	Endoplasmic reticulum lumen		9.8E-06	11	23	5.8	Transferase activity, transferring acyl groups, acyl groups converted into alkyl on transfer
1.5E-15	124	677	2.2	Organonitrogen compound catabolic process		1.8E-06	8	11	8.8	Tricarboxylic acid cycle enzyme complex		1.0E-05	10	19	6.3	Protein domain specific binding
3.5E-15	39	103	4.6	Cellular respiration		2.0E-06	12	26	5.6	Proton-transporting V-type ATPase complex		1.0E-05	41	219	2.3	Electron transfer activity
4.0E-15	48	151	3.8	ATP metabolic process		2.9E-06	21	75	3.4	Respirasome		1.3E-05	12	28	5.2	Threonine-type endopeptidase activity
4.4E-15	62	235	3.2	RRNA metabolic process		3.2E-06	12	27	5.3	Proteasome core complex		1.3E-05	22	84	3.2	Oxidoreductase activity, acting on the CH-CH group of donors
5.0E-15	118	640	2.2	Amide transport		5.6E-06	17	54	3.8	Respiratory chain complex		1.3E-05	37	190	2.3	Protein-containing complex binding
9.6E-15	114	614	2.2	Cellular lipid metabolic process		1.7E-05	49	297	2	Cell junction		1.4E-05	13	33	4.7	Threonine-type peptidase activity
2.6E-14	127	727	2.1	Cellular component assembly		1.9E-05	28	132	2.6	Peroxisome		1.6E-05	44	247	2.1	Carboxylic acid binding
3.8E-14	90	441	2.5	Cation transport		1.9E-05	28	132	2.6	Microbody		1.6E-05	44	247	2.1	Organic acid binding
1.2E-13	76	347	2.6	Inorganic ion transmembrane transport		2.5E-05	13	37	4.2	Proton-transporting ATP synthase complex		1.7E-05	21	79	3.2	Oxidoreductase activity, acting on the aldehyde or oxo group of donors
1.2E-13	248	1821	1.6	Response to stress		2.7E-05	17	60	3.4	Mitochondrial respirasome		1.8E-05	43	240	2.2	Secondary active transmembrane transporter activity
2.0E-13	271	2048	1.6	Cellular component organization		3.3E-05	15	49	3.7	COPII-coated ER to Golgi transport vesicle		1.8E-05	18	61	3.6	Peptide binding
6.2E-13	32	82	4.7	Ribosomal small subunit biogenesis		3.4E-05	10	23	5.2	Proteasome regulatory particle, base subcomplex		2.2E-05	17	56	3.7	Monocarboxylic acid binding
7.6E-13	30	73	4.9	Aerobic respiration		3.5E-05	7	11	7.7	Proteasome regulatory particle, lid subcomplex		2.2E-05	18	62	3.5	ATPase-coupled cation transmembrane transporter activity
1.4E-12	54	211	3.1	Protein folding		5.3E-05	14	45	3.7	Small-subunit processome		2.2E-05	18	62	3.5	ATPase-coupled ion transmembrane transporter activity
1.9E-12	50	187	3.2	Cellular amino acid biosynthetic process		5.7E-05	47	294	1.9	Cell-cell junction		2.4E-05	30	143	2.5	Flavin adenine dinucleotide binding
1.9E-12	78	380	2.5	Carbohydrate derivative biosynthetic process		5.7E-05	47	294	1.9	Plasmodesma		3.0E-05	35	182	2.3	GTPase activity
2.2E-12	53	207	3.1	Monovalent inorganic cation transport		5.7E-05	47	294	1.9	Symplast		3.7E-05	40	223	2.2	Transferase activity, transferring alkyl or aryl (other than methyl) groups
3.1E-12	38	118	3.9	Photosynthesis, light reaction		5.7E-05	47	294	1.9	Anchoring junction		3.9E-05	13	36	4.3	Abscisic acid binding
4.3E-12	23	46	6	Tricarboxylic acid cycle		1.1E-04	6	9	8	Dihydrolipoyl dehydrogenase complex		4.2E-05	47	282	2	Nucleoside binding
5.3E-12	67	307	2.6	Inorganic cation transmembrane transport		1.1E-04	5	6	10	Oxoglutarate dehydrogenase complex		4.2E-05	46	274	2	Purine nucleoside binding
5.7E-12	30	78	4.6	Cellular lipid catabolic process		1.1E-04	5	6	10	Eukaryotic translation initiation factor 3 complex, eIF3m		4.2E-05	46	274	2	GTP binding
7.5E-12	36	110	3.9	Lipid catabolic process		1.3E-04	23	109	2.5	Chloroplast membrane		4.2E-05	46	274	2	Guanyl nucleotide binding
1.1E-11	72	348	2.5	Cation transmembrane transport		1.3E-04	446	4497	1.2	Nucleus		4.2E-05	47	282	2	Ribonucleoside binding
2.1E-11	60	266	2.7	Electron transport chain		1.6E-04	9	22	4.9	Proton-transporting ATP synthase complex, catalytic core F(1)		4.2E-05	46	274	2	Purine ribonucleoside binding
2.8E-11	89	485	2.2	Response to oxygen-containing compound		2.2E-04	4	4	12	Chloroplast thylakoid membrane protein complex		4.2E-05	46	274	2	Guanyl ribonucleotide binding
3.1E-11	159	1083	1.8	Cell communication		2.4E-04	9	23	4.7	Small nucleolar ribonucleoprotein complex		5.0E-05	53	335	1.9	Carbohydrate binding
3.1E-11	68	326	2.5	Organophosphate biosynthetic process		3.5E-04	9	24	4.5	Endoplasmic reticulum-Golgi intermediate compartment		5.0E-05	21	85	3	Oxidoreductase activity, acting on NAD(P)H
4.9E-11	42	152	3.3	Organelle assembly		3.6E-04	17	73	2.8	Integral component of endoplasmic reticulum membrane		5.4E-05	16	54	3.6	Potassium ion transmembrane transporter activity
1.4E-10	100	589	2	Response to abiotic stimulus		4.0E-04	24	125	2.3	Plastid membrane		6.2E-05	14	43	3.9	Alcohol binding
1.8E-10	188	1376	1.6	Protein phosphorylation		4.3E-04	7	15	5.6	Chaperone complex		6.8E-05	33	174	2.3	Metal ion transmembrane transporter activity
6.9E-10	506	4641	1.3	Biological regulation		4.7E-04	6	11	6.6	Vacuolar proton-transporting V-type ATPase complex		9.7E-05	13	39	4	Isoprenoid binding
7.7E-10	41	158	3.1	Anion transmembrane transport		7.0E-04	17	77	2.7	Intrinsic component of endoplasmic reticulum membrane		1.0E-04	164	1417	1.4	Transition metal ion binding
7.9E-10	141	965	1.8	Carbohydrate metabolic process		7.0E-04	85	688	1.5	Nuclear lumen		1.0E-04	18	69	3.1	FAD binding
1.4E-09	55	257	2.6	Alpha-amino acid metabolic process		7.8E-04	10	32	3.8	Thylakoid lumen		1.1E-04	10	24	5	Sulfur compound binding
1.8E-09	51	230	2.7	Response to inorganic substance		9.0E-04	4	5	9.6	Mitochondrial respiratory chain complex II, succinate dehydrogenase complex (ubiquinone)		1.1E-04	19	76	3	Amide binding
2.0E-09	36	131	3.3	Ribonucleotide biosynthetic process		9.0E-04	9	27	4	Mitochondrial proton-transporting ATP synthase complex		1.2E-04	33	179	2.2	Antioxidant activity
2.1E-09	155	1107	1.7	Proteolysis		9.0E-04	4	5	9.6	Signal peptidase complex		1.3E-04	13	40	3.9	Hormone binding
3.1E-09	22	55	4.8	Translational elongation		9.0E-04	9	27	4	Proton-transporting two-sector ATPase complex, proton-transporting domain		1.4E-04	14	46	3.7	Ribosome binding
3.1E-09	25	70	4.3	Response to metal ion		9.0E-04	4	5	9.6	Succinate dehydrogenase complex (ubiquinone)		1.7E-04	20	85	2.8	Translation initiation factor activity
3.1E-09	12	16	9	Regulation of photosynthesis		9.0E-04	4	5	9.6	Respiratory chain complex II		1.7E-04	13	41	3.8	Signal sequence binding
3.4E-09	47	206	2.7	Small molecule catabolic process		9.0E-04	4	5	9.6	Succinate dehydrogenase complex		2.2E-04	5	6	10	L-aspartate:2-oxoglutarate aminotransferase activity
3.6E-09	37	140	3.2	Proton transmembrane transport		9.0E-04	4	5	9.6	Fumarate reductase complex		2.2E-04	5	6	10	Ubiquinol-cytochrome-c reductase activity
3.7E-09	180	1351	1.6	Organelle organization		9.7E-04	11	39	3.4	Transport vesicle membrane		2.2E-04	5	6	10	Oxidoreductase activity, acting on diphenols and related substances as donors, cytochrome as acceptor
4.0E-09	26	76	4.1	Dicarboxylic acid metabolic process		1.0E-03	28	166	2	Integral component of organelle membrane		2.3E-04	34	193	2.1	Carbon-oxygen lyase activity
4.1E-09	32	110	3.5	Purine ribonucleotide biosynthetic process		1.3E-03	6	13	5.6	Mitochondrial proton-transporting ATP synthase complex, catalytic sector F(1)		2.3E-04	10	26	4.6	Proton-transporting ATP synthase activity, rotational mechanism
4.1E-09	471	4325	1.3	Organic cyclic compound metabolic process		1.3E-03	6	13	5.6	Chaperonin-containing T-complex		2.8E-04	15	55	3.3	Ligase activity, forming carbon-sulfur bonds
4.4E-09	73	403	2.2	Cellular response to organic substance		1.4E-03	8	23	4.2	Clathrin coat		2.8E-04	13	43	3.6	Protein phosphatase inhibitor activity
5.6E-09	42	175	2.9	Nucleotide biosynthetic process		1.4E-03	5	9	6.7	Mitochondrial respiratory chain complex III		2.8E-04	13	43	3.6	Phosphatase inhibitor activity
6.6E-09	94	580	2	Anion transport		1.4E-03	5	9	6.7	Box C/D snoRNP complex		3.1E-04	16	62	3.1	Organic acid transmembrane transporter activity
7.0E-09	36	137	3.2	Ribose phosphate biosynthetic process		1.4E-03	5	9	6.7	Proton-transporting V-type ATPase, V1 domain		3.1E-04	33	188	2.1	Antiporter activity
7.3E-09	119	799	1.8	Response to organic substance		1.4E-03	5	9	6.7	Respiratory chain complex III		3.1E-04	16	62	3.1	Carboxylic acid transmembrane transporter activity
8.0E-09	441	4027	1.3	Regulation of biological process		1.4E-03	28	170	2	Intrinsic component of organelle membrane		3.2E-04	10	27	4.5	Proton channel activity
8.3E-09	85	507	2	Protein catabolic process		2.1E-03	6	14	5.2	COPII vesicle coat		3.9E-04	74	557	1.6	Transferase activity, transferring hexosyl groups
9.7E-09	37	145	3.1	Golgi vesicle transport		2.1E-03	3	3	12	Granal stacked thylakoid		4.3E-04	4	4	12	Hydroxymethylglutaryl-CoA synthase activity
1.1E-08	42	179	2.8	Nucleoside phosphate biosynthetic process		2.1E-03	3	3	12	Granum		4.5E-04	10	28	4.3	Translation elongation factor activity
1.2E-08	48	221	2.6	Cellular response to oxygen-containing compound		2.2E-03	11	43	3.1	Transport vesicle		4.5E-04	6	10	7.2	Thiamine pyrophosphate binding
1.2E-08	24	69	4.2	Glutathione metabolic process		2.3E-03	4	6	8	Pyruvate dehydrogenase complex		4.6E-04	9	23	4.7	SnoRNA binding
1.3E-08	22	59	4.5	Thioester metabolic process		2.4E-03	10	37	3.3	Plastoglobule		4.8E-04	7	14	6	Translation initiation factor binding
1.3E-08	31	109	3.4	Cellular modified amino acid metabolic process		2.5E-03	5	10	6	Perinuclear region of cytoplasm		5.2E-04	450	4579	1.2	Protein binding
1.3E-08	22	59	4.5	Acyl-CoA metabolic process		3.0E-03	6	15	4.8	Cytochrome complex		6.6E-04	9	24	4.5	Chitinase activity
1.4E-08	99	632	1.9	Cellular macromolecule catabolic process		4.6E-03	24	149	1.9	Trans-Golgi network		7.1E-04	13	47	3.3	Racemase and epimerase activity
1.5E-08	15	28	6.4	Acetyl-CoA metabolic process		4.6E-03	37	265	1.7	Endosome		7.2E-04	12	41	3.5	Voltage-gated ion channel activity
1.5E-08	33	122	3.3	Purine-containing compound biosynthetic process		4.8E-03	16	84	2.3	Outer membrane		7.2E-04	12	41	3.5	Oxidoreductase activity, acting on the CH-CH group of donors, NAD or NADP as acceptor
1.6E-08	32	116	3.3	Purine nucleotide biosynthetic process		4.8E-03	16	84	2.3	Organelle outer membrane		7.2E-04	12	41	3.5	Voltage-gated channel activity
2.4E-08	11	15	8.8	Chorismate metabolic process		4.8E-03	19	108	2.1	Mitochondrial matrix		8.8E-04	60	440	1.6	UDP-glycosyltransferase activity
2.4E-08	27	88	3.7	Nucleoside diphosphate metabolic process		6.2E-03	6	17	4.2	Endoplasmic reticulum exit site		9.1E-04	12	42	3.4	Acid-thiol ligase activity
3.2E-08	458	4255	1.3	Cellular aromatic compound metabolic process		6.5E-03	5	12	5	Proton-transporting V-type ATPase, V0 domain		9.3E-04	18	82	2.6	Metallopeptidase activity
3.9E-08	13	22	7.1	Formation of cytoplasmic translation initiation complex		8.4E-03	25	165	1.8	Golgi apparatus subcompartment		9.3E-04	17	75	2.7	Cation channel activity
4.3E-08	80	483	2	NcRNA metabolic process		8.5E-03	4	8	6	Cell surface		1.1E-03	15	62	2.9	Oxidoreductase activity, acting on the aldehyde or oxo group of donors, NAD or NADP as acceptor
5.5E-08	19	48	4.8	Response to cadmium ion		8.5E-03	4	8	6	Clathrin adaptor complex		1.1E-03	15	62	2.9	Polysaccharide binding
6.2E-08	10	13	9.3	Tricarboxylic acid metabolic process		9.5E-03	5	13	4.6	Proteasome core complex, alpha-subunit complex		1.1E-03	17	76	2.7	Gated channel activity
6.2E-08	10	13	9.3	Chorismate biosynthetic process		9.5E-03	5	13	4.6	Cytosolic proteasome complex		1.1E-03	22	113	2.3	Organic anion transmembrane transporter activity
7.0E-08	27	92	3.5	Endoplasmic reticulum to Golgi vesicle-mediated transport		1.0E-02	17	99	2.1	Plant-type vacuole		1.3E-03	20	99	2.4	Lipase activity
7.2E-08	78	472	2	Lipid biosynthetic process		1.3E-02	9	39	2.8	Mitochondrial outer membrane		1.3E-03	26	146	2.1	Iron-sulfur cluster binding
7.3E-08	24	75	3.9	Nucleoside diphosphate phosphorylation		1.4E-02	4	9	5.3	Oligosaccharyltransferase complex		1.3E-03	26	146	2.1	Metal cluster binding
8.6E-08	26	87	3.6	Pyruvate metabolic process		1.4E-02	4	9	5.3	ER membrane protein complex		1.4E-03	10	32	3.8	Oxidoreductase activity, acting on paired donors, with oxidation of a pair of donors resulting in the reduction of molecular oxygen to two molecules of water
8.7E-08	80	491	2	Proteolysis involved in cellular protein catabolic process		1.5E-02	6	20	3.6	Chloroplast thylakoid lumen		1.4E-03	12	44	3.3	2 iron, 2 sulfur cluster binding
9.7E-08	24	76	3.8	Nucleotide phosphorylation		1.5E-02	6	20	3.6	Plastid thylakoid lumen		1.5E-03	6	12	6	Intramolecular oxidoreductase activity, transposing C=C bonds
9.9E-08	128	920	1.7	Signal transduction		1.6E-02	3	5	7.2	Nascent polypeptide-associated complex		1.6E-03	37	241	1.8	Calcium ion binding
1.0E-07	80	493	2	Cellular protein catabolic process		1.6E-02	3	5	7.2	Mitochondrial pyruvate dehydrogenase complex		1.7E-03	12	45	3.2	Lipid transporter activity
1.2E-07	37	159	2.8	Isoprenoid metabolic process		1.6E-02	3	5	7.2	Trans-Golgi network transport vesicle membrane		1.9E-03	7	17	5	Ligand-gated ion channel activity
1.5E-07	128	927	1.7	Signaling		1.6E-02	3	5	7.2	Clathrin coat of trans-Golgi network vesicle		1.9E-03	7	17	5	Ligand-gated channel activity
1.6E-07	35	147	2.9	Organic acid catabolic process		1.7E-02	7	27	3.1	Side of membrane		2.2E-03	9	28	3.9	Protein folding chaperone
1.6E-07	35	147	2.9	Carboxylic acid catabolic process		2.1E-02	2	2	12	Chloroplast photosystem I		2.6E-03	51	375	1.6	Phosphoric ester hydrolase activity
2.1E-07	50	257	2.3	Metal ion transport		2.1E-02	2	2	12	Nuclear proteasome complex		3.6E-03	11	42	3.2	FMN binding
2.9E-07	13	25	6.3	Dicarboxylic acid biosynthetic process		2.1E-02	2	2	12	Succinate-CoA ligase complex		3.7E-03	18	92	2.4	NAD binding
2.9E-07	36	157	2.8	Alpha-amino acid biosynthetic process		2.1E-02	2	2	12	Mitochondrial intermembrane space protein transporter complex		3.8E-03	10	36	3.3	Racemase and epimerase activity, acting on carbohydrates and derivatives
3.0E-07	114	808	1.7	Macromolecule catabolic process		2.3E-02	6	22	3.3	Photosystem II oxygen evolving complex		3.9E-03	12	49	2.9	Oxidoreductase activity, acting on diphenols and related substances as donors
3.7E-07	26	93	3.4	Sulfur compound biosynthetic process		2.3E-02	9	43	2.5	Chloroplast inner membrane		3.9E-03	6	14	5.2	Ran GTPase binding
3.7E-07	21	64	3.9	Nucleoside triphosphate biosynthetic process		2.3E-02	5	16	3.8	Clathrin vesicle coat		4.0E-03	13	56	2.8	Chlorophyll binding
3.9E-07	43	209	2.5	Response to toxic substance		2.3E-02	5	16	3.8	Clathrin-coated vesicle membrane		4.0E-03	3	3	12	Isocitrate dehydrogenase (NAD+) activity
4.0E-07	42	202	2.5	Cellular response to toxic substance		2.4E-02	7	29	2.9	Plasma membrane protein complex		4.0E-03	3	3	12	Isocitrate dehydrogenase (NADP+) activity
4.0E-07	42	202	2.5	Cellular detoxification		2.7E-02	3	6	6	Eukaryotic translation initiation factor 2 complex		4.0E-03	3	3	12	Shikimate 3-dehydrogenase (NADP+) activity
4.6E-07	400	3725	1.3	Regulation of cellular process		2.7E-02	9	44	2.5	Plastid inner membrane		4.0E-03	3	3	12	Protein kinase C binding
4.6E-07	25	88	3.4	Nucleoside bisphosphate metabolic process		2.7E-02	14	84	2	Endosome membrane		4.0E-03	3	3	12	Protochlorophyllide reductase activity
4.6E-07	25	88	3.4	Ribonucleoside bisphosphate metabolic process		2.7E-02	3	6	6	Stromule		4.1E-03	16	78	2.5	Inorganic anion transmembrane transporter activity
4.6E-07	25	88	3.4	Purine nucleoside bisphosphate metabolic process		2.7E-02	3	6	6	Translation release factor complex		4.3E-03	4	6	8	ATP citrate synthase activity
4.8E-07	18	49	4.4	Oxidative phosphorylation		2.7E-02	3	6	6	Box H/ACA snoRNP complex		4.6E-03	8	25	3.9	MAP kinase activity
5.2E-07	42	204	2.5	Detoxification		2.7E-02	3	6	6	Endoplasmic reticulum chaperone complex		5.0E-03	15	72	2.5	Phosphatase regulator activity
5.6E-07	20	60	4	Ribonucleoside triphosphate metabolic process		2.7E-02	3	6	6	Box H/ACA RNP complex		5.0E-03	15	72	2.5	Protein phosphatase regulator activity
5.6E-07	20	60	4	Ribonucleoside triphosphate biosynthetic process		3.8E-02	4	12	4	Signal recognition particle, endoplasmic reticulum targeting		5.1E-03	18	95	2.3	GTPase binding
5.7E-07	23	77	3.6	Response to endoplasmic reticulum stress		4.1E-02	6	25	2.9	Cytoplasmic side of membrane		5.5E-03	25	153	2	Peroxidase activity
6.4E-07	21	66	3.8	ADP metabolic process		4.2E-02	3	7	5.2	Heterotrimeric G-protein complex		5.5E-03	6	15	4.8	Voltage-gated potassium channel activity
6.4E-07	21	66	3.8	Glycolytic process		4.2E-02	3	7	5.2	Trans-Golgi network transport vesicle		5.5E-03	6	15	4.8	Monocarboxylic acid transmembrane transporter activity
6.4E-07	21	66	3.8	ATP generation from ADP		4.2E-02	3	7	5.2	GTPase complex		5.5E-03	6	15	4.8	Oxidoreductase activity, acting on the aldehyde or oxo group of donors, disulfide as acceptor
8.4E-07	13	27	5.8	Proteasomal ubiquitin-independent protein catabolic process								5.5E-03	25	153	2	Oxidoreductase activity, acting on peroxide as acceptor
9.0E-07	15	36	5	Fatty acid catabolic process								5.5E-03	6	15	4.8	Isopeptidase activity
9.0E-07	22	73	3.6	Ribonucleoside diphosphate metabolic process								5.6E-03	15	73	2.5	Phospholipase activity
1.1E-06	30	124	2.9	Isoprenoid biosynthetic process								6.0E-03	13	59	2.7	Transaminase activity
1.1E-06	69	427	1.9	NcRNA processing								6.0E-03	13	59	2.7	Transferase activity, transferring nitrogenous groups
1.1E-06	21	68	3.7	Response to topologically incorrect protein								7.2E-03	65	531	1.5	Transferase activity, transferring acyl groups
1.1E-06	52	287	2.2	Response to biotic stimulus								7.5E-03	8	27	3.6	Chitin binding
1.2E-06	67	411	2	Vesicle-mediated transport								7.5E-03	8	27	3.6	Modification-dependent protein binding
1.3E-06	18	52	4.2	Purine nucleoside triphosphate biosynthetic process								8.4E-03	4	7	6.9	Sigma factor activity
1.3E-06	18	52	4.2	Purine ribonucleoside triphosphate metabolic process								8.4E-03	12	54	2.7	Heat shock protein binding
1.3E-06	18	52	4.2	Purine ribonucleoside triphosphate biosynthetic process								8.4E-03	4	7	6.9	Fructose 1,6-bisphosphate 1-phosphatase activity
1.4E-06	25	93	3.2	Mitochondrial transport								8.4E-03	4	7	6.9	Aldonate transmembrane transporter activity
1.4E-06	21	69	3.7	Aromatic amino acid family metabolic process								9.4E-03	7	22	3.8	Polyubiquitin modification-dependent protein binding
1.4E-06	21	69	3.7	Purine nucleoside diphosphate metabolic process								9.7E-03	10	41	2.9	CoA-ligase activity
1.4E-06	21	69	3.7	Purine ribonucleoside diphosphate metabolic process								1.2E-02	5	12	5	Enoyl-CoA hydratase activity
1.7E-06	20	64	3.8	Intracellular protein transmembrane transport								1.2E-02	10	42	2.9	Aminoacyl-tRNA ligase activity
1.9E-06	22	76	3.5	Nucleoside triphosphate metabolic process								1.2E-02	10	42	2.9	Oxidoreductase activity, acting on NAD(P)H, quinone or similar compound as acceptor
1.9E-06	45	237	2.3	Protein localization to organelle								1.2E-02	10	42	2.9	Ligase activity, forming carbon-oxygen bonds
2.0E-06	53	301	2.1	Organic hydroxy compound metabolic process								1.2E-02	5	12	5	Potassium ion antiporter activity
2.1E-06	51	285	2.2	Proteasomal protein catabolic process								1.2E-02	7	23	3.7	Protein histidine kinase activity
2.2E-06	37	178	2.5	Protein targeting								1.2E-02	7	23	3.7	Phosphotransferase activity, nitrogenous group as acceptor
2.3E-06	106	768	1.7	RNA processing								1.2E-02	7	23	3.7	Cobalt ion binding
2.3E-06	21	71	3.6	Abscisic acid-activated signaling pathway								1.3E-02	3	4	9	Lipid kinase activity
2.3E-06	21	71	3.6	Cellular response to abscisic acid stimulus								1.3E-02	3	4	9	3-deoxy-7-phosphoheptulonate synthase activity
2.3E-06	21	71	3.6	Cellular response to alcohol								1.3E-02	3	4	9	Endoplasmic reticulum signal peptide binding
2.6E-06	7	8	10.5	Farnesyl diphosphate biosynthetic process								1.3E-02	42	320	1.6	Enzyme binding
2.6E-06	17	49	4.2	Aromatic amino acid family biosynthetic process								1.3E-02	52	417	1.5	Ubiquitin-protein transferase activity
2.8E-06	38	187	2.4	Cellular oxidant detoxification								1.3E-02	11	50	2.6	Phosphoric diester hydrolase activity
3.0E-06	46	249	2.2	Response to light stimulus								1.4E-02	53	428	1.5	Ubiquitin-like protein transferase activity
3.8E-06	8	11	8.8	Regulation of generation of precursor metabolites and energy								1.4E-02	4	8	6	Dodecenoyl-CoA delta-isomerase activity
3.8E-06	21	73	3.5	Protein transmembrane transport								1.4E-02	4	8	6	Fructose-bisphosphate aldolase activity
3.9E-06	16	45	4.3	Energy coupled proton transport, down electrochemical gradient								1.4E-02	4	8	6	Phospholipase C activity
3.9E-06	16	45	4.3	ATP synthesis coupled proton transport								1.4E-02	4	8	6	Oxidoreductase activity, acting on iron-sulfur proteins as donors
3.9E-06	16	45	4.3	ATP biosynthetic process								1.4E-02	14	73	2.3	Ras GTPase binding
3.9E-06	14	35	4.8	Cytoplasmic translational initiation								1.4E-02	8	30	3.2	Carbohydrate kinase activity
4.0E-06	15	40	4.5	Maturation of SSU-rRNA from tricistronic rRNA transcript (SSU-rRNA, 5.8S rRNA, LSU-rRNA)								1.4E-02	14	73	2.3	Small GTPase binding
4.1E-06	18	56	3.9	Maturation of SSU-rRNA								1.5E-02	9	37	2.9	4-coumarate-CoA ligase activity
4.1E-06	18	56	3.9	Purine nucleoside triphosphate metabolic process								1.8E-02	9	38	2.8	Amino acid transmembrane transporter activity
4.7E-06	17	51	4	Monocarboxylic acid catabolic process								1.9E-02	6	19	3.8	Malate dehydrogenase activity
5.2E-06	47	262	2.2	Response to radiation								1.9E-02	7	25	3.4	Oxidoreductase activity, acting on a sulfur group of donors, NAD(P) as acceptor
5.6E-06	67	430	1.9	Modification-dependent macromolecule catabolic process								1.9E-02	6	19	3.8	Adenylyltransferase activity
5.6E-06	37	185	2.4	Phospholipid metabolic process								2.0E-02	14	76	2.2	Ligase activity, forming carbon-nitrogen bonds
5.7E-06	14	36	4.7	Fatty acid oxidation								2.0E-02	11	53	2.5	Intramolecular transferase activity
5.8E-06	19	63	3.6	Mitochondrial transmembrane transport								2.1E-02	12	61	2.4	NADP binding
5.8E-06	66	422	1.9	Modification-dependent protein catabolic process								2.2E-02	5	14	4.3	Ionotropic glutamate receptor activity
5.8E-06	21	75	3.4	Pigment biosynthetic process								2.2E-02	5	14	4.3	Extracellular ligand-gated ion channel activity
5.9E-06	38	193	2.4	Establishment of protein localization to organelle								2.2E-02	5	14	4.3	Dicarboxylic acid transmembrane transporter activity
6.7E-06	38	194	2.4	Fatty acid metabolic process								2.2E-02	5	14	4.3	Glutamate receptor activity
7.4E-06	31	143	2.6	Monosaccharide metabolic process								2.2E-02	5	14	4.3	Aldehyde-lyase activity
7.8E-06	13	32	4.9	Fatty acid beta-oxidation								2.2E-02	5	14	4.3	Transmitter-gated ion channel activity
7.8E-06	13	32	4.9	Ribosomal small subunit assembly								2.2E-02	5	14	4.3	Transmitter-gated channel activity
8.0E-06	23	89	3.1	Pigment metabolic process								2.2E-02	5	14	4.3	Neurotransmitter receptor activity
8.2E-06	32	151	2.5	Glycoprotein metabolic process								2.2E-02	4	9	5.3	Aldehyde dehydrogenase (NAD+) activity
9.4E-06	41	220	2.2	Organic anion transport								2.2E-02	4	9	5.3	Aldehyde dehydrogenase [NAD(P)+] activity
9.4E-06	8	12	8	Farnesyl diphosphate metabolic process								2.2E-02	4	9	5.3	Arginine N-methyltransferase activity
1.1E-05	81	564	1.7	Cellular response to stress								2.2E-02	4	9	5.3	Protein-arginine N-methyltransferase activity
1.1E-05	36	183	2.4	Protein autophosphorylation								2.2E-02	4	9	5.3	Oxidoreductase activity, acting on the CH-CH group of donors, oxygen as acceptor
1.2E-05	13	33	4.7	Regulation of protein serine/threonine phosphatase activity								2.2E-02	11	54	2.5	Transmembrane signaling receptor activity
1.2E-05	419	4060	1.2	Heterocycle metabolic process								2.3E-02	6	20	3.6	Potassium channel activity
1.4E-05	27	119	2.7	Cellular response to lipid								2.3E-02	6	20	3.6	Voltage-gated cation channel activity
1.5E-05	41	224	2.2	Carbohydrate biosynthetic process								2.5E-02	3	5	7.2	Oligosaccharyl transferase activity
1.6E-05	12	29	5	Mitochondrial ATP synthesis coupled electron transport								2.5E-02	3	5	7.2	Dolichyl-diphosphooligosaccharide-protein glycotransferase activity
1.9E-05	44	250	2.1	Cellular homeostasis								2.5E-02	3	5	7.2	Thioredoxin-disulfide reductase activity
1.9E-05	32	157	2.5	Response to abscisic acid								2.5E-02	3	5	7.2	Proteasome binding
2.1E-05	30	143	2.5	Macromolecule glycosylation								2.5E-02	34	258	1.6	Lipid binding
2.1E-05	36	188	2.3	Monocarboxylic acid biosynthetic process								2.7E-02	10	48	2.5	Organophosphate ester transmembrane transporter activity
2.1E-05	30	143	2.5	Reactive oxygen species metabolic process								2.9E-02	6	21	3.4	Phosphorelay sensor kinase activity
2.1E-05	30	143	2.5	Protein glycosylation								2.9E-02	6	21	3.4	Small molecule sensor activity
2.2E-05	32	158	2.4	Response to alcohol								2.9E-02	40	319	1.5	Phosphatase activity
2.3E-05	6	7	10.3	Isocitrate metabolic process								3.1E-02	2	2	12	Alpha-1,3-mannosyltransferase activity
2.4E-05	30	144	2.5	Glycoprotein biosynthetic process								3.1E-02	2	2	12	3-dehydroquinate dehydratase activity
2.5E-05	18	63	3.4	Cellular response to topologically incorrect protein								3.1E-02	4	10	4.8	Catechol oxidase activity
2.5E-05	34	174	2.4	Glycosylation								3.1E-02	2	2	12	Dihydrolipoyllysine-residue succinyltransferase activity
2.7E-05	15	46	3.9	Glucose metabolic process								3.1E-02	2	2	12	L-lactate dehydrogenase activity
2.7E-05	53	329	1.9	Cellular response to endogenous stimulus								3.1E-02	2	2	12	Oxoglutarate dehydrogenase (succinyl-transferring) activity
2.7E-05	7	10	8.4	Reductive pentose-phosphate cycle								3.1E-02	2	2	12	Ribulose-phosphate 3-epimerase activity
2.7E-05	7	10	8.4	Photosynthesis, dark reaction								3.1E-02	2	2	12	Succinate-CoA ligase activity
3.0E-05	23	96	2.9	Terpenoid metabolic process								3.1E-02	2	2	12	Succinate-CoA ligase (ADP-forming) activity
3.0E-05	90	663	1.6	Regulation of biological quality								3.1E-02	2	2	12	Succinate-CoA ligase (GDP-forming) activity
3.1E-05	14	41	4.1	Photosynthetic electron transport chain								3.1E-02	2	2	12	Inward rectifier potassium channel activity
3.1E-05	41	231	2.1	Response to lipid								3.1E-02	2	2	12	Formyltetrahydrofolate deformylase activity
3.1E-05	21	83	3	Response to fungus								3.1E-02	2	2	12	Oxygen evolving activity
3.3E-05	13	36	4.3	Photosynthesis, light harvesting in photosystem I								3.1E-02	2	2	12	Succinyltransferase activity
3.8E-05	16	53	3.6	Respiratory electron transport chain								3.1E-02	2	2	12	S-succinyltransferase activity
3.9E-05	17	59	3.5	Potassium ion transport								3.1E-02	2	2	12	D-erythro-sphingosine kinase activity
3.9E-05	5	5	12	Farnesyl diphosphate biosynthetic process, mevalonate pathway								3.1E-02	4	10	4.8	L-malate dehydrogenase activity
3.9E-05	5	5	12	Mucilage metabolic process								3.1E-02	24	169	1.7	L-ascorbic acid binding
3.9E-05	5	5	12	Mucilage biosynthetic process								3.1E-02	15	89	2	Identical protein binding
3.9E-05	5	5	12	Shikimate metabolic process								3.1E-02	2	2	12	Acireductone synthase activity
3.9E-05	5	5	12	Isoprenoid biosynthetic process via mevalonate								3.1E-02	4	10	4.8	Phenylalanine ammonia-lyase activity
3.9E-05	10	22	5.5	Regulation of DNA-templated transcription, initiation								3.1E-02	2	2	12	Geranylgeranyl reductase activity
4.1E-05	14	42	4	Photosynthesis, light harvesting								3.1E-02	2	2	12	Ligand-gated cation channel activity
4.1E-05	51	317	1.9	Cellular response to hormone stimulus								3.1E-02	8	35	2.8	Ubiquitin binding
4.2E-05	8	14	6.9	Fructose 1,6-bisphosphate metabolic process								3.3E-02	19	125	1.8	Oxidoreductase activity, acting on a sulfur group of donors
4.5E-05	61	405	1.8	Ubiquitin-dependent protein catabolic process								3.4E-02	6	22	3.3	5S rRNA binding
4.6E-05	15	48	3.8	Maturation of LSU-rRNA								3.4E-02	6	22	3.3	Small ribosomal subunit rRNA binding
4.9E-05	25	113	2.7	Lipid modification								3.5E-02	5	16	3.8	Proton-exporting ATPase activity, phosphorylative mechanism
6.2E-05	16	55	3.5	Potassium ion transmembrane transport								3.6E-02	8	36	2.7	Phosphotransferase activity, phosphate group as acceptor
6.4E-05	7	11	7.7	Secondary alcohol metabolic process								3.6E-02	25	181	1.7	Monosaccharide binding
6.4E-05	7	11	7.7	Signal peptide processing								4.0E-02	9	44	2.5	Carbohydrate transmembrane transporter activity
6.5E-05	50	314	1.9	Hormone-mediated signaling pathway								4.0E-02	3	6	6	Acyl binding
6.7E-05	45	272	2	Response to oxidative stress								4.0E-02	3	6	6	G protein-coupled receptor binding
7.3E-05	14	44	3.8	Stomatal movement								4.0E-02	4	11	4.4	Alcohol dehydrogenase activity, zinc-dependent
7.5E-05	6	8	9	Regulation of photosynthesis, light reaction								4.0E-02	3	6	6	Phosphatidylinositol phospholipase C activity
8.1E-05	19	75	3	Terpenoid biosynthetic process								4.0E-02	4	11	4.4	Steroid binding
9.6E-05	10	24	5	Retrograde vesicle-mediated transport, Golgi to endoplasmic reticulum								4.0E-02	6	23	3.1	Protein transmembrane transporter activity
9.6E-05	12	34	4.2	Protein refolding								4.0E-02	3	6	6	Phosphoglycerate transmembrane transporter activity
1.0E-04	16	57	3.4	Lipid oxidation								4.0E-02	4	11	4.4	C-acyltransferase activity
1.0E-04	52	337	1.9	Cellular carbohydrate metabolic process								4.0E-02	3	6	6	Single-stranded DNA helicase activity
1.2E-04	100	784	1.5	Multicellular organismal process								4.0E-02	6	23	3.1	Macromolecule transmembrane transporter activity
1.2E-04	33	180	2.2	Response to temperature stimulus								4.0E-02	3	6	6	G-protein beta/gamma-subunit complex binding
1.2E-04	9	20	5.4	Monocarboxylic acid transport								4.0E-02	4	11	4.4	2-alkenal reductase [NAD(P)+] activity
1.5E-04	19	78	2.9	Defense response to fungus								4.0E-02	4	11	4.4	Sterol binding
1.5E-04	17	65	3.1	Protein localization to endoplasmic reticulum								4.0E-02	4	11	4.4	Proteasome-activating ATPase activity
1.5E-04	32	174	2.2	Plastid organization								4.0E-02	4	11	4.4	Sugar-phosphatase activity
1.5E-04	13	41	3.8	ATP synthesis coupled electron transport								4.0E-02	4	11	4.4	S-(hydroxymethyl)glutathione dehydrogenase activity
1.8E-04	12	36	4	Chlorophyll metabolic process								4.0E-02	3	6	6	Triose-phosphate transmembrane transporter activity
2.0E-04	9	21	5.2	Chlorophyll biosynthetic process								4.0E-02	6	23	3.1	Protein transporter activity
2.0E-04	26	130	2.4	Pollination								4.0E-02	8	37	2.6	Acid phosphatase activity
2.0E-04	26	130	2.4	Multi-multicellular organism process								4.0E-02	16	102	1.9	Enzyme activator activity
2.1E-04	31	169	2.2	Posttranscriptional regulation of gene expression								4.2E-02	5	17	3.5	Ammonia-lyase activity
2.1E-04	10	26	4.6	Aminoglycan metabolic process								4.3E-02	9	45	2.4	Carbon-nitrogen lyase activity
2.1E-04	25	123	2.4	Response to nitrogen compound								4.5E-02	11	61	2.2	Oxidoreductase activity, acting on single donors with incorporation of molecular oxygen
2.3E-04	390	3873	1.2	Nucleobase-containing compound metabolic process
2.4E-04	23	109	2.5	Alcohol metabolic process
2.4E-04	12	37	3.9	Amino sugar metabolic process
2.4E-04	8	17	5.7	Carbon fixation
2.5E-04	21	95	2.7	Protein import
2.6E-04	7	13	6.5	Photosynthetic electron transport in photosystem I
2.6E-04	13	43	3.6	Negative regulation of phosphatase activity
2.6E-04	13	43	3.6	Negative regulation of phosphoprotein phosphatase activity
2.6E-04	13	43	3.6	Negative regulation of dephosphorylation
2.6E-04	13	43	3.6	Negative regulation of protein dephosphorylation
2.6E-04	56	385	1.8	Homeostatic process
2.9E-04	9	22	4.9	Aminoglycan catabolic process
2.9E-04	9	22	4.9	Chitin metabolic process
2.9E-04	9	22	4.9	Chitin catabolic process
2.9E-04	9	22	4.9	Amino sugar catabolic process
2.9E-04	9	22	4.9	Glucosamine-containing compound catabolic process
3.1E-04	23	111	2.5	Phospholipid biosynthetic process
3.1E-04	12	38	3.8	Response to unfolded protein
3.2E-04	22	104	2.5	Response to heat
3.4E-04	51	344	1.8	Inorganic anion transport
3.5E-04	16	63	3.1	Glutamine family amino acid metabolic process
3.7E-04	26	135	2.3	Protein localization to membrane
4.0E-04	4	4	12	Nonphotochemical quenching
4.0E-04	4	4	12	Energy quenching
4.1E-04	10	28	4.3	Glucosamine-containing compound metabolic process
4.2E-04	6	10	7.2	Mitochondrial ATP synthesis coupled proton transport
4.4E-04	29	160	2.2	Secondary metabolic process
4.7E-04	15	58	3.1	Porphyrin-containing compound metabolic process
5.0E-04	11	34	3.9	NADP metabolic process
5.3E-04	12	40	3.6	Porphyrin-containing compound biosynthetic process
5.5E-04	29	162	2.2	Organic hydroxy compound biosynthetic process
5.6E-04	24	123	2.3	Regulation of cellular amide metabolic process
5.7E-04	15	59	3.1	Tetrapyrrole metabolic process
6.1E-04	9	24	4.5	Cell wall macromolecule catabolic process
6.1E-04	20	94	2.6	Recognition of pollen
6.1E-04	9	24	4.5	ER-associated misfolded protein catabolic process
6.1E-04	16	66	2.9	Organic acid transmembrane transport
6.1E-04	16	66	2.9	Carboxylic acid transmembrane transport
6.1E-04	20	94	2.6	Cell recognition
6.3E-04	17	73	2.8	Protein-chromophore linkage
6.6E-04	13	47	3.3	Protein processing
6.7E-04	21	102	2.5	Sterol metabolic process
6.7E-04	23	117	2.4	Steroid metabolic process
7.1E-04	20	95	2.5	Response to organonitrogen compound
7.3E-04	104	865	1.4	Defense response
7.4E-04	7	15	5.6	Isopentenyl diphosphate metabolic process
7.4E-04	7	15	5.6	Stomatal closure
7.4E-04	7	15	5.6	Isopentenyl diphosphate biosynthetic process
8.1E-04	20	96	2.5	Pollen-pistil interaction
8.1E-04	6	11	6.6	Fructose metabolic process
8.1E-04	13	48	3.3	Signal transduction by protein phosphorylation
8.3E-04	11	36	3.7	Cellular response to heat
8.4E-04	12	42	3.4	Tetrapyrrole biosynthetic process
8.6E-04	18	82	2.6	Response to reactive oxygen species
8.8E-04	55	395	1.7	Dephosphorylation
9.0E-04	25	135	2.2	Growth
9.1E-04	81	643	1.5	Response to endogenous stimulus
9.1E-04	14	55	3.1	ERAD pathway
1.1E-03	38	245	1.9	Interspecies interaction between organisms
1.1E-03	25	137	2.2	Organic acid transport
1.1E-03	25	137	2.2	Carboxylic acid transport
1.2E-03	7	16	5.3	Phospholipid catabolic process
1.3E-03	8	21	4.6	Cotranslational protein targeting to membrane
1.3E-03	8	21	4.6	SRP-dependent cotranslational protein targeting to membrane
1.3E-03	79	631	1.5	Response to hormone
1.3E-03	37	239	1.9	Response to external biotic stimulus
1.3E-03	37	239	1.9	Response to other organism
1.3E-03	10	32	3.8	Starch metabolic process
1.3E-03	10	32	3.8	Intra-Golgi vesicle-mediated transport
1.3E-03	22	115	2.3	Hexose metabolic process
1.4E-03	11	38	3.5	Protein targeting to ER
1.4E-03	11	38	3.5	Establishment of protein localization to endoplasmic reticulum
1.4E-03	67	516	1.6	Reproductive process
1.4E-03	17	78	2.6	Organophosphate ester transport
1.4E-03	6	12	6	Photosystem II assembly
1.5E-03	19	93	2.5	Translational initiation
1.5E-03	39	258	1.8	Proteasome-mediated ubiquitin-dependent protein catabolic process
1.6E-03	67	519	1.6	Reproduction
1.6E-03	4	5	9.6	Photosystem II stabilization
1.6E-03	4	5	9.6	Negative regulation of photosynthesis
1.7E-03	22	117	2.3	Hydrogen peroxide metabolic process
1.7E-03	10	33	3.6	Monosaccharide biosynthetic process
1.7E-03	11	39	3.4	Protein quality control for misfolded or incompletely synthesized proteins
1.7E-03	25	141	2.1	Mitochondrion organization
1.7E-03	8	22	4.4	Thioester biosynthetic process
1.7E-03	8	22	4.4	Acyl-CoA biosynthetic process
1.9E-03	52	380	1.6	Response to external stimulus
1.9E-03	15	66	2.7	Protein targeting to membrane
1.9E-03	39	262	1.8	Regulation of hydrolase activity
2.1E-03	11	40	3.3	Protein transmembrane import into intracellular organelle
2.3E-03	25	144	2.1	Cell redox homeostasis
2.3E-03	6	13	5.6	Regulation of RNA polymerase II transcription preinitiation complex assembly
2.3E-03	6	13	5.6	Positive regulation of RNA polymerase II transcription preinitiation complex assembly
2.3E-03	22	120	2.2	Regulation of translation
2.4E-03	8	23	4.2	Thylakoid membrane organization
2.4E-03	8	23	4.2	Cellular monovalent inorganic cation homeostasis
2.4E-03	12	47	3.1	Cellular response to oxidative stress
2.4E-03	12	47	3.1	Aspartate family amino acid metabolic process
2.5E-03	5	9	6.7	Response to decreased oxygen levels
2.5E-03	5	9	6.7	Regulation of stomatal closure
2.5E-03	5	9	6.7	Aromatic amino acid family biosynthetic process, prephenate pathway
2.6E-03	13	54	2.9	Sphingolipid metabolic process
2.6E-03	24	137	2.1	Chloroplast organization
2.7E-03	84	698	1.4	Protein modification by small protein conjugation or removal
3.0E-03	33	215	1.8	Defense response to other organism
3.1E-03	15	69	2.6	Regulation of cellular component biogenesis
3.1E-03	13	55	2.8	Carbohydrate derivative catabolic process
3.1E-03	80	661	1.5	Negative regulation of biological process
3.4E-03	38	261	1.8	Carbohydrate catabolic process
3.5E-03	10	36	3.3	Sulfur amino acid biosynthetic process
3.5E-03	29	182	1.9	Multi-organism process
3.5E-03	12	49	2.9	Cellular metabolic compound salvage
3.5E-03	9	30	3.6	Response to misfolded protein
3.5E-03	9	30	3.6	Cellular response to misfolded protein
3.5E-03	12	49	2.9	de novo protein folding
3.6E-03	7	19	4.4	Cellular response to reactive oxygen species
3.6E-03	7	19	4.4	G protein-coupled receptor signaling pathway
3.7E-03	3	3	12	Regulation of photosynthesis, dark reaction
3.7E-03	3	3	12	Regulation of reductive pentose-phosphate cycle
3.7E-03	3	3	12	Negative regulation of reductive pentose-phosphate cycle
3.9E-03	22	125	2.1	Phenylpropanoid metabolic process
4.3E-03	10	37	3.3	Aspartate family amino acid biosynthetic process
4.5E-03	5	10	6	Regulation of carbohydrate biosynthetic process
4.5E-03	5	10	6	Response to oxygen levels
4.7E-03	63	503	1.5	Regulation of protein metabolic process
5.1E-03	7	20	4.2	Regulation of cellular pH
5.1E-03	24	144	2	Negative regulation of hydrolase activity
5.1E-03	7	20	4.2	Regulation of intracellular pH
5.1E-03	16	80	2.4	Protein maturation
5.3E-03	6	15	4.8	Acetyl-CoA biosynthetic process
5.3E-03	6	15	4.8	Regulation of transcription initiation from RNA polymerase II promoter
5.3E-03	6	15	4.8	Positive regulation of transcription initiation from RNA polymerase II promoter
5.3E-03	6	15	4.8	Positive regulation of DNA-templated transcription, initiation
5.4E-03	268	2686	1.2	Organic cyclic compound biosynthetic process
5.5E-03	20	112	2.1	Hydrogen peroxide catabolic process
5.6E-03	8	26	3.7	Golgi vesicle budding
5.7E-03	30	197	1.8	Negative regulation of cellular protein metabolic process
5.7E-03	16	81	2.4	Regulation of dephosphorylation
5.7E-03	16	81	2.4	Regulation of transport
5.7E-03	30	197	1.8	Negative regulation of protein metabolic process
5.8E-03	33	224	1.8	Membrane organization
5.8E-03	12	52	2.8	Sterol biosynthetic process
5.8E-03	74	617	1.4	Protein modification by small protein conjugation
6.6E-03	71	590	1.4	Protein ubiquitination
6.8E-03	7	21	4	Starch biosynthetic process
6.8E-03	11	46	2.9	Sulfur amino acid metabolic process
6.8E-03	11	46	2.9	Regulation of protein-containing complex assembly
6.8E-03	11	46	2.9	de novo posttranslational protein folding
6.8E-03	11	46	2.9	Chaperone cofactor-dependent protein refolding
6.9E-03	9	33	3.3	Cellular response to unfolded protein
7.0E-03	22	131	2	Lipid transport
7.2E-03	5	11	5.5	Regulation of carbohydrate metabolic process
7.2E-03	5	11	5.5	Mitochondrial electron transport, ubiquinol to cytochrome c
7.2E-03	16	83	2.3	Steroid biosynthetic process
7.3E-03	63	513	1.5	Negative regulation of cellular process
7.5E-03	6	16	4.5	Fructose 6-phosphate metabolic process
7.7E-03	13	61	2.6	Negative regulation of phosphorus metabolic process
7.7E-03	13	61	2.6	Negative regulation of phosphate metabolic process
7.8E-03	15	76	2.4	Regulation of protein dephosphorylation
7.8E-03	15	76	2.4	Regulation of phosphoprotein phosphatase activity
7.9E-03	40	293	1.6	Phosphate ion transport
7.9E-03	12	54	2.7	Cellular response to chemical stress
8.0E-03	4	7	6.9	Response to hypoxia
8.0E-03	4	7	6.9	Rescue of stalled ribosome
8.0E-03	23	141	2	Polysaccharide biosynthetic process
8.3E-03	18	100	2.2	Establishment of protein localization to membrane
8.4E-03	9	34	3.2	Plastid membrane organization
8.8E-03	7	22	3.8	Regulation of protein stability
8.8E-03	7	22	3.8	Gluconeogenesis
8.8E-03	13	62	2.5	Negative regulation of protein modification process
8.9E-03	8	28	3.4	Glutamine family amino acid biosynthetic process
9.1E-03	10	41	2.9	Negative regulation of cellular amide metabolic process
9.3E-03	11	48	2.8	Cellular aldehyde metabolic process
1.0E-02	22	135	2	Fruit development
1.0E-02	6	17	4.2	Malate metabolic process
1.0E-02	6	17	4.2	Erythrose 4-phosphate/phosphoenolpyruvate family amino acid metabolic process
1.0E-02	6	17	4.2	Arginine metabolic process
1.0E-02	6	17	4.2	Methionine metabolic process
1.0E-02	6	17	4.2	L-phenylalanine metabolic process
1.0E-02	6	17	4.2	Methionine biosynthetic process
1.1E-02	30	206	1.8	Cellular polysaccharide metabolic process
1.1E-02	10	42	2.9	TRNA aminoacylation for protein translation
1.1E-02	15	79	2.3	Regulation of phosphatase activity
1.1E-02	7	23	3.7	Hexose biosynthetic process
1.2E-02	3	4	9	Short-day photoperiodism

## Sheet: Kuras_18hpi_UP
GO terms enrichment and KEGG pathway analysis with the up-regulated DEGs for the potato cultivar Kuras at 18 hpi.
Enrichment FDR	Genes in list	Total genes	Functional Category - BP		Enrichment FDR	Genes in list	Total genes	Functional Category - CC		Enrichment FDR	Genes in list	Total genes	Functional Category - MF		Enrichment FDR	Genes in list	Total genes	Functional Category - KEGG
1.7e-112	295	1119	Organonitrogen compound biosynthetic process		5.1e-166	576	2922	Cytoplasm		7.8e-94	171	438	Structural molecule activity		1.4e-74	115	242	Ribosome
2.1e-107	218	634	Cellular amide metabolic process		3.7e-134	490	2547	Cytoplasmic part		6.4e-92	158	379	Structural constituent of ribosome		3.2e-64	248	1294	Metabolic pathways
4.4e-103	201	559	Peptide metabolic process		1.6e-96	164	391	Ribosome		3.4e-36	255	1893	Oxidoreductase activity		5.5e-40	146	723	Biosynthesis of secondary metabolites
1.1e-102	203	574	Amide biosynthetic process		1.7e-96	186	514	Ribonucleoprotein complex		3.4e-35	363	3230	Small molecule binding		9.2e-19	45	155	Biosynthesis of amino acids
2.1e-102	579	4030	Organonitrogen compound metabolic process		1.2e-90	306	1457	Protein-containing complex		2.8e-32	275	2241	Drug binding		6.9e-18	24	43	Citrate cycle (TCA cycle)
2.1e-101	197	547	Peptide biosynthetic process		4e-63	548	4683	Intracellular organelle		6.3e-29	342	3197	Anion binding		1e-17	34	94	Oxidative phosphorylation
1.8e-100	195	541	Translation		5.8e-63	548	4690	Organelle		2e-27	177	1250	Cofactor binding		1.8e-17	47	183	Carbon metabolism
8.3e-68	403	2806	Cellular protein metabolic process		5.4e-60	187	823	Non-membrane-bounded organelle		2.2e-27	269	2330	Purine ribonucleoside triphosphate binding		1.8e-17	24	45	Proteasome
1.2e-66	446	3325	Protein metabolic process		5.4e-60	187	823	Intracellular non-membrane-bounded organelle		9.1e-26	321	3057	Nucleotide binding		2.1e-15	44	182	Protein processing in endoplasmic reticulum
1.6e-56	428	3377	Biosynthetic process		5.1e-30	111	555	Endomembrane system		9.1e-26	321	3057	Nucleoside phosphate binding		1.9e-11	24	75	Glutathione metabolism
1.2e-53	412	3265	Organic substance biosynthetic process		1.2e-28	92	412	Organelle membrane		1e-23	332	3291	Transferase activity		1.1e-09	16	39	2-Oxocarboxylic acid metabolism
1.2e-53	406	3195	Cellular biosynthetic process		7.3e-27	214	1700	Organelle part		1.1e-22	236	2089	ATP binding		8.6e-08	17	57	Ribosome biogenesis in eukaryotes
6.9e-47	192	1032	Small molecule metabolic process		7.3e-27	214	1699	Intracellular organelle part		1.3e-20	289	2857	Carbohydrate derivative binding		2.1e-07	15	47	Terpenoid backbone biosynthesis
2e-43	139	616	Organic acid metabolic process		1.1e-26	91	429	Mitochondrion		7.3e-20	111	724	RNA binding		3.7e-07	23	110	RNA transport
6.3e-43	138	614	Oxoacid metabolic process		2.5e-25	67	255	Endoplasmic reticulum		1.7e-19	82	447	Coenzyme binding		3.9e-07	14	43	Arginine and proline metabolism
1.7e-42	136	603	Carboxylic acid metabolic process		8.4e-24	33	62	Ribosomal subunit		7.5e-19	280	2821	Ribonucleotide binding		5.9e-07	16	58	Phagosome
3.2e-40	273	2005	Oxidation-reduction process		1.3e-21	51	175	Mitochondrial part		3.8e-18	275	2788	Purine nucleotide binding		7.7e-07	19	82	Glycolysis / Gluconeogenesis
8.3e-35	483	4845	Cellular macromolecule metabolic process		3e-20	383	4194	Membrane-bounded organelle		5.7e-18	274	2784	Purine ribonucleotide binding		3.6e-06	16	66	Cysteine and methionine metabolism
1.1e-34	300	2475	Cellular nitrogen compound biosynthetic process		9.2e-20	376	4123	Intracellular membrane-bounded organelle		5.3e-16	265	2759	Cation binding		4.2e-06	22	118	MAPK signaling pathway
3.6e-31	376	3560	Cellular nitrogen compound metabolic process		3.9e-19	44	148	Mitochondrial envelope		2.2e-15	262	2750	Metal ion binding		9.4e-06	12	41	Phenylalanine metabolism
2.7e-30	284	2420	Cellular macromolecule biosynthetic process		2.5e-18	48	183	Whole membrane		4.9e-14	242	2547	Adenyl nucleotide binding		1.1e-05	11	35	Phenylalanine, tyrosine and tryptophan biosynthesis
4.8e-30	287	2466	Macromolecule biosynthetic process		3.8e-18	41	136	Mitochondrial membrane		7.2e-14	241	2543	Adenyl ribonucleotide binding		1.4e-05	11	36	Valine, leucine and isoleucine degradation
4.3e-26	291	2656	Gene expression		9.4e-18	63	310	Membrane protein complex		8.9e-14	38	150	Vitamin binding		1.7e-05	18	92	Amino sugar and nucleotide sugar metabolism
3.2e-25	213	1724	Transport		3.7e-17	57	267	Bounding membrane of organelle		2.7e-13	117	965	Transporter activity		2.1e-05	10	31	Protein export
4.6e-25	216	1765	Localization		5.1e-17	35	106	Mitochondrial inner membrane		4.2e-13	241	2587	Hydrolase activity		8.8e-05	7	17	Tropane, piperidine and pyridine alkaloid biosynthesis
5.9e-25	213	1733	Establishment of localization		2.5e-16	62	322	Cytosol		2.3e-12	108	889	Transmembrane transporter activity		0.0002	11	47	Carbon fixation in photosynthetic organisms
2.1e-24	95	489	Drug metabolic process		1.2e-14	36	131	Organelle inner membrane		3.7e-12	57	338	Ion transmembrane transporter activity		0.00022	5	9	Selenocompound metabolism
9e-24	90	454	Carbohydrate derivative metabolic process		1.4e-14	18	30	Small ribosomal subunit		4.9e-12	55	321	Inorganic molecular entity transmembrane transporter activity		0.00029	9	34	Fatty acid degradation
3e-19	79	422	Small molecule biosynthetic process		5.2e-14	21	45	Proteasome complex		1.2e-11	79	579	Pyrophosphatase activity		0.00029	9	34	Alanine, aspartate and glutamate metabolism
1.5e-18	63	292	Cellular amino acid metabolic process		5.2e-14	23	55	Peptidase complex		1.9e-11	79	584	Hydrolase activity, acting on acid anhydrides, in phosphorus-containing anhydrides		0.00029	8	27	Alpha-Linolenic acid metabolism
2.8e-18	67	330	Organic acid biosynthetic process		5.2e-14	21	45	Endopeptidase complex		3.6e-11	79	592	Hydrolase activity, acting on acid anhydrides		0.00029	20	135	Plant-pathogen interaction
2.8e-18	67	330	Carboxylic acid biosynthetic process		5.9e-14	18	32	Cytoplasmic vesicle membrane		6.5e-11	74	544	Nucleoside-triphosphatase activity		0.00033	6	15	Isoquinoline alkaloid biosynthesis
4.8e-17	102	691	Catabolic process		6.9e-14	20	41	Membrane coat		6.5e-11	30	120	Pyridoxal phosphate binding		0.00036	8	28	Aminoacyl-tRNA biosynthesis
6.2e-17	63	314	Nucleobase-containing small molecule metabolic process		6.9e-14	20	41	Coated membrane		6.5e-11	30	120	Vitamin B6 binding		0.00037	18	118	Endocytosis
1e-16	28	65	Cellular respiration		1.1e-13	18	33	Vesicle membrane		1.8e-10	26	95	Translation factor activity, RNA binding		0.00045	8	29	Tyrosine metabolism
8.7e-16	48	204	Purine-containing compound metabolic process		2.2e-13	16	26	Golgi-associated vesicle membrane		2.1e-10	55	354	Lyase activity		0.00064	12	64	Pyruvate metabolism
1.5e-15	80	497	Ion transport		2.2e-13	16	26	Coated vesicle membrane		6.8e-10	81	653	Heme binding		0.0011	8	33	Beta-Alanine metabolism
2.7e-15	40	149	Ribonucleoprotein complex biogenesis		4.1e-13	34	132	Endoplasmic reticulum part		1.1e-09	80	648	Transferase activity, transferring glycosyl groups		0.0011	11	59	Glyoxylate and dicarboxylate metabolism
3.8e-15	62	332	Protein transport		4.8e-13	17	31	Golgi-associated vesicle		1.6e-09	16	39	RRNA binding		0.0012	17	120	Phenylpropanoid biosynthesis
4.5e-15	21	39	Tricarboxylic acid cycle		2.3e-12	15	25	Vesicle coat		2.7e-09	203	2289	Catalytic activity, acting on a protein		0.0013	10	51	Glycine, serine and threonine metabolism
5.1e-15	28	74	Energy derivation by oxidation of organic compounds		2.6e-12	47	250	Golgi apparatus		4.6e-09	44	271	Active transmembrane transporter activity		0.0014	4	8	Synthesis and degradation of ketone bodies
5.1e-15	40	152	Antibiotic metabolic process		4.7e-12	32	128	Endoplasmic reticulum membrane		6.4e-09	27	119	Oxidoreductase activity, acting on CH-OH group of donors		0.0017	9	44	Ascorbate and aldarate metabolism
5.1e-15	64	353	Protein localization		4.7e-12	32	128	Endoplasmic reticulum subcompartment		9.2e-09	25	105	Oxidoreductase activity, acting on the CH-OH group of donors, NAD or NADP as acceptor		0.002	6	21	Arginine biosynthesis
6.2e-15	62	336	Establishment of protein localization		5.7e-12	32	129	Nuclear outer membrane-endoplasmic reticulum membrane network		1.5e-08	81	699	Tetrapyrrole binding		0.0025	10	56	Glycerophospholipid metabolism
7.4e-15	54	266	Nucleotide metabolic process		2e-11	20	53	Respiratory chain		1.7e-08	136	1410	Kinase activity		0.0029	11	67	RNA degradation
7.8e-15	21	40	Citrate metabolic process		4.8e-11	25	87	Vacuolar part		3e-08	24	103	Proton transmembrane transporter activity		0.004	6	24	Butanoate metabolism
8.9e-15	85	566	Organic substance catabolic process		1.1e-10	50	307	Catalytic complex		6e-08	30	158	Magnesium ion binding		0.0057	5	18	Sphingolipid metabolism
1.1e-14	47	210	Ribose phosphate metabolic process		1.4e-10	33	153	Vacuole		6.4e-08	18	62	Unfolded protein binding		0.0064	7	35	Pentose phosphate pathway
1.1e-14	54	269	Nucleoside phosphate metabolic process		1.8e-10	12	19	Eukaryotic translation initiation factor 3 complex		8.6e-08	12	27	Threonine-type endopeptidase activity		0.0071	8	45	Fructose and mannose metabolism
1.1e-14	203	1992	Phosphorus metabolic process		2.1e-10	15	32	Large ribosomal subunit		8.6e-08	28	143	Monovalent inorganic cation transmembrane transporter activity		0.0084	6	28	N-Glycan biosynthesis
1.4e-14	21	41	Tricarboxylic acid metabolic process		3e-10	17	43	Coated vesicle		8.6e-08	12	27	Threonine-type peptidase activity		0.0094	4	13	Ether lipid metabolism
1.4e-14	202	1985	Phosphate-containing compound metabolic process		3.7e-10	19	55	Cytoplasmic vesicle part		9.6e-08	40	259	ATPase activity		0.016	5	23	Lysine degradation
2e-14	75	472	Macromolecule localization		7.5e-10	11	17	Eukaryotic 43S preinitiation complex		9.7e-08	25	118	ATPase activity, coupled to movement of substances		0.018	21	211	Plant hormone signal transduction
2.4e-14	70	424	Nitrogen compound transport		7.5e-10	11	17	Eukaryotic 48S preinitiation complex		1.1e-07	36	220	Inorganic cation transmembrane transporter activity		0.018	6	33	Tryptophan metabolism
2.4e-14	21	42	Aerobic respiration		7.5e-10	11	17	Translation preinitiation complex		1.3e-07	61	495	Transferase activity, transferring hexosyl groups		0.018	5	24	Propanoate metabolism
2.7e-14	44	191	Ribonucleotide metabolic process		7.7e-10	23	84	Vacuolar membrane		1.5e-07	38	243	Cation transmembrane transporter activity		0.018	5	24	Autophagy
2.9e-14	85	579	Organic substance transport		1.4e-09	18	53	Inner mitochondrial membrane protein complex		1.5e-07	143	1562	Transferase activity, transferring phosphorus-containing groups		0.02	8	55	Purine metabolism
3.7e-14	69	418	Generation of precursor metabolites and energy		4.5e-09	25	107	Cell-cell junction		1.8e-07	127	1347	Phosphotransferase activity, alcohol group as acceptor		0.02	3	9	Vitamin B6 metabolism
3.8e-14	43	185	Purine nucleotide metabolic process		4.5e-09	25	107	Plasmodesma		2.8e-07	6	6	Isocitrate dehydrogenase activity		0.02	8	55	Fatty acid metabolism
1.3e-13	42	183	Purine ribonucleotide metabolic process		4.5e-09	25	107	Cell junction		2.8e-07	29	161	ATPase activity, coupled		0.039	8	62	Peroxisome
1.3e-13	62	360	Peptide transport		4.5e-09	9	12	COPI-coated vesicle		3.4e-07	26	135	Ligase activity		0.045	2	5	Other types of O-glycan biosynthesis
1.6e-13	34	124	Ribonucleoside triphosphate metabolic process		4.5e-09	9	12	COPI-coated vesicle membrane		5.1e-07	18	71	Oxidoreductase activity, acting on the aldehyde or oxo group of donors		0.045	4	21	Biosynthesis of unsaturated fatty acids
1.8e-13	87	620	Cellular catabolic process		4.5e-09	25	107	Symplast		1.3e-06	15	53	Hydro-lyase activity
1.8e-13	67	412	Organophosphate metabolic process		4.9e-09	18	57	Proton-transporting two-sector ATPase complex		1.8e-06	23	119	Primary active transmembrane transporter activity
2e-13	35	132	Nucleoside triphosphate metabolic process		5.5e-09	19	64	Mitochondrial protein complex		1.8e-06	23	119	P-P-bond-hydrolysis-driven transmembrane transporter activity
2e-13	62	364	Amide transport		5.7e-09	31	159	Cytoplasmic vesicle		1.8e-06	8	14	Chitinase activity
2.2e-13	50	254	Organonitrogen compound catabolic process		6.6e-09	31	160	Intracellular vesicle		2.5e-06	9	19	Transferase activity, transferring acyl groups, acyl groups converted into alkyl on transfer
4.3e-13	56	313	Carbohydrate derivative biosynthetic process		1.7e-08	12	26	Cytosolic part		2.8e-06	63	567	Oxidoreductase activity, acting on paired donors, with incorporation or reduction of molecular oxygen
1.6e-12	32	119	Purine nucleoside triphosphate metabolic process		1.8e-08	48	337	Organelle envelope		3e-06	16	64	Translation initiation factor activity
1.6e-12	32	119	Purine ribonucleoside triphosphate metabolic process		1.8e-08	48	337	Envelope		3e-06	21	105	ATPase activity, coupled to transmembrane movement of substances
4.1e-12	48	255	Monocarboxylic acid metabolic process		1.8e-08	31	167	Vesicle		5.1e-06	56	491	Protein serine/threonine kinase activity
6.4e-12	46	240	Cellular macromolecule localization		2.8e-08	12	27	Proteasome core complex		5.5e-06	10	26	Translation elongation factor activity
8e-12	43	215	Intracellular protein transport		3.2e-08	10	18	Cytosolic ribosome		9.2e-06	61	563	Iron ion binding
1.1e-11	45	235	Cellular protein localization		4.7e-08	8	11	COPI vesicle coat		1.3e-05	26	163	GTPase activity
1.3e-11	30	113	ATP metabolic process		5.3e-08	19	73	Mitochondrial membrane part		1.3e-05	26	163	Antioxidant activity
4.1e-11	36	165	Nucleoside monophosphate metabolic process		7.5e-08	11	24	Respiratory chain complex		1.4e-05	30	205	Isomerase activity
6.5e-11	151	1487	Phosphorylation		2.9e-07	54	438	Plasma membrane		1.6e-05	10	29	ATPase activity, coupled to transmembrane movement of ions, rotational mechanism
7.4e-11	32	136	Purine nucleoside monophosphate metabolic process		3.5e-07	29	170	Golgi apparatus part		1.7e-05	34	251	Nucleoside binding
7.4e-11	32	136	Purine ribonucleoside monophosphate metabolic process		6e-07	56	472	Organelle subcompartment		1.7e-05	34	251	Ribonucleoside binding
9.6e-11	52	317	Ion transmembrane transport		9.3e-07	10	24	Mitochondrial respiratory chain		2.1e-05	5	6	5S rRNA binding
2e-10	28	110	Protein folding		9.3e-07	10	24	Proton-transporting V-type ATPase complex		2.1e-05	33	243	Purine nucleoside binding
2.3e-10	77	593	Lipid metabolic process		9.4e-07	9	19	Transport vesicle membrane		2.1e-05	33	243	GTP binding
2.4e-10	32	142	Cellular amino acid biosynthetic process		1.6e-06	5	5	Cytosolic small ribosomal subunit		2.1e-05	33	243	Guanyl nucleotide binding
2.6e-10	20	57	Ribonucleoprotein complex assembly		4.9e-06	10	28	Proton-transporting two-sector ATPase complex, catalytic domain		2.1e-05	33	243	Purine ribonucleoside binding
3.4e-10	113	1031	Transmembrane transport		6.3e-06	67	649	Cell periphery		2.1e-05	33	243	Guanyl ribonucleotide binding
3.4e-10	32	144	Ribonucleoside monophosphate metabolic process		6.5e-06	9	23	Transport vesicle		2.4e-05	109	1232	Protein kinase activity
3.6e-10	20	58	Ribonucleoprotein complex subunit organization		1.3e-05	13	52	Oxidoreductase complex		4.7e-05	18	97	Carbon-carbon lyase activity
3.7e-10	46	270	Intracellular transport		4.7e-05	23	152	Golgi subcompartment		5.1e-05	23	146	Peroxidase activity
5.2e-10	50	312	Cellular localization		4.7e-05	17	93	Golgi membrane		5.3e-05	25	167	Carbon-oxygen lyase activity
6.7e-10	45	265	Organophosphate biosynthetic process		5.8e-05	6	12	Clathrin coat		5.6e-05	4	4	Hydroxymethylglutaryl-CoA synthase activity
6.9e-10	46	275	Establishment of localization in cell		0.00012	4	5	Respiratory chain complex II		5.9e-05	15	72	Carboxy-lyase activity
7e-10	26	101	Nucleoside triphosphate biosynthetic process		0.00044	3	3	Mitochondrial respiratory chain complex II, succinate dehydrogenase complex (ubiquinone)		6.3e-05	28	201	Electron transfer activity
7e-10	26	101	Ribonucleoside triphosphate biosynthetic process		0.00044	3	3	Succinate dehydrogenase complex (ubiquinone)		6.8e-05	23	149	Oxidoreductase activity, acting on peroxide as acceptor
8.9e-10	36	184	Monocarboxylic acid biosynthetic process		0.00044	3	3	Fumarate reductase complex		7.2e-05	7	16	Sulfur compound binding
8.9e-10	36	184	Alpha-amino acid metabolic process		0.00057	14	83	Nucleolus		8.6e-05	21	131	Flavin adenine dinucleotide binding
1.3e-09	52	341	Cation transport		0.00079	5	12	Proton-transporting V-type ATPase, V0 domain		0.00011	9	29	Oxidoreductase activity, acting on paired donors, with oxidation of a pair of donors resulting in the reduction of molecular oxygen to two molecules of water
2.1e-09	11	17	Formation of cytoplasmic translation initiation complex		0.0009	13	77	Peroxisome		0.00014	42	376	Transferase activity, transferring acyl groups
2.2e-09	30	138	Purine-containing compound biosynthetic process		0.0009	13	77	Microbody		0.00016	13	61	FAD binding
2.2e-09	35	181	Nucleotide biosynthetic process		0.001	31	285	Membrane-enclosed lumen		0.00019	9	31	Transaminase activity
2.3e-09	16	40	Translational elongation		0.001	31	285	Organelle lumen		0.00019	9	31	Transferase activity, transferring nitrogenous groups
3e-09	53	360	Cofactor metabolic process		0.001	31	285	Intracellular organelle lumen		0.0002	6	13	Oxidoreductase activity, acting on the aldehyde or oxo group of donors, disulfide as acceptor
3.3e-09	27	116	Proton transmembrane transport		0.0012	5	13	Proteasome core complex, alpha-subunit complex		0.0002	14	71	Substrate-specific channel activity
3.4e-09	35	184	Nucleoside phosphate biosynthetic process		0.0013	4	8	Proteasome regulatory particle		0.00023	4	5	L-aspartate:2-oxoglutarate aminotransferase activity
3.5e-09	23	86	Nucleobase-containing small molecule biosynthetic process		0.0013	4	8	Proteasome accessory complex		0.00023	4	5	Ubiquinol-cytochrome-c reductase activity
3.8e-09	41	241	Cation transmembrane transport		0.0013	4	8	Clathrin adaptor complex		0.00023	19	120	Channel activity
4.4e-09	25	102	Ribosome biogenesis		0.0014	6	20	Integral component of endoplasmic reticulum membrane		0.00023	4	5	Oxidoreductase activity, acting on diphenols and related substances as donors, cytochrome as acceptor
6.3e-09	24	96	Purine nucleoside triphosphate biosynthetic process		0.0014	6	20	Intrinsic component of endoplasmic reticulum membrane		0.00023	19	120	Passive transmembrane transporter activity
6.3e-09	24	96	Purine ribonucleoside triphosphate biosynthetic process		0.0015	3	4	Succinate dehydrogenase complex		0.00025	14	73	Anion transmembrane transporter activity
7.6e-09	29	137	Ribose phosphate biosynthetic process		0.0021	4	9	ER to Golgi transport vesicle membrane		0.00039	12	58	Oxidoreductase activity, acting on the aldehyde or oxo group of donors, NAD or NADP as acceptor
7.6e-09	29	137	Ribonucleotide biosynthetic process		0.0021	4	9	COPII vesicle coat		0.00039	9	34	Signaling receptor activity
8.7e-09	12	23	Cytoplasmic translation		0.0021	4	9	COPII-coated ER to Golgi transport vesicle		0.0004	8	27	Chitin binding
9.1e-09	95	865	Response to chemical		0.0021	4	9	Proton-transporting V-type ATPase, V1 domain		0.00041	11	50	Cation-transporting ATPase activity
9.9e-09	11	19	Cytoplasmic translational initiation		0.0024	7	30	Mitochondrial matrix		0.00041	11	50	Active ion transmembrane transporter activity
1.1e-08	28	131	Purine nucleotide biosynthetic process		0.0024	7	30	Proton-transporting ATP synthase complex		0.00041	11	50	ATPase coupled ion transmembrane transporter activity
1.2e-08	40	241	Inorganic ion transmembrane transport		0.003	5	16	Mitochondrial proton-transporting ATP synthase complex		0.00044	36	323	Endopeptidase activity
1.3e-08	37	213	Inorganic cation transmembrane transport		0.003	5	16	Proton-transporting ATP synthase complex, catalytic core F(1)		0.00044	12	59	Oxidoreductase activity, acting on NAD(P)H
1.6e-08	32	168	Monovalent inorganic cation transport		0.0031	3	5	Signal recognition particle, endoplasmic reticulum targeting		0.00046	44	425	Monooxygenase activity
3.5e-08	27	129	Purine ribonucleotide biosynthetic process		0.0031	3	5	Trans-Golgi network transport vesicle membrane		0.00047	9	35	Molecular transducer activity
4.6e-08	22	90	ATP biosynthetic process		0.0031	3	5	Cytosolic large ribosomal subunit		0.00047	5	10	Thiamine pyrophosphate binding
5.7e-08	33	186	Coenzyme metabolic process		0.0031	3	5	Clathrin vesicle coat		0.00047	5	10	Cobalt ion binding
5.7e-08	33	186	Response to toxic substance		0.0031	3	5	Clathrin coat of trans-Golgi network vesicle		0.0005	13	69	Ion channel activity
7.1e-08	31	169	Cellular oxidant detoxification		0.0031	3	5	Clathrin-coated vesicle membrane		0.00057	9	36	2 iron, 2 sulfur cluster binding
8.1e-08	31	170	Cellular response to toxic substance		0.0034	6	24	Mitochondrial outer membrane		0.00057	13	70	NAD binding
8.1e-08	31	170	Cellular detoxification		0.0043	6	25	Proton-transporting two-sector ATPase complex, proton-transporting domain		0.0006	7	22	Ligase activity, forming carbon-sulfur bonds
8.2e-08	50	364	Cellular lipid metabolic process		0.0057	2	2	Tricarboxylic acid cycle enzyme complex		0.00063	6	16	Ligand-gated ion channel activity
9.2e-08	31	171	Detoxification		0.0057	2	2	Dihydrolipoyl dehydrogenase complex		0.00063	6	16	Ligand-gated channel activity
9.3e-08	25	118	Glycoprotein metabolic process		0.0057	2	2	Oxoglutarate dehydrogenase complex		0.00063	11	53	Ion gated channel activity
9.7e-08	188	2186	Macromolecule modification		0.0057	2	2	Pore complex		0.00067	3	3	Isocitrate dehydrogenase (NAD+) activity
9.7e-08	24	110	Purine nucleoside monophosphate biosynthetic process		0.0061	4	12	Mitochondrial respiratory chain complex I		0.00067	3	3	Isocitrate dehydrogenase (NADP+) activity
9.7e-08	24	110	Purine ribonucleoside monophosphate biosynthetic process		0.0061	4	12	NADH dehydrogenase complex		0.00067	3	3	Shikimate 3-dehydrogenase (NADP+) activity
1.3e-07	92	876	Response to stress		0.0061	4	12	Respiratory chain complex I		0.00067	9	37	Intramolecular oxidoreductase activity
1.4e-07	35	213	Vesicle-mediated transport		0.0084	4	13	AP-type membrane coat adaptor complex		0.00067	3	3	Translation initiation factor binding
1.6e-07	18	66	Recognition of pollen		0.0091	3	7	THO complex		0.00074	5	11	Protein disulfide isomerase activity
1.6e-07	18	66	Cell recognition		0.0091	3	7	Trans-Golgi network transport vesicle		0.00074	5	11	Intramolecular oxidoreductase activity, transposing S-S bonds
1.6e-07	18	66	Response to metal ion		0.015	2	3	Vacuolar proton-transporting V-type ATPase, V0 domain		0.0012	11	57	Gated channel activity
1.9e-07	161	1821	Response to stimulus		0.015	36	416	Extracellular region		0.0013	20	150	Secondary active transmembrane transporter activity
2e-07	18	67	Pollen-pistil interaction		0.015	2	3	Mitochondrial respiratory chain complex III		0.0014	9	41	Aminoacyl-tRNA ligase activity
2.3e-07	24	115	Macromolecule glycosylation		0.015	2	3	Signal peptidase complex		0.0014	9	41	Oxidoreductase activity, acting on diphenols and related substances as donors
2.3e-07	24	115	Protein glycosylation		0.015	2	3	Endoplasmic reticulum lumen		0.0014	9	41	Ligase activity, forming carbon-oxygen bonds
2.3e-07	24	115	Glycoprotein biosynthetic process		0.015	2	3	Nascent polypeptide-associated complex		0.0017	6	19	Transmembrane signaling receptor activity
2.6e-07	17	61	Nucleoside diphosphate phosphorylation		0.015	2	3	Proteasome regulatory particle, base subcomplex		0.0017	6	19	Proton-transporting ATP synthase activity, rotational mechanism
2.6e-07	17	61	Nucleotide phosphorylation		0.015	7	42	Outer membrane		0.0024	3	4	Solute:cation symporter activity
2.7e-07	176	2047	Protein modification process		0.015	2	3	Respiratory chain complex III		0.0024	3	4	Glucan endo-1,3-beta-D-glucosidase activity
2.7e-07	176	2047	Cellular protein modification process		0.018	3	9	Signal recognition particle		0.0025	5	14	Ionotropic glutamate receptor activity
3.3e-07	17	62	Nucleotide catabolic process		0.018	3	9	Cytochrome complex		0.0025	5	14	Extracellular ligand-gated ion channel activity
3.6e-07	24	118	Ribonucleoside monophosphate biosynthetic process		0.027	2	4	Phosphopyruvate hydratase complex		0.0025	5	14	Phospholipid transporter activity
4.2e-07	17	63	Nucleoside phosphate catabolic process		0.027	2	4	Eukaryotic translation elongation factor 1 complex		0.0025	5	14	Glutamate receptor activity
4.3e-07	24	119	Alpha-amino acid biosynthetic process		0.027	2	4	Clathrin-coated pit		0.0025	5	14	Transmitter-gated ion channel activity
5.8e-07	31	186	Response to inorganic substance		0.027	2	4	Clathrin coat of coated pit		0.0025	5	14	Transmitter-gated channel activity
6.3e-07	14	44	Response to cadmium ion		0.033	6	39	Organelle outer membrane		0.0025	5	14	Neurotransmitter receptor activity
6.8e-07	17	65	Nucleoside diphosphate metabolic process		0.043	2	5	Mitochondrial proton-transporting ATP synthase complex, catalytic core F(1)		0.0028	51	564	Peptidase activity
6.8e-07	24	122	Nucleoside monophosphate biosynthetic process		0.05	4	22	Clathrin-coated vesicle		0.0028	6	21	Protein domain specific binding
7.1e-07	16	58	ATP hydrolysis coupled cation transmembrane transport							0.0028	20	161	Carbohydrate binding
7.9e-07	24	123	Glycosylation							0.0033	4	9	Ran GTPase binding
7.9e-07	30	179	Protein catabolic process							0.0041	10	57	Ligase activity, forming carbon-nitrogen bonds
1e-06	33	211	Response to oxidative stress							0.0047	10	58	Protein-containing complex binding
1.1e-06	24	125	Reactive oxygen species metabolic process							0.005	3	5	Oligosaccharyl transferase activity
1.2e-06	11	28	Carbohydrate derivative catabolic process							0.005	3	5	Beta-glucosidase activity
1.7e-06	8	14	Aminoglycan catabolic process							0.005	4	10	Oxidoreductase activity, acting on a sulfur group of donors, NAD(P) as acceptor
1.7e-06	8	14	Chitin metabolic process							0.005	4	10	Acid-thiol ligase activity
1.7e-06	8	14	Chitin catabolic process							0.005	3	5	Phenylalanine ammonia-lyase activity
1.7e-06	8	14	Amino sugar catabolic process							0.005	4	10	Proton-transporting ATPase activity, rotational mechanism
1.7e-06	8	14	Glucosamine-containing compound catabolic process							0.005	3	5	Hsp90 protein binding
1.7e-06	13	41	Dicarboxylic acid metabolic process							0.0051	13	90	Iron-sulfur cluster binding
1.9e-06	15	55	Pyruvate biosynthetic process							0.0051	13	90	Metal cluster binding
1.9e-06	15	55	Glycolytic process							0.0057	10	60	Oxidoreductase activity, acting on the CH-CH group of donors
1.9e-06	15	55	ADP metabolic process							0.006	5	17	Proton-exporting ATPase activity
1.9e-06	15	55	ATP generation from ADP							0.0072	4	11	Glucosidase activity
2e-06	19	86	Nicotinamide nucleotide metabolic process							0.0076	7	34	Phosphotransferase activity, phosphate group as acceptor
2e-06	21	103	Multi-multicellular organism process							0.0081	9	53	MRNA binding
2e-06	21	103	Pollination							0.0083	2	2	3-dehydroquinate dehydratase activity
2.4e-06	19	87	Pyridine nucleotide metabolic process							0.0083	2	2	Dihydrolipoyllysine-residue succinyltransferase activity
2.4e-06	17	71	Organophosphate catabolic process							0.0083	2	2	Lactate dehydrogenase activity
2.7e-06	16	64	Pyruvate metabolic process							0.0083	2	2	L-lactate dehydrogenase activity
2.7e-06	16	64	Translational initiation							0.0083	2	2	Oxoglutarate dehydrogenase (succinyl-transferring) activity
2.7e-06	16	64	Isoprenoid biosynthetic process							0.0083	2	2	Succinate-CoA ligase activity
2.9e-06	39	286	Lipid biosynthetic process							0.0083	2	2	Succinate-CoA ligase (ADP-forming) activity
2.9e-06	35	243	Electron transport chain							0.0083	2	2	Fructokinase activity
3e-06	8	15	Cell wall macromolecule catabolic process							0.0083	12	85	Drug transmembrane transporter activity
3e-06	8	15	Aminoglycan metabolic process							0.0083	2	2	Porin activity
3e-06	46	366	Cellular response to chemical stimulus							0.0083	2	2	Succinyltransferase activity
3e-06	8	15	Glucosamine-containing compound metabolic process							0.0083	2	2	S-succinyltransferase activity
3.2e-06	10	25	ATP hydrolysis coupled proton transport							0.0083	8	44	Intramolecular transferase activity
3.2e-06	10	25	ATP hydrolysis coupled transmembrane transport							0.0083	7	35	Nucleobase-containing compound kinase activity
3.2e-06	10	25	ATP hydrolysis coupled ion transmembrane transport							0.0083	2	2	Wide pore channel activity
3.2e-06	16	65	Nicotinamide nucleotide biosynthetic process							0.0083	3	6	G-protein beta/gamma-subunit complex binding
3.6e-06	15	58	Purine nucleoside diphosphate metabolic process							0.0083	2	2	UDP-arabinopyranose mutase activity
3.6e-06	15	58	Purine ribonucleoside diphosphate metabolic process							0.0083	9	54	Inorganic anion transmembrane transporter activity
3.6e-06	15	58	Ribonucleoside diphosphate metabolic process							0.0089	24	231	Calcium ion binding
3.9e-06	16	66	Pyridine nucleotide biosynthetic process							0.0089	5	19	Organic anion transmembrane transporter activity
4.8e-06	10	26	Energy coupled proton transmembrane transport, against electrochemical gradient							0.0089	5	19	Malate dehydrogenase activity
5.2e-06	19	92	Oxidoreduction coenzyme metabolic process							0.009	4	12	Peptide binding
5.3e-06	39	294	Multi-organism process							0.0099	14	110	Antiporter activity
6.2e-06	19	93	Pyridine-containing compound metabolic process							0.01	11	77	Transferase activity, transferring alkyl or aryl (other than methyl) groups
7e-06	23	130	Sulfur compound metabolic process							0.01	12	88	Catalytic activity, acting on a tRNA
7.9e-06	14	54	Organic acid catabolic process							0.01	46	537	Peptidase activity, acting on L-amino acid peptides
7.9e-06	14	54	Carboxylic acid catabolic process							0.012	4	13	Phospholipid-translocating ATPase activity
8.9e-06	9	22	Thioester metabolic process							0.013	3	7	Pyruvate dehydrogenase activity
8.9e-06	9	22	Acyl-CoA metabolic process							0.013	3	7	Pyruvate dehydrogenase (acetyl-transferring) activity
1.3e-05	16	72	Small molecule catabolic process							0.013	9	58	Oxidoreductase activity, acting on single donors with incorporation of molecular oxygen
1.3e-05	16	72	Isoprenoid metabolic process							0.013	31	333	Transferase activity, transferring acyl groups other than amino-acyl groups
1.4e-05	6	9	Retrograde vesicle-mediated transport, Golgi to ER							0.013	3	7	Proteasome-activating ATPase activity
1.4e-05	10	29	Steroid biosynthetic process							0.013	5	21	Amide binding
1.5e-05	16	73	Pyridine-containing compound biosynthetic process							0.015	101	1378	Transition metal ion binding
1.7e-05	23	137	Anion transport							0.015	4	14	Organic acid transmembrane transporter activity
1.9e-05	78	801	Carbohydrate metabolic process							0.015	4	14	Heat shock protein binding
2e-05	42	346	Macromolecule catabolic process							0.015	4	14	Carboxylic acid transmembrane transporter activity
2.3e-05	30	212	Drug catabolic process							0.016	5	22	Lipid transporter activity
3.3e-05	29	205	Cellular protein-containing complex assembly							0.019	3	8	Fructose-bisphosphate aldolase activity
3.5e-05	14	61	Lipid catabolic process							0.019	3	8	7S RNA binding
3.5e-05	14	61	Aromatic amino acid family metabolic process							0.019	3	8	Symporter activity
3.7e-05	43	367	Regulation of biological quality							0.019	5	23	Ribonucleoprotein complex binding
3.9e-05	8	20	Amino sugar metabolic process							0.019	4	15	Inorganic diphosphatase activity
4.3e-05	7	15	Sterol biosynthetic process							0.02	2	3	Aconitate hydratase activity
4.3e-05	7	15	Acetyl-CoA metabolic process							0.02	2	3	Glutathione transferase activity
4.6e-05	51	469	Cellular component biogenesis							0.02	2	3	Isopentenyl-diphosphate delta-isomerase activity
5.6e-05	109	1259	Protein phosphorylation							0.02	2	3	Prephenate dehydrogenase (NADP+) activity
5.8e-05	24	158	Organic cyclic compound catabolic process							0.02	2	3	Thioredoxin-disulfide reductase activity
7.4e-05	14	65	Sulfur compound biosynthetic process							0.02	2	3	Ferrous iron binding
7.5e-05	12	49	Glutamine family amino acid metabolic process							0.02	2	3	Prephenate dehydrogenase (NAD+) activity
8.7e-05	73	770	Proteolysis							0.02	2	3	Modification-dependent protein binding
8.8e-05	10	35	Steroid metabolic process							0.022	6	33	Oxidoreductase activity, acting on NAD(P)H, quinone or similar compound as acceptor
0.00011	11	43	Nucleoside bisphosphate metabolic process							0.022	5	24	Carbohydrate kinase activity
0.00011	11	43	Ribonucleoside bisphosphate metabolic process							0.024	8	54	Pattern binding
0.00011	11	43	Purine nucleoside bisphosphate metabolic process							0.024	8	54	Polysaccharide binding
0.00011	23	154	Aromatic compound catabolic process							0.025	3	9	Catechol oxidase activity
0.00012	8	23	Cellular lipid catabolic process							0.025	3	9	Cytochrome-c oxidase activity
0.00014	5	8	Mitochondrial ATP synthesis coupled electron transport							0.025	3	9	Heme-copper terminal oxidase activity
0.00015	60	609	Cell communication							0.025	3	9	Oxidoreductase activity, acting on a heme group of donors
0.00017	18	107	Nucleobase-containing compound catabolic process							0.025	3	9	Oxidoreductase activity, acting on a heme group of donors, oxygen as acceptor
0.00017	20	127	Heterocycle catabolic process							0.025	3	9	L-malate dehydrogenase activity
0.00017	7	18	Sterol metabolic process							0.03	5	26	S-acyltransferase activity
0.00018	10	38	Aromatic amino acid family biosynthetic process							0.033	3	10	Signal sequence binding
0.00019	24	170	Response to biotic stimulus							0.033	3	10	Ubiquitin-like protein binding
0.00024	4	5	Isocitrate metabolic process							0.033	3	10	Ubiquitin binding
0.00024	4	5	Signal peptide processing							0.035	6	37	FMN binding
0.00024	23	162	Proteolysis involved in cellular protein catabolic process							0.035	6	37	Carbon-nitrogen lyase activity
0.00025	7	19	G protein-coupled receptor signaling pathway							0.036	2	4	Dolichyl-diphosphooligosaccharide-protein glycotransferase activity
0.00026	32	265	Protein-containing complex subunit organization							0.036	2	4	Phosphopyruvate hydratase activity
0.00026	17	101	Antibiotic catabolic process							0.036	2	4	Monocarboxylic acid transmembrane transporter activity
0.00028	5	9	Ribosome assembly							0.036	2	4	Succinate dehydrogenase (ubiquinone) activity
0.00028	23	164	Cellular protein catabolic process							0.036	2	4	Intramolecular oxidoreductase activity, transposing C=C bonds
0.00028	12	56	Organic hydroxy compound biosynthetic process							0.04	8	60	NADP binding
0.00028	5	9	Aromatic amino acid family biosynthetic process, prephenate pathway							0.04	4	19	Carbohydrate derivative transmembrane transporter activity
0.0003	29	232	Protein-containing complex assembly							0.04	17	173	Ubiquitin-protein transferase activity
0.00037	17	104	Hydrogen peroxide metabolic process							0.042	3	11	6-phosphofructokinase activity
0.00044	19	126	Cellular nitrogen compound catabolic process							0.042	3	11	Adenylate kinase activity
0.0005	7	21	Organophosphate ester transport							0.042	3	11	Ammonia-lyase activity
0.00056	13	69	Organic anion transport							0.042	6	39	Voltage-gated ion channel activity
0.00062	11	52	Nucleoside metabolic process							0.042	6	39	Voltage-gated channel activity
0.00064	9	36	Response to reactive oxygen species							0.042	6	39	Nucleoside-triphosphatase regulator activity
0.00064	13	70	RRNA metabolic process							0.046	4	20	Anion channel activity
0.00064	13	70	RRNA processing							0.046	4	20	Voltage-gated anion channel activity
0.00065	16	99	Hydrogen peroxide catabolic process							0.046	10	86	Carbon-oxygen lyase activity, acting on phosphates
0.00067	7	22	Respiratory electron transport chain							0.046	4	20	Nucleoside monophosphate kinase activity
0.00067	7	22	Monocarboxylic acid catabolic process							0.047	14	137	UDP-glycosyltransferase activity
0.0007	8	29	Proteasomal protein catabolic process							0.048	5	30	Acetyltransferase activity
0.00076	18	121	Coenzyme biosynthetic process
0.00089	20	144	Response to drug
0.00089	5	11	Chorismate metabolic process
0.001	6	17	Cellular response to reactive oxygen species
0.001	6	17	Regulation of protein catabolic process
0.001	6	17	ATP synthesis coupled electron transport
0.001	6	17	Fatty acid catabolic process
0.0011	10	47	Golgi vesicle transport
0.0011	21	158	Cofactor biosynthetic process
0.0012	17	115	Cofactor catabolic process
0.0014	11	57	Glycosyl compound metabolic process
0.0014	5	12	Removal of superoxide radicals
0.0014	5	12	Cellular response to oxygen radical
0.0014	5	12	Cellular response to superoxide
0.0014	79	934	Cellular response to stimulus
0.0014	6	18	Cellular response to oxidative stress
0.0014	6	18	Oxidative phosphorylation
0.0014	14	86	Organic hydroxy compound metabolic process
0.0015	7	25	Protein localization to endoplasmic reticulum
0.0016	29	258	Defense response
0.0017	9	41	TRNA aminoacylation for protein translation
0.0021	5	13	Arginine metabolic process
0.0021	5	13	Superoxide metabolic process
0.0021	5	13	Response to superoxide
0.0021	5	13	Response to oxygen radical
0.0024	9	43	Amino acid activation
0.0024	9	43	TRNA aminoacylation
0.0024	7	27	Aspartate family amino acid metabolic process
0.0027	3	4	Tyrosine biosynthetic process
0.0029	24	206	Cellular macromolecule catabolic process
0.0029	29	268	NcRNA metabolic process
0.003	5	14	Phospholipid transport
0.003	5	14	Ionotropic glutamate receptor signaling pathway
0.003	5	14	Glutamate receptor signaling pathway
0.0037	8	37	Ribonucleoside metabolic process
0.004	4	9	Acetyl-CoA biosynthetic process
0.004	4	9	Positive regulation of proteolysis
0.004	4	9	Chorismate biosynthetic process
0.004	26	236	Response to external stimulus
0.0041	5	15	Erythrose 4-phosphate/phosphoenolpyruvate family amino acid metabolic process
0.0041	5	15	Methionine metabolic process
0.0041	5	15	L-phenylalanine metabolic process
0.0043	13	86	Drug transport
0.0043	6	22	Aspartate family amino acid biosynthetic process
0.0045	21	177	Carbohydrate catabolic process
0.0046	18	142	Cell redox homeostasis
0.0048	53	603	Multicellular organismal process
0.0049	15	109	Protein localization to organelle
0.0049	11	67	Anion transmembrane transport
0.0053	6	23	Ribonucleoside biosynthetic process
0.0053	6	23	Glycosyl compound biosynthetic process
0.0053	6	23	Nucleoside biosynthetic process
0.0054	98	1267	Cellular component organization or biogenesis
0.0055	17	133	Fatty acid metabolic process
0.0055	5	16	Fatty acid beta-oxidation
0.0058	21	181	Cellular homeostasis
0.0058	8	40	Serine family amino acid metabolic process
0.0058	4	10	Thioester biosynthetic process
0.0058	4	10	Protein refolding
0.0058	4	10	Malate metabolic process
0.0058	4	10	Acyl-CoA biosynthetic process
0.0058	3	5	Mitochondrial electron transport, ubiquinol to cytochrome c
0.0058	3	5	Cinnamic acid biosynthetic process
0.0058	3	5	Cinnamic acid metabolic process
0.0064	7	32	Alpha-amino acid catabolic process
0.0065	6	24	Response to carbohydrate
0.0067	8	41	Cellular modified amino acid metabolic process
0.007	5	17	Protein processing
0.007	5	17	Fatty acid oxidation
0.007	5	17	Lipid oxidation
0.007	5	17	Protein targeting to ER
0.007	5	17	Establishment of protein localization to endoplasmic reticulum
0.0079	6	25	L-serine metabolic process
0.0083	11	72	Cell wall macromolecule metabolic process
0.0083	4	11	Benzene-containing compound metabolic process
0.0083	4	11	CTP metabolic process
0.0083	4	11	CTP biosynthetic process
0.0083	4	11	Pyrimidine nucleoside triphosphate biosynthetic process
0.0083	4	11	Pyrimidine ribonucleoside triphosphate metabolic process
0.0083	4	11	Pyrimidine ribonucleoside triphosphate biosynthetic process
0.0088	7	34	Cellular amino acid catabolic process
0.009	5	18	Pyrimidine nucleoside triphosphate metabolic process
0.0093	10	63	Response to fungus
0.0095	6	26	Response to ethylene
0.0095	6	26	Stomatal movement
0.0099	7	35	Energy coupled proton transport, down electrochemical gradient
0.0099	7	35	ATP synthesis coupled proton transport
0.0099	3	6	Isopentenyl diphosphate biosynthetic process, mevalonate pathway
0.0099	2	2	Sphingolipid catabolic process
0.0099	7	35	Hormone biosynthetic process
0.0099	2	2	de novo CTP biosynthetic process
0.0099	2	2	Regulation of superoxide metabolic process
0.0099	2	2	Regulation of cellular response to oxidative stress
0.0099	2	2	Positive regulation of cellular response to oxidative stress
0.0099	2	2	Regulation of response to reactive oxygen species
0.0099	2	2	Positive regulation of response to reactive oxygen species
0.0099	2	2	Regulation of superoxide dismutase activity
0.0099	2	2	Positive regulation of superoxide dismutase activity
0.0099	2	2	Regulation of response to oxidative stress
0.0099	2	2	Positive regulation of response to oxidative stress
0.0099	2	2	Positive regulation of removal of superoxide radicals
0.0099	2	2	Regulation of removal of superoxide radicals
0.0099	2	2	Ribosomal large subunit assembly
0.0099	2	2	Glutathione biosynthetic process
0.0099	2	2	Ribosomal small subunit assembly
0.0099	2	2	Potassium ion import
0.0099	3	6	Response to ozone
0.01	13	97	Establishment of protein localization to organelle
0.01	13	97	Response to salt stress
0.011	4	12	Cellular modified amino acid biosynthetic process
0.011	4	12	Dicarboxylic acid biosynthetic process
0.011	6	27	Regulation of catabolic process
0.011	7	36	Sulfur amino acid metabolic process
0.012	10	66	Inorganic anion transport
0.013	6	28	Purine nucleoside metabolic process
0.013	6	28	Sulfur amino acid biosynthetic process
0.013	6	28	Purine ribonucleoside metabolic process
0.014	28	289	Response to oxygen-containing compound
0.014	4	13	Monocarboxylic acid transport
0.014	4	13	Lipid translocation
0.014	4	13	Response to monosaccharide
0.014	4	13	Phospholipid translocation
0.014	4	13	Regulation of membrane lipid distribution
0.014	4	13	Methionine biosynthetic process
0.014	4	13	Response to hexose
0.015	21	199	Metal ion transport
0.015	3	7	Acetyl-CoA biosynthetic process from pyruvate
0.015	17	150	Response to external biotic stimulus
0.015	3	7	Glyoxylate metabolic process
0.015	17	150	Response to other organism
0.015	3	7	Tyrosine metabolic process
0.015	3	7	Jasmonic acid biosynthetic process
0.016	5	21	Glucose metabolic process
0.017	8	49	Nuclear transport
0.017	8	49	Nucleocytoplasmic transport
0.019	4	14	Pyrimidine ribonucleoside biosynthetic process
0.019	4	14	Pyrimidine nucleoside biosynthetic process
0.019	4	14	Pyrimidine ribonucleotide metabolic process
0.019	4	14	Pyrimidine ribonucleotide biosynthetic process
0.019	14	117	Phospholipid metabolic process
0.019	5	22	Glutamine family amino acid biosynthetic process
0.02	6	31	Serine family amino acid biosynthetic process
0.022	8	51	Cellulose metabolic process
0.022	8	51	Hormone metabolic process
0.023	3	8	Isopentenyl diphosphate metabolic process
0.023	3	8	Negative regulation of phosphorelay signal transduction system
0.023	3	8	Positive regulation of proteasomal protein catabolic process
0.023	3	8	Negative regulation of intracellular signal transduction
0.023	3	8	Positive regulation of proteolysis involved in cellular protein catabolic process
0.023	3	8	Positive regulation of cellular protein catabolic process
0.023	3	8	Arginine biosynthetic process
0.023	3	8	Isopentenyl diphosphate biosynthetic process
0.023	3	8	Negative regulation of ethylene-activated signaling pathway
0.023	5	23	Nucleobase metabolic process
0.023	5	23	Phenylpropanoid biosynthetic process
0.023	5	23	Negative regulation of signal transduction
0.023	6	32	Cellulose biosynthetic process
0.023	4	15	Purine nucleoside biosynthetic process
0.023	4	15	Nucleobase biosynthetic process
0.023	4	15	Purine ribonucleoside biosynthetic process
0.023	4	15	Pyrimidine ribonucleoside metabolic process
0.023	4	15	Pyrimidine nucleoside metabolic process
0.024	29	318	Cellular component assembly
0.024	2	3	Ribosomal large subunit export from nucleus
0.024	2	3	Nonribosomal peptide biosynthetic process
0.024	2	3	Ribosome localization
0.024	2	3	Mitochondrial electron transport, NADH to ubiquinone
0.024	2	3	Membrane lipid catabolic process
0.024	2	3	Positive regulation of sulfur metabolic process
0.024	2	3	RRNA-containing ribonucleoprotein complex export from nucleus
0.024	2	3	Positive regulation of reactive oxygen species metabolic process
0.024	2	3	Response to fructose
0.024	2	3	Ribosomal subunit export from nucleus
0.026	6	33	Secondary metabolite biosynthetic process
0.026	6	33	Pyrimidine nucleotide metabolic process
0.026	9	64	Phospholipid biosynthetic process
0.026	9	64	Response to bacterium
0.026	5	24	Negative regulation of cell communication
0.026	5	24	Negative regulation of signaling
0.027	12	99	Regulation of proteolysis
0.027	13	111	Response to osmotic stress
0.028	4	16	Nucleoside bisphosphate biosynthetic process
0.028	4	16	Ribonucleoside bisphosphate biosynthetic process
0.028	4	16	Purine nucleoside bisphosphate biosynthetic process
0.029	6	34	Mitochondrial transport
0.03	3	9	Positive regulation of protein catabolic process
0.03	3	9	Cellular response to metal ion
0.03	3	9	Regulation of translational elongation
0.03	3	9	Response to iron ion
0.033	7	45	Cellular aldehyde metabolic process
0.034	21	218	Homeostatic process
0.034	8	56	Defense response to fungus
0.034	4	17	Response to disaccharide
0.034	4	17	Nucleoside monophosphate phosphorylation
0.035	13	115	Cellular response to oxygen-containing compound
0.035	10	79	Drug transmembrane transport
0.035	5	26	DNA geometric change
0.035	5	26	DNA duplex unwinding
0.035	5	26	Pyrimidine nucleotide biosynthetic process
0.035	5	26	Organelle assembly
0.037	6	36	Cellular metabolic compound salvage
0.039	3	10	Positive regulation of cellular catabolic process
0.039	3	10	Ribosomal large subunit biogenesis
0.039	3	10	Stomatal closure
0.039	3	10	Erythrose 4-phosphate/phosphoenolpyruvate family amino acid catabolic process
0.039	3	10	L-phenylalanine catabolic process
0.039	7	47	Pyrimidine-containing compound metabolic process
0.04	8	58	Lipid modification
0.04	4	18	Cellular response to ethylene stimulus
0.041	6	37	Signal transduction by protein phosphorylation
0.042	2	4	Nitrate transport
0.042	2	4	Positive regulation of oxidoreductase activity
0.042	2	4	Cellular response to disaccharide stimulus
0.042	2	4	Neurotransmitter transport
0.042	2	4	Leucine biosynthetic process
0.042	2	4	Response to hypoxia
0.043	7	48	Phenylpropanoid metabolic process
0.045	9	71	Regulation of hormone levels
0.045	6	38	Nucleobase-containing compound transport
0.045	10	83	Hexose metabolic process
0.045	6	38	Pyrimidine-containing compound biosynthetic process
0.047	4	19	Posttranscriptional gene silencing by RNA
0.047	4	19	Protein targeting to membrane
0.047	4	19	ER to Golgi vesicle-mediated transport
0.048	11	96	Fatty acid biosynthetic process
0.048	3	11	Regulation of cell proliferation
0.048	3	11	Regulation of proteasomal protein catabolic process
0.048	3	11	Glycolytic process through fructose-6-phosphate
0.048	3	11	Regulation of phosphorelay signal transduction system
0.048	3	11	Ribonucleoprotein complex localization
0.048	3	11	Ribonucleoprotein complex export from nucleus
0.048	3	11	Regulation of proteolysis involved in cellular protein catabolic process
0.048	3	11	Regulation of cellular protein catabolic process
0.048	3	11	Regulation of reactive oxygen species metabolic process
0.048	3	11	Protein export from nucleus
0.048	3	11	Positive regulation of catabolic process
0.048	3	11	Regulation of ethylene-activated signaling pathway
0.049	8	61	Defense response to bacterium
0.049	8	61	Positive regulation of response to stimulus

## Sheet: Kuras_18hpi_DN
GO terms enrichment and KEGG pathway analysis with the down-regulated DEGs for the potato cultivar Kuras at 18 hpi.
Enrichment FDR	Genes in list	Total genes	Functional Category - BP		Enrichment FDR	Genes in list	Total genes	Functional Category - CC		Enrichment FDR	Genes in list	Total genes	Functional Category - MF		Enrichment FDR	Genes in list	Total genes	Functional Category - KEGG
4.2e-61	71	179	Photosynthesis		1.3e-82	151	785	Chloroplast		1.2e-16	171	3197	Anion binding		2.1e-22	24	53	Photosynthesis
9e-27	36	111	Photosynthesis, light reaction		3e-80	151	818	Plastid		2.6e-13	155	3057	Nucleotide binding		9.6e-17	93	1294	Metabolic pathways
4.4e-15	48	418	Generation of precursor metabolites and energy		5.6e-73	91	268	Thylakoid		2.6e-13	155	3057	Nucleoside phosphate binding		1.4e-09	10	22	Photosynthesis
1.1e-12	188	4030	Organonitrogen compound metabolic process		4.9e-66	104	439	Chloroplast part		4.7e-13	160	3230	Small molecule binding		2.8e-07	47	723	Biosynthesis of secondary metabolites
6.2e-12	10	13	Regulation of photosynthesis		3.5e-65	104	448	Plastid part		7.4e-13	143	2788	Purine nucleotide binding		2.5e-05	8	34	Porphyrin and chlorophyll metabolism
1.2e-11	15	42	Photosynthesis, light harvesting		8.4e-65	79	225	Thylakoid part		7.4e-13	144	2821	Ribonucleotide binding		0.001	15	183	Carbon metabolism
7.9e-11	40	399	Response to abiotic stimulus		5.4e-63	76	213	Photosynthetic membrane		7.4e-13	143	2784	Purine ribonucleotide binding		0.0017	7	47	Carbon fixation in photosynthetic organisms
9.7e-11	110	2047	Protein modification process		6.2e-50	64	198	Chloroplast thylakoid		1.4e-12	125	2330	Purine ribonucleoside triphosphate binding		0.0061	7	59	Glyoxylate and dicarboxylate metabolism
9.7e-11	110	2047	Cellular protein modification process		6.2e-50	64	198	Plastid thylakoid		1.6e-12	144	2857	Carbohydrate derivative binding		0.0086	6	47	Terpenoid backbone biosynthesis
9.7e-11	108	1992	Phosphorus metabolic process		2e-47	61	190	Thylakoid membrane		2.2e-12	132	2543	Adenyl ribonucleotide binding		0.013	4	22	Carotenoid biosynthesis
9.7e-11	108	1985	Phosphate-containing compound metabolic process		4.6e-46	57	167	Plastid thylakoid membrane		2.3e-12	132	2547	Adenyl nucleotide binding		0.026	4	27	Ubiquinone and other terpenoid-quinone biosynthesis
2.1e-10	130	2625	Regulation of biological process		5.7e-45	56	166	Chloroplast thylakoid membrane		4.6e-12	114	2089	ATP binding		0.031	6	64	Pyruvate metabolism
2.1e-10	205	4845	Cellular macromolecule metabolic process		8.7e-35	247	4123	Intracellular membrane-bounded organelle		7.5e-12	119	2241	Drug binding		0.032	4	30	Homologous recombination
4.2e-10	113	2186	Macromolecule modification		2.4e-34	38	93	Photosystem		9.5e-11	90	1562	Transferase activity, transferring phosphorus-containing groups
1.1e-09	105	2005	Oxidation-reduction process		4.3e-34	248	4194	Membrane-bounded organelle		5.5e-10	115	2289	Catalytic activity, acting on a protein
1.1e-09	98	1821	Response to stimulus		2.9e-31	176	2547	Cytoplasmic part		2.2e-09	13	46	Chlorophyll binding
1.2e-09	138	2937	Biological regulation		5.1e-30	69	472	Organelle subcompartment		2.7e-09	80	1410	Kinase activity
2.7e-09	150	3325	Protein metabolic process		2e-28	133	1699	Intracellular organelle part		9.4e-09	76	1347	Phosphotransferase activity, alcohol group as acceptor
2.8e-09	118	2408	Regulation of cellular process		2e-28	133	1700	Organelle part		5.9e-08	70	1250	Cofactor binding
2.8e-09	12	36	Photosynthetic electron transport chain		2.3e-28	252	4683	Intracellular organelle		7.2e-08	69	1232	Protein kinase activity
8.3e-09	17	91	Plastid organization		2.6e-28	185	2922	Cytoplasm		4.2e-07	91	1893	Oxidoreductase activity
8.7e-09	22	159	Response to light stimulus		2.6e-28	252	4690	Organelle		6.6e-07	120	2759	Cation binding
1.5e-08	22	164	Response to radiation		4.3e-27	41	167	Plastid envelope		9.4e-07	119	2750	Metal ion binding
1.6e-08	13	51	Protein-chromophore linkage		1.2e-26	27	58	Photosystem I		1.4e-06	136	3291	Transferase activity
2.5e-08	81	1487	Phosphorylation		1.1e-25	39	160	Chloroplast envelope		1.6e-06	32	425	Monooxygenase activity
6.2e-08	6	7	Regulation of photosynthesis, light reaction		4.2e-23	49	310	Membrane protein complex		1.6e-06	27	321	Inorganic molecular entity transmembrane transporter activity
6.2e-08	6	7	Regulation of generation of precursor metabolites and energy		1.8e-22	40	205	Chloroplast stroma		4.3e-06	34	491	Protein serine/threonine kinase activity
6.2e-08	71	1259	Protein phosphorylation		2.5e-22	40	207	Plastid stroma		4.3e-06	27	338	Ion transmembrane transporter activity
1.3e-07	14	72	Chloroplast organization		7.9e-20	24	71	Photosystem II		1.1e-05	81	1763	DNA binding
1.5e-07	7	12	Photosystem II assembly		1.4e-17	44	337	Organelle envelope		1.7e-05	20	220	Inorganic cation transmembrane transporter activity
3e-07	124	2806	Cellular protein metabolic process		1.4e-17	44	337	Envelope		1.8e-05	125	3120	Nucleic acid binding
5e-07	142	3377	Biosynthetic process		2.6e-14	9	9	Photosystem I reaction center		1.9e-05	41	699	Tetrapyrrole binding
1e-06	137	3265	Organic substance biosynthetic process		4.6e-08	11	43	Chloroplast membrane		7e-05	20	243	Cation transmembrane transporter activity
1.4e-06	36	497	Ion transport		7.3e-08	76	1457	Protein-containing complex		0.0001	49	965	Transporter activity
1.8e-06	21	199	Metal ion transport		9.3e-08	11	46	Plastid membrane		0.00012	46	889	Transmembrane transporter activity
2.4e-06	133	3195	Cellular biosynthetic process		5.2e-06	6	15	Plastoglobule		0.00012	13	118	Metal ion transmembrane transporter activity
3e-06	28	341	Cation transport		6.4e-05	6	22	Photosystem II oxygen evolving complex		0.00014	3	3	Protochlorophyllide reductase activity
3.4e-06	129	3096	Cellular aromatic compound metabolic process		6.6e-05	3	3	Chloroplast thylakoid membrane protein complex		0.00016	33	563	Iron ion binding
4e-06	127	3047	Heterocycle metabolic process		0.00025	3	4	Stromule		0.0002	14	143	Monovalent inorganic cation transmembrane transporter activity
4e-06	130	3138	Organic cyclic compound metabolic process		0.00062	5	21	Thylakoid lumen		0.00025	102	2587	Hydrolase activity
4.2e-06	8	26	Starch metabolic process		0.00077	5	22	Chloroplast inner membrane		0.00051	7	40	Potassium ion transmembrane transporter activity
4.7e-06	6	12	Photosynthetic electron transport in photosystem I		0.00094	5	23	Plastid inner membrane		0.0007	11	105	ATPase activity, coupled to transmembrane movement of substances
8.1e-06	6	13	Chlorophyll biosynthetic process		0.0012	4	14	Amyloplast		0.00071	143	3995	Protein binding
8.1e-06	4	4	Photosystem II stabilization		0.0012	4	14	Chloroplast outer membrane		0.00078	37	724	RNA binding
9.8e-06	8	29	Porphyrin-containing compound biosynthetic process		0.0016	4	15	Plastid outer membrane		0.00082	31	567	Oxidoreductase activity, acting on paired donors, with incorporation or reduction of molecular oxygen
1.2e-05	7	21	Chlorophyll metabolic process		0.0028	3	8	NAD(P)H dehydrogenase complex (plastoquinone)		0.001	3	5	Sigma factor activity
1.2e-05	9	40	Porphyrin-containing compound metabolic process		0.0031	88	2386	Nucleus		0.0011	5	21	Protein domain specific binding
2.1e-05	87	1945	Aromatic compound biosynthetic process		0.0057	2	3	Nuclear origin of replication recognition complex		0.0013	7	47	Lipase activity
2.2e-05	25	317	Ion transmembrane transport		0.0057	2	3	Chromoplast		0.0017	11	119	Primary active transmembrane transporter activity
2.8e-05	54	1031	Transmembrane transport		0.0066	6	52	Oxidoreductase complex		0.0017	11	119	P-P-bond-hydrolysis-driven transmembrane transporter activity
3e-05	79	1733	Establishment of localization		0.011	2	4	Intrinsic component of plastid membrane		0.0017	7	50	Cation-transporting ATPase activity
3.1e-05	84	1880	Regulation of metabolic process		0.011	2	4	Integral component of plastid membrane		0.0017	7	50	Active ion transmembrane transporter activity
3.1e-05	9	45	Tetrapyrrole metabolic process		0.012	4	26	Extrinsic component of membrane		0.0017	7	50	ATPase coupled ion transmembrane transporter activity
3.1e-05	80	1765	Localization		0.019	4	30	Nuclear chromosome part		0.0017	11	118	ATPase activity, coupled to movement of substances
3.6e-05	80	1775	Regulation of cellular metabolic process		0.024	2	6	Origin recognition complex		0.0017	3	6	Fructose 1,6-bisphosphate 1-phosphatase activity
3.6e-05	88	2009	Organic cyclic compound biosynthetic process		0.031	4	35	Nuclear chromosome		0.0019	4	14	Organic acid transmembrane transporter activity
3.7e-05	8	35	Tetrapyrrole biosynthetic process		0.031	2	7	Cytoplasmic chromosome		0.0019	4	14	Carboxylic acid transmembrane transporter activity
4e-05	23	289	Response to oxygen-containing compound		0.031	20	438	Plasma membrane		0.0024	7	54	Pattern binding
4e-05	78	1724	Transport		0.031	2	7	Plastid chromosome		0.0024	6	39	Phospholipase activity
4.6e-05	85	1937	Heterocycle biosynthetic process		0.044	4	39	Organelle outer membrane		0.0024	4	15	Voltage-gated potassium channel activity
5.9e-05	10	62	Pigment metabolic process							0.0024	7	54	Polysaccharide binding
6.7e-05	9	50	Pigment biosynthetic process							0.0026	3	7	Amino acid transmembrane transporter activity
9e-05	36	609	Cell communication							0.0028	17	261	Phosphoric ester hydrolase activity
9.8e-05	13	112	Response to temperature stimulus							0.0029	2	2	Formyltetrahydrofolate deformylase activity
0.00013	48	934	Cellular response to stimulus							0.0029	2	2	Oxygen evolving activity
0.00014	135	3560	Cellular nitrogen compound metabolic process							0.0036	4	17	Oxidoreductase activity, acting on the CH-CH group of donors, NAD or NADP as acceptor
0.00014	114	2895	Nucleobase-containing compound metabolic process							0.0038	3	8	Oxidoreductase activity, acting on iron-sulfur proteins as donors
0.00015	5	13	Starch biosynthetic process							0.004	7	60	Oxidoreductase activity, acting on the CH-CH group of donors
0.00015	5	13	Group II intron splicing							0.0044	4	18	Adenylyltransferase activity
0.00015	30	479	Response to organic substance							0.0048	12	161	Carbohydrate binding
0.00016	4	7	Reductive pentose-phosphate cycle							0.0048	12	161	ATPase activity, coupled
0.00016	4	7	Photosynthesis, dark reaction							0.0051	4	19	Organic anion transmembrane transporter activity
0.00016	18	213	Inorganic cation transmembrane transport							0.0051	4	19	Voltage-gated cation channel activity
0.00017	28	436	Response to endogenous stimulus							0.0058	16	259	ATPase activity
0.00017	28	436	Response to hormone							0.0059	10	123	Nucleotidyltransferase activity
0.00023	14	141	Response to lipid							0.006	4	20	Potassium channel activity
0.00024	19	241	Inorganic ion transmembrane transport							0.0063	55	1378	Transition metal ion binding
0.00027	19	243	Electron transport chain							0.0091	3	11	Sugar-phosphatase activity
0.00027	30	497	Signal transduction							0.0091	8	90	Iron-sulfur cluster binding
0.00031	44	865	Response to chemical							0.0091	8	90	Metal cluster binding
0.00033	30	503	Signaling							0.0096	4	23	Protein histidine kinase activity
0.00039	15	168	Monovalent inorganic cation transport							0.0096	4	23	Phosphotransferase activity, nitrogenous group as acceptor
0.00046	54	1161	Cellular component organization							0.0099	26	544	Nucleoside-triphosphatase activity
0.00052	101	2588	Nucleic acid metabolic process							0.011	5	39	Voltage-gated ion channel activity
0.00068	57	1267	Cellular component organization or biogenesis							0.011	27	579	Pyrophosphatase activity
0.0007	14	158	Cofactor biosynthetic process							0.011	5	39	Voltage-gated channel activity
0.0007	18	241	Cation transmembrane transport							0.012	27	584	Hydrolase activity, acting on acid anhydrides, in phosphorus-containing anhydrides
0.00075	7	41	Response to light intensity							0.013	2	4	3-deoxy-7-phosphoheptulonate synthase activity
0.00075	43	876	Response to stress							0.014	4	26	Cation channel activity
0.0008	66	1543	Regulation of biosynthetic process							0.014	27	592	Hydrolase activity, acting on acid anhydrides
0.00089	40	801	Carbohydrate metabolic process							0.018	31	721	Hydrolase activity, acting on ester bonds
0.0013	65	1539	Regulation of cellular biosynthetic process							0.019	2	5	Polynucleotide adenylyltransferase activity
0.0015	7	46	Potassium ion transport							0.019	3	15	Rho guanyl-nucleotide exchange factor activity
0.0017	66	1589	Regulation of gene expression							0.019	2	5	Glucose-1-phosphate adenylyltransferase activity
0.0018	88	2275	RNA metabolic process							0.019	13	222	Phosphatase activity
0.0018	6	34	Terpenoid biosynthetic process							0.019	3	15	Rho GTPase binding
0.0019	47	1032	Small molecule metabolic process							0.019	27	609	DNA-binding transcription factor activity
0.0021	8	64	Isoprenoid biosynthetic process							0.019	4	29	ATPase activity, coupled to transmembrane movement of ions, rotational mechanism
0.0023	73	1823	Nucleobase-containing compound biosynthetic process							0.022	3	16	MAP kinase activity
0.0026	20	318	Cellular component assembly							0.022	3	16	Ras guanyl-nucleotide exchange factor activity
0.0026	26	469	Cellular component biogenesis							0.022	12	204	Serine-type peptidase activity
0.0027	4	14	Carbon fixation							0.022	12	204	Serine hydrolase activity
0.0027	31	603	Organelle organization							0.023	21	447	Coenzyme binding
0.0027	4	14	Photorespiration							0.024	28	653	Heme binding
0.0029	93	2475	Cellular nitrogen compound biosynthetic process							0.025	2	6	Phosphatidylinositol phospholipase C activity
0.0031	6	38	Terpenoid metabolic process							0.025	2	6	Phospholipase C activity
0.0031	6	38	Response to cytokinin							0.025	6	69	Ion channel activity
0.0031	15	208	Response to acid chemical							0.025	2	6	Ribulose-bisphosphate carboxylase activity
0.0031	7	53	Response to organic cyclic compound							0.028	6	71	Substrate-specific channel activity
0.0031	10	105	Response to abscisic acid							0.031	16	323	Endopeptidase activity
0.0032	61	1483	Regulation of RNA metabolic process							0.031	6	73	Anion transmembrane transporter activity
0.0033	10	106	Response to alcohol							0.031	3	19	Calcium ion transmembrane transporter activity
0.0034	5	26	Stomatal movement							0.031	3	19	ATPase activity, coupled to transmembrane movement of ions, phosphorylative mechanism
0.0035	62	1521	Regulation of macromolecule biosynthetic process							0.031	5	53	Ion gated channel activity
0.0037	12	148	Carbohydrate biosynthetic process							0.031	3	19	Proton-transporting ATP synthase activity, rotational mechanism
0.0037	3	7	Protein repair							0.031	28	670	Transcription regulator activity
0.0037	7	55	Response to heat							0.033	4	36	Phosphoric diester hydrolase activity
0.0038	30	593	Lipid metabolic process							0.033	8	120	Channel activity
0.0038	8	72	Isoprenoid metabolic process							0.033	7	97	Carbon-carbon lyase activity
0.0038	69	1745	Regulation of primary metabolic process							0.033	8	120	Passive transmembrane transporter activity
0.004	2	2	Cellular response to decreased oxygen levels							0.033	4	36	2 iron, 2 sulfur cluster binding
0.004	2	2	Cellular response to oxygen levels							0.034	3	20	Guanyl-nucleotide exchange factor activity
0.004	2	2	Photosystem stoichiometry adjustment							0.035	24	564	Peptidase activity
0.004	2	2	Energy quenching							0.035	8	122	Oxidoreductase activity, acting on a sulfur group of donors
0.004	10	110	Purine nucleoside monophosphate biosynthetic process							0.035	6	77	Transferase activity, transferring alkyl or aryl (other than methyl) groups
0.004	10	110	Purine ribonucleoside monophosphate biosynthetic process							0.035	5	56	Hydrolase activity, acting on carbon-nitrogen (but not peptide) bonds, in linear amides
0.004	2	2	Photosynthetic acclimation							0.036	3	21	Phosphorelay sensor kinase activity
0.004	2	2	Nonphotochemical quenching							0.036	5	57	Gated channel activity
0.0041	61	1507	Regulation of cellular macromolecule biosynthetic process							0.036	23	537	Peptidase activity, acting on L-amino acid peptides
0.0043	71	1821	Regulation of macromolecule metabolic process							0.041	7	103	Proton transmembrane transporter activity
0.0043	6	42	Cellular response to abiotic stimulus							0.041	3	22	Carbohydrate phosphatase activity
0.0043	6	42	Cellular response to environmental stimulus							0.042	6	81	Hydrolase activity, acting on carbon-nitrogen (but not peptide) bonds
0.0048	6	43	Cellular potassium ion transport							0.044	2	9	Acetyl-CoA carboxylase activity
0.0048	6	43	Potassium ion transmembrane transport							0.044	2	9	CoA carboxylase activity
0.0052	61	1525	Regulation of nucleobase-containing compound metabolic process							0.044	2	9	Oxidoreductase activity, acting on the CH-CH group of donors, oxygen as acceptor
0.0057	30	614	Oxoacid metabolic process							0.044	2	9	Oxo-acid-lyase activity
0.0057	59	1470	Regulation of nucleic acid-templated transcription							0.044	2	9	Ligase activity, forming carbon-carbon bonds
0.0057	59	1470	Regulation of RNA biosynthetic process							0.049	3	24	Carbohydrate kinase activity
0.0059	30	616	Organic acid metabolic process
0.006	24	454	RNA processing
0.0061	96	2656	Gene expression
0.0061	10	118	Ribonucleoside monophosphate biosynthetic process
0.0062	5	31	Cellular response to light stimulus
0.007	15	232	Protein-containing complex assembly
0.007	6	47	Divalent metal ion transport
0.007	58	1456	Regulation of transcription, DNA-templated
0.007	6	47	Divalent inorganic cation transport
0.007	13	186	Response to inorganic substance
0.0074	10	122	Nucleoside monophosphate biosynthetic process
0.0079	20	360	Cofactor metabolic process
0.0079	5	33	Cellular response to radiation
0.0079	15	236	Response to external stimulus
0.0085	11	146	Cellular polysaccharide metabolic process
0.0091	66	1728	Regulation of nitrogen compound metabolic process
0.0092	10	127	Cellular glucan metabolic process
0.0092	16	265	Protein-containing complex subunit organization
0.0092	10	127	Glucan metabolic process
0.0092	2	3	Negative regulation of photosynthesis
0.0092	4	21	Response to high light intensity
0.0092	2	3	Mucilage metabolic process
0.0092	2	3	Mucilage biosynthetic process
0.0092	2	3	Defense response signaling pathway, resistance gene-independent
0.0095	5	35	Energy coupled proton transport, down electrochemical gradient
0.0095	5	35	ATP synthesis coupled proton transport
0.0096	6	51	Regulation of localization
0.0096	11	150	Response to external biotic stimulus
0.0096	14	219	Cellular carbohydrate metabolic process
0.0096	11	150	Response to other organism
0.0099	17	294	Multi-organism process
0.0099	10	129	Purine ribonucleotide biosynthetic process
0.01	5	36	Cellular metabolic compound salvage
0.011	3	11	Protein targeting to chloroplast
0.011	10	131	Purine nucleotide biosynthetic process
0.011	3	11	Establishment of protein localization to chloroplast
0.011	3	11	Protein localization to chloroplast
0.011	8	90	ATP biosynthetic process
0.011	61	1594	Nucleic acid-templated transcription
0.011	88	2466	Macromolecule biosynthetic process
0.011	5	37	Signal transduction by protein phosphorylation
0.011	61	1596	RNA biosynthetic process
0.013	60	1573	Transcription, DNA-templated
0.013	28	603	Carboxylic acid metabolic process
0.013	18	330	Organic acid biosynthetic process
0.013	86	2420	Cellular macromolecule biosynthetic process
0.013	3	12	Plastid fission
0.013	3	12	Dicarboxylic acid biosynthetic process
0.013	18	330	Carboxylic acid biosynthetic process
0.013	4	24	Protein autophosphorylation
0.013	10	136	Purine nucleoside monophosphate metabolic process
0.013	10	136	Purine ribonucleoside monophosphate metabolic process
0.013	3	12	Chloroplast fission
0.013	10	137	Ribose phosphate biosynthetic process
0.013	10	137	Ribonucleotide biosynthetic process
0.014	10	138	Purine-containing compound biosynthetic process
0.015	2	4	Cuticle development
0.015	2	4	Short-day photoperiodism
0.015	2	4	Short-day photoperiodism, flowering
0.015	2	4	Regulation of DNA-templated transcription, initiation
0.015	8	96	Purine nucleoside triphosphate biosynthetic process
0.015	8	96	Purine ribonucleoside triphosphate biosynthetic process
0.015	2	4	Photosystem II repair
0.015	13	210	Ribose phosphate metabolic process
0.015	19	364	Cellular lipid metabolic process
0.015	6	58	ATP hydrolysis coupled cation transmembrane transport
0.015	5	41	Dicarboxylic acid metabolic process
0.016	8	98	RNA splicing, via transesterification reactions
0.016	8	98	RNA splicing, via transesterification reactions with bulged adenosine as nucleophile
0.016	4	26	Organic acid transmembrane transport
0.016	4	26	Carboxylic acid transmembrane transport
0.016	7	78	Response to water deprivation
0.016	8	99	Polysaccharide biosynthetic process
0.017	9	121	Positive regulation of gene expression
0.017	7	79	Cellular polysaccharide biosynthetic process
0.017	9	121	Defense response to other organism
0.017	6	60	Glucan biosynthetic process
0.017	10	144	Ribonucleoside monophosphate metabolic process
0.018	7	80	Protein targeting
0.018	3	14	Response to karrikin
0.018	8	101	Nucleoside triphosphate biosynthetic process
0.018	8	101	Ribonucleoside triphosphate biosynthetic process
0.018	6	61	Defense response to bacterium
0.019	11	170	Response to biotic stimulus
0.02	11	172	Cellular response to organic substance
0.021	2	5	Response to decreased oxygen levels
0.021	5	45	Regulation of transport
0.021	2	5	Chloroplast rRNA processing
0.021	2	5	Regulation of alcohol biosynthetic process
0.021	2	5	Response to nutrient
0.021	9	126	RNA splicing
0.021	3	15	Plastid membrane organization
0.021	2	5	De-etiolation
0.021	2	5	Defense response signaling pathway, resistance gene-dependent
0.021	3	15	Thylakoid membrane organization
0.021	2	5	Regulation of abscisic acid biosynthetic process
0.021	9	127	Positive regulation of cellular biosynthetic process
0.021	4	29	Cell death
0.021	4	29	Response to blue light
0.021	4	29	Response to brassinosteroid
0.021	6	64	Response to bacterium
0.021	9	128	Positive regulation of biosynthetic process
0.022	5	46	Response to red or far red light
0.022	6	65	Response to cold
0.023	5	47	Organic acid transport
0.023	9	130	Intracellular signal transduction
0.023	5	47	Carboxylic acid transport
0.023	7	86	Response to water
0.023	3	16	Amino acid transmembrane transport
0.025	14	255	Polysaccharide metabolic process
0.025	14	256	Dephosphorylation
0.025	12	205	Cellular protein-containing complex assembly
0.027	14	258	Defense response
0.027	18	366	Cellular response to chemical stimulus
0.027	20	422	Small molecule biosynthetic process
0.027	3	17	Amino acid transport
0.027	2	6	Regulation of carbohydrate biosynthetic process
0.027	2	6	Negative regulation of growth
0.027	2	6	Response to oxygen levels
0.027	11	183	Purine ribonucleotide metabolic process
0.027	2	6	Adaxial/abaxial pattern specification
0.029	8	113	ATP metabolic process
0.029	11	185	Purine nucleotide metabolic process
0.031	3	18	Regulation of photoperiodism, flowering
0.032	8	115	Cellular response to oxygen-containing compound
0.033	10	164	Cellular response to hormone stimulus
0.033	10	164	Cellular response to endogenous stimulus
0.034	15	295	Positive regulation of biological process
0.035	10	165	Nucleoside monophosphate metabolic process
0.035	2	7	Glycogen biosynthetic process
0.035	2	7	Apocarotenoid metabolic process
0.035	2	7	Apocarotenoid biosynthetic process
0.035	2	7	Regulation of carbohydrate metabolic process
0.035	2	7	Protein import into chloroplast stroma
0.035	3	19	MAPK cascade
0.035	2	7	Tertiary alcohol metabolic process
0.035	2	7	Tertiary alcohol biosynthetic process
0.035	3	19	Protein targeting to membrane
0.035	11	191	Ribonucleotide metabolic process
0.035	2	7	Abscisic acid metabolic process
0.035	2	7	Abscisic acid biosynthetic process
0.035	2	7	Response to far red light
0.036	8	119	Purine nucleoside triphosphate metabolic process
0.036	8	119	Purine ribonucleoside triphosphate metabolic process
0.037	19	412	Organophosphate metabolic process
0.037	4	36	Response to reactive oxygen species
0.038	5	55	Regulation of defense response
0.039	8	121	Positive regulation of macromolecule biosynthetic process
0.039	10	170	Regulation of response to stimulus
0.04	4	37	Cellular ketone metabolic process
0.04	5	56	Defense response to fungus
0.043	3	21	Programmed cell death
0.043	3	21	Photomorphogenesis
0.043	13	252	Cellular response to stress
0.043	8	124	Ribonucleoside triphosphate metabolic process
0.043	2	8	Defense response to oomycetes
0.043	2	8	Regulation of isoprenoid metabolic process
0.043	2	8	Cellular response to heat
0.045	9	150	Hormone-mediated signaling pathway
0.046	13	255	Monocarboxylic acid metabolic process
0.046	4	39	Intracellular protein transmembrane transport
0.046	4	39	DNA-templated transcription, initiation
0.046	20	454	Carbohydrate derivative metabolic process
0.047	3	22	Calcium ion transport
0.049	11	204	Purine-containing compound metabolic process
0.049	25	607	Developmental process
0.049	7	104	Positive regulation of transcription, DNA-templated
0.049	14	286	Lipid biosynthetic process

## Sheet: Kuras_36hpi_Total
GO terms enrichment and KEGG pathway analysis with the total number of DEGs for the potato cultivar Kuras at 36 hpi.
Enrichment FDR	Genes in list	Total genes	Fold Enrichment	Functional Category - BP		Enrichment FDR	Genes in list	Total genes	Fold Enrichment	Functional Category - CC		Enrichment FDR	Genes in list	Total genes	Fold Enrichment	Functional Category - MF		Enrichment FDR	Genes in list	Total genes	Fold Enrichment	Functional Category - KEGG
5.1E-91	941	4315	1.9	Protein metabolic process		1.4E-120	481	1356	3.1	Plastid		1.4E-64	761	3612	1.8	Anion binding		2.2E-113	492	1467	2.9	Metabolic pathways
8.4E-89	862	3849	1.9	Cellular protein metabolic process		2.0E-118	466	1303	3.1	Chloroplast		4.3E-63	761	3645	1.8	Small molecule binding		2.4E-64	273	793	3	Biosynthesis of secondary metabolites
3.1E-64	392	1389	2.4	Organonitrogen compound biosynthetic process		2.1E-75	180	343	4.6	Thylakoid		1.7E-53	673	3256	1.8	Nucleotide binding		1.0E-25	93	242	3.3	Ribosome
3.5E-63	572	2444	2	Phosphorus metabolic process		2.8E-67	147	260	4.9	Photosynthetic membrane		1.7E-53	673	3256	1.8	Nucleoside phosphate binding		2.3E-24	77	183	3.7	Carbon metabolism
4.3E-62	395	1431	2.4	Small molecule metabolic process		5.9E-66	141	245	5	Thylakoid membrane		6.4E-52	785	4041	1.7	Transferase activity		8.9E-22	37	53	6.1	Photosynthesis
5.8E-61	561	2413	2	Phosphate-containing compound metabolic process		1.8E-65	151	280	4.7	Plastid thylakoid		1.7E-50	540	2457	1.9	Purine ribonucleoside triphosphate binding		2.2E-18	60	147	3.5	Biosynthesis of amino acids
5.3E-48	597	2864	1.8	Protein modification process		7.3E-65	150	279	4.7	Chloroplast thylakoid		2.1E-49	583	2752	1.8	Catalytic activity, acting on a protein		5.2E-16	20	22	7.9	Photosynthesis
5.3E-48	597	2864	1.8	Cellular protein modification process		1.8E-64	135	231	5.1	Plastid thylakoid membrane		2.1E-49	494	2190	2	ATP binding		1.3E-13	27	45	5.2	Proteasome
5.4E-48	267	897	2.6	Cellular amide metabolic process		4.3E-63	133	229	5	Chloroplast thylakoid membrane		1.8E-41	591	2964	1.7	Ribonucleotide binding		6.2E-12	39	97	3.5	Oxidative phosphorylation
6.1E-47	107	194	4.8	Photosynthesis		2.5E-53	180	448	3.5	Organelle subcompartment		2.1E-41	596	3000	1.7	Carbohydrate derivative binding		2.3E-10	53	175	2.6	Biosynthesis of cofactors
7.8E-47	490	2205	1.9	Oxidation-reduction process		1.3E-48	321	1189	2.3	Cytosol		1.1E-40	584	2936	1.7	Purine nucleotide binding		2.5E-10	23	43	4.6	Citrate cycle (TCA cycle)
7.8E-47	817	4381	1.6	Organic substance biosynthetic process		2.9E-48	140	312	3.9	Plastid stroma		8.7E-40	579	2923	1.7	Purine ribonucleotide binding		3.2E-10	31	74	3.6	Glutathione metabolism
1.0E-46	843	4567	1.6	Biosynthetic process		2.6E-47	137	305	3.9	Chloroplast stroma		6.0E-39	538	2669	1.7	Adenyl nucleotide binding		4.4E-09	19	34	4.9	Porphyrin and chlorophyll metabolism
2.7E-46	183	502	3.2	Generation of precursor metabolites and energy		5.1E-47	190	534	3.1	Membrane protein complex		5.1E-38	533	2656	1.7	Adenyl ribonucleotide binding		9.1E-09	22	46	4.2	Carbon fixation in photosynthetic organisms
1.2E-42	625	3164	1.7	Response to stimulus		1.3E-42	529	2545	1.8	Protein-containing complex		4.2E-36	343	1482	2	Kinase activity		3.7E-08	24	57	3.7	Glyoxylate and dicarboxylate metabolism
3.0E-42	253	884	2.5	Oxoacid metabolic process		6.9E-40	342	1425	2.1	Endomembrane system		4.6E-33	321	1397	2	Phosphotransferase activity, alcohol group as acceptor		7.0E-08	19	39	4.2	2-Oxocarboxylic acid metabolism
4.1E-42	617	3123	1.7	Macromolecule modification		9.2E-39	311	1259	2.1	Organelle membrane		5.3E-33	364	1664	1.9	Transferase activity, transferring phosphorus-containing groups		7.0E-08	48	177	2.4	Protein processing in endoplasmic reticulum
4.2E-42	253	886	2.5	Organic acid metabolic process		1.1E-37	190	610	2.7	Organelle envelope		3.8E-32	418	2025	1.8	Oxidoreductase activity		2.4E-07	17	34	4.3	Phenylalanine, tyrosine and tryptophan biosynthesis
1.1E-41	793	4347	1.6	Cellular biosynthetic process		1.1E-37	190	610	2.7	Envelope		2.9E-28	287	1269	2	Protein kinase activity		4.0E-07	17	35	4.2	Fatty acid degradation
9.8E-41	388	1679	2	Phosphorylation		2.4E-36	67	103	5.6	Photosystem		1.4E-27	203	784	2.2	Protein serine/threonine kinase activity		4.4E-07	19	43	3.8	Arginine and proline metabolism
1.8E-40	224	751	2.6	Peptide metabolic process		3.1E-31	46	58	6.9	Photosystem I		6.6E-27	145	479	2.6	Structural molecule activity		7.5E-07	41	152	2.3	Plant-pathogen interaction
3.5E-40	246	870	2.5	Carboxylic acid metabolic process		2.8E-30	153	492	2.7	Endoplasmic reticulum		2.5E-25	128	408	2.7	Structural constituent of ribosome		1.5E-06	16	34	4.1	Beta-Alanine metabolism
1.8E-39	218	730	2.6	Amide biosynthetic process		5.3E-29	53	81	5.7	Photosystem II		2.8E-24	547	3098	1.5	Cation binding		2.0E-06	19	47	3.5	Glycerolipid metabolism
1.3E-33	195	669	2.5	Peptide biosynthetic process		2.0E-28	139	439	2.7	Ribosome		7.7E-24	542	3076	1.5	Metal ion binding		2.0E-06	19	47	3.5	Terpenoid backbone biosynthesis
2.8E-33	193	662	2.5	Translation		4.1E-28	109	299	3.2	Plastid envelope		3.5E-21	541	3151	1.5	Hydrolase activity		7.1E-06	20	55	3.2	Glycerophospholipid metabolism
4.6E-32	471	2371	1.7	Establishment of localization		6.3E-28	104	278	3.2	Chloroplast envelope		2.2E-19	246	1175	1.8	RNA binding		1.1E-05	17	43	3.4	Fructose and mannose metabolism
8.5E-32	466	2344	1.7	Transport		4.5E-25	219	918	2.1	Mitochondrion		1.0E-15	33	56	5.1	Chlorophyll binding		1.1E-05	27	91	2.6	Amino sugar and nucleotide sugar metabolism
9.1E-32	487	2485	1.7	Localization		8.9E-24	91	248	3.2	Cytosolic ribosome		1.2E-14	244	1266	1.7	Transporter activity		1.1E-05	13	27	4.2	Alpha-Linolenic acid metabolism
9.9E-29	175	615	2.5	Carbohydrate derivative metabolic process		2.8E-22	332	1683	1.7	Plasma membrane		6.2E-14	232	1203	1.7	Transmembrane transporter activity		1.8E-05	15	36	3.6	Valine, leucine and isoleucine degradation
1.1E-28	170	589	2.5	Response to abiotic stimulus		5.5E-19	95	305	2.7	Ribosomal subunit		2.5E-13	73	243	2.6	Isomerase activity		5.4E-05	17	48	3.1	Glycine, serine and threonine metabolism
1.3E-26	300	1376	1.9	Protein phosphorylation		4.3E-18	381	2124	1.6	Cell periphery		4.5E-13	127	550	2	Ion transmembrane transporter activity		5.7E-05	18	53	2.9	Fatty acid metabolism
1.1E-25	62	118	4.6	Photosynthesis, light reaction		7.0E-18	98	331	2.6	Endoplasmic reticulum membrane		5.8E-13	123	528	2	Inorganic molecular entity transmembrane transporter activity		9.7E-05	21	70	2.6	Cysteine and methionine metabolism
5.3E-25	248	1083	2	Cell communication		8.5E-18	98	332	2.6	Nuclear outer membrane-endoplasmic reticulum membrane network		1.6E-11	149	715	1.8	Tetrapyrrole binding		1.3E-04	23	82	2.4	Glycolysis / Gluconeogenesis
4.1E-23	556	3192	1.5	Cellular nitrogen compound biosynthetic process		1.3E-15	159	709	1.9	Golgi apparatus		4.9E-11	68	241	2.4	Calcium ion binding		1.5E-04	10	21	4.1	Lysine degradation
4.1E-23	266	1227	1.9	Organic substance catabolic process		1.4E-15	26	37	6.1	Plastoglobule		2.0E-10	62	216	2.5	Ligase activity		1.9E-04	19	63	2.6	Peroxisome
4.1E-23	34	42	7	Photosynthesis, light harvesting		1.9E-14	153	693	1.9	Bounding membrane of organelle		7.5E-10	666	4579	1.3	Protein binding		2.6E-04	13	35	3.2	Pentose phosphate pathway
1.1E-22	291	1394	1.8	Catabolic process		7.3E-14	145	654	1.9	Ribonucleoprotein complex		3.6E-09	94	416	2	Endopeptidase activity		2.9E-04	40	188	1.8	Plant hormone signal transduction
1.2E-22	31	36	7.5	Photosynthesis, light harvesting in photosystem I		2.1E-13	42	101	3.6	Oxidoreductase complex		1.1E-08	124	614	1.8	Peptidase activity		3.4E-04	30	128	2	Phenylpropanoid biosynthesis
1.2E-22	332	1662	1.7	Cellular response to stimulus		2.4E-13	52	145	3.1	Cytosolic large ribosomal subunit		2.2E-08	17	28	5.3	Threonine-type endopeptidase activity		4.0E-04	20	72	2.4	Pyruvate metabolism
2.7E-22	153	570	2.3	Organophosphate metabolic process		2.9E-13	118	501	2	Whole membrane		2.2E-08	85	375	2	Phosphoric ester hydrolase activity		5.6E-04	12	33	3.2	Phenylalanine metabolism
4.1E-22	759	4717	1.4	Cellular nitrogen compound metabolic process		3.4E-13	33	67	4.3	Proteasome complex		2.6E-08	91	413	1.9	Lyase activity		5.9E-04	17	58	2.5	Phagosome
5.1E-21	150	569	2.3	Small molecule biosynthetic process		2.0E-12	58	181	2.8	Large ribosomal subunit		3.9E-08	24	54	3.9	Intramolecular oxidoreductase activity		1.7E-03	11	32	3	Protein export
5.6E-21	241	1111	1.9	Cellular catabolic process		7.8E-12	72	259	2.4	Organelle inner membrane		6.0E-08	41	133	2.7	Pyridoxal phosphate binding		2.0E-03	10	28	3.1	N-Glycan biosynthesis
5.9E-21	123	424	2.5	Monocarboxylic acid metabolic process		8.5E-12	250	1398	1.6	Non-membrane-bounded organelle		6.0E-08	41	133	2.7	Vitamin B6 binding		2.0E-03	10	28	3.1	Propanoate metabolism
2.6E-20	248	1168	1.8	Response to chemical		8.5E-12	250	1398	1.6	Intracellular non-membrane-bounded organelle		6.3E-08	74	317	2	Vitamin binding		2.0E-03	8	19	3.7	Biosynthesis of unsaturated fatty acids
6.0E-20	111	372	2.6	Cellular amino acid metabolic process		1.0E-11	75	277	2.4	Mitochondrial envelope		6.7E-08	18	33	4.7	Threonine-type peptidase activity		2.4E-03	9	24	3.3	Fatty acid elongation
6.1E-20	86	249	3	Response to light stimulus		1.0E-11	33	74	3.9	Endopeptidase complex		8.0E-08	74	319	2	Phosphatase activity		2.4E-03	9	24	3.3	Butanoate metabolism
8.4E-20	113	384	2.6	Nucleobase-containing small molecule metabolic process		2.1E-11	37	92	3.5	Peptidase complex		8.9E-08	79	350	2	Cation transmembrane transporter activity		2.4E-03	26	119	1.9	MAPK signaling pathway
8.9E-20	155	614	2.2	Cellular lipid metabolic process		2.8E-11	72	266	2.3	Mitochondrial membrane		8.9E-08	75	326	2	Inorganic cation transmembrane transporter activity		4.4E-03	17	69	2.1	Starch and sucrose metabolism
1.4E-19	206	920	1.9	Signal transduction		5.2E-11	170	875	1.7	Catalytic complex		9.6E-08	56	216	2.3	Oxidoreductase activity, acting on CH-OH group of donors		4.4E-03	7	17	3.6	Tropane, piperidine and pyridine alkaloid biosynthesis
1.6E-19	197	866	2	Nitrogen compound transport		9.5E-11	61	213	2.5	Mitochondrial inner membrane		1.8E-07	89	418	1.8	Active transmembrane transporter activity		4.5E-03	24	112	1.9	Endocytosis
1.6E-19	88	262	2.9	Response to radiation		2.0E-10	96	416	2	Vesicle		2.3E-07	73	321	2	MRNA binding		5.0E-03	12	42	2.5	Tryptophan metabolism
1.7E-19	213	965	1.9	Carbohydrate metabolic process		2.9E-10	91	389	2	Intracellular vesicle		2.9E-07	35	110	2.8	RRNA binding		7.2E-03	14	55	2.2	Ascorbate and aldarate metabolism
3.4E-19	206	927	1.9	Signaling		5.9E-10	90	388	2	Cytoplasmic vesicle		5.0E-07	50	192	2.3	Oxidoreductase activity, acting on the CH-OH group of donors, NAD or NADP as acceptor		9.2E-03	9	29	2.7	Pantothenate and CoA biosynthesis
1.1E-18	201	905	1.9	Lipid metabolic process		2.9E-09	17	27	5.5	Proteasome core complex		5.0E-07	41	143	2.5	Flavin adenine dinucleotide binding		1.0E-02	6	15	3.5	Isoquinoline alkaloid biosynthesis
1.1E-18	54	119	3.9	Energy derivation by oxidation of organic compounds		4.3E-09	99	458	1.9	Vacuole		8.8E-07	46	173	2.3	Channel activity		1.1E-02	9	30	2.6	Tyrosine metabolism
1.4E-17	724	4641	1.4	Biological regulation		9.4E-09	33	92	3.1	Cytosolic small ribosomal subunit		8.8E-07	46	173	2.3	Passive transmembrane transporter activity		1.4E-02	9	31	2.5	Galactose metabolism
1.8E-17	160	677	2.1	Organonitrogen compound catabolic process		2.6E-08	29	77	3.3	Golgi-associated vesicle		9.3E-07	36	120	2.6	Signaling receptor activity		1.4E-02	6	16	3.3	Sphingolipid metabolism
2.8E-17	220	1051	1.8	Organic substance transport		3.3E-08	9	9	8.7	Photosystem I reaction center		9.4E-07	134	733	1.6	Transferase activity, transferring glycosyl groups		1.5E-02	7	21	2.9	Arginine biosynthesis
3.3E-17	113	413	2.4	Organic acid biosynthetic process		3.4E-08	34	101	2.9	Coated vesicle		9.4E-07	50	196	2.2	Monovalent inorganic cation transmembrane transporter activity		1.5E-02	7	21	2.9	Carotenoid biosynthesis
3.3E-17	113	413	2.4	Carboxylic acid biosynthetic process		4.7E-08	40	132	2.6	Peroxisome		9.4E-07	94	466	1.8	Monooxygenase activity		1.6E-02	5	12	3.6	Thiamine metabolism
3.5E-17	94	313	2.6	Nucleotide metabolic process		4.7E-08	40	132	2.6	Microbody		9.8E-07	14	24	5.1	Sulfur compound binding		1.6E-02	4	8	4.3	Synthesis and degradation of ketone bodies
4.8E-17	77	230	2.9	Purine ribonucleotide metabolic process		2.5E-07	20	45	3.9	Vesicle coat		1.5E-06	24	64	3.3	Glutathione transferase activity		1.6E-02	9	32	2.4	Alanine, aspartate and glutamate metabolism
5.7E-17	81	250	2.8	Purine nucleotide metabolic process		2.6E-07	37	124	2.6	Small ribosomal subunit		2.4E-06	23	61	3.3	NADP binding		2.1E-02	21	108	1.7	RNA transport
9.7E-17	81	252	2.8	Ribonucleotide metabolic process		9.0E-07	35	119	2.6	Inner mitochondrial membrane protein complex		3.2E-06	39	142	2.4	Proton transmembrane transporter activity		2.1E-02	8	28	2.5	Ubiquinone and other terpenoid-quinone biosynthesis
1.3E-16	94	319	2.6	Nucleoside phosphate metabolic process		9.4E-07	13	22	5.1	Photosystem II oxygen evolving complex		4.3E-06	25	72	3	Hydro-lyase activity		2.1E-02	8	28	2.5	Aminoacyl-tRNA biosynthesis
1.5E-16	211	1009	1.8	Ion transport		9.5E-07	56	237	2.1	Vacuolar membrane		4.6E-06	13	23	4.9	Transferase activity, transferring acyl groups, acyl groups converted into alkyl on transfer		2.5E-02	4	9	3.9	Selenocompound metabolism
2.1E-16	82	260	2.7	Ribose phosphate metabolic process		1.1E-06	24	66	3.2	Proton-transporting two-sector ATPase complex		4.8E-06	36	128	2.4	Molecular transducer activity		2.8E-02	7	24	2.5	Autophagy
2.1E-16	84	270	2.7	Purine-containing compound metabolic process		1.3E-06	23	62	3.2	Membrane coat		5.2E-06	7	7	8.7	Sigma factor activity		3.8E-02	6	20	2.6	Various types of N-glycan biosynthesis
4.3E-16	253	1293	1.7	Transmembrane transport		1.3E-06	23	62	3.2	Coated membrane		7.7E-06	35	125	2.4	Ion channel activity
9.9E-16	632	4027	1.4	Regulation of biological process		2.1E-06	7	7	8.7	NAD(P)H dehydrogenase complex (plastoquinone)		1.6E-05	103	557	1.6	Transferase activity, transferring hexosyl groups
1.0E-15	38	73	4.5	Protein-chromophore linkage		3.4E-06	46	187	2.1	Mitochondrial protein complex		2.2E-05	69	335	1.8	Carbohydrate binding
1.1E-15	46	103	3.9	Cellular respiration		4.4E-06	12	21	5	Endoplasmic reticulum lumen		2.2E-05	34	125	2.4	Translation regulator activity
1.7E-15	146	626	2	Peptide transport		4.4E-06	23	66	3	Cytoplasmic vesicle membrane		2.5E-05	29	99	2.5	Calmodulin binding
1.9E-15	140	591	2.1	Protein transport		4.7E-06	57	255	1.9	Golgi membrane		2.5E-05	18	46	3.4	Ribosome binding
2.4E-15	155	683	2	Protein localization		4.9E-06	15	32	4.1	Thylakoid lumen		2.6E-05	135	787	1.5	Hydrolase activity, acting on acid anhydrides
2.5E-15	141	599	2	Establishment of protein localization		5.7E-06	23	67	3	Vesicle membrane		2.6E-05	134	780	1.5	Hydrolase activity, acting on acid anhydrides, in phosphorus-containing anhydrides
5.1E-15	147	640	2	Amide transport		1.2E-05	9	13	6	Proteasome core complex, alpha-subunit complex		2.6E-05	24	74	2.8	Ribonucleoprotein complex binding
6.1E-15	79	259	2.6	Sulfur compound metabolic process		1.5E-05	613	4497	1.2	Nucleus		2.6E-05	26	84	2.7	Oxidoreductase activity, acting on the CH-CH group of donors
8.4E-15	125	513	2.1	Ion transmembrane transport		2.8E-05	15	36	3.6	Proteasome regulatory particle		2.9E-05	133	775	1.5	Pyrophosphatase activity
1.5E-14	101	380	2.3	Carbohydrate derivative biosynthetic process		2.8E-05	15	36	3.6	Proteasome accessory complex		2.9E-05	32	116	2.4	Carbon-carbon lyase activity
1.6E-14	324	1821	1.5	Response to stress		2.8E-05	18	49	3.2	COPII-coated ER to Golgi transport vesicle		3.0E-05	45	190	2.1	Protein-containing complex binding
1.2E-13	66	206	2.8	Small molecule catabolic process		4.6E-05	20	60	2.9	Coated vesicle membrane		3.1E-05	125	720	1.5	Nucleoside-triphosphatase activity
1.8E-13	518	3268	1.4	Macromolecule biosynthetic process		4.8E-05	10	18	4.8	Eukaryotic 48S preinitiation complex		3.7E-05	6	6	8.7	L-aspartate:2-oxoglutarate aminotransferase activity
3.3E-13	70	230	2.6	Response to inorganic substance		4.8E-05	10	18	4.8	Translation preinitiation complex		3.9E-05	103	570	1.6	Iron ion binding
4.1E-13	35	73	4.2	Aerobic respiration		9.4E-05	18	53	2.9	Golgi-associated vesicle membrane		3.9E-05	46	198	2	Anion transmembrane transporter activity
7.9E-13	174	850	1.8	Macromolecule localization		1.4E-04	54	265	1.8	Endosome		4.0E-05	110	619	1.5	Oxidoreductase activity, acting on paired donors, with incorporation or reduction of molecular oxygen
8.5E-13	213	1107	1.7	Proteolysis		1.5E-04	22	75	2.5	Respirasome		4.1E-05	37	146	2.2	Iron-sulfur cluster binding
9.6E-13	72	245	2.6	Interspecies interaction between organisms		1.7E-04	11	24	4	Endoplasmic reticulum-Golgi intermediate compartment		4.1E-05	37	146	2.2	Metal cluster binding
1.4E-12	74	257	2.5	Alpha-amino acid metabolic process		1.7E-04	11	24	4	Eukaryotic translation initiation factor 3 complex		4.3E-05	33	124	2.3	Translation regulator activity, nucleic acid binding
1.8E-12	505	3214	1.4	Cellular macromolecule biosynthetic process		2.0E-04	14	37	3.3	Proton-transporting ATP synthase complex		4.7E-05	32	119	2.3	Translation factor activity, RNA binding
2.1E-12	96	380	2.2	Response to external stimulus		2.2E-04	9	17	4.6	Eukaryotic 43S preinitiation complex		5.1E-05	115	658	1.5	Heme binding
2.5E-12	70	239	2.5	Response to external biotic stimulus		2.3E-04	22	77	2.5	Intrinsic component of endoplasmic reticulum membrane		5.3E-05	10	17	5.1	Protein disulfide isomerase activity
2.5E-12	70	239	2.5	Response to other organism		2.6E-04	38	170	1.9	Intrinsic component of organelle membrane		5.3E-05	10	17	5.1	Intramolecular oxidoreductase activity, transposing S-S bonds
2.6E-12	79	287	2.4	Response to biotic stimulus		3.0E-04	21	73	2.5	Integral component of endoplasmic reticulum membrane		5.4E-05	20	58	3	Signaling receptor binding
2.6E-12	564	3669	1.3	Gene expression		3.1E-04	13	34	3.3	Proton-transporting two-sector ATPase complex, catalytic domain		5.9E-05	15	36	3.6	Oxidoreductase activity, acting on the CH-NH group of donors
3.4E-12	52	151	3	ATP metabolic process		3.3E-04	37	166	1.9	Integral component of organelle membrane		7.0E-05	26	89	2.5	Identical protein binding
3.5E-12	151	717	1.8	Cellular localization		3.3E-04	7	11	5.5	Tricarboxylic acid cycle enzyme complex		7.2E-05	96	531	1.6	Transferase activity, transferring acyl groups
4.0E-12	51	147	3	Organic acid catabolic process		4.1E-04	16	49	2.8	Extrinsic component of membrane		9.5E-05	217	1417	1.3	Transition metal ion binding
4.0E-12	51	147	3	Carboxylic acid catabolic process		4.2E-04	17	54	2.7	Respiratory chain complex		1.1E-04	30	113	2.3	Organic anion transmembrane transporter activity
5.2E-12	384	2337	1.4	Cellular component organization or biogenesis		4.7E-04	27	109	2.2	Chloroplast membrane		1.8E-04	81	440	1.6	UDP-glycosyltransferase activity
6.0E-12	569	3725	1.3	Regulation of cellular process		4.9E-04	8	15	4.6	Amyloplast		1.8E-04	38	162	2	ATPase-coupled transmembrane transporter activity
6.3E-12	77	281	2.4	Intracellular signal transduction		4.9E-04	8	15	4.6	COPI vesicle coat		1.9E-04	521	3823	1.2	Nucleic acid binding
2.1E-11	84	326	2.2	Organophosphate biosynthetic process		4.9E-04	8	15	4.6	COPI-coated vesicle		2.1E-04	39	169	2	Phosphoprotein phosphatase activity
2.2E-11	109	472	2	Lipid biosynthetic process		4.9E-04	8	15	4.6	COPI-coated vesicle membrane		2.1E-04	40	175	2	Primary active transmembrane transporter activity
3.7E-11	63	215	2.5	Defense response to other organism		4.9E-04	8	15	4.6	Cytochrome complex		2.1E-04	38	163	2	Active ion transmembrane transporter activity
4.1E-11	114	507	2	Protein catabolic process		4.9E-04	18	60	2.6	Mitochondrial respirasome		2.3E-04	23	79	2.5	Oxidoreductase activity, acting on the aldehyde or oxo group of donors
5.3E-11	25	46	4.7	Tricarboxylic acid cycle		5.6E-04	5	6	7.2	Oxoglutarate dehydrogenase complex		2.4E-04	18	54	2.9	Transmembrane signaling receptor activity
7.8E-11	135	643	1.8	Cellular response to chemical stimulus		7.2E-04	6	9	5.8	Mitochondrial respiratory chain complex III		3.2E-04	18	55	2.8	Ligase activity, forming carbon-sulfur bonds
8.9E-11	159	799	1.7	Response to organic substance		7.2E-04	6	9	5.8	Respiratory chain complex III		4.7E-04	15	42	3.1	Acid-thiol ligase activity
9.3E-11	123	569	1.9	Establishment of localization in cell		8.4E-04	29	125	2	Plastid membrane		4.9E-04	26	99	2.3	Lipase activity
1.6E-10	110	493	1.9	Cellular protein catabolic process		1.6E-03	6	10	5.2	Cytoplasmic chromosome		4.9E-04	41	188	1.9	Antiporter activity
2.2E-10	114	520	1.9	Cellular protein localization		1.6E-03	6	10	5.2	Plastid chromosome		5.0E-04	16	47	3	Racemase and epimerase activity
2.2E-10	118	545	1.9	Intracellular transport		1.8E-03	10	26	3.3	Proton-transporting V-type ATPase complex		5.7E-04	49	240	1.8	Secondary active transmembrane transporter activity
2.7E-10	109	491	1.9	Proteolysis involved in cellular protein catabolic process		2.1E-03	9	22	3.6	Proton-transporting ATP synthase complex, catalytic core F(1)		7.5E-04	14	39	3.1	Calcium-dependent protein serine/threonine kinase activity
2.7E-10	108	485	1.9	Response to oxygen-containing compound		2.1E-03	7	14	4.3	COPII vesicle coat		7.5E-04	14	39	3.1	Calcium-dependent protein kinase activity
3.9E-10	115	531	1.9	Cellular macromolecule localization		2.5E-03	10	27	3.2	Mitochondrial proton-transporting ATP synthase complex		7.6E-04	23	85	2.3	Oxidoreductase activity, acting on NAD(P)H
5.1E-10	18	27	5.8	Proteasomal ubiquitin-independent protein catabolic process		3.0E-03	6	11	4.7	Proteasome regulatory particle, lid subcomplex		7.9E-04	26	102	2.2	Carbohydrate derivative transmembrane transporter activity
5.1E-10	100	441	2	Cation transport		3.7E-03	4	5	6.9	Signal peptidase complex		8.0E-04	15	44	3	2 iron, 2 sulfur cluster binding
1.1E-09	96	422	2	Modification-dependent protein catabolic process		3.8E-03	53	297	1.5	Cell junction		8.3E-04	68	371	1.6	Hydrolase activity, hydrolyzing O-glycosyl compounds
1.1E-09	56	194	2.5	Fatty acid metabolic process		5.0E-03	52	294	1.5	Cell-cell junction		8.9E-04	34	150	2	Acetyltransferase activity
1.7E-09	31	76	3.5	Dicarboxylic acid metabolic process		5.0E-03	52	294	1.5	Plasmodesma		9.0E-04	45	219	1.8	Electron transfer activity
2.3E-09	54	187	2.5	Cellular amino acid biosynthetic process		5.0E-03	52	294	1.5	Symplast		1.2E-03	84	487	1.5	ATPase activity
2.3E-09	95	422	2	Intracellular protein transport		5.0E-03	52	294	1.5	Anchoring junction		1.2E-03	22	82	2.3	Metallopeptidase activity
3.0E-09	96	430	1.9	Modification-dependent macromolecule catabolic process		5.1E-03	20	84	2.1	Endosome membrane		1.2E-03	5	6	7.2	Isocitrate dehydrogenase activity
4.5E-09	38	110	3	Purine ribonucleotide biosynthetic process		6.0E-03	10	30	2.9	Plastid nucleoid		1.2E-03	9	19	4.1	Protein domain specific binding
5.0E-09	51	175	2.5	Nucleotide biosynthetic process		6.5E-03	3	3	8.7	Mitochondrial proton-transporting ATP synthase, stator stalk		1.3E-03	158	1033	1.3	Hydrolase activity, acting on ester bonds
5.9E-09	127	632	1.7	Cellular macromolecule catabolic process		6.5E-03	3	3	8.7	Granal stacked thylakoid		1.3E-03	45	223	1.8	Transferase activity, transferring alkyl or aryl (other than methyl) groups
6.1E-09	91	405	2	Ubiquitin-dependent protein catabolic process		6.5E-03	3	3	8.7	Granum		1.6E-03	18	62	2.5	ATPase-coupled cation transmembrane transporter activity
6.4E-09	39	116	2.9	Purine nucleotide biosynthetic process		6.5E-03	3	3	8.7	Proton-transporting ATP synthase, stator stalk		1.6E-03	18	62	2.5	ATPase-coupled ion transmembrane transporter activity
6.8E-09	34	93	3.2	Sulfur compound biosynthetic process		7.2E-03	5	9	4.8	Dihydrolipoyl dehydrogenase complex		1.6E-03	11	28	3.4	Translation elongation factor activity
7.2E-09	42	131	2.8	Ribonucleotide biosynthetic process		8.1E-03	6	13	4	Mitochondrial proton-transporting ATP synthase complex, catalytic sector F(1)		1.6E-03	11	28	3.4	Protein folding chaperone
8.2E-09	327	2048	1.4	Cellular component organization		8.9E-03	4	6	5.8	Stromule		1.9E-03	22	85	2.2	Translation initiation factor activity
8.7E-09	40	122	2.8	Purine-containing compound biosynthetic process		8.9E-03	4	6	5.8	Pyruvate dehydrogenase complex		2.2E-03	19	69	2.4	FAD binding
9.1E-09	67	266	2.2	Electron transport chain		8.9E-03	4	6	5.8	Eukaryotic translation initiation factor 3 complex, eIF3m		2.2E-03	25	103	2.1	Protein serine/threonine phosphatase activity
9.2E-09	43	137	2.7	Ribose phosphate biosynthetic process		9.0E-03	8	22	3.2	Cul4-RING E3 ubiquitin ligase complex		2.5E-03	17	59	2.5	Transaminase activity
1.1E-08	51	179	2.5	Nucleoside phosphate biosynthetic process		9.5E-03	9	27	2.9	Proton-transporting two-sector ATPase complex, proton-transporting domain		2.5E-03	17	59	2.5	Transferase activity, transferring nitrogenous groups
1.7E-08	30	78	3.3	Cellular lipid catabolic process		9.5E-03	9	27	2.9	Side of membrane		2.7E-03	15	49	2.7	Pyrophosphate hydrolysis-driven proton transmembrane transporter activity
1.7E-08	88	395	1.9	Dephosphorylation		1.0E-02	23	108	1.8	Mitochondrial matrix		2.7E-03	9	21	3.7	Phosphorelay sensor kinase activity
2.3E-08	195	1110	1.5	Cellular component biogenesis		1.2E-02	8	23	3	Proteasome regulatory particle, base subcomplex		2.7E-03	18	65	2.4	Cis-trans isomerase activity
2.3E-08	52	188	2.4	Monocarboxylic acid biosynthetic process		1.2E-02	8	23	3	Clathrin coat		2.7E-03	20	76	2.3	Gated channel activity
3.4E-08	35	103	2.9	Response to bacterium		1.2E-02	5	10	4.3	Cul4A-RING E3 ubiquitin ligase complex		2.7E-03	20	76	2.3	Amide binding
3.5E-08	19	36	4.6	Fatty acid oxidation		1.4E-02	11	39	2.4	Transport vesicle membrane		2.7E-03	9	21	3.7	Small molecule sensor activity
3.8E-08	37	113	2.8	Lipid modification		1.7E-02	4	7	5	PAM complex, Tim23 associated import motor		2.7E-03	37	179	1.8	Antioxidant activity
3.8E-08	43	143	2.6	Monosaccharide metabolic process		1.7E-02	4	7	5	Heterotrimeric G-protein complex		2.9E-03	21	82	2.2	N-acyltransferase activity
4.0E-08	58	224	2.2	Carbohydrate biosynthetic process		1.7E-02	4	7	5	GTPase complex		3.0E-03	22	88	2.2	Carboxy-lyase activity
4.2E-08	79	347	2	Inorganic ion transmembrane transport		1.9E-02	5	11	3.9	Rough endoplasmic reticulum		3.0E-03	39	193	1.8	Carbon-oxygen lyase activity
4.5E-08	150	808	1.6	Macromolecule catabolic process		1.9E-02	5	11	3.9	Rough endoplasmic reticulum membrane		3.2E-03	5	7	6.2	UDP-galactose transmembrane transporter activity
4.7E-08	79	348	2	Cation transmembrane transport		2.0E-02	3	4	6.5	Nuclear pre-replicative complex		3.4E-03	10	26	3.3	Proton-transporting ATP synthase activity, rotational mechanism
5.4E-08	77	337	2	Cellular carbohydrate metabolic process		2.0E-02	3	4	6.5	Glycine cleavage complex		3.5E-03	17	61	2.4	Peptide binding
5.4E-08	72	307	2	Inorganic cation transmembrane transport		2.0E-02	3	4	6.5	Pre-replicative complex		3.9E-03	7	14	4.3	Translation initiation factor binding
5.6E-08	22	48	4	Response to cadmium ion		2.0E-02	8	25	2.8	Cytoplasmic side of membrane		3.9E-03	17	62	2.4	Peptidyl-prolyl cis-trans isomerase activity
5.8E-08	92	430	1.9	Ribonucleoprotein complex biogenesis		2.0E-02	3	4	6.5	Chloroplast thylakoid membrane protein complex		3.9E-03	13	41	2.8	Voltage-gated ion channel activity
5.9E-08	36	110	2.8	Lipid catabolic process		2.2E-02	10	36	2.4	Nucleoid		3.9E-03	17	62	2.4	Organic acid transmembrane transporter activity
6.1E-08	77	338	2	Ribosome biogenesis		2.9E-02	11	43	2.2	Chloroplast inner membrane		3.9E-03	8	18	3.9	Fatty acid binding
1.2E-07	12	16	6.5	Regulation of photosynthesis		2.9E-02	11	43	2.2	Transport vesicle		3.9E-03	19	73	2.3	N-acetyltransferase activity
1.2E-07	88	411	1.9	Vesicle-mediated transport		2.9E-02	4	8	4.3	Extrinsic component of cytoplasmic side of plasma membrane		3.9E-03	23	96	2.1	Nucleobase-containing compound transmembrane transporter activity
1.4E-07	16	28	5	Acetyl-CoA metabolic process		3.3E-02	6	17	3.1	Endoplasmic reticulum exit site		3.9E-03	13	41	2.8	CoA-ligase activity
1.5E-07	33	99	2.9	Defense response to bacterium		3.3E-02	7	22	2.8	Chloroplast nucleoid		3.9E-03	17	62	2.4	Oxidoreductase activity, acting on the aldehyde or oxo group of donors, NAD or NADP as acceptor
1.6E-07	67	285	2	Proteasomal protein catabolic process		3.3E-02	11	44	2.2	Plastid inner membrane		3.9E-03	13	41	2.8	Oxidoreductase activity, acting on the CH-CH group of donors, NAD or NADP as acceptor
1.9E-07	49	183	2.3	Protein autophosphorylation		4.1E-02	20	102	1.7	Cullin-RING ubiquitin ligase complex		3.9E-03	12	36	2.9	Racemase and epimerase activity, acting on carbohydrates and derivatives
2.1E-07	22	51	3.7	Monocarboxylic acid catabolic process		4.3E-02	6	18	2.9	TIM23 mitochondrial import inner membrane translocase complex		3.9E-03	13	41	2.8	Voltage-gated channel activity
2.2E-07	612	4325	1.2	Organic cyclic compound metabolic process		4.3E-02	3	5	5.2	Sec61 translocon complex		3.9E-03	17	62	2.4	Carboxylic acid transmembrane transporter activity
2.6E-07	18	36	4.3	Fatty acid catabolic process		4.3E-02	3	5	5.2	Mitochondrial pyruvate dehydrogenase complex		3.9E-03	8	18	3.9	Large ribosomal subunit rRNA binding
2.6E-07	53	207	2.2	Monovalent inorganic cation transport		4.3E-02	3	5	5.2	Pore complex		4.4E-03	10	27	3.2	Proton channel activity
3.2E-07	32	97	2.9	Cytoplasmic translation		4.3E-02	4	9	3.9	Oligosaccharyltransferase complex		5.0E-03	13	42	2.7	Aminoacyl-tRNA ligase activity
3.4E-07	122	643	1.6	Response to endogenous stimulus		4.3E-02	2	2	8.7	Chloroplast starch grain		5.0E-03	13	42	2.7	FMN binding
3.7E-07	130	698	1.6	Protein modification by small protein conjugation or removal		4.3E-02	4	9	3.9	Myosin complex		5.0E-03	13	42	2.7	Ligase activity, forming carbon-oxygen bonds
[truncated: 332 more rows]

[truncated: 8 more sheets: Kuras_36hpi_UP, Kuras_36hpi_DN, Mag.Bonum_18hpi_Total, Mag.Bonum_18hpi_UP, Mag.Bonum_18hpi_DN, Mag.Bonum_36hpi_Total , Mag.Bonum_36hpi_UP, Mag.Bonum_36hpi_DN]
