# Supplementary material for: Comprehensive transcriptome analysis of different potato cultivars provides insight into early blight disease caused by Alternaria solani
Source: BMC Plant Biol. 2023 Mar 8;23:130. doi: 10.1186/s12870-023-04135-9 (PMC9993742; doi:10.1186/s12870-023-04135-9)
Supplement: Supplementary file 6 — Additional file 6. [file 12870_2023_4135_MOESM6_ESM.xlsx]

## Sheet: Common_649_Transcripts
List of TFs identified from the commonly expressed DEGs and their log2fold change values of the three potato cultivars at 18 and 36 hpi. The red and blue bars indicates the extent of down- and up-regulation of genes, respectively.
Gene ID	TF identified	MagnumBonum_18	Desiree_18	Kuras_18	MagnumBonum_36	Desiree_36	Kuras_36
Soltu.DM.02G008050.1	WRKY	1.58786	1.57548	1.80643	2.34181	1.37824	3.27903
Soltu.DM.02G020430.2	WRKY	1.83567	2.4329	2.44243	1.73859	1.87754	3.19243
Soltu.DM.02G028870.1	HSF	1.36788	1.42156	2.28498	1.69714	1.23739	2.60063
Soltu.DM.02G034320.1	WRKY	8.82779	8.13329	10.0209	8.84949	5.04628	6.23435
Soltu.DM.03G018280.1	GRAS	-0.812966	-0.563125	-1.29449	-0.717783	-0.719315	-0.857613
Soltu.DM.04G010950.1	HSF	7.63561	4.34287	7.7387	7.07596	3.36327	6.20177
Soltu.DM.05G006300.2	WRKY	4.12981	6.30689	5.7411	3.86784	3.11208	6.01168
Soltu.DM.05G012130.1	WRKY	5.26117	4.49521	5.61391	4.5546	2.33458	6.00496
Soltu.DM.07G011740.1	bHLH	3.23262	2.57084	3.8926	2.96322	1.68913	4.29054
Soltu.DM.08G019960.1	bHLH	0.730411	0.707946	0.940262	0.89979	1.08048	0.768096
Soltu.DM.10G028040.1	HSF	5.88928	4.8835	10.0895	5.88074	2.9919	6.14738
Soltu.DM.11G002330.1	GRAS	-0.888957	-0.422605	-0.924012	-0.798177	-0.527771	-0.860616
Soltu.DM.05G020900.1	ERF	4.06232	3.446	5.84528	4.38846	4.86738	4.6765
Soltu.DM.08G000970.1	ERF	7.51884	5.07292	9.53814	6.36483	3.38171	8.86477
Soltu.DM.09G021190.1	ERF	3.81029	3.56675	4.63852	4.293	2.86429	7.62349
Soltu.DM.09G026500.1	ERF	5.89988	4.39637	9.44318	5.01863	4.76583	8.49683
Soltu.DM.07G020250.1	HB-other	-0.515467	-0.628606	-0.850553	-0.684188	-0.516243	-0.819229
Soltu.DM.02G016980.1	HD-ZIP	1.27468	1.65533	1.94895	1.74564	1.71304	2.34999
Soltu.DM.06G018000.1	C2H2	1.05452	2.02114	1.29132	2.35491	1.18877	2.048
Soltu.DM.06G030600.1	C2H2	-0.404027	-0.744395	-0.955163	-1.22351	-0.746135	-1.15072

## Sheet: Over all statistics DEGs
Over all statistics of the TFs identified from the DEGs of three potato cultivars at 18 and 36 hpi.
Unique DEGs	Total	TF	%_TF	Up-regulated	TF	%_TF	Down-regulated	TF	%_TF		Total	TF	%_TF	Up-regulated	TF	%_TF	Down-regulated	TF	%_TF
	18 hpi	18 hpi	18 hpi	18 hpi	18 hpi	18 hpi	18 hpi	18 hpi	18 hpi		36 hpi	36 hpi	36 hpi	36 hpi	36 hpi	36 hpi	36 hpi	36 hpi	36 hpi
Magnum Bonum	2052	113	5.50682	1506	66	4.38247	546	47	8.60806		3753	184	4.90274	2519	76	3.01707	1234	108	8.75203
Desiree	3398	145	4.26722	2315	49	2.11663	1083	96	8.86427		2440	97	3.97541	1768	35	1.97964	672	62	9.22619
Kuras	4046	178	4.39941	2745	75	2.73224	1301	103	7.91699		6261	329	5.25475	3654	160	4.37876	2607	169	6.48255
Total	9496	436		6566	190		2930	246			12454	610		7941	271		4513	339
%			4.59141			2.89369			8.3959				4.89802			3.41267			7.51163

## Sheet: Désirée_18hpi_UP
List of TFs identified from the up-regulated DEGs of the potato cultivar Désirée at 18 hpi.
Gene ID	TF identified
Soltu.DM.02G004200.1	WRKY
Soltu.DM.02G008050.1	WRKY
Soltu.DM.02G020430.1	WRKY
Soltu.DM.02G020430.2	WRKY
Soltu.DM.02G028310.1	WRKY
Soltu.DM.02G028870.1	HSF
Soltu.DM.02G034320.1	WRKY
Soltu.DM.04G005970.1	NAC
Soltu.DM.04G010950.1	HSF
Soltu.DM.04G034930.1	BES1
Soltu.DM.05G000300.3	WRKY
Soltu.DM.05G006300.2	WRKY
Soltu.DM.05G012130.1	WRKY
Soltu.DM.06G030710.1	LBD
Soltu.DM.07G011740.1	bHLH
Soltu.DM.10G028040.1	HSF
Soltu.DM.11G000400.1	GRAS
Soltu.DM.11G017610.2	Nin-like
Soltu.DM.12G001610.1	CAMTA
Soltu.DM.12G007340.1	NAC
Soltu.DM.08G030310.4	B3
Soltu.DM.09G002750.1	B3
Soltu.DM.02G016660.1	ERF
Soltu.DM.04G024100.1	ERF
Soltu.DM.05G020900.1	ERF
Soltu.DM.08G000970.1	ERF
Soltu.DM.08G024150.1	ERF
Soltu.DM.08G024160.1	ERF
Soltu.DM.09G021190.1	ERF
Soltu.DM.09G026500.1	ERF
Soltu.DM.02G016980.1	HD-ZIP
Soltu.DM.01G031470.1	C2H2
Soltu.DM.06G018000.1	C2H2
Soltu.DM.03G014050.1	MYB
Soltu.DM.03G033800.1	MYB
Soltu.DM.05G003270.1	MYB
Soltu.DM.09G005350.1	MYB
Soltu.DM.03G029560.2	MYB_related
Soltu.DM.04G030160.1	GeBP
Soltu.DM.05G026160.2	NAC
Soltu.DM.06G017300.1	NAC
Soltu.DM.08G005330.1	Nin-like
Soltu.DM.08G019960.1	bHLH
Soltu.DM.09G028130.2	GATA
Soltu.DM.10G003730.1	WRKY
Soltu.DM.12G029330.1	NAC
Soltu.DM.09G022120.1	G2-like
Soltu.DM.09G022120.2	G2-like
Soltu.DM.04G021190.1	C2H2

## Sheet: Désirée_18hpi_DN
List of TFs identified from the down-regulated DEGs of the potato cultivar Désirée at 18 hpi.
Gene ID	TF identified
Soltu.DM.01G023320.2	SBP
Soltu.DM.01G031400.1	GATA
Soltu.DM.01G032640.1	TCP
Soltu.DM.01G035540.1	bHLH
Soltu.DM.01G049490.1	bHLH
Soltu.DM.02G027820.1	LBD
Soltu.DM.03G027480.1	bHLH
Soltu.DM.04G002320.1	bHLH
Soltu.DM.06G010630.1	bHLH
Soltu.DM.09G015500.3	FAR1
Soltu.DM.09G030640.1	bHLH
Soltu.DM.10G005280.1	bHLH
Soltu.DM.10G005300.1	bHLH
Soltu.DM.10G029290.1	SBP
Soltu.DM.11G022960.1	GATA
Soltu.DM.11G022960.2	GATA
Soltu.DM.12G024950.1	HSF
Soltu.DM.11G022970.4	ARF
Soltu.DM.06G029370.2	B3
Soltu.DM.07G019210.1	B3
Soltu.DM.08G028970.1	ERF
Soltu.DM.03G034030.1	CO-like
Soltu.DM.04G002000.1	CO-like
Soltu.DM.05G003170.1	CO-like
Soltu.DM.08G002010.1	CO-like
Soltu.DM.08G023050.1	ARR-B
Soltu.DM.08G023050.2	ARR-B
Soltu.DM.06G018400.2	G2-like
Soltu.DM.10G002540.2	HB-other
Soltu.DM.03G033140.1	WOX
Soltu.DM.06G018130.1	HD-ZIP
Soltu.DM.02G027200.1	HD-ZIP
Soltu.DM.04G001110.1	HD-ZIP
Soltu.DM.06G030160.1	C2H2
Soltu.DM.08G014110.1	C3H
Soltu.DM.03G034270.1	MYB
Soltu.DM.05G019450.1	MYB
Soltu.DM.06G020450.1	MYB
Soltu.DM.09G002130.1	MYB
Soltu.DM.03G027560.1	MYB_related
Soltu.DM.11G009850.1	MYB_related
Soltu.DM.12G010020.1	MYB_related
Soltu.DM.01G046580.1	LBD
Soltu.DM.01G049720.1	bZIP
Soltu.DM.02G001600.1	GeBP
Soltu.DM.02G009800.1	ZF-HD
Soltu.DM.02G009820.1	ZF-HD
Soltu.DM.02G025200.1	GRAS
Soltu.DM.02G025200.2	GRAS
Soltu.DM.03G018280.1	GRAS
Soltu.DM.03G024640.1	Trihelix
Soltu.DM.04G035810.2	bHLH
Soltu.DM.06G013280.1	GRAS
Soltu.DM.08G025380.2	YABBY
Soltu.DM.11G002330.1	GRAS
Soltu.DM.11G022160.1	NAC
Soltu.DM.11G024670.1	YABBY
Soltu.DM.12G007690.1	Trihelix
Soltu.DM.12G017180.1	CAMTA
Soltu.DM.12G023600.1	NF-YB
Soltu.DM.03G032540.1	ARF
Soltu.DM.07G006060.1	ARF
Soltu.DM.07G013020.1	ARF
Soltu.DM.08G029550.1	ARF
Soltu.DM.11G022570.1	ARF
Soltu.DM.02G001010.1	B3
Soltu.DM.06G030980.1	AP2
Soltu.DM.10G023790.3	AP2
Soltu.DM.04G019140.1	AP2
Soltu.DM.04G021630.1	ERF
Soltu.DM.05G017200.1	CO-like
Soltu.DM.12G003910.1	CO-like
Soltu.DM.04G019420.2	G2-like
Soltu.DM.07G020230.1	G2-like
Soltu.DM.01G045080.2	MIKC_MADS
Soltu.DM.07G020250.1	HB-other
Soltu.DM.08G011740.1	HB-other
Soltu.DM.04G034780.1	TALE
Soltu.DM.11G003380.1	HD-ZIP
Soltu.DM.03G002870.1	HD-ZIP
Soltu.DM.03G017090.1	HD-ZIP
Soltu.DM.08G022140.1	HD-ZIP
Soltu.DM.11G023000.1	HD-ZIP
Soltu.DM.01G003280.2	C2H2
Soltu.DM.01G003710.1	C3H
Soltu.DM.01G027650.1	C3H
Soltu.DM.03G024990.1	C2H2
Soltu.DM.03G036460.3	C2H2
Soltu.DM.03G036460.4	C2H2
Soltu.DM.04G004270.2	C2H2
Soltu.DM.04G036490.1	C2H2
Soltu.DM.06G030600.1	C2H2
Soltu.DM.08G013220.1	C2H2
Soltu.DM.11G024310.1	MYB
Soltu.DM.03G036800.1	MYB_related
Soltu.DM.06G026360.1	MYB_related

## Sheet: Désirée_36hpi_UP
List of TFs identified from the up-regulated DEGs of the potato cultivar Désirée at 36 hpi.
Gene ID	TF identified
Soltu.DM.02G008050.1	WRKY
Soltu.DM.02G014150.1	WRKY
Soltu.DM.02G020430.2	WRKY
Soltu.DM.02G028870.1	HSF
Soltu.DM.02G034320.1	WRKY
Soltu.DM.03G027000.1	WRKY
Soltu.DM.03G030960.1	WRKY
Soltu.DM.04G010950.1	HSF
Soltu.DM.04G022900.1	NF-YB
Soltu.DM.05G006300.2	WRKY
Soltu.DM.05G012130.1	WRKY
Soltu.DM.06G030710.1	LBD
Soltu.DM.07G011740.1	bHLH
Soltu.DM.08G019960.1	bHLH
Soltu.DM.10G028040.1	HSF
Soltu.DM.11G021800.1	bZIP
Soltu.DM.11G025600.1	LBD
Soltu.DM.02G008680.1	B3
Soltu.DM.04G024100.1	ERF
Soltu.DM.05G020900.1	ERF
Soltu.DM.08G000970.1	ERF
Soltu.DM.08G024150.1	ERF
Soltu.DM.08G024160.1	ERF
Soltu.DM.09G021190.1	ERF
Soltu.DM.09G021200.1	ERF
Soltu.DM.09G026500.1	ERF
Soltu.DM.02G016980.1	HD-ZIP
Soltu.DM.05G025220.1	C2H2
Soltu.DM.06G018000.1	C2H2
Soltu.DM.06G030600.2	C2H2
Soltu.DM.05G025580.1	MYB
Soltu.DM.09G005350.1	MYB
Soltu.DM.05G024580.3	MYB_related
Soltu.DM.10G003730.1	WRKY
Soltu.DM.12G007340.4	NAC

## Sheet: Désirée_36hpi_DN
List of TFs identified from the down-regulated DEGs of the potato cultivar Désirée at 36 hpi.
Gene ID	TF identified
Soltu.DM.01G002650.1	NF-YA
Soltu.DM.02G017550.1	bHLH
Soltu.DM.03G013350.1	WRKY
Soltu.DM.06G002140.1	bHLH
Soltu.DM.06G020510.1	bHLH
Soltu.DM.06G020510.4	bHLH
Soltu.DM.08G004140.1	bHLH
Soltu.DM.08G012710.1	WRKY
Soltu.DM.08G015900.1	WRKY
Soltu.DM.09G008990.1	GRAS
Soltu.DM.09G011140.1	WRKY
Soltu.DM.09G018570.2	bHLH
Soltu.DM.09G030640.3	bHLH
Soltu.DM.10G017860.1	NAC
Soltu.DM.10G021890.1	WRKY
Soltu.DM.11G022040.1	NAC
Soltu.DM.01G047760.1	ERF
Soltu.DM.03G014560.1	ERF
Soltu.DM.03G014570.1	ERF
Soltu.DM.03G014580.1	ERF
Soltu.DM.03G014580.2	ERF
Soltu.DM.03G016740.1	ERF
Soltu.DM.03G016750.1	ERF
Soltu.DM.05G022070.1	ERF
Soltu.DM.08G024170.1	ERF
Soltu.DM.10G001250.1	ERF
Soltu.DM.12G022800.1	ERF
Soltu.DM.12G026290.1	ERF
Soltu.DM.06G028530.2	DBB
Soltu.DM.07G000240.4	ARR-B
Soltu.DM.10G002540.2	HB-other
Soltu.DM.02G031850.1	HD-ZIP
Soltu.DM.04G032780.1	C2H2
Soltu.DM.12G006170.1	C2H2
Soltu.DM.12G023130.1	C3H
Soltu.DM.04G006820.4	MYB
Soltu.DM.01G025440.1	SBP
Soltu.DM.02G009800.1	ZF-HD
Soltu.DM.03G007440.2	WRKY
Soltu.DM.03G018280.1	GRAS
Soltu.DM.03G032660.1	NF-X1
Soltu.DM.04G005640.1	TCP
Soltu.DM.06G013280.1	GRAS
Soltu.DM.07G020450.1	TCP
Soltu.DM.11G002330.1	GRAS
Soltu.DM.12G007690.1	Trihelix
Soltu.DM.04G021630.1	ERF
Soltu.DM.01G047820.1	G2-like
Soltu.DM.12G024640.1	G2-like
Soltu.DM.07G020250.1	HB-other
Soltu.DM.04G034780.1	TALE
Soltu.DM.11G003380.1	HD-ZIP
Soltu.DM.03G035320.1	HD-ZIP
Soltu.DM.01G003280.2	C2H2
Soltu.DM.01G003710.1	C3H
Soltu.DM.01G027470.1	C3H
Soltu.DM.01G027650.1	C3H
Soltu.DM.04G024460.1	C3H
Soltu.DM.06G030600.1	C2H2
Soltu.DM.10G027120.1	C3H
Soltu.DM.11G026620.1	MYB
Soltu.DM.01G022460.1	MYB_related

## Sheet: Kuras_18hpi_UP
List of TFs identified from the up-regulated DEGs of the potato cultivar Kuras at 18 hpi.
Gene ID	TF identified
Soltu.DM.04G001380.1	RAV
Soltu.DM.01G044440.3	CAMTA
Soltu.DM.02G004200.1	WRKY
Soltu.DM.02G008050.1	WRKY
Soltu.DM.02G014150.1	WRKY
Soltu.DM.02G017750.1	HSF
Soltu.DM.02G020430.1	WRKY
Soltu.DM.02G020430.2	WRKY
Soltu.DM.02G028310.1	WRKY
Soltu.DM.02G028870.1	HSF
Soltu.DM.02G034320.1	WRKY
Soltu.DM.03G027000.1	WRKY
Soltu.DM.04G000840.1	NAC
Soltu.DM.04G010950.1	HSF
Soltu.DM.04G033440.1	bHLH
Soltu.DM.04G034930.1	BES1
Soltu.DM.04G035840.1	bZIP
Soltu.DM.05G006300.2	WRKY
Soltu.DM.05G012130.1	WRKY
Soltu.DM.06G005360.1	LBD
Soltu.DM.06G009320.1	bHLH
Soltu.DM.06G030710.1	LBD
Soltu.DM.07G011740.1	bHLH
Soltu.DM.09G007650.1	Trihelix
Soltu.DM.10G028040.1	HSF
Soltu.DM.11G021800.1	bZIP
Soltu.DM.11G025600.1	LBD
Soltu.DM.12G001610.1	CAMTA
Soltu.DM.12G025880.1	bHLH
Soltu.DM.12G029330.1	NAC
Soltu.DM.08G030310.2	B3
Soltu.DM.10G025140.1	B3
Soltu.DM.02G016660.1	ERF
Soltu.DM.04G024100.1	ERF
Soltu.DM.04G027450.1	ERF
Soltu.DM.05G020900.1	ERF
Soltu.DM.05G022060.1	ERF
Soltu.DM.08G000970.1	ERF
Soltu.DM.08G024150.1	ERF
Soltu.DM.08G024160.1	ERF
Soltu.DM.09G021190.1	ERF
Soltu.DM.09G021200.1	ERF
Soltu.DM.09G026500.1	ERF
Soltu.DM.12G007600.1	ERF
Soltu.DM.12G023850.1	G2-like
Soltu.DM.02G016980.1	HD-ZIP
Soltu.DM.05G025220.1	C2H2
Soltu.DM.06G018000.1	C2H2
Soltu.DM.11G023690.1	C3H
Soltu.DM.03G014050.1	MYB
Soltu.DM.03G033800.1	MYB
Soltu.DM.05G003270.1	MYB
Soltu.DM.05G025580.1	MYB
Soltu.DM.06G014570.1	MYB
Soltu.DM.10G000540.1	MYB
Soltu.DM.10G026020.1	MYB
Soltu.DM.12G001810.1	MYB
Soltu.DM.01G036510.1	bZIP
Soltu.DM.03G028420.1	NF-YB
Soltu.DM.05G002570.1	NAC
Soltu.DM.05G026160.2	NAC
Soltu.DM.08G019960.1	bHLH
Soltu.DM.08G023900.1	GATA
Soltu.DM.10G003730.1	WRKY
Soltu.DM.09G022120.1	G2-like
Soltu.DM.01G002850.1	TALE
Soltu.DM.01G002850.2	TALE
Soltu.DM.01G002850.3	TALE
Soltu.DM.01G002850.4	TALE
Soltu.DM.01G011430.1	C3H
Soltu.DM.04G010610.1	C2H2
Soltu.DM.04G021190.1	C2H2
Soltu.DM.10G022080.1	C2H2
Soltu.DM.10G027160.1	C2H2
Soltu.DM.04G006820.6	MYB

## Sheet: Kuras_18hpi_DN
List of TFs identified from the down-regulated DEGs of the potato cultivar Kuras at 18 hpi.
Gene ID	TF identified
Soltu.DM.01G031430.2	bHLH
Soltu.DM.01G034750.1	WRKY
Soltu.DM.01G050330.1	bZIP
Soltu.DM.01G050330.2	bZIP
Soltu.DM.03G018280.1	GRAS
Soltu.DM.03G032550.1	bHLH
Soltu.DM.03G036130.1	Dof
Soltu.DM.05G011910.1	SBP
Soltu.DM.06G011950.1	WRKY
Soltu.DM.06G013280.1	GRAS
Soltu.DM.06G025680.1	bHLH
Soltu.DM.07G011520.1	GATA
Soltu.DM.08G027050.1	GRAS
Soltu.DM.08G027870.1	bHLH
Soltu.DM.09G008990.1	GRAS
Soltu.DM.09G018570.3	bHLH
Soltu.DM.09G018570.7	bHLH
Soltu.DM.09G028830.2	bHLH
Soltu.DM.10G004970.1	SBP
Soltu.DM.10G029290.1	SBP
Soltu.DM.11G022040.1	NAC
Soltu.DM.12G024950.1	HSF
Soltu.DM.12G029960.1	TCP
Soltu.DM.01G048710.1	B3
Soltu.DM.01G047760.1	ERF
Soltu.DM.03G034070.1	ERF
Soltu.DM.07G020090.1	ERF
Soltu.DM.12G010320.1	ERF
Soltu.DM.12G010320.2	ERF
Soltu.DM.12G022800.1	ERF
Soltu.DM.09G008910.1	G2-like
Soltu.DM.10G021990.3	G2-like
Soltu.DM.05G009650.1	M-type_MADS
Soltu.DM.02G031850.1	HD-ZIP
Soltu.DM.03G010070.2	C3H
Soltu.DM.04G004270.1	C2H2
Soltu.DM.04G004270.2	C2H2
Soltu.DM.02G009840.1	MYB
Soltu.DM.04G006820.3	MYB
Soltu.DM.07G018770.1	MYB
Soltu.DM.11G024310.1	MYB
Soltu.DM.11G026620.2	MYB
Soltu.DM.04G035460.1	MYB_related
Soltu.DM.06G004060.1	MYB_related
Soltu.DM.06G004060.4	MYB_related
Soltu.DM.08G014080.1	MYB_related
Soltu.DM.01G042700.1	TCP
Soltu.DM.02G010940.1	TCP
Soltu.DM.02G013920.1	bHLH
Soltu.DM.02G025030.1	ZF-HD
Soltu.DM.02G025200.1	GRAS
Soltu.DM.02G025200.2	GRAS
Soltu.DM.03G020710.1	HSF
Soltu.DM.04G022450.1	bZIP
Soltu.DM.04G027080.1	Trihelix
Soltu.DM.05G023240.3	SBP
Soltu.DM.07G003610.1	YABBY
Soltu.DM.07G020450.1	TCP
Soltu.DM.07G025430.1	bHLH
Soltu.DM.07G026960.1	WRKY
Soltu.DM.08G013140.1	HSF
Soltu.DM.08G013140.6	HSF
Soltu.DM.08G025380.2	YABBY
Soltu.DM.09G023940.3	FAR1
Soltu.DM.11G002330.1	GRAS
Soltu.DM.12G000540.1	bHLH
Soltu.DM.12G000540.2	bHLH
Soltu.DM.12G007690.1	Trihelix
Soltu.DM.03G003160.2	ARF
Soltu.DM.03G032540.1	ARF
Soltu.DM.07G013020.1	ARF
Soltu.DM.02G001010.1	B3
Soltu.DM.04G021630.1	ERF
Soltu.DM.04G029170.1	ERF
Soltu.DM.01G047820.1	G2-like
Soltu.DM.04G019420.1	G2-like
Soltu.DM.04G019420.2	G2-like
Soltu.DM.04G019420.3	G2-like
Soltu.DM.04G019420.4	G2-like
Soltu.DM.04G019420.5	G2-like
Soltu.DM.05G002670.1	G2-like
Soltu.DM.01G032700.2	MIKC_MADS
Soltu.DM.01G032700.3	MIKC_MADS
Soltu.DM.01G045080.2	MIKC_MADS
Soltu.DM.07G020250.1	HB-other
Soltu.DM.08G011740.1	HB-other
Soltu.DM.09G023120.1	HB-other
Soltu.DM.04G034780.1	TALE
Soltu.DM.03G027170.1	HD-ZIP
Soltu.DM.07G002530.1	TALE
Soltu.DM.08G026780.1	TALE
Soltu.DM.11G023000.1	HD-ZIP
Soltu.DM.01G003280.2	C2H2
Soltu.DM.01G027650.1	C3H
Soltu.DM.04G004270.3	C2H2
Soltu.DM.06G030600.1	C2H2
Soltu.DM.08G013220.1	C2H2
Soltu.DM.10G027120.1	C3H
Soltu.DM.05G006220.1	MYB
Soltu.DM.06G032070.1	MYB
Soltu.DM.03G036800.1	MYB_related
Soltu.DM.03G036800.2	MYB_related
Soltu.DM.12G010020.1	MYB_related

## Sheet: Kuras_36hpi_UP
List of TFs identified from the up-regulated DEGs of the potato cultivar Kuras at 36 hpi.
Gene ID	TF identified
Soltu.DM.01G035890.1	NF-YC
Soltu.DM.01G035890.3	NF-YC
Soltu.DM.01G037120.1	GeBP
Soltu.DM.01G039930.1	GRAS
Soltu.DM.01G040220.1	bZIP
Soltu.DM.01G043800.1	bZIP
Soltu.DM.02G004200.1	WRKY
Soltu.DM.02G008050.1	WRKY
Soltu.DM.02G017750.1	HSF
Soltu.DM.02G020430.1	WRKY
Soltu.DM.02G020430.2	WRKY
Soltu.DM.02G028310.1	WRKY
Soltu.DM.02G028310.2	WRKY
Soltu.DM.02G028870.1	HSF
Soltu.DM.02G034320.1	WRKY
Soltu.DM.03G022860.1	WRKY
Soltu.DM.03G027000.1	WRKY
Soltu.DM.03G029980.1	NAC
Soltu.DM.03G030960.1	WRKY
Soltu.DM.03G034020.1	LBD
Soltu.DM.04G005970.1	NAC
Soltu.DM.04G010950.1	HSF
Soltu.DM.04G033440.1	bHLH
Soltu.DM.04G034930.1	BES1
Soltu.DM.05G005300.1	NAC
Soltu.DM.05G006300.2	WRKY
Soltu.DM.05G012130.1	WRKY
Soltu.DM.05G024540.1	GRAS
Soltu.DM.05G026160.2	NAC
Soltu.DM.06G000140.1	bZIP
Soltu.DM.06G017300.1	NAC
Soltu.DM.06G018840.1	WRKY
Soltu.DM.06G025800.1	NAC
Soltu.DM.06G026100.1	WRKY
Soltu.DM.06G030710.1	LBD
Soltu.DM.07G011740.1	bHLH
Soltu.DM.07G017160.2	WRKY
Soltu.DM.07G021100.1	WRKY
Soltu.DM.07G021690.1	HSF
Soltu.DM.07G022090.1	WRKY
Soltu.DM.08G002290.1	WRKY
Soltu.DM.08G004690.1	WRKY
Soltu.DM.08G007360.2	TCP
Soltu.DM.08G028850.1	WRKY
Soltu.DM.09G002050.1	GRAS
Soltu.DM.09G002290.1	E2F/DP
Soltu.DM.09G007650.1	Trihelix
Soltu.DM.09G009490.1	WRKY
Soltu.DM.10G005360.2	Dof
Soltu.DM.10G005890.1	WRKY
Soltu.DM.10G026630.1	bZIP
Soltu.DM.10G026630.2	bZIP
Soltu.DM.10G028040.1	HSF
Soltu.DM.11G000400.1	GRAS
Soltu.DM.11G008900.1	Trihelix
Soltu.DM.11G025600.1	LBD
Soltu.DM.12G001610.1	CAMTA
Soltu.DM.12G004050.1	WRKY
Soltu.DM.12G025880.1	bHLH
Soltu.DM.12G029330.1	NAC
Soltu.DM.05G019150.1	ARF
Soltu.DM.09G002750.1	B3
Soltu.DM.10G025140.1	B3
Soltu.DM.03G005770.1	AP2
Soltu.DM.02G016660.1	ERF
Soltu.DM.03G001930.1	ERF
Soltu.DM.03G016740.1	ERF
Soltu.DM.03G037290.2	ERF
Soltu.DM.03G037290.3	ERF
Soltu.DM.03G037290.5	ERF
Soltu.DM.03G037290.6	ERF
Soltu.DM.04G027450.1	ERF
Soltu.DM.05G020900.1	ERF
Soltu.DM.07G019630.1	ERF
Soltu.DM.07G020090.1	ERF
Soltu.DM.08G000970.1	ERF
Soltu.DM.08G024150.1	ERF
Soltu.DM.08G024160.1	ERF
Soltu.DM.09G021190.1	ERF
Soltu.DM.09G021200.1	ERF
Soltu.DM.09G023730.1	ERF
Soltu.DM.09G026500.1	ERF
Soltu.DM.10G005000.1	ERF
Soltu.DM.10G015440.1	ERF
Soltu.DM.10G015450.1	ERF
Soltu.DM.10G019280.1	ERF
Soltu.DM.11G007940.1	ERF
Soltu.DM.12G007600.1	ERF
Soltu.DM.12G022800.1	ERF
Soltu.DM.12G026290.1	ERF
Soltu.DM.01G020310.1	ARR-B
Soltu.DM.01G020310.3	ARR-B
Soltu.DM.07G014720.1	G2-like
Soltu.DM.12G023850.1	G2-like
Soltu.DM.12G027800.1	HB-other
Soltu.DM.01G028260.1	HD-ZIP
Soltu.DM.05G006430.1	HD-ZIP
Soltu.DM.03G021840.1	HD-ZIP
Soltu.DM.02G016980.1	HD-ZIP
Soltu.DM.08G014820.1	HD-ZIP
Soltu.DM.01G046560.1	C2H2
Soltu.DM.04G010610.1	C2H2
Soltu.DM.04G021190.1	C2H2
Soltu.DM.04G032780.1	C2H2
Soltu.DM.05G025220.1	C2H2
Soltu.DM.05G025230.1	C2H2
Soltu.DM.06G018000.1	C2H2
Soltu.DM.09G014860.1	C2H2
Soltu.DM.11G026500.1	C2H2
Soltu.DM.11G026510.1	C2H2
Soltu.DM.11G026530.1	C2H2
Soltu.DM.11G026560.1	C2H2
Soltu.DM.11G026570.1	C2H2
Soltu.DM.12G006170.1	C2H2
Soltu.DM.12G006180.1	C2H2
Soltu.DM.01G018600.1	MYB
Soltu.DM.03G000640.1	MYB
Soltu.DM.03G033800.1	MYB
Soltu.DM.05G003270.1	MYB
Soltu.DM.05G025580.1	MYB
Soltu.DM.09G005350.1	MYB
Soltu.DM.09G006830.1	MYB
Soltu.DM.09G026730.1	MYB
Soltu.DM.10G017480.1	MYB
Soltu.DM.10G026020.1	MYB
Soltu.DM.12G001810.1	MYB
Soltu.DM.12G001820.1	MYB
Soltu.DM.04G007690.1	MYB_related
Soltu.DM.12G022970.1	MYB_related
Soltu.DM.01G007500.1	NAC
Soltu.DM.01G024850.1	bZIP
Soltu.DM.01G027830.1	bHLH
Soltu.DM.01G035980.1	EIL
Soltu.DM.01G036510.1	bZIP
Soltu.DM.01G050150.1	GATA
Soltu.DM.05G002570.1	NAC
Soltu.DM.05G023080.1	GRAS
Soltu.DM.06G028380.1	NAC
Soltu.DM.06G034400.1	bHLH
Soltu.DM.07G025300.1	GRAS
Soltu.DM.07G028050.2	WRKY
Soltu.DM.07G028050.3	WRKY
Soltu.DM.07G028050.4	WRKY
Soltu.DM.08G019960.1	bHLH
Soltu.DM.11G004630.1	NAC
Soltu.DM.12G007340.3	NAC
Soltu.DM.01G042050.1	ARF
Soltu.DM.01G042050.2	ARF
Soltu.DM.01G042050.3	ARF
Soltu.DM.01G042050.4	ARF
Soltu.DM.04G029170.1	ERF
Soltu.DM.06G032890.1	ERF
Soltu.DM.02G029300.1	G2-like
Soltu.DM.09G022120.1	G2-like
Soltu.DM.09G022120.2	G2-like
Soltu.DM.02G012710.1	LSD
Soltu.DM.03G016620.1	C3H
Soltu.DM.06G032320.1	C3H
Soltu.DM.10G024000.1	C2H2
Soltu.DM.08G024350.1	MYB_related

## Sheet: Kuras_36hpi_DN
List of TFs identified from the down-regulated DEGs of the potato cultivar Kuras at 36 hpi.
Gene ID	TF identified
Soltu.DM.01G002650.1	NF-YA
Soltu.DM.01G017940.1	CAMTA
Soltu.DM.01G031400.1	GATA
Soltu.DM.01G041980.1	ZF-HD
Soltu.DM.01G049490.1	bHLH
Soltu.DM.02G001600.1	GeBP
Soltu.DM.02G006490.2	bHLH
Soltu.DM.02G011380.1	FAR1
Soltu.DM.02G027820.1	LBD
Soltu.DM.02G027840.1	GRAS
Soltu.DM.02G031400.1	WRKY
Soltu.DM.03G004150.1	bHLH
Soltu.DM.03G004150.2	bHLH
Soltu.DM.03G013350.1	WRKY
Soltu.DM.03G029660.2	bHLH
Soltu.DM.03G032550.1	bHLH
Soltu.DM.04G027080.1	Trihelix
Soltu.DM.04G035810.1	bHLH
Soltu.DM.05G006790.1	bHLH
Soltu.DM.05G011910.1	SBP
Soltu.DM.05G011910.2	SBP
Soltu.DM.05G011910.3	SBP
Soltu.DM.05G026450.1	WRKY
Soltu.DM.06G011950.1	WRKY
Soltu.DM.06G020510.1	bHLH
Soltu.DM.06G020510.4	bHLH
Soltu.DM.06G022820.1	bHLH
Soltu.DM.06G025370.1	Dof
Soltu.DM.06G025480.1	TCP
Soltu.DM.06G025850.1	Dof
Soltu.DM.07G003610.2	YABBY
Soltu.DM.07G027240.1	NF-YB
Soltu.DM.07G027240.2	NF-YB
Soltu.DM.08G022630.1	bHLH
Soltu.DM.08G025380.2	YABBY
Soltu.DM.09G011140.1	WRKY
Soltu.DM.09G018570.6	bHLH
Soltu.DM.09G020350.1	HSF
Soltu.DM.09G020350.2	HSF
Soltu.DM.09G020350.4	HSF
Soltu.DM.09G030640.1	bHLH
Soltu.DM.10G004970.1	SBP
Soltu.DM.10G005270.1	bHLH
Soltu.DM.10G005280.1	bHLH
Soltu.DM.10G005300.1	bHLH
Soltu.DM.10G021890.1	WRKY
Soltu.DM.10G023760.1	WRKY
Soltu.DM.10G023760.2	WRKY
Soltu.DM.10G023760.3	WRKY
Soltu.DM.10G023760.4	WRKY
Soltu.DM.10G023760.5	WRKY
Soltu.DM.11G012310.1	TCP
Soltu.DM.11G018420.1	Nin-like
Soltu.DM.11G018420.2	Nin-like
Soltu.DM.12G007690.1	Trihelix
Soltu.DM.05G019150.2	ARF
Soltu.DM.07G013020.1	ARF
Soltu.DM.11G022570.1	ARF
Soltu.DM.11G022970.4	ARF
Soltu.DM.01G048710.1	B3
Soltu.DM.06G030980.1	AP2
Soltu.DM.03G014570.1	ERF
Soltu.DM.05G022060.1	ERF
Soltu.DM.08G015040.1	ERF
Soltu.DM.12G007120.1	ERF
Soltu.DM.06G028530.2	DBB
Soltu.DM.03G034030.1	CO-like
Soltu.DM.04G002000.1	CO-like
Soltu.DM.05G003170.1	CO-like
Soltu.DM.08G002010.1	CO-like
Soltu.DM.07G020230.1	G2-like
Soltu.DM.09G028940.1	G2-like
Soltu.DM.10G003970.1	G2-like
Soltu.DM.10G003970.2	G2-like
Soltu.DM.10G003970.3	G2-like
Soltu.DM.01G032700.1	MIKC_MADS
Soltu.DM.01G032700.2	MIKC_MADS
Soltu.DM.01G032700.3	MIKC_MADS
Soltu.DM.03G016470.2	M-type_MADS
Soltu.DM.08G013580.1	TALE
Soltu.DM.05G006190.1	HD-ZIP
Soltu.DM.08G024310.1	HD-ZIP
Soltu.DM.01G031130.1	HD-ZIP
Soltu.DM.06G018130.2	HD-ZIP
Soltu.DM.06G018130.1	HD-ZIP
Soltu.DM.04G001110.1	HD-ZIP
Soltu.DM.12G010270.1	HD-ZIP
Soltu.DM.01G003280.2	C2H2
Soltu.DM.04G004270.1	C2H2
Soltu.DM.04G036490.1	C2H2
Soltu.DM.06G030600.1	C2H2
Soltu.DM.07G025330.1	C2H2
Soltu.DM.08G014110.1	C3H
Soltu.DM.11G003730.4	C3H
Soltu.DM.02G009840.1	MYB
Soltu.DM.03G034270.1	MYB
Soltu.DM.05G004700.1	MYB
Soltu.DM.05G006220.1	MYB
Soltu.DM.05G019450.1	MYB
Soltu.DM.06G004440.3	MYB
Soltu.DM.06G025970.1	MYB
Soltu.DM.10G019890.1	MYB
Soltu.DM.11G026620.1	MYB
Soltu.DM.11G026620.2	MYB
Soltu.DM.03G019030.1	MYB_related
Soltu.DM.04G035460.1	MYB_related
Soltu.DM.06G004450.1	MYB_related
Soltu.DM.06G031130.1	MYB_related
Soltu.DM.06G031130.2	MYB_related
Soltu.DM.09G006100.1	MYB_related
Soltu.DM.10G026470.1	MYB_related
Soltu.DM.12G025790.1	MYB_related
Soltu.DM.01G003810.1	TCP
Soltu.DM.01G041140.1	bHLH
Soltu.DM.01G041140.3	bHLH
Soltu.DM.01G042700.1	TCP
Soltu.DM.01G046580.1	LBD
Soltu.DM.02G009800.1	ZF-HD
Soltu.DM.02G025200.1	GRAS
Soltu.DM.02G025200.2	GRAS
Soltu.DM.03G007440.2	WRKY
Soltu.DM.03G018280.1	GRAS
Soltu.DM.03G030070.1	Dof
Soltu.DM.04G005640.1	TCP
Soltu.DM.04G035810.2	bHLH
Soltu.DM.06G031420.1	Dof
Soltu.DM.07G003610.1	YABBY
Soltu.DM.07G014300.1	bHLH
Soltu.DM.07G014300.3	bHLH
Soltu.DM.07G014300.5	bHLH
Soltu.DM.07G014300.6	bHLH
Soltu.DM.07G014300.8	bHLH
Soltu.DM.07G020450.1	TCP
Soltu.DM.08G011470.2	FAR1
Soltu.DM.08G029670.1	Nin-like
Soltu.DM.09G018570.2	bHLH
Soltu.DM.09G023940.3	FAR1
Soltu.DM.11G002330.1	GRAS
Soltu.DM.12G002600.1	HSF
Soltu.DM.12G021270.1	WRKY
Soltu.DM.07G006060.1	ARF
Soltu.DM.09G005830.1	ARF
Soltu.DM.02G001010.1	B3
Soltu.DM.04G019140.1	AP2
Soltu.DM.07G001900.1	CO-like
Soltu.DM.12G003910.1	CO-like
Soltu.DM.08G023050.1	ARR-B
Soltu.DM.08G023050.2	ARR-B
Soltu.DM.07G020250.1	HB-other
Soltu.DM.08G011740.1	HB-other
Soltu.DM.09G023120.1	HB-other
Soltu.DM.04G034780.1	TALE
Soltu.DM.02G008840.1	TALE
Soltu.DM.11G003380.1	HD-ZIP
Soltu.DM.03G027170.1	HD-ZIP
Soltu.DM.02G019860.1	HD-ZIP
Soltu.DM.03G002870.1	HD-ZIP
Soltu.DM.08G022140.1	HD-ZIP
Soltu.DM.01G003710.1	C3H
Soltu.DM.01G027650.1	C3H
Soltu.DM.03G019370.1	C2H2
Soltu.DM.04G024460.2	C3H
Soltu.DM.08G013220.1	C2H2
Soltu.DM.06G032070.1	MYB
Soltu.DM.01G025160.1	MYB_related
Soltu.DM.01G034130.1	MYB_related
Soltu.DM.01G035880.1	MYB_related
Soltu.DM.01G035880.2	MYB_related
Soltu.DM.06G026360.1	MYB_related

[truncated: 4 more sheets: Mag.Bonum_18hpi_UP, Mag.Bonum_18hpi_DN, Mag.Bonum_36hpi_UP, Mag.Bonum_36hpi_DN]
