# Supplementary material for: Comprehensive transcriptome analysis of different potato cultivars provides insight into early blight disease caused by Alternaria solani
Source: BMC Plant Biol. 2023 Mar 8;23:130. doi: 10.1186/s12870-023-04135-9 (PMC9993742; doi:10.1186/s12870-023-04135-9)
Supplement: Supplementary file 7 — Additional file 7. [file 12870_2023_4135_MOESM7_ESM.xlsx]

## Sheet: Photosystem 1
List of transcripts identified in photosynthesis (photosystem I) and their log2fold change values in different potato cultivars at 18 and 36 hpi. The red and blue bars indicate the extent of down- and up-regulation of genes, respectively.
id	description	MagnumBonum_18hpi	MagnumBonum_36hpi	Désirée_18hpi	Désirée_36hpi	Kuras_18hpi	Kuras_36hpi
soltu.dm.05g026770.1	component LHCa1 of LHC-I complex	0	-1.57262	0	0	-1.84229	-2.30164
soltu.dm.05g026770.2	component LHCa1 of LHC-I complex	0	-1.6152	0	0	-1.56921	-1.96458
soltu.dm.05g026750.2	component LHCa1 of LHC-I complex	0	0	0	0	-1.87611	-2.51847
soltu.dm.05g026750.1	component LHCa1 of LHC-I complex	0	-1.74512	0	0	-1.90222	-2.55909
soltu.dm.10g001380.1	component LHCa2 of LHC-I complex	0	-1.64158	0	0	-1.74686	-2.15243
soltu.dm.12g028930.1	component LHCa3 of LHC-I complex	0	0	0	0	-1.98074	-2.89915
soltu.dm.10g003340.1	component LHCa3 of LHC-I complex	0	-1.52141	0	0	-1.87622	-2.13874
soltu.dm.06g025820.1	component LHCa4 of LHC-I complex	0	-3.43391	0	0	-2.44398	-4.82863
soltu.dm.06g025820.2	component LHCa4 of LHC-I complex	0	0	0	0	0	-6.39174
soltu.dm.03g030020.1	component LHCa4 of LHC-I complex	0	-1.85185	0	0	0	-2.45918
soltu.dm.03g030020.2	component LHCa4 of LHC-I complex	0	-1.81069	0	0	-2.49602	-2.57213
soltu.dm.07g009310.4	component LHCa5 of LHC-I complex	0	0	-4.24555	0	0	0
soltu.dm.07g009310.3	component LHCa5 of LHC-I complex	0	0	0	0	0	-2.92089
soltu.dm.12g026250.1	component LHCa6 of LHC-I complex	0	0	0	0	0	-2.61294
soltu.dm.06g015480.1	component PsaD of PS-I complex	0	-1.63313	-0.892676	0	-1.58442	-2.16667
soltu.dm.06g034070.1	component PsaE of PS-I complex	0	-1.56433	-1.18275	0	-1.56883	-1.77499
soltu.dm.09g018670.1	component PsaE of PS-I complex	0	-1.6751	-1.29934	0	-1.75406	-1.85079
soltu.dm.02g012460.2	component PsaF of PS-I complex	0	0	-0.969526	0	-1.58035	-2.15998
soltu.dm.02g012460.1	component PsaF of PS-I complex	0	-1.88868	-1.28435	0	-1.92329	-2.71429
soltu.dm.07g027980.1	component PsaG of PS-I complex	0	0	-1.1746	0	-1.77346	-2.44814
soltu.dm.03g035340.1	component PsaH of PS-I complex	0	0	0	0	-1.89714	-2.42617
soltu.dm.12g010420.1	component PsaH of PS-I complex	0	0	0	0	-1.66105	-2.12367
soltu.dm.06g023190.1	component PsaH of PS-I complex	0	-1.49485	0	0	-1.84154	-2.0342
soltu.dm.08g001360.1	component PsaK of PS-I complex	0	0	-1.34516	0	-1.95482	-2.44556
soltu.dm.06g033230.1	component PsaL of PS-I complex	0	-1.69415	-0.929513	0	-1.73611	-2.4374
soltu.dm.06g033220.1	component PsaL of PS-I complex	0	-1.39855	-0.792681	0	-1.51413	-2.00014
soltu.dm.08g005050.1	component PsaN of PS-I complex	0	0	0	0	-1.73364	-2.36415
soltu.dm.06g029590.1	component PsaO of PS-I complex	0	-1.30023	0	0	-1.82225	-2.10264
soltu.dm.12g024870.3	protein involved in PS-I assembly (HCF101)	0	-0.811783	-0.961007	0	0	0
soltu.dm.12g024870.1	protein involved in PS-I assembly (HCF101)	0	0	-1.07196	0	0	-1.61481
soltu.dm.12g024870.2	protein involved in PS-I assembly (HCF101)	0	-1.0796	0	-1.19267	-1.25605	-1.44843
soltu.dm.01g001660.1	protein involved in PS-I assembly (PSA2)	0	0	0	0	0	-1.22647
soltu.dm.01g001660.2	protein involved in PS-I assembly (PSA2)	0	0	0	0	0	-1.23825
soltu.dm.02g032850.1	assembly factor PSA3 involved in PS-I assembly	0	-0.787713	0	0	-1.09062	-1.34987

## Sheet: Photosystem II
List of transcripts identified in photosynthesis (photosystem II) and their log2fold change values in different potato cultivars at 18 and 36 hpi. The red and blue bars indicate the extent of down- and up-regulation of genes, respectively.
id	description	MagnumBonum_18hpi	MagnumBonum_36hpi	Désirée_18hpi	Désirée_36hpi	Kuras_18hpi	Kuras_36hpi
soltu.dm.02g014000.4	component LHCb1/2/3 of LHC-II complex	0	0	0	0	0	-3.75224
soltu.dm.02g013810.1	component LHCb1/2/3 of LHC-II complex	0	0	0	0	-2.45145	-5.3066
soltu.dm.03g000830.1	component LHCb1/2/3 of LHC-II complex	0	-1.4735	0	0	0	-2.15074
soltu.dm.03g000870.2	component LHCb1/2/3 of LHC-II complex	0	-2.21548	0	0	0	-2.21036
soltu.dm.03g000830.3	component LHCb1/2/3 of LHC-II complex	0	-3.62357	0	0	-2.12182	-4.41603
soltu.dm.08g015890.1	component LHCb1/2/3 of LHC-II complex	0	-2.44132	0	0	0	-3.37399
soltu.dm.02g014000.3	component LHCb1/2/3 of LHC-II complex	0	-2.4971	0	0	0	-3.29498
soltu.dm.02g014000.2	component LHCb1/2/3 of LHC-II complex	0	0	0	0	0	-4.36499
soltu.dm.03g000850.1	component LHCb1/2/3 of LHC-II complex	0	0	0	0	0	-3.95991
soltu.dm.12g029100.1	component LHCb1/2/3 of LHC-II complex	0	0	0	0	0	-2.63007
soltu.dm.12g023640.1	component LHCb1/2/3 of LHC-II complex	0	0	0	0	0	-3.76756
soltu.dm.02g013810.2	component LHCb1/2/3 of LHC-II complex	0	0	0	0	0	-8.13646
soltu.dm.02g014040.1	component LHCb1/2/3 of LHC-II complex	0	-2.974	0	0	0	-3.37406
soltu.dm.03g000860.1	component LHCb1/2/3 of LHC-II complex	0	-2.68382	0	0	0	-3.8503
soltu.dm.02g014000.1	component LHCb1/2/3 of LHC-II complex	0	-1.94696	0	0	0	-2.75377
soltu.dm.07g024910.1	component LHCb1/2/3 of LHC-II complex	0	-1.78115	0	0	0	-2.584
soltu.dm.02g014050.1	component LHCb1/2/3 of LHC-II complex	0	-1.97277	0	0	0	-2.71264
soltu.dm.02g014020.1	component LHCb1/2/3 of LHC-II complex	0	-2.96974	0	0	0	-3.83538
soltu.dm.07g015870.1	component LHCb1/2/3 of LHC-II complex	0	-1.24957	0	0	0	-1.91583
soltu.dm.03g000840.1	component LHCb1/2/3 of LHC-II complex	0	-3.47108	0	0	0	-3.96109
soltu.dm.02g014010.2	component LHCb1/2/3 of LHC-II complex	0	0	0	0	0	-4.22918
soltu.dm.03g000830.4	component LHCb1/2/3 of LHC-II complex	0	0	0	0	0	-1.94195
soltu.dm.02g014030.1	component LHCb1/2/3 of LHC-II complex	0	-3.43296	0	0	0	-3.98361
soltu.dm.03g000820.1	component LHCb1/2/3 of LHC-II complex	0	-1.23824	0	0	0	-1.7436
soltu.dm.03g000900.1	component LHCb1/2/3 of LHC-II complex	0	-2.16805	0	0	0	-2.9205
soltu.dm.03g000830.2	component LHCb1/2/3 of LHC-II complex	0	-1.21701	0	0	0	-1.80453
soltu.dm.02g014010.1	component LHCb1/2/3 of LHC-II complex	0	-4.58961	0	0	0	-4.16909
soltu.dm.03g004830.1	component LHCb1/2/3 of LHC-II complex	0	-2.99832	0	0	0	-3.91821
soltu.dm.09g000380.1	component LHCb4 of LHC-II complex	0	-1.70968	0	0	-1.91208	-2.31779
soltu.dm.06g021700.2	component LHCb5 of LHC-II complex	0	0	0	0	0	-2.43568
soltu.dm.06g021700.1	component LHCb5 of LHC-II complex	0	-1.66513	0	0	-2.01553	-2.21036
soltu.dm.01g044280.1	component LHCb6 of LHC-II complex	0	0	0	0	-1.7761	-2.75127
soltu.dm.01g044260.1	component LHCb6 of LHC-II complex	0	-1.56418	0	0	0	-2.47813
soltu.dm.04g038180.1	component LHCq of LHC-II complex	0	0	0	0	-0.965539	-1.14887
soltu.dm.02g008740.1	component PsbO/OEC33 of PS-II oxygen-evolving center	-0.689158	-1.01942	-0.626819	0	-1.32034	-1.53663
soltu.dm.02g029790.1	component PsbO/OEC33 of PS-II oxygen-evolving center	0	-1.58665	-1.06451	0	-1.68874	-2.17565
soltu.dm.07g014630.1	component PsbP of PS-II oxygen-evolving center	0	-1.16154	0	0	-1.48914	-1.9966
soltu.dm.05g016940.1	component PsbP of PS-II oxygen-evolving center	0	-2.5775	0	0	0	0
soltu.dm.02g019510.1	component PsbQ of PS-II oxygen-evolving center	-0.865052	-1.4577	-0.778244	0	-1.71884	-2.09914
soltu.dm.07g028260.1	component PsbR of PS-II complex	0	-1.26223	-0.561455	-0.777472	-1.22757	-1.42593
soltu.dm.07g028260.2	component PsbR of PS-II complex	0	-1.38626	0	0	-1.10878	-2.19306
soltu.dm.12g020760.1	component PsbR of PS-II complex	0	-1.8859	-1.48517	0	0	0
soltu.dm.12g001290.1	component PsbTn of PS-II complex	0	0	-1.69532	0	-1.97377	-2.13346
soltu.dm.06g034460.1	component PsbW of PS-II complex	0	0	0	0	0	-2.59646
soltu.dm.09g020650.1	component PsbW of PS-II complex	0	-1.10627	0	0	-1.37401	-1.64414
soltu.dm.12g026030.1	component PsbX of PS-II complex	0	0	-1.76307	0	-1.48462	-3.14532
soltu.dm.12g026040.1	component PsbX of PS-II complex	0	0	-1.20625	0	-1.75275	-2.44702
soltu.dm.12g026050.1	component PsbX of PS-II complex	0	-2.07818	-1.1532	0	-1.47562	-2.03369
soltu.dm.05g015670.1	component PsbX of PS-II complex	0	0	0	0	0	-1.99556
soltu.dm.10g030180.1	component PsbY of PS-II complex	0	-1.25832	0	0	-1.32852	-1.80614
soltu.dm.12g018030.1	photosynthetic acclimation STN7 kinase	0	-0.748884	-0.633297	-0.857055	-0.891818	-0.764611
soltu.dm.10g021920.3	photosynthetic acclimation STN8 kinase	0	0	0	0	-1.18611	0
soltu.dm.03g022230.6	photosynthetic acclimation PPH1/TAP38 phosphatase	0	-1.41947	0	0	0	0
soltu.dm.03g022230.2	photosynthetic acclimation PPH1/TAP38 phosphatase	0	0	-1.04383	-0.885309	-1.20569	-1.40055
soltu.dm.03g022230.1	photosynthetic acclimation PPH1/TAP38 phosphatase	0	0	0	0	-1.52481	0
soltu.dm.03g022230.7	photosynthetic acclimation PPH1/TAP38 phosphatase	0	0	0	-7.89864	-8.5971	0
soltu.dm.10g018510.1	lysine acetyltransferase (NSI)	0	-0.658929	0	0	-1.10761	0
soltu.dm.10g018510.2	lysine acetyltransferase (NSI)	0	7.18826	0	0	0	0
soltu.dm.02g028820.1	zeaxanthin epoxidase (ZEP)	0	-1.29064	0	-1.05896	0	-1.44008
soltu.dm.02g028820.2	zeaxanthin epoxidase (ZEP)	0	-1.50557	0	0	0	-1.81641
soltu.dm.01g037100.1	regulatory protein (FLAP1) of non-photochemical quenching	0	-1.17967	0	0	-1.10537	-1.26736
soltu.dm.12g021930.1	regulatory protein lipocalin (LCNP) of non-photochemical quenching	0	0	0	0	0	-0.831484
soltu.dm.01g040400.3	regulatory protein (SOQ1) of non-photochemical quenching	0	0	-0.938202	0	0	-1.07058
soltu.dm.01g040400.2	regulatory protein (SOQ1) of non-photochemical quenching	0	-1.04466	0	0	0	0
soltu.dm.01g040400.5	regulatory protein (SOQ1) of non-photochemical quenching	0	0	0	0	0	-4.07686
soltu.dm.01g005800.1	regulatory protein (ROQH1) of non-photochemical quenching	0	-0.68816	0	0	-1.14517	-1.61859
soltu.dm.03g029170.2	regulatory factor (RIQ) of thylakoid grana stacking	0	0	-0.749513	0	-1.21641	-1.38605
soltu.dm.03g029170.1	regulatory factor (RIQ) of thylakoid grana stacking	0	0	-0.786668	0	-1.21648	-1.40232
soltu.dm.03g029170.3	regulatory factor (RIQ) of thylakoid grana stacking	0	0	0	0	-1.21202	-1.38613
soltu.dm.03g027140.1	regulatory factor (RIQ) of thylakoid grana stacking	0	0	0	0	-1.10192	-1.33805
soltu.dm.01g034540.1	regulatory factor (CURT) of thylakoid grana stacking	0	0	0	0	-1.36075	-1.87516
soltu.dm.10g000060.1	regulatory factor (CURT) of thylakoid grana stacking	0	0	0	0	-1.82312	-2.66344
soltu.dm.06g023170.1	regulatory factor (CURT) of thylakoid grana stacking	0	0	0	0	0	-1.01384
soltu.dm.06g023170.3	regulatory factor (CURT) of thylakoid grana stacking	0	0	0	0	0	-2.01748
soltu.dm.10g005780.1	regulatory factor (CURT) of thylakoid grana stacking	0	0	0	0	0	-2.01485
soltu.dm.03g004390.1	photosynthetic acclimation APE acclimation factor	0	0	0	0	0	-1.57582
soltu.dm.01g047010.1	light-responsive regulatory protein (SEP)	0	0	0	0	0	-1.45742
soltu.dm.04g022980.1	light-responsive regulatory protein (SEP)	0	-0.968645	0	0	0	0
soltu.dm.07g001720.2	light-responsive regulatory protein (SEP)	0	0	0	0	0	-0.791695
soltu.dm.01g047010.2	light-responsive regulatory protein (SEP)	0	0	0	-1.74166	0	0
soltu.dm.04g007110.1	light-responsive regulatory protein (SEP)	0	0	0	0	0	-1.57332
soltu.dm.09g023250.2	protein involved in PS-II assembly (LPA1)	0	0	-1.19137	0	0	0
soltu.dm.03g015690.1	protein involved in PS-II assembly (LPA2)	0	0	-0.652591	0	0	-1.02776
soltu.dm.06g024290.1	protein involved in PS-II assembly (LPA3)	0	0	0	0	0	-1.29218
soltu.dm.02g001740.2	protein involved in PS-II assembly (HCF136)	0	0	-0.701315	0	0	-1.12989
soltu.dm.02g001740.1	protein involved in PS-II assembly (HCF136)	0	0	-0.696642	0	0	-1.1355
soltu.dm.07g023930.1	protein involved in PS-II assembly (HCF243)	0	0	0	0	0	-1.09043
soltu.dm.01g051670.2	protein involved in PS-II assembly (HCF244)	0	0	0	0	-0.978493	0
soltu.dm.09g001960.1	LHC-related protein (OHP1)	0	0	0	0	-1.21752	-1.51396
soltu.dm.07g019540.1	protein involved in PS-II assembly (Psb27)	0	0	0	0	0	-1.88592
soltu.dm.09g018930.1	protein involved in PS-II assembly (Psb28)	0	0	0	0	0	-1.57552
soltu.dm.01g038200.1	protein involved in PS-II assembly (Psb32)	0	0	0	0	0	-1.89661
soltu.dm.11g016190.1	protein involved in PS-II assembly (Psb33)	0	0	0	0	-0.937083	-0.903223
soltu.dm.03g023400.1	protein involved in PS-II assembly (PAM68)	0	0	-1.12144	0	-1.27075	-1.84633
soltu.dm.12g004280.1	protein involved in PS-II assembly (PAM68)	0	0	0	-0.756033	-0.982321	-1.24806
soltu.dm.01g037150.1	protein involved in PS-II assembly (RBD1)	0	-1.0205	0	0	0	0
soltu.dm.08g006490.2	protein involved in PS-II assembly (HCF173)	0	0	0	0	-1.10687	0
soltu.dm.08g006490.1	protein involved in PS-II assembly (HCF173)	0	0	0	0	0	-2.53869
soltu.dm.02g033680.1	psbJ/psbN-translation activator (LPE1)	0	0	0	0	-0.776842	-0.919779
soltu.dm.10g002310.1	thioredoxin (TRX-M)	0	-1.01049	0	-0.748547	-0.999562	0
soltu.dm.12g029650.1	thioredoxin (TRX-M)	0	-1.07324	0	0	-1.24417	-1.35078
soltu.dm.07g024380.1	thioredoxin (TRX-M)	0	0	0	0	-0.451414	0
soltu.dm.08g023820.1	LHCII-stabilizing factor (SEP3)	0	0	0	0	0	-0.975803
id	description	MagnumBonum_36	MagnumBonum_36	Desiree_18	Desiree_36	Kuras_18	Kuras_36
soltu.dm.04g037460.1	protease (FtsH1/5)	0	0	0	-0.512418	0	0
soltu.dm.07g021150.2	protease (FtsH2/8)	0	0	0	-0.48754	0	0
soltu.dm.07g021150.1	protease (FtsH2/8)	0	0	0	-0.485254	0	0
soltu.dm.02g021370.1	protease (FtsH2/8)	0	0	0	0	-1.84223	0
soltu.dm.03g029080.1	protein involved in PS-II repair (PPL1)	0	0	0	0	0	-2.35848
soltu.dm.03g029080.3	protein involved in PS-II repair (PPL1)	0	0	0	0	0	-2.33741
soltu.dm.01g035850.1	protein involved in photoprotection (MPH1)	0	0	0	0	-0.962978	0
soltu.dm.05g010700.2	protein involved in PS-II assembly (HHL1)	0	0	0	0	8.47172	0
soltu.dm.05g010700.3	protein involved in PS-II assembly (HHL1)	0	0	0	0	0	-1.38086
soltu.dm.05g010700.1	protein involved in PS-II assembly (HHL1)	0	0	0	0	-1.40429	-1.38886
soltu.dm.01g000880.2	protein involved in PS-II assembly (MET1)	0	-2.26208	0	0	0	0
soltu.dm.01g000880.1	protein involved in PS-II assembly (MET1)	0	0	0	0	-0.902416	-1.4864
soltu.dm.02g032830.2	protein involved in PS-II assembly (CYP38)	0	0	0	0	-0.763964	-1.64435
soltu.dm.04g036440.1	protein involved in PS-II assembly (LQY1)	0	0	0	0	0	-1.44912

## Sheet: Chlororespiration
List of transcripts identified in chlororespiration and their log2fold change values in different potato cultivars at 18 and 36 hpi. The red and blue bars indicate the extent of down- and up-regulation of genes, respectively.
id	description	MagnumBonum_18hpi	MagnumBonum_36hpi	Désirée_18hpi	Désirée_36hpi	Kuras_18hpi	Kuras_36hpi
soltu.dm.10g016620.3	component PnsL1 of NDH lumen subcomplex L	0	0	0	0	0	-1.30962
soltu.dm.05g005290.2	component PnsL2/PQL1 of NDH lumen subcomplex L	0	0	0	0	0	-2.14033
soltu.dm.05g005290.1	component PnsL2/PQL1 of NDH lumen subcomplex L	0	0	0	0	0	-2.11716
soltu.dm.10g001730.1	component PnsL3/PQL2 of NDH lumen subcomplex L	0	0	0	0	-1.77716	-1.81964
soltu.dm.04g022190.1	component PnsL4 of NDH lumen subcomplex L	0	0	0	0	0	-2.82278
soltu.dm.05g013680.1	component NdhL of NDH subcomplex A	0	0	0	0	0	-1.42281
soltu.dm.04g024470.2	component NdhM of NDH subcomplex A	0	0	0	0	-1.39292	-1.65506
soltu.dm.04g024470.1	component NdhM of NDH subcomplex A	0	0	0	0	-1.39656	-1.65638
soltu.dm.09g025610.1	component NdhN of NDH subcomplex A	0	-1.19394	0	0	0	-1.58961
soltu.dm.11g007970.3	component NdhO of NDH subcomplex A	0	0	0	0	0	-2.23177
soltu.dm.11g007970.1	component NdhO of NDH subcomplex A	0	0	0	0	-1.51194	-1.69241
soltu.dm.08g029230.1	component NdhS of NDH electron donor-binding subcomplex E	0	-1.40276	-1.13704	0	-0.933381	-1.4909
soltu.dm.09g023020.1	component NdhT of NDH electron donor-binding subcomplex E	0	0	0	0	-1.47883	-1.79489
soltu.dm.06g033240.1	component NdhU of NDH electron donor-binding subcomplex E	0	-1.36286	0	0	0	-1.91647
soltu.dm.09g014530.1	component NdhV of NDH electron donor-binding subcomplex E	0	0	0	0	-1.55362	-1.69198
soltu.dm.03g030940.1	component PnsB1/NDF1 of NDH subcomplex B	0	0	0	0	0	-1.27883
soltu.dm.03g010330.1	component PnsB2/NDF2 of NDH subcomplex B	0	0	0	0	0	-2.18434
soltu.dm.03g010330.2	component PnsB2/NDF2 of NDH subcomplex B	0	0	0	0	-2.36175	0
soltu.dm.12g015060.2	component PnsB4/NDF6 of NDH subcomplex B	0	0	0	0	0	-1.96256
soltu.dm.12g015060.4	component PnsB4/NDF6 of NDH subcomplex B	0	0	0	0	0	-2.35373
soltu.dm.09g025620.1	component PnsB5/NDH18 of NDH subcomplex B	0	0	0	0	0	-2.17039
soltu.dm.02g011630.1	ndhA-specific mRNA splicing factor	-0.736708	0	0	0	-1.73436	-2.26448
soltu.dm.06g030400.1	subunit alpha of Cpn60 chaperonin complex	0	1.17593	0	1.36618	0.801474	1.15927
soltu.dm.02g011600.1	subunit alpha of Cpn60 chaperonin complex	0	0	-0.625715	0	-0.477297	-0.567764
soltu.dm.05g013710.1	assembly factor CRR3 involved in NDH complex assembly	0	0	0	0	0	-1.84841
soltu.dm.02g009290.1	assembly factor CRR7 involved in NDH complex assembly	0	0	0	0	0	-2.4836
soltu.dm.03g010340.2	assembly factor NDF5 involved in NDH complex assembly	0	0	0	0	-2.61262	0
soltu.dm.03g010340.1	assembly factor NDF5 involved in NDH complex assembly	0	0	-1.4186	0	0	-2.18317

## Sheet: Cytochrome b6_f complex
List of transcripts identified in cytochrome b6 f complex and their log2fold change values in different potato cultivars at 18 and 36 hpi. The red and blue bars indicate the extent of down- and up-regulation of genes, respectively.
id	description	MagnumBonum_18hpi	MagnumBonum_36hpi	Désirée_18hpi	Désirée_36hpi	Kuras_18hpi	Kuras_36hpi
soltu.dm.12g022950.1	Rieske iron-sulfur component PetC of cytochrome b6/f complex	0	0	0	0	-1.19297	-1.31348
soltu.dm.01g048710.1	component PetM/VII of cytochrome b6/f complex	0	0	0	0	-1.54148	-2.24983
soltu.dm.10g015120.1	component PetM/VII of cytochrome b6/f complex	0	0	0	0	0	-1.42328
soltu.dm.02g001130.1	assembly factor CCB1 of CCB cytochrome b6 maturation system (system IV)	0	-0.956029	-0.761128	0	-1.05393	-1.28969
soltu.dm.02g001370.3	assembly factor CCB3 of CCB cytochrome b6 maturation system (system IV)	0	0	-1.61622	0	0	0
soltu.dm.02g001370.1	assembly factor CCB3 of CCB cytochrome b6 maturation system (system IV)	0	0	0	0	0	-1.32659
soltu.dm.10g015630.1	assembly factor CcsB of CCS cytochrome f/c6 maturation system (system II)	0	0	0	0	0	-1.10313
soltu.dm.07g015860.1	protein involved in cytochrome b6/f complex assembly (HCF222)	0	0	0	0	0	-1.28735
soltu.dm.05g007050.1	protein involved in cytochrome b6/f complex assembly (DAC)	0	0	0	0	-1.08075	-1.22504

## Sheet: Plastocyanin electron carrier
List of transcripts identified in plastocyanin electron carrier and their log2fold change values in different potato cultivars at 18 and 36 hpi. The red and blue bars indicate the extent of down- and up-regulation of genes, respectively.
id	description	MagnumBonum_18hpi	MagnumBonum_36hpi	Désirée_18hpi	Désirée_36hpi	Kuras_18hpi	Kuras_36hpi
soltu.dm.04g037140.1	plastocyanin electron carrier	0	0	-1.2872	0	-1.6681	-2.01294
soltu.dm.04g037140.2	plastocyanin electron carrier	0	0	-1.21457	0	-1.67551	-2.00403
soltu.dm.02g011870.1	cytochrome electron carrier (Cytc6a)	0	0	0	0	0	-1.26835

## Sheet: PGR5-PGR1
List of transcripts identified in PGR5-PGR1 and their log2fold change values in different potato cultivars at 18 and 36 hpi. The red and blue bars indicate the extent of down- and up-regulation of genes, respectively.
id	description	MagnumBonum_18hpi	MagnumBonum_36hpi	Désirée_18hpi	Désirée_36hpi	Kuras_18hpi	Kuras_36hpi
soltu.dm.08g000130.1	component PGRL1 of cyclic electron flow PGR5-PGRL1 complex	0	-0.928525	0	-1.06976	-1.01211	-1.25777
soltu.dm.08g026710.1	component PGRL1 of cyclic electron flow PGR5-PGRL1 complex	0	0	0	0	-1.4065	-1.72041

## Sheet: Ferredoxin (Fd)_NADP reduction 
List of transcripts identified in Fd-NADP reduction and their log2fold change values in different potato cultivars at 18 and 36 hpi. The red and blue bars indicate the extent of down- and up-regulation of genes, respectively.
id	description	MagnumBonum_18hpi	MagnumBonum_36hpi	Désirée_18hpi	Désirée_36hpi	Kuras_18hpi	Kuras_36hpi
soltu.dm.05g025850.1	ferredoxin (Fd) targeted to NADP reduction	0	1.39189	1.11271	1.11607	1.1925	0.942781
soltu.dm.11g021850.3	ferredoxin (Fd) targeted to NADP reduction	0	1.30702	1.08073	0	2.017	1.60891
soltu.dm.11g021850.1	ferredoxin (Fd) targeted to NADP reduction	0	1.33517	1.08073	0	2.02612	1.61238
soltu.dm.10g011440.1	ferredoxin (Fd) targeted to NADP reduction	0	0	0	0	0	-1.95782
soltu.dm.10g018880.1	ferredoxin (Fd) targeted to NADP reduction	0	0	0	0	0	-2.18151
soltu.dm.11g006490.1	ferredoxin (Fd) targeted to NADP reduction	0	1.89825	3.36547	1.92811	3.92258	2.57717
soltu.dm.11g021850.2	ferredoxin (Fd) targeted to NADP reduction	0	1.34095	1.08073	0	2.02612	1.61238
soltu.dm.03g000230.1	ferredoxin (FdC) targeted to non-NADP reduction	0	-1.16185	0	0	0	-1.78459
soltu.dm.02g023800.1	ferredoxin-NADP oxidoreductase	0	-1.04694	0	0	-1.47241	-1.7861
soltu.dm.02g005830.1	ferredoxin-NADP oxidoreductase	0	-1.08374	0	0	0	-1.26969
soltu.dm.01g034770.1	protein involved in ferredoxin-NADP oxidoreductase membrane-tethering (TROL)	0	0	-0.796069	0	0	-1.01398
soltu.dm.10g005580.2	protein involved in ferredoxin-NADP oxidoreductase membrane-tethering (TROL)	0	0	0	0	0	-2.05271
soltu.dm.01g034770.2	protein involved in ferredoxin-NADP oxidoreductase membrane-tethering (TROL)	0	-2.02784	0	0	0	-3.20166
soltu.dm.10g015520.2	protein involved in ferredoxin-NADP oxidoreductase membrane-tethering (TIC62)	0	0	0	0	-5.97897	0
soltu.dm.10g015520.1	protein involved in ferredoxin-NADP oxidoreductase membrane-tethering (TIC62)	0	0	0	0	-0.877311	0
soltu.dm.09g029170.1	regulatory protein (LIR1) of ferredoxin-NADP oxidoreductase activity	0	0	0	0	-1.41322	-1.83699
soltu.dm.09g029170.2	regulatory protein (LIR1) of ferredoxin-NADP oxidoreductase activity	0	0	0	0	-1.42766	-1.81798

## Sheet: ATP Synthase
List of transcripts identified in ATP synthase and their log2fold change values in different potato cultivars at 18 and 36 hpi. The red and blue bars indicate the extent of down- and up-regulation of genes, respectively.
id	description	MagnumBonum_18hpi	MagnumBonum_36hpi	Désirée_18hpi	Désirée_36hpi	Kuras_18hpi	Kuras_36hpi
soltu.dm.02g020140.1	subunit gamma of peripheral CF1 subcomplex of ATP synthase complex	0	0	0	0	-1.41509	-1.71612
soltu.dm.12g007300.1	subunit delta of peripheral CF1 subcomplex of ATP synthase complex	0	0	0	0	-1.20412	-1.61677
soltu.dm.06g019410.1	subunit b_ of membrane CF0 subcomplex of ATP synthase complex	0	0	0	0	-1.39792	-1.67996
soltu.dm.06g019380.1	subunit b_ of membrane CF0 subcomplex of ATP synthase complex	0	-0.868812	0	0	-1.19739	-1.54701
				0	0
soltu.dm.12g028460.1	factor involved in ATP synthase complex assembly (CGL160)	0	0	-0.594824	-0.594824	0	-0.906227
soltu.dm.07g020780.1	factor involved in ATP synthase complex assembly (CGL160)	0	0	0	0	-1.4176	-1.59579
soltu.dm.02g031390.1	ATP synthase complex assembly factor (BFA1)	0	0	0	0	0	-1.18247
soltu.dm.01g049990.1	ATP synthase complex assembly factor (BFA3)	0	0	0	0	0	-2.72522

## Sheet: Rubisco
List of transcripts identified in Rubisco and their log2fold change values in different potato cultivars at 18 and 36 hpi. The red and blue bars indicate the extent of down- and up-regulation of genes, respectively.
id	description	MagnumBonum_18hpi	MagnumBonum_36hpi	Désirée_18hpi	Désirée_36hpi	Kuras_18hpi	Kuras_36hpi
soltu.dm.02g007030.4	small subunit of ribulose-1,5-bisphosphat carboxylase/oxygenase heterodimer	0	0	-1.39991	0	0	-2.19974
soltu.dm.02g025810.1	small subunit of ribulose-1,5-bisphosphat carboxylase/oxygenase heterodimer	0	-1.17333	0	0	-1.68522	-1.64928
soltu.dm.02g007030.1	small subunit of ribulose-1,5-bisphosphat carboxylase/oxygenase heterodimer	0	0	0	0	0	-2.19838
soltu.dm.02g007030.2	small subunit of ribulose-1,5-bisphosphat carboxylase/oxygenase heterodimer	0	0	0	0	0	-2.21317
soltu.dm.02g007030.3	small subunit of ribulose-1,5-bisphosphat carboxylase/oxygenase heterodimer	0	0	-1.39513	0	0	-2.20532
soltu.dm.02g025840.2	small subunit of ribulose-1,5-bisphosphat carboxylase/oxygenase heterodimer	0	-1.60161	0	0	0	0
soltu.dm.03g004480.1	small subunit of ribulose-1,5-bisphosphat carboxylase/oxygenase heterodimer	0	0	0	0	0	-1.62284
soltu.dm.06g030400.1	subunit alpha of CPN60 assembly chaperone heterodimer	0	1.17593	0	1.36618	0.801474	1.15927
soltu.dm.02g011600.1	subunit alpha of CPN60 assembly chaperone heterodimer	0	0	-0.625715	0	-0.477297	-0.567764
soltu.dm.07g013010.1	auxiliary co-chaperone involved in RuBisCo assembly (CPN20)	0.701476	0	0	0.896445	1.10416	0
soltu.dm.12g026300.1	auxiliary co-chaperone involved in RuBisCo assembly (CPN20)	0	0	0.707555	0	1.64064	0
soltu.dm.07g013010.2	auxiliary co-chaperone involved in RuBisCo assembly (CPN20)	0.700223	0	0	0.880231	0	0
soltu.dm.02g020570.2	assembly factor involved in RuBisCo assembly (RbcX)	-1.4874	0	0	0	0	0
soltu.dm.02g020570.1	assembly factor involved in RuBisCo assembly (RbcX)	-1.50654	0	0	0	0	0
soltu.dm.01g027450.1	assembly factor involved in RuBisCo assembly (RbcX)	0	0	0	0	0	-1.01241
soltu.dm.11g007930.1	assembly factor involved in RuBisCo assembly (RAF1)	-0.542585	0	0	0	-0.69183	0
soltu.dm.03g013820.1	assembly factor involved in RuBisCo assembly (RAF2)	0	0	0	0	0	-1.24035
soltu.dm.12g026540.1	assembly factor involved in RuBisCo assembly (BSD2)	0	0	0	0	-0.818063	-1.06381
soltu.dm.05g000080.1	lysine N-methyltransferase involved in RuBisCo regulation	0	0	0	0	0	-1.1
soltu.dm.05g000070.1	lysine N-methyltransferase involved in RuBisCo regulation	0	0	0	0	0	-1.28
soltu.dm.10g023180.3	ATP-dependent activase involved in RuBisCo regulation	0	8.05	0	0	0	0
soltu.dm.03g025000.1	xylulose-1,5-bisphosphate phosphatase (CbbY)	0	-0.79	0	0	-1.05	-1.2
soltu.dm.06g029950.2	carboxy-D-arabinitol-1-phosphatase (CA1PP)	-1.28	0	0	0	0	-1.7
soltu.dm.06g029950.1	carboxy-D-arabinitol-1-phosphatase (CA1PP)	-1.9	0	0	0	0	-1.59
soltu.dm.06g029950.3	carboxy-D-arabinitol-1-phosphatase (CA1PP)	0	-1.35	-0.81	0	-1.24	-1.11
soltu.dm.01g050610.1	rbcL-mRNA stability factor (MRL1)	0	0	-0.92	0	-1.03	-0.92
