# Supplementary material for: Comprehensive transcriptome analysis of different potato cultivars provides insight into early blight disease caused by Alternaria solani
Source: BMC Plant Biol. 2023 Mar 8;23:130. doi: 10.1186/s12870-023-04135-9 (PMC9993742; doi:10.1186/s12870-023-04135-9)
Supplement: Supplementary file 8 — Additional file 8. [file 12870_2023_4135_MOESM8_ESM.xlsx]

## Sheet: Starch_Biosynthesis
List of transcripts identified in starch biosynthesis and their log2fold change values in different potato cultivars at 18 and 36 hpi. The red and blue bars indicate the extent of down- and up-regulation of genes, respectively.
id	description	MagnumBonum_18hpi	MagnumBonum_36hpi	Désirée_18hpi	Désirée_36hpi	Kuras_18hpi	Kuras_36hpi
soltu.dm.04g030730.1	plastidial phosphoglucose isomerase	0	0.532895	0.398433	0	0	0
soltu.dm.01g024440.1	large subunit APL of ADP-glucose pyrophosphorylase	0	0	-1.18327	0	-1.52118	-2.1852
soltu.dm.01g049590.2	large subunit APL of ADP-glucose pyrophosphorylase	0	0	0	0	0	-0.999874
soltu.dm.01g049590.1	large subunit APL of ADP-glucose pyrophosphorylase	0	0	0	0	0	-0.998097
soltu.dm.07g022290.1	small subunit APS of ADP-glucose pyrophosphorylase	0	0	0	0	-1.07853	-0.94213
soltu.dm.03g022350.3	starch synthase (SSI)	0	0	0	0	-1.12432	-1.64344
soltu.dm.03g022350.2	starch synthase (SSI)	0	0	0	0	-1.12162	-1.63756
soltu.dm.03g022350.1	starch synthase (SSI)	0	0	0	0	-1.12397	-1.63899
soltu.dm.02g020170.2	starch synthase (SSIII)	0	-0.515984	0	-0.629987	-0.653188	-0.808609
soltu.dm.08g030230.3	granule-bound starch (amylose) synthase	0	0	0	0	0	-1.87486
soltu.dm.08g030230.2	granule-bound starch (amylose) synthase	0	0	0	0	0	-1.87545
soltu.dm.02g026830.3	scaffold protein of amylose biosynthesis	0	0	0	0	0	-0.656696
soltu.dm.02g026830.2	scaffold protein of amylose biosynthesis	0	0	0	-0.548093	0	-0.652322
soltu.dm.09g004100.1	starch branching enzyme	0	0	-1.03571	0	0	-0.865438
soltu.dm.07g005540.1	component ISA1 of ISA1-ISA2 isoamylase heterodimer	0	0	-1.17023	0	0	-1.20117
soltu.dm.09g019230.1	component ISA2 of ISA1-ISA2 isoamylase heterodimer	0	0.786504	0.708706	0.715786	0	0.755171

## Sheet: Starch_Degradation
List of transcripts identified in starch degradation and their log2fold change values in different potato cultivars at 18 and 36 hpi. The red and blue bars indicate the extent of down- and up-regulation of genes, respectively.
id	description	MagnumBonum_18hpi	MagnumBonum_36hpi	Désirée_18hpi	Désirée_36hpi	Kuras_18hpi	Kuras_36hpi
soltu.dm.05g009520.1	glucan, water dikinase (GWD)	0	1.24107	0	0	0	0
soltu.dm.05g009520.2	glucan, water dikinase (GWD)	0	1.25404	0	0	0	0
soltu.dm.09g030970.1	phosphoglucan, water dikinase (PWD)	-0.524688	0	-0.417494	0	-0.867176	-0.567933
soltu.dm.12g016610.2	alpha-amylase-binding scaffold protein (LSF1)	0	0	0	0	-1.59884	0
soltu.dm.12g016610.3	alpha-amylase-binding scaffold protein (LSF1)	0	-0.509359	-0.401678	0	0	-0.527882
soltu.dm.02g009320.1	alpha amylase	0	0	0	0	0	-0.811428
soltu.dm.04g033700.1	alpha amylase	0	0	0	0	0	-0.957922
soltu.dm.05g006330.1	alpha amylase	0	0	0	0	0	1.29427
soltu.dm.04g037250.2	alpha amylase	0	0	0	-0.81588	0	0
soltu.dm.04g037250.1	alpha amylase	0	0	0	-0.808322	0	0
soltu.dm.01g022570.2	beta amylase	1.29564	0	0	0	0	0
soltu.dm.09g027770.1	beta amylase	0	0	-0.424912	0	0	0
soltu.dm.07g018100.1	beta amylase	0	0	0	0	-1.60125	0
soltu.dm.01g022570.1	beta amylase	0.71278	0	0	0	0.522494	0
soltu.dm.06g000410.2	starch-debranching isoamylase (ISA3)	0	-0.598864	0	-0.581321	-0.550779	-0.631218
soltu.dm.05g000570.1	plastidial alpha-glucan phosphorylase (PHS1)	0	0	0	0	-1.36864	-1.84532
soltu.dm.04g025730.1	maltose transporter (MEX)	-1.01014	0	0	0	-1.34725	-1.41522
soltu.dm.04g025730.2	maltose transporter (MEX)	-1.01738	0	0	0	-1.36888	-1.4168
soltu.dm.02g000560.1	cytosolic glucanotransferase (DPE2)	-0.552082	0	0	0	-0.63364	-0.849651
soltu.dm.02g000530.1	cytosolic glucanotransferase (DPE2)	-0.515806	0	0	0	-0.665499	-0.552283
soltu.dm.09g011580.2	cytosolic alpha-glucan phosphorylase	-0.505532	-0.818184	0	0	-0.873425	-1.05909
soltu.dm.09g011580.1	cytosolic alpha-glucan phosphorylase	-0.513611	-0.823609	0	0	-0.887436	-1.07143
