# Supplementary material for: Comprehensive transcriptome analysis of different potato cultivars provides insight into early blight disease caused by Alternaria solani
Source: BMC Plant Biol. 2023 Mar 8;23:130. doi: 10.1186/s12870-023-04135-9 (PMC9993742; doi:10.1186/s12870-023-04135-9)
Supplement: Supplementary file 9 — Additional file 9. [file 12870_2023_4135_MOESM9_ESM.xlsx]

## Sheet: Mevalonate (MVA) pathway
List of transcripts identified in mevalonate pathway and their log2fold change values in different potato cultivars at 18 and 36 hpi. The red and blue bars indicate the extent of down- and up-regulation of genes, respectively.
id	description	MagnumBonum_18hpi	MagnumBonum_36hpi	Désirée_18hpi	Désirée_36hpi	Kuras_18hpi	Kuras_36hpi
soltu.dm.04g010070.3	acetyl-CoA C-acyltransferase	0	0	0	8.36419	0	0
soltu.dm.07g015120.1	acetyl-CoA C-acyltransferase	1.68156	2.26042	2.30547	2.08616	3.6246	2.91951
soltu.dm.04g010070.2	acetyl-CoA C-acyltransferase	0	0	0	0	0	0.887346
soltu.dm.12g007770.1	3-hydroxy-3-methylglutaryl-CoA synthase	2.79409	1.97468	3.62119	2.6735	5.57164	4.16133
soltu.dm.08g026820.1	3-hydroxy-3-methylglutaryl-CoA synthase	1.37339	1.61219	0.897792	1.08462	2.35485	1.71771
soltu.dm.08g000110.1	3-hydroxy-3-methylglutaryl-CoA synthase	1.80374	3.00195	1.63137	1.56006	2.64425	3.02663
soltu.dm.08g026810.1	3-hydroxy-3-methylglutaryl-CoA synthase	0	3.69083	0	0	4.67832	7.83506
soltu.dm.02g004910.1	3-hydroxy-3-methylglutaryl-CoA reductase	1.89188	2.34406	1.37746	2.62444	2.0737	3.6702
soltu.dm.03g003200.1	3-hydroxy-3-methylglutaryl-CoA reductase	1.01027	1.45312	1.9481	2.05339	2.49475	2.51998
soltu.dm.04g038040.1	3-hydroxy-3-methylglutaryl-CoA reductase	-1.04358	0	0	-1.00609	0	-0.792077
soltu.dm.01g038410.1	mevalonate kinase	0	0.637618	0.789503	0	1.02681	0.918633
soltu.dm.06g018880.2	phosphomevalonate kinase	1.37219	2.15284	1.88738	2.26792	3.23385	2.24839
soltu.dm.06g018890.1	phosphomevalonate kinase	1.85516	1.85882	1.51017	2.01923	3.20511	2.57739
soltu.dm.06g018880.1	phosphomevalonate kinase	1.55591	2.05762	1.89964	2.11296	3.11198	2.13573
soltu.dm.11g006370.1	mevalonate diphosphate decarboxylase	1.90308	2.86801	2.25106	2.08135	2.7127	2.43856
soltu.dm.11g006370.2	mevalonate diphosphate decarboxylase	0	3.54847	0	0	2.23919	0
soltu.dm.04g021110.1	isopentenyl diphosphate isomerase	0.367115	0.857752	0.480079	0.505938	0.368957	0.679656
soltu.dm.05g026460.1	isopentenyl diphosphate isomerase	1.09179	1.60571	1.52421	1.47239	1.80423	1.72644

## Sheet: Isoprenyll-PP
List of transcripts identified in isoprenyll-PP and their log2fold change values in different potato cultivars at 18 and 36 hpi. The red and blue bars indicate the extent of down- and up-regulation of genes, respectively.
id	description	MagnumBonum_18hpi	MagnumBonum_36hpi	Désirée_18hpi	Désirée_36hpi	Kuras_18hpi	Kuras_36hpi
soltu.dm.04g034910.1	catalytic subunit IDS11 of geranyl diphosphate synthase complex	0	0	0	0	0	1.12933
soltu.dm.12g021020.1	farnesyl diphosphate synthase	1.3045	0	1.78915	1.69621	2.76443	1.25269
soltu.dm.12g021020.3	farnesyl diphosphate synthase	2.08977	0	0	0	1.37919	0
soltu.dm.12g021020.5	farnesyl diphosphate synthase	0	0	4.07217	0	0	7.07261
soltu.dm.10g000980.1	farnesyl diphosphate synthase	0	0	0	0	-1.09118	-0.957424
soltu.dm.11g002350.1	isoprenyl diphosphate synthase (IDS)	2.85318	0	3.11917	1.72429	4.25048	4.20692
soltu.dm.04g034910.1	isoprenyl diphosphate synthase (IDS)	0	0	0	0	0	1.12933

## Sheet: Terpenes
List of transcripts identified in terpenes and their log2fold change values in different potato cultivars at 18 and 36 hpi. The red and blue bars indicate the extent of down- and up-regulation of genes, respectively.
id	description	MagnumBonum_18hpi	MagnumBonum_36hpi	Désirée_18hpi	Désirée_36hpi	Kuras_18hpi	Kuras_36hpi
soltu.dm.06g016360.1	mono-/sesquiterpene-/diterpene synthase	9.4443	7.09813	9.04012	0	4.27641	0
soltu.dm.01g040930.1	mono-/sesquiterpene-/diterpene synthase	7.14905	8.91799	8.53566	5.04476	11.3293	8.58632
soltu.dm.02g019460.1	mono-/sesquiterpene-/diterpene synthase	0	4.32082	0	0	5.24738	3.02777
soltu.dm.02g019390.1	mono-/sesquiterpene-/diterpene synthase	3.53903	0	0	0	0	0
soltu.dm.07g017230.2	mono-/sesquiterpene-/diterpene synthase	0	-0.948062	0	0	0	0
soltu.dm.01g040950.1	mono-/sesquiterpene-/diterpene synthase	10.1383	8.86321	5.95594	5.56068	11.8124	10.1325
soltu.dm.01g040990.1	mono-/sesquiterpene-/diterpene synthase	0	4.49306	0	0	5.78173	6.84938
soltu.dm.01g040980.1	mono-/sesquiterpene-/diterpene synthase	0	0	0	0	0	-2.3128
soltu.dm.07g017540.1	mono-/sesquiterpene-/diterpene synthase	4.32752	4.48795	3.03217	2.67912	4.99113	4.03406
soltu.dm.02g019400.1	mono-/sesquiterpene-/diterpene synthase	2.11984	0	0	0	0	0
soltu.dm.01g040960.1	mono-/sesquiterpene-/diterpene synthase	8.13408	8.33596	6.18891	5.65706	10.5127	8.41904
soltu.dm.01g013440.1	mono-/sesquiterpene-/diterpene synthase	0	0	-0.87566	0	0	0
soltu.dm.07g017230.1	mono-/sesquiterpene-/diterpene synthase	0	0	0	-7.90124	0	0
soltu.dm.07g017580.1	mono-/sesquiterpene-/diterpene synthase	4.26267	4.61476	3.02834	2.75876	4.32266	2.97228
soltu.dm.02g019400.2	mono-/sesquiterpene-/diterpene synthase	3.03301	0	0	-2.49786	0	0
soltu.dm.01g041000.1	mono-/sesquiterpene-/diterpene synthase	0	0	0	0	7.16701	5.58461
soltu.dm.04g023660.1	mono-/sesquiterpene-/diterpene synthase	0	6.54101	0	0	0	0
soltu.dm.06g016420.1	mono-/sesquiterpene-/diterpene synthase	7.09122	4.39621	0	0	0	0
soltu.dm.04g023770.1	mono-/sesquiterpene-/diterpene synthase	0	6.50801	0	0	0	0
soltu.dm.06g016370.1	mono-/sesquiterpene-/diterpene synthase	7.46575	6.85949	0	0	5.72487	0
soltu.dm.03g025770.1	mono-/sesquiterpene-/diterpene synthase	0	0	0	0	0	3.52563
soltu.dm.10g000480.1	mono-/sesquiterpene-/diterpene synthase	3.77952	2.91741	4.14803	4.01023	3.60555	0
soltu.dm.06g016380.1	mono-/sesquiterpene-/diterpene synthase	7.97457	5.19168	0	0	5.60045	0
soltu.dm.01g045170.2	mono-/sesquiterpene-/diterpene synthase	0	0	3.28736	1.46703	0	0
soltu.dm.04g026280.1	triterpenoid synthase	0	0.450319	0.722066	0	0	0.483079
soltu.dm.12g024280.1	triterpenoid synthase	0	0	0	0	0	2.88215
