# Supplementary material for: Comprehensive transcriptome analysis of different potato cultivars provides insight into early blight disease caused by Alternaria solani
Source: BMC Plant Biol. 2023 Mar 8;23:130. doi: 10.1186/s12870-023-04135-9 (PMC9993742; doi:10.1186/s12870-023-04135-9)
Supplement: Supplementary file 10 — Additional file 10. [file 12870_2023_4135_MOESM10_ESM.xlsx]

## Sheet: Jasmonate biosynthetic genes 
List of transcripts identified in jasmonate biosynthesis pathway and their log2fold change values in different potato cultivars at 18 and 36 hpi. The red and blue bars indicate the extent of down- and up-regulation of genes, respectively.
id	description	Magnum Bonum_18hpi	Magnum Bonum_36hpi	Désirée_18hpi	Désirée_36hpi	Kuras_18hpi	Kuras_36hpi
Soltu.DM.08G010990.1	Lipoxygenase	5.38776	4.74891	4.06184	3.30673	7.12296	6.72559
Soltu.DM.09G024190.1	Lipoxygenase	0	0	0	0	4.01328	3.75916
Soltu.DM.03G037120.1	Lipoxygenase	0	0	0	0	0	1.46829
Soltu.DM.12G028750.1	Lipoxygenase	0	0	0	0	0	3.37624
Soltu.DM.01G002150.1	Lipoxygenase	0	0	1.04904	0	0	0
Soltu.DM.11G023180.1	Allene oxide synthase	0	1.51274	1.66546	2.13078	2.9744	3.16259
Soltu.DM.04G034690.1	Allene oxide synthase	0	0	0	0	0	1.06288
Soltu.DM.01G048780.1	Allene oxide synthase	6.93353	10.9527	7.7937	7.13903	12.8686	8.91844
Soltu.DM.07G016990.1	Allene oxide synthase	0	0	0	0	-1.53262	-1.85346
Soltu.DM.04G012240.1	12-oxophytodienoate reductase	1.79602	5.67718	6.08853	0	3.8699	5.81023
Soltu.DM.07G003270.1	12-oxophytodienoate reductase 3	0	0	0	0.589302	1.37031	1.08846
Soltu.DM.10G020970.1	12-oxophytodienoate reductase 1	0	0	0	-0.839157	0	0
Soltu.DM.11G013630.1	12-oxophytodienoate reductase	2.4261	2.88895	2.61506	2.39434	3.03297	3.99296
Soltu.DM.11G013650.1	12-oxophytodienoate reductase	0	0	5.17095	2.92138	0	0
Soltu.DM.04G012230.1	12-oxophytodienoate reductase	0	0	0	5.56396	7.01359	7.29498
Soltu.DM.12G026270.1	jasmonate-zim-domain protein	1.86103	1.97335	3.05834	2.55451	2.18144	0
Soltu.DM.05G012690.1	jasmonate-zim-domain protein	0	0	0	0	6.05419	0
Soltu.DM.03G036980.1	jasmonate-zim-domain protein	0	0	1.24434	1.21985	0.442554

## Sheet: Ethylene biosynthetic genes 
List of transcripts identified in ethylene biosynthesis pathway and their log2fold change values in different potato cultivars at 18 and 36 hpi. The red and blue bars indicate the extent of down- and up-regulation of genes, respectively.
id	description	Magnum Bonum_18hpi	Magnum Bonum_36hpi	Désirée_18hpi	Désirée_36hpi	Kuras_18hpi	Kuras_36hpi
Soltu.DM.12G023340.1	1-aminocyclopropane-1-carboxylate oxidase 2	1.96636	1.76967	2.01518	2.13456	1.54295	0
Soltu.DM.07G016750.2	1-aminocyclopropane-1-carboxylate oxidase 2	2.30698	0	2.01433	0	1.83734	2.19364
Soltu.DM.07G016750.1	1-aminocyclopropane-1-carboxylate oxidase 2	2.31996	2.25189	2.06651	0	2.07352	2.40761
Soltu.DM.07G016780.1	1-aminocyclopropane-1-carboxylate oxidase 2	4.7908	4.9842	3.04671	3.68802	4.45236	0
Soltu.DM.01G034180.1	1-amino-cyclopropane-1-carboxylate synthase	7.31176	5.04776	4.59374	2.51838	7.10923	4.91319
Soltu.DM.12G025700.1	1-amino-cyclopropane-1-carboxylate synthase	0.579449	0	0.805589	0.834938	0.661795	0

## Sheet: Salicylic acid biosynthe genes 
List of transcripts identified in salicylic acid biosynthesis pathway and their log2fold change values in different potato cultivars at 18 and 36 hpi. The red and blue bars indicate the extent of down- and up-regulation of genes, respectively.
id	description	Magnum Bonum_18hpi	Magnum Bonum_36hpi	Désirée_18hpi	Désirée_36hpi	Kuras_18hpi	Kuras_36hpi
Soltu.DM.06G026140.1	isochorismate synthase (ICS)	0	0	0	0	-1.83116	-2.41421
